# Supplementary material for: An integrated analysis of the cancer genome atlas data discovers a hierarchical association structure across thirty three cancer types
Source: PLOS Digit Health. 2022 Dec 20;1(12):e0000151. doi: 10.1371/journal.pdig.0000151 (PMC9931374; doi:10.1371/journal.pdig.0000151)
Supplement: S1 Table — A: Number of each type of Association Modules in each cancer type. B: Summary information of 217 Super Modules. C: Summary information of 228 Sample Groups. D: Effectors and regulators of 217 Super Modules. E: Super Module-gene membership matrix with sorted genes and Super Modules according to Fig 3A. F: Coarse-grained over-representation matrix of Gene Groups in Super Module Groups. (XLSX) [file pdig.0000151.s017.xlsx]

## Sheet: moduletypes
cancertype	cis-acting CNV +	trans-acting CNV +	trans-acting CNV -	mutation +	mutation -	DNA methylation -	mir -	phosphorylation +	phosphorylation -	trans-acting SNP +	trans-acting SNP -
ACC	33	18	18	88	31	7	23	48	50	0	0
BLCA	121	63	72	466	386	101	60	25	18	0	0
BRCA	160	71	71	40	33	402	73	46	41	7	8
CESC	93	42	41	239	309	101	41	43	31	0	0
CHOL	12	12	11	5	5	6	24	49	50	0	0
COAD	112	36	45	769	670	62	41	35	22	2	1
DLBC	10	17	17	83	55	2	29	41	44	0	0
ESCA	74	42	42	196	160	48	32	26	26	0	0
GBM	85	28	33	75	10	226	89	32	20	0	0
HNSC	85	43	44	255	194	128	76	29	30	0	0
KICH	18	32	34	2	1	7	32	39	40	57	41
KIRC	41	16	17	137	135	57	70	41	36	3	1
KIRP	53	25	25	78	81	60	61	30	25	0	0
LAML	19	9	8	69	9	19	20	0	0	5	4
LGG	48	26	26	25	22	67	63	41	38	2	0
LIHC	92	55	59	98	85	117	50	23	25	0	0
LUAD	76	40	49	533	539	73	65	36	26	0	0
LUSC	134	70	76	306	383	125	72	42	32	1	2
MESO	22	18	21	8	8	12	35	52	51	0	0
OV	239	76	91	100	42	118	51	40	31	0	0
PAAD	8	8	8	99	77	10	26	36	34	0	0
PCPG	66	43	49	9	9	34	26	39	33	0	0
PRAD	22	13	12	129	134	61	42	39	34	2	2
READ	45	20	23	216	143	10	22	37	32	0	0
SARC	113	69	78	104	97	149	49	25	24	0	0
SKCM	133	56	69	958	902	264	56	37	34	0	0
STAD	91	49	53	507	607	159	67	27	17	0	0
TGCT	22	6	8	14	14	11	51	23	22	0	0
THCA	6	2	2	4	4	26	61	45	45	0	0
THYM	3	3	3	3	2	5	35	15	14	0	0
UCEC	93	43	42	727	880	206	61	25	16	0	0
UCS	42	33	38	43	35	16	22	51	50	0	0
UVM	18	7	10	5	5	13	14	0	0	0	0
total	2189	1091	1195	6390	6067	2702	1539	1117	991	79	59

## Sheet: supermodules
index	cancertype	local index	# modules	# targets
1	ACC	1	154	8762
2	ACC	2	122	7798
3	ACC	3	40	2760
4	BLCA	1	148	4956
5	BLCA	2	147	5631
6	BLCA	3	175	5483
7	BLCA	4	150	3284
8	BLCA	5	171	5823
9	BLCA	6	171	3444
10	BLCA	7	144	5920
11	BLCA	8	206	5681
12	BRCA	1	125	7645
13	BRCA	2	102	5531
14	BRCA	3	114	4869
15	BRCA	4	112	6112
16	BRCA	5	99	4718
17	BRCA	6	137	6160
18	BRCA	7	127	7297
19	BRCA	8	137	9730
20	CESC	1	107	3134
21	CESC	2	139	4051
22	CESC	3	139	4292
23	CESC	4	82	3090
24	CESC	5	232	6489
25	CESC	6	102	4334
26	CESC	7	139	4217
27	CHOL	1	20	2959
28	CHOL	2	20	1280
29	CHOL	3	40	2921
30	CHOL	4	43	2869
31	CHOL	5	25	2694
32	CHOL	6	26	4808
33	COAD	1	201	4519
34	COAD	2	224	3602
35	COAD	3	113	6107
36	COAD	4	201	3380
37	COAD	5	114	2073
38	COAD	6	228	5562
39	COAD	7	177	5783
40	COAD	8	248	4036
41	COAD	9	175	4553
42	COAD	10	114	2369
43	DLBC	1	86	6027
44	DLBC	2	63	3983
45	DLBC	3	65	3798
46	DLBC	4	46	4557
47	DLBC	5	38	3137
48	ESCA	1	103	4322
49	ESCA	2	110	3384
50	ESCA	3	83	2317
51	ESCA	4	169	4829
52	ESCA	5	89	4627
53	ESCA	6	92	3045
54	GBM	1	63	2782
55	GBM	2	67	3985
56	GBM	3	52	3372
57	GBM	4	55	2033
58	GBM	5	76	5067
59	GBM	6	86	2215
60	GBM	7	87	4459
61	GBM	8	112	3353
62	HNSC	1	109	5117
63	HNSC	2	101	4629
64	HNSC	3	91	4751
65	HNSC	4	96	4298
66	HNSC	5	120	8268
67	HNSC	6	90	5698
68	HNSC	7	133	7234
69	HNSC	8	144	6597
70	KICH	1	89	5593
71	KICH	2	23	1009
72	KICH	3	38	1731
73	KICH	4	39	2153
74	KICH	5	32	1015
75	KICH	6	38	2859
76	KICH	7	44	2703
77	KIRC	1	55	5019
78	KIRC	2	65	4595
79	KIRC	3	81	3813
80	KIRC	4	71	3847
81	KIRC	5	57	4378
82	KIRC	6	84	5688
83	KIRC	7	72	4525
84	KIRC	8	69	4024
85	KIRP	1	59	2793
86	KIRP	2	48	4801
87	KIRP	3	54	4565
88	KIRP	4	47	1824
89	KIRP	5	53	3679
90	KIRP	6	60	2843
91	KIRP	7	65	3670
92	KIRP	8	52	5756
93	LAML	1	81	1924
94	LAML	2	16	797
95	LAML	3	8	751
96	LAML	4	9	229
97	LAML	5	21	1167
98	LAML	6	27	1861
99	LGG	1	41	4756
100	LGG	2	38	5307
101	LGG	3	50	7584
102	LGG	4	43	4988
103	LGG	5	46	4042
104	LGG	6	94	10433
105	LGG	7	46	5447
106	LIHC	1	69	3035
107	LIHC	2	59	3039
108	LIHC	3	75	5563
109	LIHC	4	81	5730
110	LIHC	5	51	4863
111	LIHC	6	69	3780
112	LIHC	7	59	3994
113	LIHC	8	96	5743
114	LIHC	9	45	2826
115	LUAD	1	339	9173
116	LUAD	2	370	6952
117	LUAD	3	391	8787
118	LUAD	4	150	5633
119	LUAD	5	187	4266
120	LUSC	1	217	8262
121	LUSC	2	418	8348
122	LUSC	3	307	7608
123	LUSC	4	301	8637
124	MESO	1	50	3943
125	MESO	2	63	4453
126	MESO	3	53	4505
127	MESO	4	61	5130
128	OV	1	51	1916
129	OV	2	58	1985
130	OV	3	190	6292
131	OV	4	80	938
132	OV	5	200	7935
133	OV	6	209	4719
134	PAAD	1	37	4539
135	PAAD	2	36	1481
136	PAAD	3	39	2264
137	PAAD	4	33	3034
138	PAAD	5	44	3483
139	PAAD	6	36	888
140	PAAD	7	54	2624
141	PAAD	8	27	1733
142	PCPG	1	32	1805
143	PCPG	2	43	3304
144	PCPG	3	61	5079
145	PCPG	4	46	2346
146	PCPG	5	40	4132
147	PCPG	6	33	2118
148	PCPG	7	53	1694
149	PRAD	1	128	5775
150	PRAD	2	57	4441
151	PRAD	3	60	1635
152	PRAD	4	45	2453
153	PRAD	5	136	7852
154	PRAD	6	64	5896
155	READ	1	66	2922
156	READ	2	98	3207
157	READ	3	74	1833
158	READ	4	75	2306
159	READ	5	71	3492
160	READ	6	164	3874
161	SARC	1	107	6030
162	SARC	2	105	5862
163	SARC	3	82	4793
164	SARC	4	55	4520
165	SARC	5	76	3723
166	SARC	6	109	6973
167	SARC	7	89	5137
168	SARC	8	85	4351
169	SKCM	1	1052	11553
170	SKCM	2	327	7201
171	SKCM	3	344	6594
172	SKCM	4	392	6580
173	SKCM	5	394	5100
174	STAD	1	335	8333
175	STAD	2	193	4291
176	STAD	3	235	4053
177	STAD	4	406	8724
178	STAD	5	227	5085
179	STAD	6	181	4280
180	TGCT	1	22	5460
181	TGCT	2	21	3698
182	TGCT	3	24	5169
183	TGCT	4	18	2726
184	TGCT	5	16	5498
185	TGCT	6	25	4964
186	TGCT	7	22	3160
187	TGCT	8	23	3713
188	THCA	1	24	2875
189	THCA	2	25	5829
190	THCA	3	26	3212
191	THCA	4	20	2453
192	THCA	5	19	5014
193	THCA	6	20	1631
194	THCA	7	30	3516
195	THCA	8	31	4625
196	THYM	1	23	4213
197	THYM	2	16	2999
198	THYM	3	11	5387
199	THYM	4	11	1297
200	THYM	5	22	3229
201	UCEC	1	217	4971
202	UCEC	2	249	4083
203	UCEC	3	248	6919
204	UCEC	4	166	3397
205	UCEC	5	170	3109
206	UCEC	6	108	1974
207	UCEC	7	373	6885
208	UCEC	8	342	5419
209	UCEC	9	220	5170
210	UCS	1	78	6000
211	UCS	2	83	8083
212	UCS	3	83	5702
213	UCS	4	86	6214
214	UVM	1	21	4214
215	UVM	2	15	762
216	UVM	3	15	3342
217	UVM	4	21	1557

## Sheet: samplegroups
cancertype	samplegroup	nsamples
ACC	1	20
ACC	2	14
ACC	3	20
ACC	4	24
BLCA	1	48
BLCA	2	45
BLCA	3	50
BLCA	4	70
BLCA	5	81
BLCA	6	72
BLCA	7	61
BRCA	1	157
BRCA	2	263
BRCA	3	174
BRCA	4	128
BRCA	5	252
BRCA	6	227
CESC	1	26
CESC	2	40
CESC	3	20
CESC	4	34
CESC	5	71
CESC	6	25
CESC	7	44
CESC	8	48
CHOL	1	12
CHOL	2	16
CHOL	3	17
COAD	1	52
COAD	2	50
COAD	3	38
COAD	4	30
COAD	5	47
COAD	6	108
COAD	7	68
COAD	8	49
COAD	9	38
DLBC	1	12
DLBC	2	10
DLBC	3	13
DLBC	4	13
ESCA	1	48
ESCA	2	27
ESCA	3	21
ESCA	4	24
ESCA	5	22
ESCA	6	28
ESCA	7	23
GBM	1	10
GBM	2	16
GBM	3	17
GBM	4	15
GBM	5	22
GBM	6	41
GBM	7	22
GBM	8	38
GBM	9	35
GBM	10	60
GBM	11	15
GBM	12	75
GBM	13	75
GBM	14	78
GBM	15	84
HNSC	1	68
HNSC	2	47
HNSC	3	38
HNSC	4	70
HNSC	5	55
HNSC	6	84
HNSC	7	42
HNSC	8	93
HNSC	9	64
KICH	1	25
KICH	2	9
KICH	3	16
KICH	4	12
KICH	5	11
KICH	6	16
KIRC	1	57
KIRC	2	51
KIRC	3	60
KIRC	4	60
KIRC	5	94
KIRC	6	87
KIRC	7	91
KIRC	8	88
KIRP	1	33
KIRP	2	33
KIRP	3	42
KIRP	4	46
KIRP	5	39
KIRP	6	48
KIRP	7	37
KIRP	8	41
LAML	1	10
LAML	2	15
LAML	3	21
LAML	4	30
LAML	5	16
LAML	6	17
LAML	7	21
LAML	8	38
LAML	9	14
LAML	10	16
LGG	1	83
LGG	2	27
LGG	3	76
LGG	4	69
LGG	5	39
LGG	6	118
LGG	7	64
LGG	8	52
LIHC	1	49
LIHC	2	49
LIHC	3	49
LIHC	4	45
LIHC	5	57
LIHC	6	54
LIHC	7	24
LIHC	8	33
LIHC	9	60
LUAD	1	76
LUAD	2	74
LUAD	3	74
LUAD	4	92
LUAD	5	81
LUAD	6	81
LUAD	7	92
LUSC	1	64
LUSC	2	78
LUSC	3	69
LUSC	4	173
LUSC	5	80
LUSC	6	84
MESO	1	20
MESO	2	20
MESO	3	25
MESO	4	22
OV	1	57
OV	2	138
OV	3	74
OV	4	121
OV	5	216
PAAD	1	13
PAAD	2	28
PAAD	3	21
PAAD	4	24
PAAD	5	19
PAAD	6	26
PAAD	7	20
PAAD	8	31
PCPG	1	25
PCPG	2	22
PCPG	3	23
PCPG	4	21
PCPG	5	50
PCPG	6	25
PCPG	7	20
PRAD	1	68
PRAD	2	44
PRAD	3	60
PRAD	4	73
PRAD	5	82
PRAD	6	60
PRAD	7	160
READ	1	45
READ	2	27
READ	3	58
READ	4	29
READ	5	14
SARC	1	31
SARC	2	29
SARC	3	41
SARC	4	28
SARC	5	57
SARC	6	38
SARC	7	37
SKCM	1	56
SKCM	2	103
SKCM	3	51
SKCM	4	55
SKCM	5	58
SKCM	6	150
STAD	1	59
STAD	2	68
STAD	3	51
STAD	4	137
STAD	5	53
STAD	6	68
TGCT	1	38
TGCT	2	18
TGCT	3	19
TGCT	4	18
TGCT	5	23
TGCT	6	39
THCA	1	82
THCA	2	73
THCA	3	62
THCA	4	65
THCA	5	73
THCA	6	73
THCA	7	77
THCA	8	63
THYM	1	18
THYM	2	17
THYM	3	11
THYM	4	12
THYM	5	12
THYM	6	17
THYM	7	17
THYM	8	18
UCEC	1	42
UCEC	2	40
UCEC	3	32
UCEC	4	84
UCEC	5	62
UCEC	6	75
UCEC	7	64
UCEC	8	91
UCEC	9	74
UCS	1	13
UCS	2	12
UCS	3	19
UCS	4	13
UVM	1	18
UVM	2	22
UVM	3	20
UVM	4	20

## Sheet: effectors
global index	cancertype	local index	driver type	driver info	direction	regulators
1	ACC	1	intra segment CNV	1, chr1 98576-249224401	+
			intra segment CNV	7, chr2 12772-243089469	+
			intra segment CNV	15, chr6 149649-171051018	+
			intra segment CNV	26, chr9 47451-141091407	+
			intra segment CNV	29, chr10 72747-135468485	+
			intra segment CNV	30, chr11 198560-134937744	+
			intra segment CNV	37, chr14 19002112-107284996	+
			intra segment CNV	41, chr14 107152347-107179508	+
			intra segment CNV	42, chr15 20016316-102469053	+
			intra segment CNV	51, chr18 48121-78014149	+
			intra segment CNV	52, chr19 90898-59097867	+
			intra segment CNV	55, chr21 10942920-48096970	+
			intra segment CNV	57, chr22 16896330-25656263	+
			intra segment CNV	58, chr22 25663973-25914344	+
			intra segment CNV	59, chr22 25922330-26196430	+
			intra segment CNV	60, chr22 26204369-51234468	+
			inter segment CNV	1, chr1 98576-249224401	+	RCC2 WDTC1 RPA2 TAF12 KHDRBS1 HDAC1 RBBP4 PSMB2 SF3A3 YBX1 MED8 SCP2 PRKAA2 JAK1 MIER1 SERBP1 RPF1 ZNHIT6 GFI1 DNTTIP2 CAPZA1 NRAS CSDE1 RNF115 POLR3C PEX11B RBM8A HIST2H4A SF3B4 OTUD7B APH1A PRPF3 MCL1 ARNT SETDB1 CDC42SE1 SCNM1 VPS72 PSMD4 RFX5 PSMB4 POGZ MRPL9 OAZ3 SNAPIN ILF2 GATAD2B CRTC2 SLC39A1 CREB3L4 JTB RPS27 TPM3 HAX1 ADAR PYGO2 SHC1 CKS1B MUC1 YY1AP1 DAP3 RIT1 ARHGEF2 SSR2 UBQLN4 PMF1…
			inter segment CNV	7, chr2 12772-243089469	+	POLR1A RPIA CIAO1 EIF5B MRPS9 SP100 NCL ILKAP PASK ANO7 HDLBP SEPT2 STK25 THAP4 ATG4B
			inter segment CNV	29, chr10 72747-135468485	+	ZMYND11 KLF6 NET1 ASB13 FBXO18 RBM17 TAF3 UPF2 SEPHS1 HSPA14 RSU1 STAM PRTFDC1 ABI1 YME1L1 WAC EPC1 CUL2 CREM ZNF239 PBLD HNRNPH3 DNA2 CCAR1 DDX50 SUPV3L1 H2AFY2 VDAC2 RPS24 DOCK1
			inter segment CNV	36, chr13 19026937-115108410	+	ZMYM5 ELF1 WBP4 KPNA3 ERCC5 LIG4 IRS2 TFDP1 CDC16
			inter segment CNV	37, chr14 19002112-107284996	+	PARP2 APEX1 ARHGEF40 ZNF219 HNRNPC SUPT16H CHD8 RAB2B TOX4 SALL2 RBM23 PRMT5 PSMB5 ACIN1 C14orf119 BCL2L2 NRL DCAF11 EMC9 RNF31 TSSK4 MDP1 NEDD8 TINF2 LTB4R NFATC4 PRKD1 G2E3 SCFD1 ARHGAP5 RALGAPA1 PNN FKBP3 KLHDC2 SOS2 MAP4K5 GMFB FBXO34 KTN1 ARID4A DAAM1 PPM1A HIF1A SYNE2 MTHFD1 MAX GPHN MPP5 EIF2S1 ERH SRSF5 MED6 NUMB ENTPD5 LIN52 MLH3 C14orf1 SPTLC2 SNW1 GTF2A1 TTC8 CALM1 TRIP11 CPSF2 DDX24 S…
			inter segment CNV	52, chr19 90898-59097867	+	TCF3 HMG20B EEF2 PIAS4 PTPRS RANBP3 GTF2F1 SNAPC2 ELAVL1 PIN1 DNMT1 TYK2 CDC37 SMARCA4 WIZ CHERP MED26 SIN3B KXD1 UBA52 CRTC1 UPF1 POP4 URI1 ANKRD27 GPI UBA2 USF2 TMEM147 KMT2B LIN37 PSMD8 SIRT2 MRPS12 PAF1 SUPT5H TIMM50 EID2B EID2 PSMC4 MAP3K10 AKT2 HNRNPUL1 GSK3A ERF ZNF225 CLASRP ERCC2 SNRPD2 SIX5 PPP5C RUVBL2 SNRNP70 AP2A1 ATF5 NR1H2 ZNF350 PRPF31 PPP6R1 U2AF2 ZNF587 ZNF8 TRIM28 MZF1
			inter segment CNV	9, chr3 60333-197896131	-	TADA3 VHL RAF1 HDAC11 KAT2B TOP2B MLH1 LRRFIP2 TRAK1 DHX30 ATRIP MST1R GNAI2 BAP1 APPL1 PRICKLE2 TMF1 UBA3 FOXP1 CGGBP1 MINA RPL24 NFKBIZ IFT57 DZIP3 NR1I2 GSK3B GTF2E1 CD86 KPNA1 DTX3L HSPBAP1 DIRC2 ZNF148 ABTB1 GATA2 RAB7A COPG1 H1FX MBD4 MRPL3 TOPBP1 RYK CEP63 STAG1 NCK1 CEP70 PIK3CB ATR U2SURP HLTF CCNL1 IFT80 PHC3 PRKCI SKIL EIF5A2 TNIK TBL1XR1 PIK3CA ZNF639 ACTL6A FXR1 EIF2B5 DVL3 EIF4G1 PO…
			inter segment CNV	11, chr4 12269-191027936	-	PIGG CPLX1 CTBP1 MAEA NELFA MXD4 ZFYVE28 TNIP2 GRK4 HTT LRPAP1 MRFAP1 KIAA0232 TADA2B LAP3 PI4K2B ANAPC4 RFC1 UBE2K PDS5A SLC30A9 FRYL EXOC1 CENPC YTHDC1 UTP3 DCK RCHY1 THAP6 G3BP2 CCNG2 THAP9 LIN54 CDS1 UBE2D3 EGF SMARCA5 SMAD1 NR3C2 FBXW7 PPID RAPGEF2 NAF1 FBXO8 CEP44 SPCS3 AGA ING2 IRF2 CASP3 SLC25A4 TLR3
			inter segment CNV	13, chr5 15520-180790333	-	NSUN2 PAPD7 MTRR CCT5 DAP TRIO ZNF622 DROSHA SUB1 PRKAA1 SKIV2L2 GPBP1 SREK1 PIK3R1 CDK7 RAD17 ANKRA2 IQGAP2 AGGF1 JMY CCNH APC ALDH7A1 PHAX MEGF10 CDC42SE2 SLC22A5 RAD50 AFF4 HSPA4 VDAC1 SKP1 PPP2CA UBE2B CAMLG PCBD2 SMAD5 NME5 KDM3B HSPA9 CTNNA1 UBE2D2 NRG2 PURA APBB3 IK TAF7 RNF14 TCERG1 GRIA1 MED7 MSX2 CLK4 ZNF354A CANX MAPK9
			inter segment CNV	18, chr7 43343-159117459	-	EIF3B RPA3 HUS1 BAZ1B GTF2I YWHAG KRIT1 BET1 ASNS TRRAP ARPC1A AGFG2 PLOD3 PMPCB ORC5 SRPK2 RINT1 COG5 CBLL1 DLD THAP5 DNAJB9 CAPZA2 ST7 ING3 NDUFA5 POT1 GCC1 SND1 METTL2B TNPO3 UBE2H CEP41 EXOC4 CNOT4 NUP205 CREB3L2 HIPK2 MKRN1 ADCK2 BRAF AGK SSBP1 CUL1 KCNH2 ABCB8 CDK5 SMARCD3 NUB1 KMT2C PAXIP1 NOM1 DNAJB6
			inter segment CNV	21, chr8 31242-146298168	-	FBXO25 TNKS PINX1 NEIL2 TUSC3 VPS37A MTUS1 PCM1 ASAH1 NAT1 SH2D4A INTS10 ATP6V1B2 LZTS1 XPO7 DMTN PPP3CC SORBS3 TNFRSF10B GNRH1 PPP2R2A BNIP3L PTK2B CLU FBXO16 FZD3 KIF13B RBPMS GTF2E2 WRN BRF2 ASH2L LSM1 GINS4 KAT6A IKBKB POLB VDAC3 THAP1 FNTA PRKDC UBE2V2 RB1CC1 ATP6V1H TCEA1 LYPLA1 TGS1 RPS20 SDCBP NSMAF COPS5 TRAM1 PEX2 NBN UQCRB RPL30 STK3 POLR2K EIF3E NUDCD1 EBAG9 TRPS1 EIF3H RAD21 MED30 TA…
			inter segment CNV	23, chr8 12034295-12247499	-	TNKS TUSC3 MTUS1 PCM1 ATP6V1B2 XPO7 DMTN
			inter segment CNV	36, chr13 19026937-115108410	-	RNF6 PDS5B SPG20 FOXO1 ELF1 NUFIP1 RB1 KPNA3 SUGT1 DIS3 NDFIP2 DNAJC3 IPO5 ERCC5 IRS2 TUBGCP3 TFDP1 CDC16
			inter segment CNV	45, chr16 60765-90287548	-	UBE2I TBL3 TSC2 MLST8 SRRM2 TCEB2 HCFC1R1 ZNF263 ZNF174 USP7 RSL1D1 MKL2 RRN3 ARL6IP1 EEF2K PALB2 ARHGAP17 GTF3C1 CLN3 NUPR1 ATXN2L SH2B1 SPNS1 PAGR1 MVP KCTD13 ALDOA SRCAP SETD1A KAT8 DNAJA2 SIAH1 BRD7 CYLD CHD9 RBL2 NUDT21 POLR2C USB1 CSNK2A2 CNOT1 TRADD E2F4 CTCF PSMB10 NFATC3 NFAT5 WWP2 AP1G1 ZFHX3 PSMD7 GLG1 BCAR1 CFDP1 GABARAPL2 KARS TERF2IP WWOX KIAA0513 GSE1 EMC8 COX4I1 MAP1LC3B ZCCHC14 Z…
			inter segment CNV	46, chr17 514-81045170	-	YWHAE PRPF8 SMG6 MED11 RABEP1 MIS12 DVL2 ACAP1 MAP2K4 ELAC2 FLCN TOP3A EPN2 ERAL1 MYO18A TIAF1 GIT1 AP2B1 TAF15 MED1 CDK12 MED24 RARA SMARCE1 STAT5B STAT5A STAT3 EZH1 IFI35 MAP3K14 HELZ PRKAR1A SUMO2 GRB2 RECQL5 H3F3B CDK3 ACTG1
			inter segment CNV	53, chr20 61293-62956166	-	NRSN2 RBCK1 CSNK2A1 PSMF1 FKBP1A SIRPA STK35 SNRPB NOP56 IDH3B PCED1A VPS16 PTPRA MRPS26 UBOX5 C20orf27 SPEF1 CDC25B MAVS TMEM230 CRLS1 FERMT1 PAK7 MKKS SNRPB2 SNX5 CRNKL1 NINL PDRG1 SNTA1 CBFA2T2 RALY PIGU NCOA6 GSS CEP250 RBM39 SCAND1 PKIG SLPI PCIF1 ZMYND8 NCOA3 PARD6B ZNF217 PFDN4 GNAS NELFCD TAF4 BIRC7 LIME1
			mutation	PTPRF, chr1 44057031-44087760	+
			mutation	PDE4DIP, chr1 144852481-145076033	+
			mutation	HRNR, chr1 152187065-152188371	+
			mutation	FLG, chr1 152276700-152286710	+
			mutation	SPTA1, chr1 158582604-158653268	+
			mutation	TNR, chr1 175292459-175372700	+
			mutation	HMCN1, chr1 185956605-186147583	+
			mutation	OBSCN, chr1 228465520-228563506	+
			mutation	PCNXL2, chr1 233121801-233388165	+
			mutation	APOB, chr2 21224859-21233524	+
			mutation	CRIM1, chr2 36583544-36764534	+
			mutation	DNAH6, chr2 84771405-84924798	+
			mutation	CNTNAP5, chr2 125192069-125660522	+
			mutation	SCN2A, chr2 166152582-166226748	+
			mutation	XIRP2, chr2 168098406-168108439	+
			mutation	TTN, chr2 179401241-179634824	+
			mutation	ABCA12, chr2 215820071-215917310	+
			mutation	CTNNB1, chr3 41266091-41266155	+
			mutation	ROBO2, chr3 77147394-77666782	+
			mutation	MCF2L2, chr3 182941972-183035999	+
			mutation	MUC4, chr3 195508392-195517745	+
			mutation	PCDH7, chr4 30724205-30732528	+
			mutation	ANK2, chr4 114163347-114294594	+
			mutation	FAT4, chr4 126238731-126373258	+
			mutation	DNAH5, chr5 13701414-13944571	+
			mutation	MYO10, chr5 16671084-16935962	+
			mutation	CMYA5, chr5 79025201-79031613	+
			mutation	GPR98, chr5 89923239-90124769	+
			mutation	TENM2, chr5 166711961-167674716	+
			mutation	ITPR3, chr6 33630346-33657170	+
			mutation	PKHD1, chr6 51524734-51920477	+
			mutation	DST, chr6 56336950-56569107	+
			mutation	EYS, chr6 65300987-66053984	+
			mutation	TBC1D32, chr6 121427246-121655604	+
			mutation	DNAH11, chr7 21646323-21932249	+
			mutation	ABCA13, chr7 48311465-48327569	+
			mutation	RELN, chr7 103163855-103276868	+
			mutation	NOS3, chr7 150696313-150706627	+
			mutation	CSMD1, chr8 2795999-3889601	+
			mutation	ZFPM2, chr8 106813740-106814998	+
			mutation	CSMD3, chr8 113237100-114449071	+
			mutation	PTPRD, chr9 8376721-8733899	+
			mutation	SPATA31D5P, chr9 84529322-84534013	+
			mutation	SVEP1, chr9 113168503-113265477	+
			mutation	COL5A1, chr9 137623934-137734241	+
			mutation	PCDH15, chr10 55566476-56423995	+
			mutation	MEN1, chr11 64572092-64577333	+
			mutation	ATM, chr11 108098418-108236144	+
			mutation	NAV3, chr12 78225136-78583826	+
			mutation	SYNE2, chr14 64554134-64691758	+
			mutation	CEP128, chr14 81046735-81259439	+
			mutation	AHNAK2, chr14 105404743-105418991	+
			mutation	RYR3, chr15 33944994-34111987	+
			mutation	UNC13C, chr15 54305438-54914522	+
			mutation	TLN2, chr15 63017231-63097938	+
			mutation	TP53, chr17 7574011-7579722	+
			mutation	NF1, chr17 29528059-29664421	+
			mutation	PRKAR1A, chr17 66511671-66526554	+
			mutation	LAMA1, chr18 6986199-7023307	+
			mutation	ASXL3, chr18 31158619-31325189	+
			mutation	FBN3, chr19 8130961-8206917	+
			mutation	KMT2B, chr19 36210835-36229230	+
			mutation	RYR1, chr19 38931501-39070652	+
			mutation	SLC4A11, chr20 3209573-3218585	+
			mutation	SMC1A, chrX 53410124-53440047	+
			mutation	HUWE1, chrX 53561133-53634661	+
			mutation	RYR2, chr1 237580422-237954770	-
			mutation	MUC4, chr3 195508392-195517745	-
			mutation	FUT9, chr6 96653847-96663326	-
			mutation	ZCCHC6, chr9 88918065-88968081	-
			mutation	KMT2D, chr12 49416426-49445552	-
			mutation	MUC16, chr19 9019621-9090327	-
			mutation	SIPA1L3, chr19 38572624-38696869	-
			mutation	COL18A1, chr21 46900432-46932128	-
			mutation	ZNRF3, chr22 29439356-29445399	-
			mutation	DMD, chrX 31196848-32407770	-
			methylation	gene group 33	-	MIR216A MIR592
			mir	gene group 2	-	MIR513C MIR513A2 MIR506 MIR507 MIR508 MIR510
			mir	gene group 12	-	MIR653 MIR362
			mir	gene group 34	-	MIR664A
			mir	gene group 43	-	MIR1258
			mir	gene group 51	-	MIR466
			mir	gene group 155	-	MIR605
			mir	gene group 160	-	MIR1287
			phos	SHC1-Y317, chr1 153201744-154974395	+
			phos	FOXO3-S318S321, chr6 108559835-109099846	+
			phos	EIF4EBP1-T37T46, chr8 38006792-38060365	+
			phos	EIF4EBP1-T70, chr8 38006792-38060365	+
			phos	EIF4EBP1-S65, chr8 38006792-38060365	+
			phos	RPS6-S235S236, chr9 19368679-19380254	+
			phos	RPS6-S240S244, chr9 19368679-19380254	+
			phos	CDK1-Y15, chr10 60778331-62210155	+
			phos	BAD-S112, chr11 63793880-64284704	+
			phos	YAP1-S127, chr11 101485590-102233423	+
			phos	ACACB-S79, chr12 108060633-109660636	+
			phos	IGF1R-Y1136, chr15 97009052-99442820	+
			phos	ACACA-S79, chr17 32518231-37406818	+
			phos	SRC-Y527, chr20 35405073-37406050	+
			phos	CHEK2-S296, chr22 27435478-29130427	+
			phos	MYH9-S1943, chr22 35011242-36388018	+
			phos	MTOR-S2448, chr1 11089476-11262507	-
			phos	RPS6KA1-T359S363, chr1 26529761-26773352	-
			phos	JUN-S73, chr1 58780788-59023554	-
			phos	SHC1-Y317, chr1 153201744-154974395	-
			phos	PRKCD-S664, chr3 53156009-53201452	-
			phos	NFKB1-S536, chr4 102501329-103756904	-
			phos	ESR1-S118, chr6 151656691-152463125	-
			phos	EGFR-Y1068, chr7 55019021-55270380	-
			phos	MAPK8-T183Y185, chr10 48306639-49313092	-
			phos	CHEK1-S345, chr11 125000084-125676255	-
			phos	CDKN1B-T157, chr12 12715058-12765555	-
			phos	ERBB3-Y1289, chr12 54758884-56487188	-
			phos	AKT1-T308, chr14 104307583-104795751	-
			phos	PRKCB-S660, chr16 23754339-24220611	-
			phos	MAPK3-T202Y204, chr16 30040676-30123506	-
			phos	STAT3-Y705, chr17 37719072-42388568	-
			phos	RPS6KB1-T389, chr17 55325224-59950564	-
			phos	PRKCA-S657, chr17 61728065-66810743	-
			phos	SRC-Y416, chr20 35405073-37406050	-
			phos	MAPK1-T202Y204, chr22 20448304-22153374	-
			phos	CHEK2-T68, chr22 27435478-29130427	-
			phos	ARAF-S299, chrX 47305123-47571920	-
2	ACC	2	intra segment CNV	9, chr3 60333-197896131	+
			intra segment CNV	11, chr4 12269-191027936	+
			intra segment CNV	13, chr5 15520-180790333	+
			intra segment CNV	18, chr7 43343-159117459	+
			intra segment CNV	19, chr7 97385628-97402488	+
			intra segment CNV	21, chr8 31242-146298168	+
			intra segment CNV	23, chr8 12034295-12247499	+
			intra segment CNV	25, chr8 40183793-40189524	+
			intra segment CNV	31, chr12 150430-133778202	+
			intra segment CNV	33, chr12 875342-58104895	+
			intra segment CNV	36, chr13 19026937-115108410	+
			intra segment CNV	45, chr16 60765-90287548	+
			intra segment CNV	46, chr17 514-81045170	+
			intra segment CNV	48, chr17 34437116-34535664	+
			intra segment CNV	61, chrX 168465-155182367	+
			inter segment CNV	9, chr3 60333-197896131	+	OGG1 TADA3 ARPC4 VHL TSEN2 RAF1 XPC KAT2B UBE2E1 TOP2B MLH1 LRRFIP2 MYD88 ACVR2B GORASP1 TRAK1 LIMD1 DHX30 SHISA5 USP4 MST1 MST1R RBM5 GNAI2 TUSC2 BAP1 DCP1A PRICKLE2 TMF1 UBA3 FRMD4B FOXP1 MINA TFG RPL24 NFKBIZ DZIP3 NR1I2 GSK3B GTF2E1 CD86 KPNA1 DTX3L PARP14 HSPBAP1 DIRC2 ZNF148 SNX4 PLXNA1 ABTB1 SEC61A1 RUVBL1 GATA2 RAB7A CNBP H1FX MBD4 MRPL3 TOPBP1 RYK CEP63 STAG1 NCK1 CEP70 PIK3CB COPB2 ATR …
			inter segment CNV	11, chr4 12269-191027936	+	CPLX1 CTBP1 NELFA MXD4 TNIP2 ADD1 HTT KIAA0232 TADA2B LAP3 PI4K2B WDR19 RFC1 UBE2K PDS5A SLC30A9 CENPC YTHDC1 UTP3 DCK RCHY1 THAP6 G3BP2 USO1 NUP54 CCNG2 THAP9 LIN54 CDS1 PKD2 EIF4E LAMTOR3 UBE2D3 CASP6 GAR1 EGF ELF2 CLGN SMARCA5 SMAD1 NR3C2 FBXW7 PPID RAPGEF2 NAF1 SAP30 FBXO8 CEP44 SPCS3 AGA ING2 RWDD4 IRF2 CASP3 SLC25A4 SNX25 UFSP2 TLR3
			inter segment CNV	13, chr5 15520-180790333	+	NDUFS6 MED10 NSUN2 PAPD7 MTRR CCT5 DAP TRIO ZNF622 DROSHA SUB1 PRLR RICTOR PRKAA1 FBXO4 MOCS2 SKIV2L2 GPBP1 PIK3R1 CDK7 IQGAP2 JMY MSH3 RASA1 CCNH CHD1 APC MEGF10 SLC22A5 RAD50 AFF4 HSPA4 VDAC1 SKP1 PPP2CA UBE2B PCBD2 SMAD5 NME5 KDM3B HSPA9 CTNNA1 UBE2D2 PURA APBB3 IK TAF7 TCERG1 TCOF1 MED7 RARS RPL26L1 MSX2 NHP2 ZNF354A CANX MAPK9
			inter segment CNV	15, chr6 149649-171051018	+	NELFE RXRB MED20 TAF8 SRF UBE2J1 FOXO3 SESN1 WASF1 CDK19 TRAF3IP2 MARCKS HDAC2 GOPC HSF2 EPB41L2 RPS12 TBPL1 SF3B5 UTRN PCMT1 TCP1 PSMB1 TBP PDCD2
			inter segment CNV	18, chr7 43343-159117459	+	C7orf50 EIF3B WIPI2 EIF2AK1 RAC1 RPA3 ARL4A NUPL2 CYCS JAZF1 PLEKHA8 LSM5 RALA CDK13 PSMA2 COA1 POLD2 HUS1 CCT6A FZD9 BAZ1B CLDN4 EIF4H GTF2I MDH2 YWHAG MAGI2 GNAI1 KRIT1 SLC25A13 TRRAP POP7 PLOD3 CUX1 POLR2J ORC5 RINT1 THAP5 CAPZA2 ST7 ING3 SND1 CALD1 CNOT4 CREB3L2 KIAA1549 HIPK2 BRAF CUL1 ZNF398 KCNH2 CDK5 SMARCD3 KMT2C PAXIP1
			inter segment CNV	21, chr8 31242-146298168	+	FBXO25 TNKS PINX1 NEIL2 TUSC3 VPS37A PCM1 ASAH1 NAT1 INTS10 ATP6V1B2 LZTS1 XPO7 DMTN SORBS3 TNFRSF10B GNRH1 PPP2R2A PTK2B CLU FBXO16 FZD3 KIF13B RBPMS GTF2E2 WRN BRF2 ASH2L LSM1 GINS4 KAT6A IKBKB POLB VDAC3 THAP1 FNTA PRKDC RB1CC1 TCEA1 TGS1 SDCBP COPS5 TRAM1 RIPK2 NBN TP53INP1 POLR2K UBR5 EIF3E EBAG9 TRPS1 RAD21 MED30 TAF2 MTBP ZHX1 RNF139 NDUFB9 CHRAC1 PTK2 PTP4A3 RHPN1 EEF1D SCRIB PUF60 PLEC P…
			inter segment CNV	26, chr9 47451-141091407	+	DOCK8 SMARCA2 SLC1A1 CDC37L1 JAK2 PLGRKT KIAA2026 UHRF2 KDM4C MPDZ NFIB ZDHHC21 SNAPC3 PSIP1 SH3GL2 RRAGA RPS6 MLLT3 KLHL9 CDKN2B ELAVL2 TUSC1 CAAP1 PLAA DDX58 TOPORS APTX DNAJA1 B4GALT1 BAG1 CHMP5 NFX1 UBE2R2 DCAF12 FAM219A DCTN3 SIGMAR1 VCP FANCG STOML2 FAM214B UNC13B TLN1 CREB3 SPAG8 RECK CLTA GNE POLR1E TOMM5 FXN RORB CEP78 PSAT1 TLE1 HNRNPK RMI1 CKS2 NOL8 CENPP PHF2 FANCC HABP4 NCBP1 XPA ANP…
			inter segment CNV	55, chr21 10942920-48096970	+	GABPA APP RWDD2B USP16 CCT8 BACH1 SOD1 TCP10L SYNJ1 OLIG1 IFNAR1 IFNGR2 SON MRPS6 CBR1 TTC3 DYRK1A BRWD1 HMGN1 IGSF5 BACE2 MX1 U2AF1 RRP1B PDXK PFKL SUMO3 MCM3AP PCNT PRMT2
			inter segment CNV	1, chr1 98576-249224401	-	GNB1 VAMP3 RCC2 CAPZB HP1BP3 CDC42 RPL11 WDTC1 PPP1R8 RPA2 DNAJC8 TAF12 SRSF4 MECR PUM1 KHDRBS1 EIF3I HDAC1 RBBP4 ZMYM6 PSMB2 MEAF6 SF3A3 MYCBP PPIE SMAP2 SCMH1 YBX1 GPBP1L1 MKNK1 FAF1 RNF11 SCP2 MAGOH PRKAA2 JAK1 MIER1 SERBP1 ZZZ3 USP33 RPF1 ZNHIT6 GFI1 DNTTIP2 F3 VAV3 CAPZA1 NRAS RNF115 PEX11B RBM8A NOTCH2NL HIST2H4A SF3B4 OTUD7B VPS45 APH1A PRPF3 RPRD2 MCL1 ARNT SETDB1 CDC42SE1 SCNM1 VPS72 PSM…
			inter segment CNV	7, chr2 12772-243089469	-	POLR1A IMMT CHMP3 CIAO1 EIF5B MRPS9 SP100 NCL PASK ANO7 HDLBP SEPT2 THAP4 ATG4B
			inter segment CNV	15, chr6 149649-171051018	-	WRNIP1 NOL7 MRS2 MDC1 TUBB GTF2H4 BAG6 CSNK2B NELFE PBX2 BRD2 RING1 TAF11 ZNF76 NFYA MED20 CCND3 TAF8 SRF HSP90AB1 CDC5L EEF1A1 SENP6 HMGN3 RNGTT USP45 CCNC ASCC3 FOXO3 SESN1 ZBTB24 CDC40 CDK19 TRAF3IP2 MARCKS HDAC2 GOPC ASF1A HSF2 EPB41L2 MED23 TBPL1 BCLAF1 UTRN TCP1 MAP3K4 QKI TBP PDCD2
			inter segment CNV	26, chr9 47451-141091407	-	DOCK8 SMARCA2 SLC1A1 CDC37L1 JAK2 PLGRKT KIAA2026 UHRF2 KDM4C MPDZ NFIB ZDHHC21 SNAPC3 PSIP1 SH3GL2 RPS6 MLLT3 CDKN2B TUSC1 CAAP1 PLAA TOPORS APTX DNAJA1 B4GALT1 BAG1 CHMP5 NFX1 UBE2R2 DCAF12 FAM219A DCTN3 VCP FANCG STOML2 FAM214B UNC13B TLN1 CREB3 SPAG8 RECK CLTA GNE MELK POLR1E EXOSC3 PSAT1 TLE1 HNRNPK NOL8 ZNF484 PHF2 FANCC HABP4 NCBP1 XPA INVS RNF20 SMC2 NIPSNAP3A ZNF462 RAD23B TXN POLE3 CNTR…
			inter segment CNV	52, chr19 90898-59097867	-	TCF3 PLEKHJ1 HMG20B APBA3 EEF2 PIAS4 PTPRS GTF2F1 SNAPC2 PIN1 OLFM2 EIF3G DNMT1 MRPL4 ZGLP1 TYK2 CDC37 KRI1 ILF3 QTRT1 SMARCA4 PRKCSH ZNF653 TNPO2 NFIX ILVBL WIZ RAB8A AP1M1 CHERP MED26 SIN3B KXD1 UBA52 CRTC1 UPF1 GATAD2A URI1 ANKRD27 UBA2 USF2 KMT2B LIN37 ARHGAP33 PSMD8 PAK4 SUPT5H EID2B EID2 MAP3K10 AKT2 HNRNPUL1 EXOSC5 RABAC1 GSK3A ERF ZNF230 ZNF225 PVR PVRL2 CLASRP GEMIN7 MARK4 ERCC2 ERCC1 OP…
			inter segment CNV	55, chr21 10942920-48096970	-	C21orf91 GABPA USP16 CCT8 BACH1 SOD1 TCP10L SYNJ1 OLIG1 IFNAR1 SON MRPS6 CBR1 DYRK1A BRWD1 HMGN1 BACE2 MX1 WDR4 U2AF1 RRP1B PDXK PWP2 PFKL SUMO3 MCM3AP PCNT PRMT2
			mutation	RYR2, chr1 237580422-237954770	+
			mutation	SOX11, chr2 5834070-5841491	+
			mutation	STAB1, chr3 52536666-52557098	+
			mutation	FRAS1, chr4 78987147-79440544	+
			mutation	TENM3, chr4 183245138-183710523	+
			mutation	NLN, chr5 65054536-65118761	+
			mutation	AQPEP, chr5 115318994-115361819	+
			mutation	FBN2, chr5 127595027-127863580	+
			mutation	FUT9, chr6 96653847-96663326	+
			mutation	GRID2IP, chr7 6550278-6590955	+
			mutation	ZCCHC6, chr9 88918065-88968081	+
			mutation	KMT2D, chr12 49416426-49445552	+
			mutation	DNAH10, chr12 124256213-124413963	+
			mutation	MUC16, chr19 9019621-9090327	+
			mutation	MYO9B, chr19 17283599-17322818	+
			mutation	SIPA1L3, chr19 38572624-38696869	+
			mutation	CDH4, chr20 59829909-60509119	+
			mutation	COL18A1, chr21 46900432-46932128	+
			mutation	ZNRF3, chr22 29439356-29445399	+
			mutation	MXRA5, chrX 3228791-3248114	+
			mutation	DMD, chrX 31196848-32407770	+
			mutation	PCDH11X, chrX 91090885-91873488	+
			mutation	SPTA1, chr1 158582604-158653268	-
			mutation	APOB, chr2 21224859-21233524	-
			mutation	SCN2A, chr2 166152582-166226748	-
			mutation	ABCA12, chr2 215820071-215917310	-
			mutation	MCF2L2, chr3 182941972-183035999	-
			mutation	FRAS1, chr4 78987147-79440544	-
			mutation	FAT4, chr4 126238731-126373258	-
			mutation	NOS3, chr7 150696313-150706627	-
			mutation	ZFPM2, chr8 106813740-106814998	-
			mutation	MEN1, chr11 64572092-64577333	-
			mutation	ATM, chr11 108098418-108236144	-
			mutation	TP53, chr17 7574011-7579722	-
			mutation	NF1, chr17 29528059-29664421	-
			mutation	PRKAR1A, chr17 66511671-66526554	-
			mutation	FBN3, chr19 8130961-8206917	-
			mutation	MYO9B, chr19 17283599-17322818	-
			mutation	KMT2B, chr19 36210835-36229230	-
			mutation	RYR1, chr19 38931501-39070652	-
			mutation	SMC1A, chrX 53410124-53440047	-
			mir	gene group 9	-	MIR1226 MIR1229
			mir	gene group 11	-	MIR425 MIR454
			mir	gene group 13	-	MIR942 MIR616
			mir	gene group 14	-	MIR1307 MIR636
			mir	gene group 134	-	MIR937
			mir	gene group 166	-	MIR202
			mir	gene group 181	-	MIR1293
			phos	MTOR-S2448, chr1 11089476-11262507	+
			phos	YBX1-S102, chr1 42682427-43166582	+
			phos	JUN-S73, chr1 58780788-59023554	+
			phos	PDK1-S241, chr2 172555373-173131803	+
			phos	RAF1-S338, chr3 12583601-12681165	+
			phos	GSK3B-S9S21, chr3 119821323-121297383	+
			phos	RICTOR-T1135, chr5 38937919-39111014	+
			phos	EGFR-Y1068, chr7 55019021-55270380	+
			phos	EGFR-Y1173, chr7 55019021-55270380	+
			phos	MET-Y1235, chr7 116098732-116798386	+
			phos	BRAF-S445, chr7 140098750-140924764	+
			phos	NDRG1-T346, chr8 133237171-134379840	+
			phos	ERBB3-Y1289, chr12 54758884-56487188	+
			phos	RB1-S807S811, chr13 47774604-48953769	+
			phos	AKT1-S473, chr14 104307583-104795751	+
			phos	MAP2K1-S217S221, chr15 64465836-66492312	+
			phos	MAPK3-T202Y204, chr16 30040676-30123506	+
			phos	STAT3-Y705, chr17 37719072-42388568	+
			phos	GSK3A-S9S21, chr19 42230186-47438905	+
			phos	MAPK1-T202Y204, chr22 20448304-22153374	+
			phos	ARAF-S299, chrX 47305123-47571920	+
			phos	YBX1-S102, chr1 42682427-43166582	-
			phos	PDK1-S241, chr2 172555373-173131803	-
			phos	RAF1-S338, chr3 12583601-12681165	-
			phos	GSK3B-S9S21, chr3 119821323-121297383	-
			phos	GSK3B-S9, chr3 119821323-121297383	-
			phos	RICTOR-T1135, chr5 38937919-39111014	-
			phos	MAPK14-T180Y182, chr6 36027677-36130600	-
			phos	FOXO3-S318S321, chr6 108559835-109099846	-
			phos	MET-Y1235, chr7 116098732-116798386	-
			phos	BRAF-S445, chr7 140098750-140924764	-
			phos	EIF4EBP1-T37T46, chr8 38006792-38060365	-
			phos	EIF4EBP1-T70, chr8 38006792-38060365	-
			phos	RPS6-S235S236, chr9 19368679-19380254	-
			phos	RPS6-S240S244, chr9 19368679-19380254	-
			phos	CDK1-Y15, chr10 60778331-62210155	-
			phos	BAD-S112, chr11 63793880-64284704	-
			phos	CDKN1B-T198, chr12 12715058-12765555	-
			phos	TSC2-T1462, chr16 2037211-2136869	-
			phos	ACACA-S79, chr17 32518231-37406818	-
			phos	GSK3A-S9S21, chr19 42230186-47438905	-
			phos	GSK3A-S9, chr19 42230186-47438905	-
			phos	AKT1S1-T246, chr19 49869033-55073720	-
			phos	SRC-Y527, chr20 35405073-37406050	-
			phos	MYH9-S1943, chr22 35011242-36388018	-
3	ACC	3	intra segment CNV	53, chr20 61293-62956166	+
			intra segment CNV	54, chr20 1557178-1561012	+
			inter segment CNV	23, chr8 12034295-12247499	+	TNKS PCM1 ATP6V1B2 XPO7 DMTN
			inter segment CNV	45, chr16 60765-90287548	+	UBE2I TBL3 TSC2 MLST8 RNPS1 SRRM2 TCEB2 HCFC1R1 ZNF263 ZNF174 TRAP1 USP7 RSL1D1 ERCC4 MKL2 PARN RRN3 SMG1 PALB2 ARHGAP17 GTF3C1 CLN3 NUPR1 ATXN2L SPNS1 PAGR1 MVP KCTD13 ALDOA CD2BP2 SRCAP SETD1A KAT8 BRD7 CYLD CHD9 RBL2 AKTIP NUDT21 POLR2C USB1 CSNK2A2 CNOT1 TRADD E2F4 CTCF PSMB10 NFATC3 NFAT5 WWP2 CALB2 AP1G1 DHX38 ZFHX3 PSMD7 GLG1 BCAR1 CFDP1 GABARAPL2 KARS TERF2IP WWOX ZDHHC7 GSE1 EMC8 COX4I1 …
			inter segment CNV	46, chr17 514-81045170	+	YWHAE PRPF8 SMG6 MED11 MIS12 DVL2 RANGRF MAP2K4 ELAC2 FLCN EPN2 GIT1 TAF15 MED1 MED24 RARA SMARCE1 STAT5B STAT5A STAT3 HSD17B1 MLX EZH1 GRN BCAS3 PRKAR1A SUMO2 CDK3 ACTG1
			inter segment CNV	53, chr20 61293-62956166	+	NRSN2 RBCK1 CSNK2A1 PSMF1 FKBP1A SIRPA STK35 SNRPB NOP56 IDH3B PCED1A VPS16 PTPRA MRPS26 UBOX5 C20orf27 SPEF1 CDC25B MAVS TMEM230 CRLS1 FERMT1 PAK7 MKKS SNRPB2 DSTN RRBP1 NXT1 NINL PDRG1 SNTA1 CBFA2T2 RALY PIGU NCOA6 GSS TRPC4AP MMP24 CEP250 RBM39 SCAND1 SLPI NEURL2 PCIF1 ZMYND8 NCOA3 ZNF217 PFDN4 GNAS NELFCD TAF4 RPS21 BIRC7 ARFGAP1 LIME1
			inter segment CNV	29, chr10 72747-135468485	-	KLF6 ASB13 FBXO18 RBM17 SEPHS1 DCLRE1C WAC KIF5B PARD3 CUL2 CREM SIRT1 PBLD HNRNPH3 RUFY2 DNA2 CCAR1 DDX50 SAR1A ECD ZSWIM8 RPS24 DOCK1 TUBGCP2
			inter segment CNV	37, chr14 19002112-107284996	-	PARP2 APEX1 ARHGEF40 ZNF219 HNRNPC SUPT16H CHD8 RAB2B TOX4 SALL2 LRP10 RBM23 PRMT5 PSMB5 ACIN1 C14orf119 BCL2L2 NRL EMC9 RNF31 TSSK4 MDP1 NEDD8 TINF2 LTB4R NFATC4 PRKD1 G2E3 SCFD1 ARHGAP5 SNX6 PSMA6 RALGAPA1 FKBP3 KLHDC2 PSMC6 GMFB MAPK1IP1L FBXO34 PSMA3 ARID4A JKAMP PPM1A HIF1A MTHFD1 MAX GPHN EIF2S1 ERH SRSF5 MED6 PSEN1 NUMB ZNF410 LIN52 YLPM1 MLH3 C14orf1 ALKBH1 SNW1 GTF2A1 CALM1 CPSF2 DDX24 D…
			mutation	TTN, chr2 179401241-179634824	-
			mutation	CTNNB1, chr3 41266091-41266155	-
			methylation	gene group 1	-	LAD1 ITPRIPL1 TBR1 FLJ32063 C3orf72 CD14 NKX2-5 DLX6AS C9orf24 SUSD3 LHX2 RNF208 TLX1 AMPD3 ALX4 GSTP1 SLC2A3 MIR196A2 EFS BHLHA9 CLDN7 MIR196A1 ICAM4 NCRNA00028 PLTP RAC2
			methylation	gene group 4	-	S100A6 G0S2 C2orf39 LHCGR HOXD12 TRH HIST1H3J PAX6 MLH3 CRB3
			methylation	gene group 14	-	IER3 CD40
			methylation	gene group 36	-	P2RY13 CD68 APOBEC3D CLIC2
			methylation	gene group 46	-	HAAO HIST1H4L ZNF154
			methylation	gene group 58	-	FAM176B GYPC
			mir	gene group 1	-	MIR770 MIR431 MIR432 MIR758 MIR655 MIR541 MIR369 MIR656
			mir	gene group 4	-	MIR9-2 MIR9-3
			mir	gene group 7	-	MIR574 MIR607
			mir	gene group 8	-	MIR95 MIR766
			mir	gene group 114	-	MIR96
			mir	gene group 118	-	MIR671
			mir	gene group 144	-	MIR32
			mir	gene group 182	-	MIR615
			mir	gene group 255	-	MIR330
			phos	RPS6KA1-T359S363, chr1 26529761-26773352	+
			phos	PRKCD-S664, chr3 53156009-53201452	+
			phos	NFKB1-S536, chr4 102501329-103756904	+
			phos	ESR1-S118, chr6 151656691-152463125	+
			phos	MAPK8-T183Y185, chr10 48306639-49313092	+
			phos	CHEK1-S345, chr11 125000084-125676255	+
			phos	CDKN1B-T157, chr12 12715058-12765555	+
			phos	RPS6KB1-T389, chr17 55325224-59950564	+
			phos	PRKCA-S657, chr17 61728065-66810743	+
			phos	SRC-Y416, chr20 35405073-37406050	+
			phos	CHEK2-T68, chr22 27435478-29130427	+
			phos	EIF4EBP1-S65, chr8 38006792-38060365	-
			phos	YAP1-S127, chr11 101485590-102233423	-
			phos	IGF1R-Y1136, chr15 97009052-99442820	-
			phos	CHEK2-S296, chr22 27435478-29130427	-
4	BLCA	1	intra segment CNV	23, chr2 213203399-213932996	+
			intra segment CNV	24, chr2 213938737-243089469	+
			inter segment CNV	92, chr10 39076209-135468485	+	HNRNPF NCOA4 MAPK8 ERCC6 SGMS1 UBE2D1 MINPP1 CPXM2 CHST15 FAM175B ZRANB1 BCCIP ADAM12 DOCK1 PTPRE MGMT EBF3 GLRX3 PPP2R2D DPYSL4 INPP5A TUBGCP2 ECHS1 MTG1
			inter segment CNV	111, chr13 38088318-48329241	+	PDS5B STARD13 SPG20 SUPT20H FOXO1 MRPS31 ELF1 WBP4 MTRF1 ENOX1 TSC22D1 GTF2F2 TPT1 SPERT MED4 RB1 PHF11 ARL11 KPNA3 NEK3
			inter segment CNV	113, chr13 48789685-53059228	+	FOXO1 MRPS31 ELF1 MTRF1 ENOX1 TSC22D1 NUFIP1 GTF2F2 TPT1 SPERT MED4 ITM2B RB1 PHF11 RCBTB1 ARL11 KPNA3 INTS6 ATP7B NEK3 SUGT1
			inter segment CNV	127, chr16 60765-90287548	+	CDH11 PDP2 CBFB TRADD E2F4 FHOD1 CTCF ACD PARD6A ENKD1 CENPT NUTF2 EDC4 PSKH1 PSMB10 SLC12A4 DUS2 NFATC3 CDH1 CHTF8 SNTB2 COG8 PDF TERF2 NFAT5 NQO1 WWP2 EXOSC6 DDX19B DDX19A COG4 SF3B3 VAC14 AP1G1 TXNL4B DHX38 ZFHX3 PSMD7 GLG1 BCAR1 CFDP1 GABARAPL2 KARS TERF2IP WWOX CENPN GAN CMIP MBTPS1 TAF1C TLDC1 ZDHHC7 KIAA0513 GSE1 FBXO31 MAP1LC3B ZCCHC14 BANP CBFA2T3 SPG7
			inter segment CNV	141, chr18 18617233-78014149	+	TXNL1 BCL2 CNDP2 CTDP1
			inter segment CNV	10, chr1 144471974-148870950	-	RNF115 POLR3C PIAS3 RBM8A NBPF10 PRKAB2 BCL9 PDE4DIP HIST2H4A HIST2H3C SF3B4 VPS45 PRPF3 RPRD2 ARNT SETDB1 CDC42SE1 SCNM1 VPS72 PSMD4 RFX5 PSMB4 POGZ MRPL9 OAZ3 SNAPIN ILF2 GATAD2B CRTC2 SLC39A1 JTB HAX1 UBE2Q1 ADAR PYGO2 CKS1B ADAM15 EFNA4 EFNA3 EFNA1 FDPS RUSC1 ASH1L YY1AP1 DAP3 RIT1 SSR2 UBQLN4 LAMTOR2 PMF1 SMG5 CCT3 HDGF PRCC
			inter segment CNV	34, chr3 93519466-197896131	-	ARL6 MINA TOMM70A RPL24 KIAA1524 DZIP3 GSK3B GTF2E1 POLQ GOLGB1 IQCB1 SLC15A2 CSTA FAM162A KPNA1 DIRC2 ZNF148 SNX4 PLXNA1 MCM2 RUVBL1 RAB7A H1FX MBD4 PIK3R4 NEK11 MRPL3 ACPP UBA5 TOPBP1 RYK CEP63 MSL2 STAG1 NCK1 CEP70 FAIM PIK3CB MRPS22 COPB2 XRN1 ATR U2SURP HLTF HPS3 PFN2 P2RY1 DHX36 CCNL1 GFM1 IFT80 SMC4 TRIM59 KPNA4 PDCD10 SEC62 PHC3 PRKCI PLD1 TNFSF10 ECT2 TBL1XR1 PIK3CA ZNF639 MFN1 ACTL6A DN…
			inter segment CNV	58, chr7 83644-8824443	-	PRKAR1B SUN1 C7orf50 MAD1L1 EIF3B GNA12 AP5Z1 WIPI2 FBXL18 FSCN1 RNF216 PMS2 AIMP2 EIF2AK1 CYTH3 RAC1 DAGLB ZDHHC4 PMS2CL RPA3 AHR SNX13
			inter segment CNV	79, chr8 37786181-43421543	-	BRF2 RAB11FIP1 EIF4EBP1 ASH2L LSM1 BAG4 TACC1 ADAM9 GINS4 KAT6A IKBKB POLB VDAC3 THAP1 HOOK3 FNTA
			inter segment CNV	85, chr8 100973050-102698991	-	RAD54B PLEKHF2 UQCRB RPL30 POP1 STK3 POLR2K SPAG1 PABPC1 YWHAZ RRM2B UBR5 AZIN1 EIF3E EMC2 NUDCD1 EBAG9
			inter segment CNV	96, chr11 68847247-69646812	-	POLD4 PPP6R3 CCND1 FADD PPFIA1 CTTN SHANK2
			inter segment CNV	97, chr11 70248722-70539049	-	POLD4 CCND1 FADD PPFIA1 CTTN CLPB
			inter segment CNV	98, chr12 150430-133778202	-	RAD52 FKBP4 FOXM1 RHNO1 RAD51AP1 NDUFA9 CD9 TNFRSF1A SCNN1A LTBR NCAPD2 GAPDH NOP2 ING4 ZNF384 COPS7A CDCA3 USP5 TPI1 ATN1 PTPN6 PHB2 EMG1 PHC1 M6PR YBX3 DUSP16 ATF7IP WBP11 STRAP PLEKHA5 KRAS BHLHE41 MED21 ERGIC2 IPO8 DDX11 DNM1L PKP2 PPHLN1 SMARCC2 RAN EP400 PGAM5 CHFR
			inter segment CNV	137, chr17 44166409-44364183	-	MED24 CDC6 TOP2A SMARCE1 KAT2A MLX BRCA1 CBX1 PHB NME1
			inter segment CNV	145, chr19 27747981-28153526	-	CCNE1 URI1 ANKRD27 CEBPG KMT2B ZNF146
			inter segment CNV	155, chr20 1647999-26305592	-	CSNK2A1 FKBP1A PCED1A MAVS TMEM230 PCNA CRLS1 BTBD3 NAPB KIF3B COMMD7 DNMT3B CBFA2T2 NECAB3 PXMP4 CHMP4B ITCH PIGU NCOA6 EIF6 CEP250 RBM39
			inter segment CNV	158, chr20 29835037-29880541	-	CRNKL1 APMAP GINS1 ID1 BCL2L1 TPX2 PDRG1 PLAGL2 KIF3B COMMD7 DNMT3B CDK5RAP1 SNTA1 CBFA2T2 NECAB3 E2F1 PXMP4 CHMP4B RALY EIF2S2 ITCH DYNLRB1 PIGU NCOA6 GGT7 GSS MYH7B TRPC4AP EDEM2 CEP250 SPAG4 RBM39 EPB41L1 DLGAP4 DSN1 RBL1 RPN2 SRC
			mutation	CDH12, chr5 21751792-22143087	+
			mutation	BAZ2A, chr12 56994094-57029975	+
			mutation	TSHZ3, chr19 31767481-31770514	+
			mutation	TTC3, chr21 38459509-38569944	+
			mutation	CHD5, chr1 6169928-6219576	-
			mutation	HSPG2, chr1 22150834-22222419	-
			mutation	ARID1A, chr1 27056160-27107180	-
			mutation	ZFYVE9, chr1 52703213-52811971	-
			mutation	INADL, chr1 62228587-62614061	-
			mutation	RBM15, chr1 110882013-110889011	-
			mutation	KIAA1614, chr1 180885514-180914765	-
			mutation	PIK3C2B, chr1 204393813-204438515	-
			mutation	RHOB, chr2 20647266-20647740	-
			mutation	ITSN2, chr2 24440778-24550976	-
			mutation	NCOA1, chr2 24881534-24991255	-
			mutation	ASXL2, chr2 25964959-26101235	-
			mutation	CCDC88A, chr2 55518818-55646254	-
			mutation	USP34, chr2 61415506-61697832	-
			mutation	WDR33, chr2 128463936-128522769	-
			mutation	NRP2, chr2 206547972-206659622	-
			mutation	MAP2, chr2 210543358-210595046	-
			mutation	LRRN1, chr3 3886380-3888262	-
			mutation	GRM7, chr3 6903016-7782090	-
			mutation	KIF15, chr3 44815901-44894273	-
			mutation	RHOA, chr3 49397643-49412973	-
			mutation	BSN, chr3 49662512-49701286	-
			mutation	BAP1, chr3 52436687-52443754	-
			mutation	FLNB, chr3 57994400-58156514	-
			mutation	ATR, chr3 142168301-142297558	-
			mutation	EIF4A2, chr3 186501371-186507037	-
			mutation	PDGFRA, chr4 55127278-55161419	-
			mutation	AFF1, chr4 87928413-88056872	-
			mutation	CENPE, chr4 104031992-104116384	-
			mutation	SEMA5A, chr5 9042934-9224898	-
			mutation	CDH6, chr5 31267476-31323563	-
			mutation	BDP1, chr5 70751838-70860685	-
			mutation	GPR98, chr5 89910661-90449160	-
			mutation	PCDHB14, chr5 140602962-140605521	-
			mutation	DOCK2, chr5 169096311-169507229	-
			mutation	KIF13A, chr6 17764700-17987315	-
			mutation	PRRC2A, chr6 31590481-31604676	-
			mutation	BRD2, chr6 32940670-32948366	-
			mutation	UBR2, chr6 42532121-42658907	-
			mutation	DST, chr6 56323851-56765247	-
			mutation	TULP4, chr6 158735144-158925121	-
			mutation	HNRNPA2B1, chr7 26232148-26240354	-
			mutation	NPC1L1, chr7 44553228-44579768	-
			mutation	MAGI2, chr7 77649004-79082591	-
			mutation	UBR5, chr8 103266530-103373850	-
			mutation	TRPS1, chr8 116426229-116632282	-
			mutation	COL14A1, chr8 121170366-121383580	-
			mutation	UNC13B, chr9 35236516-35404054	-
			mutation	FRMPD1, chr9 37707475-37746482	-
			mutation	TJP2, chr9 71831288-71866215	-
			mutation	IKBKAP, chr9 111631388-111693469	-
			mutation	SVEP1, chr9 113141679-113312147	-
			mutation	CNTRL, chr9 123850620-123939587	-
			mutation	GOLGA2, chr9 131019547-131036204	-
			mutation	TACC2, chr10 123842415-124013649	-
			mutation	NUP98, chr11 3704662-3800411	-
			mutation	E2F8, chr11 19246349-19261753	-
			mutation	ARHGAP32, chr11 128839034-129062021	-
			mutation	CACNA1C, chr12 2224519-2797857	-
			mutation	ATN1, chr12 7043167-7051130	-
			mutation	PAN2, chr12 56712042-56722374	-
			mutation	STAB2, chr12 103984717-104156178	-
			mutation	MED13L, chr12 116403955-116549237	-
			mutation	NBEA, chr13 35619479-36242531	-
			mutation	DOCK9, chr13 99452629-99667817	-
			mutation	ZFP36L1, chr14 69256174-69263097	-
			mutation	DYNC1H1, chr14 102445745-102516520	-
			mutation	HSP90AA1, chr14 102548071-102605690	-
			mutation	OCA2, chr15 28000513-28326981	-
			mutation	APBA2, chr15 29346111-29409304	-
			mutation	KIF23, chr15 69709843-69737226	-
			mutation	SIN3A, chr15 75664520-75722684	-
			mutation	PKD1, chr16 2140152-2168842	-
			mutation	GTF3C1, chr16 27472739-27561472	-
			mutation	ZNF276, chr16 89788955-89806552	-
			mutation	MYH1, chr17 10395785-10419637	-
			mutation	CLTC, chr17 57697484-57771260	-
			mutation	MED13, chr17 60023934-60142582	-
			mutation	ABCA8, chr17 66864298-66938165	-
			mutation	NDC80, chr18 2575029-2616466	-
			mutation	LAMA1, chr18 6941959-7117656	-
			mutation	PNPLA6, chr19 7600833-7626461	-
			mutation	UPF1, chr19 18942997-18976891	-
			mutation	ZNF91, chr19 23542761-23578241	-
			mutation	ERCC2, chr19 45854681-45873570	-
			mutation	ZNF335, chr20 44577586-44598196	-
			mutation	BRWD1, chr21 40558947-40670409	-
			mutation	MYH9, chr22 36680254-36745254	-
			mutation	MED12, chrX 70338683-70360539	-
			mutation	RPS6KA6, chrX 83320048-83442829	-
			methylation	gene group 127	-	CCDC37 TRH
			methylation	gene group 197	-	SPARC
			methylation	gene group 267	-	ADAM32 CHRNE
			methylation	gene group 285	-	MIR145 MFAP4
			methylation	gene group 5945	-	HIST1H3E
			methylation	gene group 15618	-	ZNF833
			mir	gene group 1	-	MIR15B MIR589 MIR550A1 MIR550A2 MIR25 MIR7-1 MIR345 MIR744 MIR33B MIR1180 MIR769 MIR33A
			mir	gene group 2	-	MIR425 MIR590 MIR93 MIR671 MIR1307 MIR17 MIR19A MIR20A MIR423 MIR454
			mir	gene group 6	-	MIR942 MIR629
			mir	gene group 9	-	MIR576 MIR616
			mir	gene group 15	-	MIR937 MIR939
			mir	gene group 16	-	MIR32 MIR627
			mir	gene group 21	-	MIR1976
			mir	gene group 63	-	MIR944
			mir	gene group 64	-	MIR570
			mir	gene group 82	-	MIR579
			mir	gene group 83	-	MIR580
			mir	gene group 84	-	MIR581
			mir	gene group 131	-	MIR31
			mir	gene group 146	-	MIR1254-1
			mir	gene group 155	-	MIR2110
			mir	gene group 166	-	MIR1304
			mir	gene group 217	-	MIR1288
			mir	gene group 225	-	MIR636
			mir	gene group 243	-	MIR330
			mir	gene group 256	-	MIR1292
			mir	gene group 257	-	MIR663A
			mir	gene group 272	-	MIR548J
			mir	gene group 276	-	MIRLET7B
			mir	gene group 281	-	MIR545
			mir	gene group 290	-	MIR503
			mir	gene group 300	-	MIR767
			phos	FOXO3-S318S321, chr6 108559835-109099846	+
			phos	PRKCA-S657, chr17 61728065-66810743	+
			phos	SRC-Y416, chr20 35405073-37406050	-
5	BLCA	2	inter segment CNV	23, chr2 213203399-213932996	+	ABI2 CD28 CTLA4 ICOS NRP2 EEF1B2 ADAM23 CREB1 PIKFYVE RPE LANCL1 FN1 PECR XRCC5 SMARCAL1 RPL37A IGFBP5 TNS1 ARPC2 GPBAR1 RQCD1 BCS1L RNF25 NHEJ1 STK16 TUBA4A DNAJB2 PTPRN DES CHPF ACSL3 KCNE4 SCG2
			inter segment CNV	24, chr2 213938737-243089469	+	ICOS NRP2 ADAM23 CREB1 PIKFYVE RPE LANCL1 FN1 XRCC5 SMARCAL1 IGFBP5 ARPC2 RQCD1 RNF25 ATG9A TUBA4A PTPRN CHPF EPHA4 ACSL3 KCNE4 SCG2 MRPL44 SERPINE2 FAM124B CUL3 DOCK10 IRS1 AGFG1 PID1 SP140 SP100 CAB39 PSMD1 HTR2B NCL PTMA PDE6D COPS7B EIF4E2 GIGYF2 INPP5D ATG16L1 DGKD ARL4C AGAP1 COPS8 LRRFIP1 RAMP1 ILKAP PER2 TRAF3IP1 ASB1 TWIST2 HDAC4 GPC1 HDLBP SEPT2 STK25 BOK THAP4 ATG4B ING5 PDCD1
			inter segment CNV	47, chr5 46313335-180790333	+	PELO ITGA2 SNX18 SKIV2L2 IL6ST MAP3K1 GPBP1 PLK2 PDE4D ERCC8 KIF2A DIMT1 IPO11 TRIM23 SGTB NLN CCNB1 CDK7 TAF9 AFF4 SKP1 PPP2CA HNRNPA0 NME5 KDM3B EGR1 IK TAF7 WWC1 RARS DOCK2 LCP2 KCNMB1 NPM1 FBXW11 STK10 DUSP1 RPL26L1 ATP6V0E1 BNIP1 STC2 HRH2 CLTB FAF2 UNC5A HK3 UIMC1 ZNF346 NSD1 F12 GRK6 PDLIM7 DOK3 NHP2 HNRNPAB CLK4 RUFY1 HNRNPH1 CANX MAML1 MGAT4B SQSTM1 RNF130 MAPK9 MGAT1 GNB2L1
			inter segment CNV	48, chr6 149649-171051018	+	DUSP22 EXOC2 FOXC1 SERPINB1 RIPK1 PRPF4B SSR1 DEK E2F3 SOX4 MCM3 USP45 CCNC ASCC3 HACE1 AIM1 RTN4IP1 FOXO3 SMPD2 ZBTB24 TRAF3IP2 FYN HDAC2
			inter segment CNV	70, chr8 31242-36880964	+	FBXO25 ARHGEF10 DEFB1 PPP1R3B TNKS SOX7 PINX1 BLK NEIL2 FDFT1 CTSB DLC1 TUSC3 MSR1 VPS37A SLC7A2 PDGFRL MTUS1 PCM1 ASAH1 NAT1 SH2D4A INTS10 ATP6V1B2 LZTS1 GFRA2 DOK2 XPO7 DMTN NUDT18 HR BMP1 PHYHIP POLR3D PPP3CC SORBS3 EGR3 TNFRSF10B TNFRSF10C TNFRSF10D TNFRSF10A CHMP7 NKX3-1 ADAM28 GNRH1 PPP2R2A BNIP3L PNMA2 DPYSL2 PTK2B EPHX2 CLU PBK FZD3 KIF13B LEPROTL1 MBOAT4 RBPMS GTF2E2 WRN NRG1 ASH2L ADAM9…
			inter segment CNV	89, chr9 38787481-141091407	+	TOPORS APTX DNAJA1 UBE2R2 DCAF12 VCP UNC13B CLTA MELK POLR1E EXOSC3 SHB CNTNAP3 PGM5 FXN TJP2 KLF9 ZFAND5 ALDH1A1 ANXA1 OSTF1 PCSK5 RFK GCNT1 GNAQ CEP78 PSAT1 TLE1 UBQLN1 HNRNPK RMI1 NTRK2 AGTPBP1 GOLM1 CTSL CDK20 S1PR3 CKS2 SECISBP2 SEMA4D GADD45G SYK NFIL3 ROR2 SPTLC1 IARS NOL8 CENPP BICD2 ZNF484 PHF2 C9orf3 FANCC PTCH1 HABP4 CDC14B TDRD7 TMOD1 NCBP1 XPA ANP32B COL15A1 TGFBR1 ALG2 SEC61B NR4A3 …
			inter segment CNV	94, chr11 198560-134937744	+	BET1L SIRT3 PSMD13 IFITM1 RNH1 IRF7 DEAF1 TALDO1 CEND1 CD151 POLR2L TSPAN4 AP2A2 MOB2 LSP1 CD81 CDKN1C NAP1L4 CARS NUP98 RHOG STIM1 RRM1 TRIM22 SMPD1 APBB1 TRIM3 ARFIP2 TIMM10B RRP8 ILK TAF10 TPP1 DCHS1 MRPL17 EIF3F ST5 AKIP1 IPO7 ZNF143 SWAP70 CTR9 EIF4G2 DKK3 MICAL2 PARVA TEAD1 ARNTL BTBD10 RRAS2 COPB1 PSMA1 RPS13 PIK3C2A NUCB2 SERGEF SAAL1 SAA1 HPS5 GTF2H1 LDHA TSG101 NAV2 HTATIP2 PRMT3 BDNF K…
			inter segment CNV	112, chr13 48329217-58292879	+	FOXO1 ELF1 WBP4 MTRF1 ENOX1 TSC22D1 GTF2F2 TPT1 SUCLA2 MED4 ITM2B RB1 LPAR6 PHF11 ARL11 KPNA3 KCNRG INTS6 NEK3 VPS36 SUGT1
			inter segment CNV	131, chr17 514-18935536	+	DOC2B FAM57A GEMIN4 NXN TIMM22 ABR YWHAE CRK MYO1C PITPNA SCARF1 RILP PRPF8 SERPINF2 SERPINF1 RPA1 HIC1 SMG6 TSR1 MNT PAFAH1B1 ITGAE GSG2 ZZEF1 UBE2G1 MYBBP1A PELP1 ARRB2 MED11 CXCL16 PSMB6 PLD2 MINK1 CHRNE SLC25A11 PFN1 SPAG7 INCA1 KIF1C ZNF232 RABEP1 NUP88 C1QBP DERL2 MIS12 PITPNM3 MED31 BCL6B ASGR1 DVL2 PHF23 GABARAP ELP5 CLDN7 EIF5A ACAP1 KCTD11 CHRNB1 TNFSF12 TNFSF13 SENP3 EIF4A1 CD68 FXR2 S…
			inter segment CNV	134, chr17 19130219-21516289	+	COPS3 ALKBH5 FLII TOP3A SHMT1 MAPK7 AKAP10 SPECC1 MAP2K3 KCNJ12
			inter segment CNV	1, chr1 98576-249224401	-	PIAS3 RBM8A NBPF10 PRKAB2 BCL9 HIST2H4A HIST2H3C SF3B4 OTUD7B APH1A PRPF3 RPRD2 MCL1 ARNT SETDB1 CERS2 PRUNE CDC42SE1 PSMD4 PSMB4 POGZ CGN THEM4 S100A11 SNAPIN ILF2 GATAD2B CREB3L4 UBE2Q1 ADAR PYGO2 CKS1B ZBTB7B EFNA4 CLK2 FDPS RUSC1 ASH1L DAP3 RIT1 KIAA0907 UBQLN4 RAB25 PMF1 PRCC ARHGEF11 IGSF9 PIGM DCAF8 PEX19 NCSTN F11R USF1 PVRL4 USP21 PPOX ATF6 NUF2 PBX1 POU2F1 SCYL3 PRDX6 KLHL20 DARS2 RFWD2…
			inter segment CNV	12, chr1 149732717-153000727	-	PIAS3 PEX11B RBM8A NBPF10 PRKAB2 BCL9 PDE4DIP HIST2H4A HIST2H3C HIST2H2AA3 HIST2H2BE SF3B4 OTUD7B VPS45 APH1A PRPF3 RPRD2 MCL1 ARNT SETDB1 CERS2 ANXA9 PRUNE CDC42SE1 SCNM1 VPS72 PSMD4 PI4KB RFX5 PSMB4 POGZ CGN SNX27 MRPL9 OAZ3 THEM4 S100A11 SNAPIN ILF2 GATAD2B CRTC2 SLC39A1 CREB3L4 JTB TPM3 HAX1 UBE2Q1 ADAR PYGO2 CKS1B ZBTB7B ADAM15 EFNA4 EFNA3 CLK2 FDPS RUSC1 ASH1L YY1AP1 DAP3 RIT1 KIAA0907 ARHG…
			inter segment CNV	14, chr1 153000966-161396119	-	RBM8A BCL9 HIST2H4A HIST2H3C HIST2H2BE SF3B4 OTUD7B VPS45 APH1A PRPF3 RPRD2 ARNT SETDB1 CERS2 PRUNE CDC42SE1 VPS72 PSMD4 PSMB4 POGZ CGN SNX27 MRPL9 OAZ3 S100A1 SNAPIN ILF2 GATAD2B CRTC2 SLC39A1 CREB3L4 JTB RAB13 HAX1 UBE2Q1 PYGO2 CKS1B ZBTB7B ADAM15 EFNA4 EFNA3 CLK2 FDPS RUSC1 ASH1L DAP3 RIT1 KIAA0907 ARHGEF2 UBQLN4 LAMTOR2 RAB25 PMF1 SMG5 CCT3 HDGF PRCC ARHGEF11 ETV3 IGSF9 PIGM IGSF8 PEA15 DCAF8…
			inter segment CNV	16, chr1 196727838-196815804	-	UCHL5 TROVE2 ASPM NEK7 KDM5B KLHL12 ZC3H11A PPP1R15B MDM4 NUCKS1
			inter segment CNV	26, chr3 60333-46696950	-	ARL8B EDEM1 OXTR RAD18 OGG1 TADA3 ARPC4 CRELD1 FANCD2 BRK1 VHL IRAK2 SEC13 ATG7 VGLL4 PPARG TSEN2 RAF1 RPL32 NUP210 XPC LSM3 CCDC174 NR2C2 CAPN7 SH3BP5 HACL1 KAT2B UBE2E1 THRB TOP2B PLCD1 WDR48 GORASP1 RPSA TRAK1 PLXNB1 MST1 CACNA2D2 GNL3
			inter segment CNV	28, chr3 11731519-13282369	-	OXTR RAD18 OGG1 TADA3 ARPC4 FANCD2 BRK1 VHL IRAK2 SEC13 ATG7 SYN2 PPARG TSEN2 RAF1 RPL32 NUP210 HDAC11 LSM3 CCDC174 NR2C2 SH3BP5 HACL1 KAT2B SGOL1
			inter segment CNV	52, chr6 21854476-26732419	-	RANBP9 DTNBP1 E2F3 SOX4 MRS2 GPLD1 KIAA0319 TDP2 HIST1H3A HIST1H3B HIST1H1C HIST1H2BC HIST1H1E HIST1H2BD HIST1H2BE HIST1H3D HIST1H2BF HIST1H4E HIST1H2BG HIST1H3F HIST1H2BH HIST1H3G HIST1H2BJ HIST1H2BK HIST1H2BL HIST1H2BN HIST1H2BO ZNF165 ZSCAN16 ZSCAN9 TRIM27 MDC1 TUBB GTF2H4 DDX39B BAG6 GPANK1 DDAH2 MSH5 VARS LSM2 NEU1 EHMT2 ZBTB12 PACSIN1 TAF11
			inter segment CNV	82, chr8 43438902-46912327	-	ASH2L LSM1 KAT6A IKBKB POLB LYPLA1
			inter segment CNV	83, chr8 46919261-47398271	-	THAP1 HOOK3 FNTA PRKDC MCM4 UBE2V2 RB1CC1 ATP6V1H TCEA1 LYPLA1 TGS1 RPS20
			inter segment CNV	84, chr8 47411299-146298168	-	VDAC3 THAP1 FNTA PRKDC RB1CC1 TCEA1 LYPLA1 TGS1 RRS1 COPS5 TERF1 STAU2 PEX2 HEY1 TPD52 IMPA1 CHMP4C E2F5 NBN DECR1 RAD54B PLEKHF2 UQCRB RPL30 POP1 POLR2K SPAG1 PABPC1 YWHAZ RRM2B UBR5 AZIN1 FZD6 EIF3E NUDCD1 EBAG9 EIF3H RAD21 MED30 MAL2 TAF2 ATAD2 KIAA0196 FAM84B CHRAC1 AGO2 PTK2 RHPN1 EEF1D MAPK15 SCRIB PUF60 EPPK1 PLEC EXOSC4 GPAA1 SHARPIN MAF1 BOP1 HSF1 FBXL6 CPSF1 SLC39A4 VPS28 CYHR1 FOXH1 PP…
			inter segment CNV	105, chr12 67600580-70382150	-	LLPH CAND1 DYRK2 RAP1B NUP107 MDM2 CPSF6 YEATS4 FRS2 CCT2 CNOT2 PTPRB PTPRR
			inter segment CNV	135, chr17 21518997-81045170	-	NLK SPAG5 NEK8 TRAF4 ERAL1 PHF12 NUFIP2 GOSR1 NF1 SUZ12 PSMD11 LIG3 AP2B1 TAF15 GGNBP2 AATF ACACA TADA2A TBC1D3 SRCIN1 PCGF2 PSMB3 PIP4K2B RPL23 CACNB1 RPL19 MED1 CDK12 ERBB2 GRB7 PSMD3 MED24 MSL1 WIPF2 CDC6 RARA TOP2A SMARCE1 JUP NKIRAS2 KAT2A MLX TUBG1 COA3 BRCA1 NBR1 ETV4 UBTF GPATCH8 DBF4B KANSL1 NSF CDC27 KPNB1 SP2 NFE2L1 CBX1 HOXB4 HOXB5 HOXB7 CALCOCO2 PHB KAT7 SPATA20 TOB1 SPAG9 NME1 SRSF1…
			inter segment CNV	136, chr17 37825627-38033445	-	NLK SPAG5 NEK8 TRAF4 ERAL1 PHF12 NUFIP2 GOSR1 ATAD5 NF1 SUZ12 PSMD11 LIG3 RFFL ACACA SYNRG HNF1B TBC1D3 SRCIN1 PCGF2 RPL19 MED1 CDK12 ERBB2 GRB7 IKZF3 PSMD3 MED24 MSL1 CASC3 WIPF2 CDC6 TOP2A SMARCE1 TUBG1 BRCA1 ETV4 LSM12 DBF4B ARHGAP27 NSF KPNB1
			inter segment CNV	159, chr20 29884869-62956166	-	CRNKL1 NAPB APMAP ENTPD6 ID1 BCL2L1 PDRG1 PLAGL2 POFUT1 COMMD7 DNMT3B MAPRE1 CDK5RAP1 CBFA2T2 NECAB3 PXMP4 CHMP4B RALY ITCH DYNLRB1 PIGU NCOA6 GGT7 GSS MYH7B TRPC4AP EDEM2 EIF6 FAM83C CEP250 SPAG4 RBM12 RBM39 SCAND1 EPB41L1 AAR2 DLGAP4 TGIF2 DSN1 RBL1 RPN2 SRC PLCG1 SRSF6 MYBL2 TOMM34 SDC4 UBE2C PCIF1 ZNF335 NCOA5 TP53RK ZMYND8 NCOA3 ARFGEF2 CSE1L DDX27 PTPN1 PARD6B ADNP ZFP64 ZNF217 PFDN4 AURKA …
			mutation	MAGI3, chr1 114092178-114226264	+
			mutation	PI4KB, chr1 151265459-151298777	+
			mutation	ATP2B4, chr1 203652429-203698787	+
			mutation	ADAM17, chr2 9630449-9695720	+
			mutation	PLEKHH2, chr2 43919692-43992600	+
			mutation	SPTBN1, chr2 54753555-54895645	+
			mutation	EHBP1, chr2 62934300-63223835	+
			mutation	GCFC2, chr2 75891860-75933713	+
			mutation	PHLDB2, chr3 111602889-111688640	+
			mutation	SI, chr3 164697153-164792339	+
			mutation	MCF2L2, chr3 182897406-183097188	+
			mutation	ADAMTS16, chr5 5146314-5303786	+
			mutation	PCDHB10, chr5 140572551-140574350	+
			mutation	ZNF451, chr6 56955033-57033351	+
			mutation	AKAP12, chr6 151626879-151674731	+
			mutation	FNDC1, chr6 159650896-159687273	+
			mutation	RUNX1T1, chr8 92972432-93088290	+
			mutation	RNF19A, chr8 101270704-101300374	+
			mutation	CDKN2A, chr9 21971003-21974792	+
			mutation	ABCA1, chr9 107547777-107646764	+
			mutation	AHNAK, chr11 62284151-62301534	+
			mutation	EXPH5, chr11 108380255-108464348	+
			mutation	BCL9L, chr11 118771569-118780725	+
			mutation	CD163, chr12 7635262-7656320	+
			mutation	KNTC1, chr12 123035910-123105125	+
			mutation	PDS5B, chr13 33222947-33349165	+
			mutation	VWA8, chr13 42142408-42524081	+
			mutation	SLC12A4, chr16 67978935-68002376	+
			mutation	COG4, chr16 70514780-70557413	+
			mutation	HYDIN, chr16 70841605-71220736	+
			mutation	USP32, chr17 58258810-58469336	+
			mutation	ZNF99, chr19 22939023-22952780	+
			mutation	ZNF254, chr19 24270011-24310862	+
			mutation	CIC, chr19 42791187-42799051	+
			mutation	KIF16B, chr20 16253880-16553909	+
			mutation	SLC32A1, chr20 37353264-37357253	+
			mutation	ARFGEF2, chr20 47558438-47649787	+
			mutation	TCF20, chr22 42557230-42611299	+
			mutation	IRS4, chrX 107975913-107979537	+
			mutation	PTCHD2, chr1 11561106-11596720	-
			mutation	KDM1A, chr1 23346070-23409803	-
			mutation	ATP1A2, chr1 160093053-160109760	-
			mutation	ARHGAP31, chr3 119087300-119135096	-
			mutation	ZIC1, chr3 147127911-147131226	-
			mutation	FGFR3, chr4 1801111-1809513	-
			mutation	HTT, chr4 3117909-3241734	-
			mutation	POLR2B, chr4 57845119-57897110	-
			mutation	LPHN3, chr4 62363000-62935824	-
			mutation	PCDHB3, chr5 140480322-140482583	-
			mutation	ANKS1A, chr6 34949612-35053650	-
			mutation	IKZF1, chr7 50358661-50468301	-
			mutation	SCRIB, chr8 144874978-144897496	-
			mutation	EPPK1, chr8 144940135-144946932	-
			mutation	TLN1, chr9 35697854-35725306	-
			mutation	RXRA, chr9 137293515-137328449	-
			mutation	BLNK, chr10 97951549-98031271	-
			mutation	PIK3C2A, chr11 17111392-17191216	-
			mutation	FNBP4, chr11 47739054-47776178	-
			mutation	GRIA4, chr11 105481745-105850386	-
			mutation	SOX5, chr12 23687199-24102540	-
			mutation	KIAA1551, chr12 32133998-32145564	-
			mutation	SMARCC2, chr12 56558280-56581078	-
			mutation	NACA, chr12 57106631-57118263	-
			mutation	CEP290, chr12 88452740-88530520	-
			mutation	RPS6KA5, chr14 91338436-91526743	-
			mutation	SCAPER, chr15 76643618-77134134	-
			mutation	FURIN, chr15 91421501-91424938	-
			mutation	MAZ, chr16 29818106-29821553	-
			mutation	POLR2A, chr17 7388152-7417466	-
			mutation	HELZ2, chr20 62191595-62200824	-
			mutation	BAGE2, chr21 11021122-11098818	-
			mutation	KDM6A, chrX 44733167-44970639	-
			methylation	gene group 10	-	KCNA3 SYCP1 PAX3 ZIC1 GHSR POU4F2 11-Mar GCM2 OLIG3 MIR124-2 PCDH8 FOXG1 PTGDR OTX2 CSDAP1 SALL1 GALR1 MIR663 NEFH
			methylation	gene group 26	-	PITX2 CDO1 TLX3 SPAG6 NKX6-2 ALX1
			methylation	gene group 34	-	NCR3 IL27 IL12RB1 BPI OSM C22orf33 LGALS2
			methylation	gene group 86	-	HIST1H4F HIST1H3J RNF126P1
			methylation	gene group 87	-	RBP1 RPL39L SOX7
			methylation	gene group 88	-	TLR1 RNASE6 TRIM69 MIR142
			methylation	gene group 90	-	LAT MIR24-2 MIR23A
			methylation	gene group 111	-	TFAP2B CDX4
			methylation	gene group 112	-	SULT1C4 DLX6AS MIR196A1
			methylation	gene group 113	-	CD48 IL25
			methylation	gene group 145	-	HOXA7 HOXA9
			methylation	gene group 167	-	ZBED2 CCL14-CCL15
			methylation	gene group 179	-	CHAD
			methylation	gene group 209	-	RARRES3 BST2
			methylation	gene group 217	-	CYB561D2
			methylation	gene group 270	-	AIM1
			methylation	gene group 8602	-	BAAT
			methylation	gene group 18129	-	GPRASP1
			methylation	gene group 18401	-	SRY
			mir	gene group 7	-	MIR429 MIR96
			mir	gene group 10	-	MIR1226 MIR1229
			mir	gene group 14	-	MIR10B MIR10A
			mir	gene group 17	-	MIR98 MIR934
			mir	gene group 22	-	MIR552
			mir	gene group 107	-	MIR653
			mir	gene group 111	-	MIR335
			mir	gene group 119	-	MIR320A
			mir	gene group 134	-	MIR23B
			mir	gene group 150	-	MIR1287
			mir	gene group 163	-	MIR326
			mir	gene group 274	-	MIR659
			mir	gene group 280	-	MIR1468
			mir	gene group 289	-	MIR20B
			phos	RAF1-S338, chr3 12583601-12681165	+
			phos	RICTOR-T1135, chr5 38937919-39111014	+
			phos	YAP1-S127, chr11 101485590-102233423	+
			phos	MAP2K1-S217S221, chr15 64465836-66777338	+
			phos	STAT3-Y705, chr17 37719072-42388568	+
			phos	CHEK2-S296, chr22 27435478-29130582	+
			phos	SHC1-Y317, chr1 153201744-154974395	-
			phos	PRKCD-S664, chr3 53156009-53221415	-
			phos	ESR1-S118, chr6 151656691-152463125	-
			phos	EGFR-Y1068, chr7 55019021-55273387	-
			phos	BRAF-S445, chr7 140098750-140924764	-
			phos	EIF4EBP1-T37T46, chr8 37914710-38060365	-
			phos	CHEK1-S345, chr11 125000084-125676255	-
			phos	ACACB-S79, chr12 108060633-109702956	-
			phos	RB1-S807S811, chr13 47774604-49051505	-
			phos	ACACA-S79, chr17 32518231-37406818	-
			phos	AKT1S1-T246, chr19 49869033-55073720	-
			phos	SRC-Y527, chr20 35405073-37406050	-
6	BLCA	3	intra segment CNV	22, chr2 213164031-213198998	+
			intra segment CNV	25, chr2 242915454-243034377	+
			intra segment CNV	39, chr3 195383130-195474776	+
			intra segment CNV	45, chr5 15520-46246668	+
			intra segment CNV	46, chr5 698359-833641	+
			intra segment CNV	48, chr6 149649-171051018	+
			intra segment CNV	61, chr7 54386493-58019983	+
			intra segment CNV	86, chr9 47451-21019324	+
			intra segment CNV	87, chr9 21019655-23725190	+
			intra segment CNV	88, chr9 23732134-38771800	+
			intra segment CNV	89, chr9 38787481-141091407	+
			intra segment CNV	90, chr9 43315658-43790359	+
			intra segment CNV	94, chr11 198560-134937744	+
			intra segment CNV	116, chr14 19002112-107284996	+
			intra segment CNV	131, chr17 514-18935536	+
			intra segment CNV	133, chr17 18950855-19093573	+
			intra segment CNV	134, chr17 19130219-21516289	+
			intra segment CNV	139, chr18 48121-15402421	+
			intra segment CNV	140, chr18 18529341-18616190	+
			inter segment CNV	37, chr3 162216617-162226972	+	DHX36 SSR3 MLF1 GFM1 IFT80 SMC4 TRIM59 KPNA4 PDCD10 SEC62 PHC3 PRKCI
			inter segment CNV	39, chr3 195383130-195474776	+	SENP2 TRA2B DNAJB11 RFC4 OPA1 TFRC PAK2 NCBP2 DLG1
			inter segment CNV	45, chr5 15520-46246668	+	EXOC3 SLC9A3 CEP72 TRIP13 TERT NDUFS6 MED10 NSUN2 PAPD7 MTRR CCT5 DAP TRIO ZNF622 MYO10 DROSHA PDZD2 SUB1 TARS RAI14 RAD1 BRIX1 SKP2 SLC1A3 NIPBL NUP155 RICTOR PRKAA1 RPL37 CARD6 FBXO4 HMGCS1 CCL28 PAIP1
			inter segment CNV	51, chr6 19038385-21850667	+	NOL7 RANBP9 DTNBP1 NUP153 TPMT DEK E2F3 SOX4 MRS2 C6orf62 GMNN HIST1H3B HIST1H4C HIST1H1E HIST1H2BD HIST1H2BE HIST1H4D HIST1H4E HIST1H3F HIST1H3G HIST1H4H BTN1A1 HIST1H2BJ HIST1H4I HIST1H2BK HIST1H2BL HIST1H3H HIST1H2BN HIST1H2AL HIST1H1B HIST1H2BO ZNF165 ZSCAN16 ZSCAN9 ABCF1 DHX16 MDC1 TUBB GTF2H4 DDX39B BAG6 GPANK1 DDAH2 MSH5 VARS LSM2
			inter segment CNV	61, chr7 54386493-58019983	+	ZMIZ2 PURB TBRG4 HUS1 SEC61G EGFR GBAS CCT6A
			inter segment CNV	78, chr8 36882587-37783248	+	BRF2 EIF4EBP1 ASH2L LSM1 BAG4 TACC1 ADAM9 VDAC3 FNTA
			inter segment CNV	86, chr9 47451-21019324	+	DOCK8 SMARCA2 RFX3 GLIS3 CDC37L1 JAK2 RLN2 RLN1 PLGRKT CD274 UHRF2 MPDZ NFIB SNAPC3 PSIP1 BNC2 RRAGA PLIN2 RPS6 MLLT3 KLHL9 MTAP CDKN2A CDKN2B ELAVL2 CAAP1 PLAA MOB3B
			inter segment CNV	87, chr9 21019655-23725190	+	NFIB SNAPC3 PSIP1 BNC2 SH3GL2 RRAGA PLIN2 MLLT3 KLHL9 MTAP CDKN2A CDKN2B ELAVL2 TUSC1 CAAP1 PLAA MOB3B DDX58 TOPORS APTX DNAJA1 B4GALT1 CHMP5 NFX1
			inter segment CNV	88, chr9 23732134-38771800	+	NFIB SNAPC3 PSIP1 BNC2 SH3GL2 RRAGA KLHL9 CDKN2A CDKN2B ELAVL2 TUSC1 PLAA MOB3B DDX58 TOPORS APTX DNAJA1 B4GALT1 BAG1 CHMP5 NFX1 PRSS3 UBE2R2 DCAF12 FAM219A DCTN3 SIGMAR1 IL11RA CCL19 CCL21 VCP FANCG STOML2 FAM214B UNC13B TESK1 CD72 SIT1 TLN1 CREB3 SPAG8 RECK CLTA GNE MELK GRHPR POLR1E TOMM5 EXOSC3 SHB
			inter segment CNV	106, chr13 19026937-115108410	+	PARP4 GTF3A LNX2 PAN3 HMGB1 BRCA2 PDS5B RFC3 SPG20 SUPT20H COG6 ELF1 FARP1 KDELC1 EFNB2 LIG4 MYO16 IRS2 ING1 ARHGEF7 TUBGCP3 TFDP1 RASA3
			inter segment CNV	125, chr15 30398217-30900891	+	CYFIP1 TUBGCP5 TJP1 AVEN SLC12A6 DPH6 SPRED1 SRP14
			inter segment CNV	139, chr18 48121-15402421	+	THOC1 TYMS TYMSOS YES1 NDC80 MYL12B TGIF1 MTCL1 TWSG1 RALBP1 PPP4R1 VAPA CHMP1B AFG3L2 CEP76 PTPN2 SEH1L CEP192 RNMT ROCK1 SNRPD1 RBBP8 CABLES1 TMEM241
			inter segment CNV	140, chr18 18529341-18616190	+	PPP4R1 VAPA CHMP1B AFG3L2 CEP76 PTPN2 SEH1L CEP192 RNMT ROCK1 SNRPD1 MIB1 RBBP8 TMEM241 CABYR OSBPL1A SS18 TAF4B
			inter segment CNV	29, chr3 46697560-90502875	-	PRKCD ATXN7 PSMD6 PRICKLE2 SUCLG2 TMF1 UBA3 ARL6IP5 FOXP1 RYBP CGGBP1
			inter segment CNV	31, chr3 60350717-60647503	-	CYB561D2 CISH MAPKAPK3 DOCK3 MANF VPRBP RRP9 PARP3 PCBP4 RPL29 ALAS1 TWF2 PPM1M WDR82 GLYCTK BAP1 TNNC1 NISCH PBRM1 GNL3 SPCS1 NEK4 PRKCD DCP1A ACTR8 FAM208A ARHGEF3 HESX1 APPL1 ARF4 PDHB FAM107A FHIT ATXN7 PSMD6 PRICKLE2 SUCLG2 TMF1 UBA3 ARL6IP5
			inter segment CNV	109, chr13 32541691-38070383	-	HMGB1 BRCA2 PDS5B RFC3 SUPT20H FOXO1 ELF1 MTRF1 VWA8 AKAP11 GTF2F2 TPT1 COG3 SPERT MED4
			inter segment CNV	115, chr13 57789702-57947178	-	SUCLA2 MED4 ITM2B RB1 PHF11 RCBTB1 KPNA3 KCNRG INTS6 ATP7B NEK3 VPS36 SUGT1
			inter segment CNV	146, chr19 28154313-43286777	-	CCNE1 URI1 ANKRD27 SLC7A9 RHPN2 CEBPG USF2 KMT2B THAP8 WDR62 POLR2I ZNF146 ZNF585B ACTN4 NFKBIB MED29 SUPT5H EID2B EID2 MAP3K10 SPTBN4 HNRNPUL1 B9D2 GSK3A PAFAH1B3 MEGF8 LIPE XRCC1 ZNF155 ZNF230 ZNF225 ZNF112 ERCC2 SIX5 PPP5C ZNF350
			mutation	RERE, chr1 8415171-8716422	+
			mutation	UBE4B, chr1 10093670-10240059	+
			mutation	EXOSC10, chr1 11128121-11159913	+
			mutation	PLK3, chr1 45266520-45271391	+
			mutation	INADL, chr1 62228587-62614061	+
			mutation	AKNAD1, chr1 109359672-109395216	+
			mutation	CELSR2, chr1 109793200-109815501	+
			mutation	PTPN22, chr1 114372323-114414313	+
			mutation	FLG2, chr1 152323362-152330002	+
			mutation	ASH1L, chr1 155313492-155531876	+
			mutation	SPTA1, chr1 158581041-158655100	+
			mutation	ADCY10, chr1 167778995-167871274	+
			mutation	DHX9, chr1 182812529-182856269	+
			mutation	CR2, chr1 207639892-207653398	+
			mutation	CEP170, chr1 243292697-243388525	+
			mutation	ITSN2, chr2 24440778-24550976	+
			mutation	TMEM131, chr2 98375509-98504542	+
			mutation	BUB1, chr2 111395467-111428123	+
			mutation	RIF1, chr2 152276738-152330584	+
			mutation	NFE2L2, chr2 178095532-178098975	+
			mutation	MAP2, chr2 210543358-210595046	+
			mutation	DOCK10, chr2 225639730-225796298	+
			mutation	PPARG, chr3 12393030-12475719	+
			mutation	NUP210, chr3 13361260-13438913	+
			mutation	CTNNB1, chr3 41266097-41279525	+
			mutation	NISCH, chr3 52489678-52526301	+
			mutation	ADAMTS9, chr3 64507920-64666970	+
			mutation	CBLB, chr3 105377718-105572451	+
			mutation	EPHB1, chr3 134514450-134977963	+
			mutation	MAP3K13, chr3 185146362-185198290	+
			mutation	DGKG, chr3 185879433-186038187	+
			mutation	GABRA4, chr4 46930228-46995489	+
			mutation	MAPK10, chr4 86938503-87080492	+
			mutation	PTPN13, chr4 87593631-87735708	+
			mutation	TRIO, chr5 14291046-14508300	+
			mutation	FLT4, chr5 180037016-180058714	+
			mutation	DSP, chr6 7559504-7586077	+
			mutation	PRRC2A, chr6 31590481-31604676	+
			mutation	ZBTB22, chr6 33282841-33284496	+
			mutation	KIF6, chr6 39304217-39693132	+
			mutation	UBR2, chr6 42532121-42658907	+
			mutation	BAI3, chr6 69349124-70098735	+
			mutation	FILIP1, chr6 76018464-76124591	+
			mutation	IBTK, chr6 82881106-82950048	+
			mutation	SYNE1, chr6 152443411-152832202	+
			mutation	IGF2R, chr6 160430048-160525708	+
			mutation	NPC1L1, chr7 44553228-44579768	+
			mutation	BAZ1B, chr7 72856797-72907212	+
			mutation	NRCAM, chr7 107790384-107880482	+
			mutation	PPP1R3A, chr7 113518001-113559074	+
			mutation	PTPRN2, chr7 157341673-158325471	+
			mutation	SYBU, chr8 110587080-110655151	+
			mutation	KIAA2026, chr9 5919702-6007677	+
			mutation	MPDZ, chr9 13107098-13247726	+
			mutation	TAF1L, chr9 32629973-32635568	+
			mutation	PTCH1, chr9 98209517-98270508	+
			mutation	ZNF462, chr9 109685857-109771843	+
			mutation	NOTCH1, chr9 139390629-139418227	+
			mutation	FAM208B, chr10 5762896-5805102	+
			mutation	PARD3, chr10 34420399-35103843	+
			mutation	GRID1, chr10 87362131-88123752	+
			mutation	DCHS1, chr11 6643027-6662560	+
			mutation	E2F8, chr11 19246349-19261753	+
			mutation	HIPK3, chr11 33308034-33374986	+
			mutation	CKAP5, chr11 46765597-46840016	+
			mutation	NUP160, chr11 47806511-47869415	+
			mutation	PC, chr11 66616455-66638949	+
			mutation	KMT2A, chr11 118339535-118392756	+
			mutation	KDM5A, chr12 394776-498349	+
			mutation	ABCC9, chr12 21958120-22086837	+
			mutation	PAN2, chr12 56712042-56722374	+
			mutation	ACSS3, chr12 81472038-81648759	+
			mutation	KDM2B, chr12 121867872-122018741	+
			mutation	CLIP1, chr12 122757407-122865009	+
			mutation	RSRC2, chr12 122990075-123011521	+
			mutation	RB1, chr13 48881429-49051505	+
			mutation	MYO16, chr13 109318269-109859108	+
			mutation	SYNE2, chr14 64408416-64694316	+
			mutation	ZFYVE26, chr14 68215094-68282653	+
			mutation	ZFP36L1, chr14 69256174-69263097	+
			mutation	RNF111, chr15 59323524-59387110	+
			mutation	MAPK8IP3, chr16 1756554-1818934	+
			mutation	CREBBP, chr16 3777746-3900861	+
			mutation	TP53, chr17 7572828-7579854	+
			mutation	FAM83G, chr17 18874745-18907360	+
			mutation	ACLY, chr17 40023957-40070105	+
			mutation	BPTF, chr17 65850547-65978372	+
			mutation	ITGB4, chr17 73720834-73753773	+
			mutation	SMCHD1, chr18 2656144-2778202	+
			mutation	MYOM1, chr18 3067313-3215035	+
			mutation	CEP192, chr18 13040953-13114182	+
			mutation	EPG5, chr18 43437885-43535299	+
			mutation	REXO1, chr19 1816246-1828430	+
			mutation	DNM2, chr19 10883223-10943784	+
			mutation	ERCC2, chr19 45854681-45873570	+
			mutation	NINL, chr20 25436314-25484683	+
			mutation	MYH7B, chr20 33567554-33589760	+
			mutation	CEP250, chr20 34051427-34097869	+
			mutation	SULF2, chr20 46288163-46365664	+
			mutation	CDH4, chr20 60318751-60511982	+
			mutation	DIDO1, chr20 61510942-61542853	+
			mutation	TIAM1, chr21 32493114-32639158	+
			mutation	CLTCL1, chr22 19175099-19263159	+
			mutation	MYH9, chr22 36680254-36745254	+
			mutation	USP9X, chrX 41003844-41088555	+
			mutation	DIAPH2, chrX 95993700-96854279	+
			mutation	FLNA, chrX 153577785-153599343	+
			mutation	TANC1, chr2 159954194-160087570	-
			mutation	ZNF804A, chr2 185731105-185803805	-
			mutation	VCPIP1, chr8 67546694-67578989	-
			mutation	HRAS, chr11 532642-534289	-
			mutation	OAS2, chr12 113416518-113448315	-
			mutation	MAP1A, chr15 43814035-43821927	-
			mutation	FANCI, chr15 89790900-89860078	-
			mutation	ZFHX3, chr16 72820963-72993756	-
			mutation	LIPE, chr19 42906928-42931254	-
			mutation	AP1B1, chr22 29730359-29763219	-
			mutation	STAG2, chrX 123159715-123227974	-
			methylation	gene group 46	-	SFRP2 MIR129-2 C17orf104 MIR124-3 GSC2
			methylation	gene group 51	-	MS4A3
			methylation	gene group 52	-	LPA PLG
			methylation	gene group 65	-	LOC441897
			methylation	gene group 67	-	ASB12
			methylation	gene group 79	-	CYP2C9
			methylation	gene group 106	-	LOC650226
			methylation	gene group 133	-	MIR1259
			methylation	gene group 159	-	CST7
			methylation	gene group 162	-	LOC100093631
			methylation	gene group 178	-	C21orf94
			methylation	gene group 181	-	LILRB1 C21orf15
			methylation	gene group 193	-	EPS8L1
			methylation	gene group 11185	-	KIAA0748
			methylation	gene group 11222	-	IL23A
			mir	gene group 35	-	MIR664A
			mir	gene group 118	-	MIR383
			phos	NDRG1-T346, chr8 133237171-134379840	+
			phos	BAD-S112, chr11 63793880-64284704	-
			phos	PRKCB-S660, chr16 23754339-24231400	-
7	BLCA	4	intra segment CNV	5, chr1 17177033-17262260	+
			intra segment CNV	21, chr2 179403855-179513782	+
			intra segment CNV	37, chr3 162216617-162226972	+
			intra segment CNV	47, chr5 46313335-180790333	+
			intra segment CNV	70, chr8 31242-36880964	+
			intra segment CNV	71, chr8 5598758-5603999	+
			intra segment CNV	72, chr8 7029978-7186659	+
			intra segment CNV	73, chr8 7193809-7238032	+
			intra segment CNV	74, chr8 7250368-12311651	+
			intra segment CNV	76, chr8 16262252-16274674	+
			intra segment CNV	77, chr8 24974431-24984263	+
			intra segment CNV	92, chr10 39076209-135468485	+
			intra segment CNV	111, chr13 38088318-48329241	+
			intra segment CNV	112, chr13 48329217-58292879	+
			intra segment CNV	113, chr13 48789685-53059228	+
			intra segment CNV	118, chr14 20200171-20420252	+
			intra segment CNV	120, chr14 106783032-106821748	+
			intra segment CNV	141, chr18 18617233-78014149	+
			intra segment CNV	142, chr18 66746094-66753339	+
			intra segment CNV	162, chr22 16239956-51234468	+
			inter segment CNV	18, chr2 12772-213162181	+	CAD BIRC6 MTA3 LRPPRC XPO1 RPIA SNRNP200 CNNM3 INPP4A TSGA10 TXNDC9 CNOT11 NCK2 RAB3GAP1 ORC4 RND3 RIF1 ARL5A PRPF40A CASP8
			inter segment CNV	58, chr7 83644-8824443	+	PRKAR1B SUN1 C7orf50 MAD1L1 EIF3B GNA12 AP5Z1 WIPI2 FBXL18 FSCN1 RNF216 PMS2 AIMP2 EIF2AK1 CYTH3 DAGLB ZDHHC4 PMS2CL RPA3 AHR SNX13
			inter segment CNV	109, chr13 32541691-38070383	+	POMP HMGB1 BRCA2 PDS5B STARD13 SPG20 EXOSC8 SUPT20H COG6 FOXO1 MRPS31 ELF1 WBP4 MTRF1 AKAP11 TSC22D1 GTF2F2 TPT1 SPERT SUCLA2 MED4
			inter segment CNV	15, chr1 161396130-161638214	-	PSMB4 POGZ MRPL9 OAZ3 SNAPIN ILF2 CRTC2 JTB TPM3 HAX1 UBE2Q1 PYGO2 CKS1B EFNA4 CLK2 DAP3 KIAA0907 SSR2 UBQLN4 LAMTOR2 PMF1 SMG5 CCT3 C1orf61 HDGF PRCC IGSF9 KCNJ10 IGSF8 PEA15 PEX19 COPA NCSTN NHLH1 F11R USF1 KLHDC9 PFDN2 DEDD USP21 PPOX B4GALT3 NR1I3 DUSP12 ATF6 UHMK1 NUF2 POU2F1 MPZL1 DCAF6 TBX19 METTL18 KIFAP3
			inter segment CNV	30, chr3 46801805-46849602	-	WDR48 RPSA CTNNB1 TRAK1 LIMD1 SMARCC1 DHX30 PLXNB1 ATRIP QARS APEH RBM6 HYAL2 TUSC2 CYB561D2 MAPKAPK3 MANF RPL29 WDR82 PBRM1 PRKCD DCP1A ACTR8
			inter segment CNV	164, chr22 21353938-21422480	-	BID DGCR14 SLC25A1 CLTCL1 UFD1L GNB1L RANBP1 DGCR6L ZNF74 MED15 CRKL THAP7 HIC2 UBE2L3 PPIL2 MAPK1 TOP3B SMARCB1 MIF CABIN1 SNRPD3 CHEK2
			mutation	LRRC41, chr1 46744497-46763283	+
			mutation	PCDHGA2, chr5 140718701-140720872	+
			mutation	SQSTM1, chr5 179247944-179264894	+
			mutation	KCNQ5, chr6 73332235-73905045	+
			mutation	TULP4, chr6 158735144-158925121	+
			mutation	THBS2, chr6 169620364-169648940	+
			mutation	NSMAF, chr8 59502625-59555592	+
			mutation	C10orf12, chr10 98741997-98744637	+
			mutation	HRAS, chr11 532642-534289	+
			mutation	NAV2, chr11 19735319-20139724	+
			mutation	GPC5, chr13 92101083-93518710	+
			mutation	HGS, chr17 79651104-79668080	+
			mutation	ANO8, chr19 17434292-17444527	+
			mutation	CDK11A, chr1 1634992-1653117	-
			mutation	MTOR, chr1 11168235-11319377	-
			mutation	EPHA2, chr1 16456035-16477441	-
			mutation	THRAP3, chr1 36748211-36769407	-
			mutation	HFM1, chr1 91733380-91859768	-
			mutation	BCAR3, chr1 94027918-94140409	-
			mutation	ABCA4, chr1 94461693-94578588	-
			mutation	SETDB1, chr1 150900269-150936790	-
			mutation	DENND4B, chr1 153902811-153916545	-
			mutation	COPA, chr1 160259866-160313019	-
			mutation	ELF3, chr1 201980223-201984414	-
			mutation	PLXNA2, chr1 208200474-208391159	-
			mutation	PXDN, chr2 1638072-1680817	-
			mutation	KIDINS220, chr2 8870985-8967212	-
			mutation	NBAS, chr2 15307238-15701416	-
			mutation	SOS1, chr2 39212844-39283887	-
			mutation	MAP4K3, chr2 39477777-39664075	-
			mutation	RGPD4, chr2 108443498-108507243	-
			mutation	FSIP2, chr2 186670315-186698018	-
			mutation	ITGAV, chr2 187455093-187540556	-
			mutation	CARF, chr2 203806611-203848363	-
			mutation	DLEC1, chr3 38080973-38163977	-
			mutation	SCN10A, chr3 38739575-38835477	-
			mutation	DHX30, chr3 47852163-47891354	-
			mutation	PLXNB1, chr3 48445992-48465275	-
			mutation	PBRM1, chr3 52582190-52696236	-
			mutation	PIK3CA, chr3 178916810-178952090	-
			mutation	TP63, chr3 189349278-189612186	-
			mutation	MUC4, chr3 195475816-195538763	-
			mutation	PPARGC1A, chr4 23797381-23891567	-
			mutation	N4BP2, chr4 40099084-40146392	-
			mutation	MAPK10, chr4 86938503-87080492	-
			mutation	SH3RF1, chr4 170017604-170190326	-
			mutation	CDH18, chr5 19473192-19839170	-
			mutation	IQGAP2, chr5 75871571-75996951	-
			mutation	AGGF1, chr5 76326729-76355520	-
			mutation	FBN2, chr5 127595503-127873307	-
			mutation	PCDHB16, chr5 140561998-140564297	-
			mutation	RREB1, chr6 7182181-7248956	-
			mutation	NUP153, chr6 17616823-17688732	-
			mutation	ZNF318, chr6 43304812-43325168	-
			mutation	BAI3, chr6 69349124-70098735	-
			mutation	ZNF292, chr6 87865442-87971439	-
			mutation	ASCC3, chr6 100957868-101315833	-
			mutation	GRIK2, chr6 101847096-102516372	-
			mutation	LAMA4, chr6 112430766-112575357	-
			mutation	BCLAF1, chr6 136582453-136600973	-
			mutation	HIVEP2, chr6 143074176-143095470	-
			mutation	ARID1B, chr6 157150397-157529055	-
			mutation	NFE2L3, chr7 26217662-26225334	-
			mutation	GTF2I, chr7 74103522-74173136	-
			mutation	TRRAP, chr7 98478748-98609757	-
			mutation	MET, chr7 116339307-116436174	-
			mutation	FLNC, chr7 128470904-128498515	-
			mutation	DLC1, chr8 12943254-13357474	-
			mutation	PRKDC, chr8 48690357-48866272	-
			mutation	CDH17, chr8 95158244-95206923	-
			mutation	ZFPM2, chr8 106573710-106815512	-
			mutation	ADCY8, chr8 131795950-132052131	-
			mutation	SMARCA2, chr9 2033021-2192785	-
			mutation	HSPA5, chr9 127998871-128003540	-
			mutation	SPTAN1, chr9 131329130-131395906	-
			mutation	ZEB1, chr10 31608154-31816064	-
			mutation	POLR3A, chr10 79737075-79785921	-
			mutation	ZMIZ1, chr10 81037044-81072495	-
			mutation	WDR11, chr10 122612070-122664181	-
			mutation	NPAT, chr11 108031952-108062882	-
			mutation	PLEKHG6, chr12 6421351-6437458	-
			mutation	KRAS, chr12 25362828-25398285	-
			mutation	SCAF11, chr12 46315725-46355560	-
			mutation	PCDH9, chr13 66878787-67802500	-
			mutation	KLF5, chr13 73636016-73649905	-
			mutation	METTL3, chr14 21966379-21979365	-
			mutation	ACIN1, chr14 23528293-23559767	-
			mutation	AP1G2, chr14 24029009-24036583	-
			mutation	SPTBN5, chr15 42143103-42185583	-
			mutation	TP53BP1, chr15 43705449-43785244	-
			mutation	FBN1, chr15 48703192-48936855	-
			mutation	C15orf39, chr15 75498410-75503104	-
			mutation	IQGAP1, chr15 90969473-91035852	-
			mutation	IGF1R, chr15 99250815-99500735	-
			mutation	SRRM2, chr16 2806515-2820448	-
			mutation	NOMO1, chr16 14947427-14989917	-
			mutation	PALB2, chr16 23632744-23652479	-
			mutation	ATXN2L, chr16 28837675-28848150	-
			mutation	ITGAL, chr16 30486720-30532938	-
			mutation	CHD9, chr16 53190094-53358755	-
			mutation	CTCF, chr16 67645045-67671650	-
			mutation	PRPF8, chr17 1554081-1585557	-
			mutation	MYH2, chr17 10426678-10448812	-
			mutation	MYO15A, chr17 18022384-18082149	-
			mutation	ERBB2, chr17 37863257-37884322	-
			mutation	CNTNAP1, chr17 40837368-40850999	-
			mutation	DCC, chr18 49867118-51056940	-
			mutation	REXO1, chr19 1816246-1828430	-
			mutation	NOTCH3, chr19 15271437-15302945	-
			mutation	NPHS1, chr19 36317490-36342508	-
			mutation	ZMYND8, chr20 45850058-45976605	-
			mutation	NCOA3, chr20 46250988-46282310	-
			mutation	ZNF217, chr20 52188372-52199284	-
			mutation	SYCP2, chr20 58439419-58490578	-
			mutation	ITSN1, chr21 35091116-35257366	-
			mutation	TRPM2, chr21 45774528-45861743	-
			mutation	PCNT, chr21 47746297-47865418	-
			mutation	SFI1, chr22 31927106-32013036	-
			mutation	TAF1, chrX 70598722-70683804	-
			methylation	gene group 117	-	HPDL WNK4 AMH EPHX3
			methylation	gene group 172	-	POU3F3
			mir	gene group 4	-	MIR532 MIR362 MIR501 MIR502
			mir	gene group 11	-	MIR181A1 MIR181A2
			mir	gene group 249	-	MIR525
8	BLCA	5	intra segment CNV	1, chr1 98576-249224401	+
			intra segment CNV	4, chr1 17056445-17114725	+
			intra segment CNV	10, chr1 144471974-148870950	+
			intra segment CNV	11, chr1 149036512-149256704	+
			intra segment CNV	12, chr1 149732717-153000727	+
			intra segment CNV	14, chr1 153000966-161396119	+
			intra segment CNV	15, chr1 161396130-161638214	+
			intra segment CNV	18, chr2 12772-213162181	+
			intra segment CNV	27, chr3 6651116-6653345	+
			intra segment CNV	28, chr3 11731519-13282369	+
			intra segment CNV	34, chr3 93519466-197896131	+
			intra segment CNV	51, chr6 19038385-21850667	+
			intra segment CNV	52, chr6 21854476-26732419	+
			intra segment CNV	54, chr6 29921211-31192528	+
			intra segment CNV	57, chr7 43343-68672	+
			intra segment CNV	58, chr7 83644-8824443	+
			intra segment CNV	59, chr7 8827158-8865523	+
			intra segment CNV	60, chr7 8872984-54380386	+
			intra segment CNV	62, chr7 61063962-159117459	+
			intra segment CNV	67, chr7 143218956-143568072	+
			intra segment CNV	68, chr7 143896240-144066960	+
			intra segment CNV	69, chr7 159117481-159127017	+
			intra segment CNV	84, chr8 47411299-146298168	+
			intra segment CNV	85, chr8 100973050-102698991	+
			intra segment CNV	91, chr10 72747-39076219	+
			intra segment CNV	97, chr11 70248722-70539049	+
			intra segment CNV	98, chr12 150430-133778202	+
			intra segment CNV	119, chr14 106569451-106777356	+
			intra segment CNV	121, chr14 106874349-106939801	+
			intra segment CNV	127, chr16 60765-90287548	+
			intra segment CNV	129, chr16 70151515-70213057	+
			intra segment CNV	135, chr17 21518997-81045170	+
			intra segment CNV	136, chr17 37825627-38033445	+
			intra segment CNV	137, chr17 44166409-44364183	+
			intra segment CNV	143, chr19 90898-59097867	+
			intra segment CNV	146, chr19 28154313-43286777	+
			intra segment CNV	147, chr19 30072164-35861861	+
			intra segment CNV	148, chr19 43287444-43697346	+
			intra segment CNV	149, chr19 43703021-43756250	+
			intra segment CNV	150, chr19 43767000-43818008	+
			intra segment CNV	151, chr19 52142340-52148210	+
			intra segment CNV	152, chr20 61293-1640345	+
			intra segment CNV	153, chr20 1557178-1561012	+
			intra segment CNV	155, chr20 1647999-26305592	+
			intra segment CNV	157, chr20 29527881-29651762	+
			intra segment CNV	158, chr20 29835037-29880541	+
			intra segment CNV	159, chr20 29884869-62956166	+
			intra segment CNV	163, chr22 16864886-25656263	+
			intra segment CNV	164, chr22 21353938-21422480	+
			intra segment CNV	165, chr22 24283086-24344435	+
			intra segment CNV	167, chr22 25663973-25914344	+
			intra segment CNV	168, chrX 168465-155182367	+
			inter segment CNV	10, chr1 144471974-148870950	+	RNF115 POLR3C PIAS3 RBM8A NOTCH2NL PRKAB2 BCL9 PDE4DIP HIST2H4A HIST2H3C SF3B4 MTMR11 OTUD7B APH1A PRPF3 ARNT SETDB1 CERS2 SCNM1 VPS72 RFX5 PSMB4 POGZ CGN MRPL9 OAZ3 SNAPIN ILF2 GATAD2B CRTC2 SLC39A1 CREB3L4 JTB RAB13 TPM3 HAX1 UBE2Q1 ADAR PYGO2 CKS1B ZBTB7B EFNA4 EFNA3 EFNA1 GBA FDPS RUSC1 ASH1L YY1AP1 DAP3 RIT1 SSR2 UBQLN4 LAMTOR2 PMF1 SMG5 CCT3 HDGF PRCC
			inter segment CNV	15, chr1 161396130-161638214	+	PSMB4 POGZ SNX27 MRPL9 OAZ3 SNAPIN ILF2 GATAD2B CRTC2 CREB3L4 JTB TPM3 HAX1 UBE2Q1 PYGO2 CKS1B EFNA4 GBA CLK2 RUSC1 DAP3 KIAA0907 SSR2 UBQLN4 LAMTOR2 PMF1 SMG5 CCT3 C1orf61 HDGF PRCC SH2D2A ARHGEF11 IGSF9 PIGM KCNJ10 IGSF8 PEA15 DCAF8 PEX19 COPA NCSTN NHLH1 VANGL2 F11R USF1 PVRL4 KLHDC9 PFDN2 DEDD USP21 PPOX B4GALT3 NR1I3 MPZ DUSP12 ATF6 NOS1AP UHMK1 NUF2 ALDH9A1 POU2F1 MPZL1 DCAF6 TBX19 XCL1 BLZ…
			inter segment CNV	34, chr3 93519466-197896131	+	MINA TFG KIAA1524 GSK3B GTF2E1 KPNA1 DIRC2 ZNF148 MCM2 H1FX MBD4 TOPBP1 STAG1 CEP70 ATR HLTF HPS3 DHX36 SSR3 CCNL1 MLF1 GFM1 IFT80 SMC4 TRIM59 KPNA4 PDCD10 SEC62 PRKCI TNFSF10 TBL1XR1 PIK3CA ACTL6A SOX2 DCUN1D1 ABCC5 EIF2B5 DVL3 AP2M1 ABCF3 ECE2 PSMD2 EIF4G1 POLR2H EPHB3 VPS8 SENP2 TRA2B DNAJB11 RFC4 BCL6 TP63 CLDN1 CLDN16 IL1RAP CCDC50 OPA1 ACAP2 PPP1R2 TNK2 TFRC SLC51A PAK2 NCBP2 DLG1 RPL35A
			inter segment CNV	84, chr8 47411299-146298168	+	VDAC3 THAP1 TCEA1 LYPLA1 TGS1 COPS5 ARFGEF1 TRAM1 TERF1 STAU2 HEY1 TPD52 IMPA1 CHMP4C E2F5 NBN DECR1 RAD54B TP53INP1 PLEKHF2 RPL30 POLR2K SPAG1 PABPC1 UBR5 EIF3E NUDCD1 EBAG9 EIF3H RAD21 MAL2 TAF2 KIAA0196 FAM84B CHRAC1 AGO2 PTK2 RHPN1 EEF1D MAPK15 SCRIB PUF60 EPPK1 PLEC EXOSC4 GPAA1 MAF1 BOP1 HSF1 FBXL6 CPSF1 SLC39A4 VPS28 CYHR1 FOXH1 PPP1R16A GPT RECQL4 ARHGAP39 RPL8 ZNF7 ZNF250
			inter segment CNV	85, chr8 100973050-102698991	+	RAD54B PLEKHF2 UQCRB RPL30 POP1 STK3 POLR2K SPAG1 PABPC1 YWHAZ RRM2B UBR5 AZIN1 EIF3E EMC2 NUDCD1 EBAG9
			inter segment CNV	91, chr10 72747-39076219	+	ZMYND11 ASB13 GDI2 FBXO18 RBM17 KIN ATP5C1 TAF3 USP6NL UPF2 SEC61A2 NUDT5 MCM10 PHYH SEPHS1 BEND7 PRPF18 HSPA14 DCLRE1C STAM MLLT10 DNAJC1 COMMD3 BMI1 KIAA1217 PRTFDC1 ABI1 WAC BAMBI KIF5B EPC1 ITGB1 PARD3 CUL2 CREM CCNY
			inter segment CNV	98, chr12 150430-133778202	+	RAD52 FKBP4 FOXM1 RHNO1 LTBR NCAPD2 GAPDH NOP2 ING4 ZNF384 TPI1 PTPN6 PHB2 PEX5 FOXJ2 M6PR CDKN1B KRAS BHLHE41 PKP2 ALG10 PPHLN1
			inter segment CNV	136, chr17 37825627-38033445	+	NLK TNFAIP1 SPAG5 NEK8 TRAF4 ERAL1 PHF12 NUFIP2 CPD GOSR1 ATAD5 NF1 SUZ12 PSMD11 LIG3 RFFL ACACA TADA2A SYNRG HNF1B TBC1D3 SRCIN1 PCGF2 PSMB3 PIP4K2B LASP1 RPL19 MED1 CDK12 ERBB2 GRB7 IKZF3 PSMD3 MED24 MSL1 CASC3 WIPF2 CDC6 TOP2A SMARCE1 TUBG1 PSME3 BRCA1 ETV4 LSM12 DBF4B EFTUD2 ARHGAP27 NSF KPNB1
			inter segment CNV	164, chr22 21353938-21422480	+	BID DGCR14 SLC25A1 UFD1L DGCR8 DGCR6L ZNF74 MED15 THAP7 HIC2 UBE2L3 PPIL2 MAPK1 TOP3B SMARCB1 MIF CABIN1 SNRPD3 CHEK2
			inter segment CNV	92, chr10 39076209-135468485	-	HNRNPF NCOA4 MAPK8 ERCC6 SGMS1 UBE2D1 CCDC6 CPXM2 CHST15 FAM175B ZRANB1 BCCIP ADAM12 DOCK1 PTPRE MGMT EBF3 GLRX3 PPP2R2D DPYSL4 INPP5A TUBGCP2 ECHS1 MTG1
			inter segment CNV	111, chr13 38088318-48329241	-	STARD13 FOXO1 ELF1 GTF2F2 TPT1 MED4 RB1 KPNA3
			inter segment CNV	112, chr13 48329217-58292879	-	COG6 FOXO1 MRPS31 ELF1 WBP4 MTRF1 ENOX1 TSC22D1 GTF2F2 TPT1 COG3 SUCLA2 MED4 ITM2B RB1 LPAR6 PHF11 RCBTB1 ARL11 KPNA3 KCNRG INTS6 ATP7B NEK3 SUGT1
			inter segment CNV	113, chr13 48789685-53059228	-	COG6 FOXO1 MRPS31 ELF1 WBP4 MTRF1 VWA8 AKAP11 ENOX1 TSC22D1 NUFIP1 GTF2F2 TPT1 COG3 SPERT MED4 ITM2B RB1 LPAR6 PHF11 RCBTB1 ARL11 KPNA3 INTS6 ATP7B NEK3 VPS36 SUGT1
			inter segment CNV	123, chr15 20216943-22587487	-	CYFIP1 UBE3A
			inter segment CNV	165, chr22 24283086-24344435	-	ATP6V1E1 CRKL PPIL2 MAPK1 PPM1F SMARCB1 CABIN1 AP1B1 SF3A1 EIF4ENIF1
			mutation	COL16A1, chr1 32120441-32164081	+
			mutation	ZFYVE9, chr1 52703213-52811971	+
			mutation	C1orf173, chr1 75036915-75097549	+
			mutation	NES, chr1 156639079-156647076	+
			mutation	XPR1, chr1 180651501-180849374	+
			mutation	CRB1, chr1 197297651-197411332	+
			mutation	PTPRC, chr1 198608361-198725306	+
			mutation	ELF3, chr1 201980223-201984414	+
			mutation	PLXNA2, chr1 208200474-208391159	+
			mutation	NCOA1, chr2 24881534-24991255	+
			mutation	CAD, chr2 27440385-27466153	+
			mutation	LTBP1, chr2 33172768-33614370	+
			mutation	STON1-GTF2A1L, chr2 48807804-48906488	+
			mutation	POLR1A, chr2 86254603-86332974	+
			mutation	CLASP1, chr2 122122825-122363391	+
			mutation	BMPR2, chr2 203242178-203420724	+
			mutation	FANCD2, chr3 10065315-10138051	+
			mutation	PLCL2, chr3 17051752-17131429	+
			mutation	BSN, chr3 49662512-49701286	+
			mutation	RNF123, chr3 49728662-49758894	+
			mutation	MST1R, chr3 49924737-49941097	+
			mutation	ATR, chr3 142168301-142297558	+
			mutation	ZIC1, chr3 147127911-147131226	+
			mutation	MECOM, chr3 168802617-169099220	+
			mutation	PIK3CA, chr3 178916810-178952090	+
			mutation	EIF4A2, chr3 186501371-186507037	+
			mutation	GAK, chr4 843557-906564	+
			mutation	N4BP2, chr4 40099084-40146392	+
			mutation	PDGFRA, chr4 55127278-55161419	+
			mutation	SYNPO2, chr4 119810229-119979019	+
			mutation	SPEF2, chr5 35628646-35806995	+
			mutation	BDP1, chr5 70751838-70860685	+
			mutation	ZNF608, chr5 123977030-124080692	+
			mutation	NSD1, chr5 176562120-176722266	+
			mutation	KIF13A, chr6 17764700-17987315	+
			mutation	HIST1H3B, chr6 26031885-26032171	+
			mutation	CCHCR1, chr6 31110307-31125280	+
			mutation	RIMS1, chr6 72596718-73110296	+
			mutation	ROS1, chr6 117609632-117746802	+
			mutation	BCLAF1, chr6 136582453-136600973	+
			mutation	GTF2I, chr7 74103522-74173136	+
			mutation	MAGI2, chr7 77649004-79082591	+
			mutation	SEMA3E, chr7 82996925-83277885	+
			mutation	MET, chr7 116339307-116436174	+
			mutation	CALD1, chr7 134552507-134653125	+
			mutation	PRKDC, chr8 48690357-48866272	+
			mutation	ZFPM2, chr8 106573710-106815512	+
			mutation	TAF2, chr8 120744126-120844830	+
			mutation	KANK1, chr9 676911-742241	+
			mutation	DAPK1, chr9 90252913-90321628	+
			mutation	IKBKAP, chr9 111631388-111693469	+
			mutation	CNTRL, chr9 123850620-123939587	+
			mutation	GOLGA2, chr9 131019547-131036204	+
			mutation	CACNA1B, chr9 140772647-141016298	+
			mutation	ANKRD26, chr10 27294520-27389313	+
			mutation	OGDHL, chr10 50944219-50966537	+
			mutation	ZMIZ1, chr10 81037044-81072495	+
			mutation	PTEN, chr10 89624120-89725197	+
			mutation	SLC22A12, chr11 64358873-64368979	+
			mutation	POLA2, chr11 65029741-65064753	+
			mutation	GRIA4, chr11 105481745-105850386	+
			mutation	SORL1, chr11 121340814-121500244	+
			mutation	CACNA1C, chr12 2224519-2797857	+
			mutation	ATN1, chr12 7043167-7051130	+
			mutation	KMT2D, chr12 49415628-49448705	+
			mutation	SP1, chr12 53775907-53804989	+
			mutation	SMARCC2, chr12 56558280-56581078	+
			mutation	PTPRB, chr12 70925883-71029718	+
			mutation	PTPRR, chr12 71056365-71286745	+
			mutation	LRRIQ1, chr12 85434361-85554472	+
			mutation	MED13L, chr12 116403955-116549237	+
			mutation	EP400, chr12 132445298-132562280	+
			mutation	BRCA2, chr13 32893373-32973009	+
			mutation	TRPC4, chr13 38211175-38357324	+
			mutation	DOCK9, chr13 99452629-99667817	+
			mutation	SUPT16H, chr14 21821946-21852042	+
			mutation	DYNC1H1, chr14 102445745-102516520	+
			mutation	HSP90AA1, chr14 102548071-102605690	+
			mutation	CYFIP1, chr15 22925788-23003104	+
			mutation	FBN1, chr15 48703192-48936855	+
			mutation	USP8, chr15 50757299-50791383	+
			mutation	PKD1, chr16 2140152-2168842	+
			mutation	GTF3C1, chr16 27472739-27561472	+
			mutation	SETD1A, chr16 30970082-30995215	+
			mutation	CHD3, chr17 7792337-7813785	+
			mutation	MED1, chr17 37563648-37607485	+
			mutation	BRCA1, chr17 41203122-41267787	+
			mutation	CACNA1G, chr17 48638959-48704141	+
			mutation	UPF1, chr19 18942997-18976891	+
			mutation	SHANK1, chr19 51165245-51219965	+
			mutation	HELZ2, chr20 62191595-62200824	+
			mutation	BRWD1, chr21 40558947-40670409	+
			mutation	MCM3AP, chr21 47655203-47704198	+
			mutation	MED12, chrX 70338683-70360539	+
			mutation	TAF1L, chr9 32629973-32635568	-
			mutation	RBP3, chr10 48382225-48390773	-
			methylation	gene group 12	-	SNORD115-29 SNORD115-15 HBII-52-45 LPAR4 SPANXC MAGEC1
			methylation	gene group 16	-	PKHD1 GHRHR ENTPD1 NR1H4 CCL18
			methylation	gene group 38	-	MKRN3 FPR2
			methylation	gene group 42	-	NCRNA00051 LOC146481
			methylation	gene group 73	-	OR8U8
			methylation	gene group 128	-	FPR1 FPR3
			methylation	gene group 192	-	MIR550-2
			phos	CDK1-Y15, chr10 60778331-62553724	+
9	BLCA	6	intra segment CNV	96, chr11 68847247-69646812	+
			inter segment CNV	115, chr13 57789702-57947178	+	SUCLA2 MED4 ITM2B RB1 PHF11 RCBTB1 ARL11 KPNA3 KCNRG INTS6 ATP7B NEK3 VPS36 SUGT1
			inter segment CNV	18, chr2 12772-213162181	-	CPSF3 TAF1B KLF11 NCOA1 RAB10 HADHB PREB GTF3C2 NRBP1 PPP1CB SPDYA FEZ2 MAP4K3 EML4 DYNC2LI1 RPIA CIAO1 SNRNP200 KANSL3 CNNM3 ACTR1B INPP4A TSGA10 TXNDC9 REV1 CNOT11 NCK2 RAB3GAP1 ORC4 RND3 ARL5A PRPF40A
			inter segment CNV	37, chr3 162216617-162226972	-	DHX36 SSR3 MLF1 GFM1 IFT80 SMC4 TRIM59 KPNA4 PDCD10 SEC62 PHC3 PRKCI
			inter segment CNV	87, chr9 21019655-23725190	-	NFIB SNAPC3 PSIP1 BNC2 SH3GL2 RRAGA PLIN2 MLLT3 KLHL9 MTAP CDKN2A CDKN2B ELAVL2 CAAP1 PLAA MOB3B DDX58 TOPORS APTX DNAJA1 B4GALT1 CHMP5 NFX1
			inter segment CNV	127, chr16 60765-90287548	-	SRCAP CTF1 DYNC1LI2 CBFB TRADD E2F4 FHOD1 SLC9A5 CTCF NUTF2 PSKH1 SLC12A4 DUS2 NFATC3 PLA2G15 CDH1 CHTF8 SNTB2 COG8 PDF TERF2 NFAT5 NQO1 WWP2 EXOSC6 DDX19B DDX19A SF3B3 VAC14 AP1G1 DHX38 ZFHX3 PSMD7 GLG1 BCAR1 CFDP1 GABARAPL2 KARS TERF2IP WWOX CENPN GAN CMIP MBTPS1 TAF1C GSE1 EMC8 FBXO31 MAP1LC3B ZCCHC14 BANP CDH15 SPG7
			inter segment CNV	129, chr16 70151515-70213057	-	CBFB E2F4 CTCF AP1G1 GLG1
			inter segment CNV	133, chr17 18950855-19093573	-	MAP2K4 ELAC2 TRIM16 NCOR1 MPRIP COPS3 ALKBH5 LLGL1 FLII TOP3A EPN2 AKAP10 KCNJ12
			inter segment CNV	139, chr18 48121-15402421	-	THOC1 TYMS TYMSOS YES1 NDC80 MYL12B TGIF1 MTCL1 TWSG1 RALBP1 PPP4R1 VAPA CHMP1B AFG3L2 CEP76 PTPN2 SEH1L CEP192 RNMT ROCK1 SNRPD1 RBBP8 CABLES1 TMEM241
			inter segment CNV	140, chr18 18529341-18616190	-	PPP4R1 VAPA CHMP1B AFG3L2 CEP76 PTPN2 SEH1L CEP192 RNMT ROCK1 SNRPD1 MIB1 RBBP8 TMEM241 CABYR OSBPL1A SS18 TAF4B
			inter segment CNV	147, chr19 30072164-35861861	-	CCNE1 URI1 ANKRD27 RHPN2 CEBPG UBA2 USF2 KMT2B LIN37 THAP8 WDR62 ZNF146 ZNF585B HNRNPL NFKBIB MED29 SUPT5H EID2 MAP3K10 HNRNPUL1 GSK3A MEGF8 XRCC1 CADM4 ZNF155 ZNF230 ZNF225 ZNF112 ERCC2 SIX5 DMWD
			inter segment CNV	149, chr19 43703021-43756250	-	UBA2 ZNF146 PSMD8 ACTN4 HNRNPUL1 SAE1 NUP62
			inter segment CNV	150, chr19 43767000-43818008	-	UBA2 USF2 KMT2B THAP8 WDR62 POLR2I PSMD8 HNRNPL SIRT2 NFKBIB MED29 SUPT5H EID2 DYRK1B PSMC4 SHKBP1 EGLN2 HNRNPUL1 GSK3A ETHE1 XRCC1 ZNF225 PVRL2 ERCC2 PPP5C SAE1
			inter segment CNV	152, chr20 61293-1640345	-	RBCK1 CSNK2A1 PSMF1 FKBP1A NSFL1C SNRPB IDH3B VPS16 PTPRA MRPS26 C20orf27 CDC25B PCNA FERMT1 JAG1
			inter segment CNV	160, chr21 10736859-48096970	-	GABPA APP BACH1 TIAM1 IFNAR2 IFNAR1 DYRK1A HMGN1
			mutation	CDK11A, chr1 1634992-1653117	+
			mutation	CEP104, chr1 3731967-3768905	+
			mutation	CHD5, chr1 6169928-6219576	+
			mutation	MTOR, chr1 11168235-11319377	+
			mutation	SPEN, chr1 16199525-16266066	+
			mutation	EPHA2, chr1 16456035-16477441	+
			mutation	EPHA8, chr1 22902778-22927832	+
			mutation	DNAJC6, chr1 65830332-65874383	+
			mutation	SGIP1, chr1 67099825-67206964	+
			mutation	BCAR3, chr1 94027918-94140409	+
			mutation	SETDB1, chr1 150900269-150936790	+
			mutation	COPA, chr1 160259866-160313019	+
			mutation	KIFAP3, chr1 169923248-170043669	+
			mutation	ASTN1, chr1 176833476-177133563	+
			mutation	CFHR4, chr1 196857268-196887555	+
			mutation	KCNH1, chr1 210856624-211256200	+
			mutation	KIDINS220, chr2 8870985-8967212	+
			mutation	NBAS, chr2 15307238-15701416	+
			mutation	OTOF, chr2 26684662-26750716	+
			mutation	ALK, chr2 29416734-30143332	+
			mutation	SOS1, chr2 39212844-39283887	+
			mutation	MAP4K3, chr2 39477777-39664075	+
			mutation	USP34, chr2 61415506-61697832	+
			mutation	ZNF638, chr2 71576005-71660293	+
			mutation	RGPD4, chr2 108443498-108507243	+
			mutation	ITGA4, chr2 182322416-182400316	+
			mutation	ZNF804A, chr2 185731105-185803805	+
			mutation	ITGAV, chr2 187455093-187540556	+
			mutation	COL3A1, chr2 189849538-189876462	+
			mutation	CARF, chr2 203806611-203848363	+
			mutation	ZDBF2, chr2 207162008-207176350	+
			mutation	DLEC1, chr3 38080973-38163977	+
			mutation	SCN10A, chr3 38739575-38835477	+
			mutation	PLXNB1, chr3 48445992-48465275	+
			mutation	WDR6, chr3 49044905-49053200	+
			mutation	FLNB, chr3 57994400-58156514	+
			mutation	EPHA3, chr3 89156859-89528657	+
			mutation	IMPG2, chr3 100947714-101038625	+
			mutation	KIAA2018, chr3 113373801-113393710	+
			mutation	PLXNA1, chr3 126707544-126751293	+
			mutation	STAG1, chr3 136062720-136342048	+
			mutation	TP63, chr3 189349278-189612186	+
			mutation	PPARGC1A, chr4 23797381-23891567	+
			mutation	POLR2B, chr4 57845119-57897110	+
			mutation	EGF, chr4 110864425-110932610	+
			mutation	WDR17, chr4 177037064-177100751	+
			mutation	CDH18, chr5 19473192-19839170	+
			mutation	IQGAP2, chr5 75871571-75996951	+
			mutation	AGGF1, chr5 76326729-76355520	+
			mutation	FBN2, chr5 127595503-127873307	+
			mutation	RREB1, chr6 7182181-7248956	+
			mutation	NUP153, chr6 17616823-17688732	+
			mutation	BRD2, chr6 32940670-32948366	+
			mutation	ITPR3, chr6 33608294-33663645	+
			mutation	CDKN1A, chr6 36651884-36653525	+
			mutation	ASCC3, chr6 100957868-101315833	+
			mutation	GRIK2, chr6 101847096-102516372	+
			mutation	LAMA4, chr6 112430766-112575357	+
			mutation	HIVEP2, chr6 143074176-143095470	+
			mutation	ARID1B, chr6 157150397-157529055	+
			mutation	MIOS, chr7 7612152-7646800	+
			mutation	HNRNPA2B1, chr7 26232148-26240354	+
			mutation	POU6F2, chr7 39125506-39504154	+
			mutation	TRRAP, chr7 98478748-98609757	+
			mutation	FLNC, chr7 128470904-128498515	+
			mutation	DLC1, chr8 12943254-13357474	+
			mutation	LRRCC1, chr8 86021873-86057846	+
			mutation	CDH17, chr8 95158244-95206923	+
			mutation	SMARCA2, chr9 2033021-2192785	+
			mutation	TLN1, chr9 35697854-35725306	+
			mutation	TLE1, chr9 84200559-84300624	+
			mutation	SPATA31D5P, chr9 84530798-84533124	+
			mutation	SPTAN1, chr9 131329130-131395906	+
			mutation	ZEB1, chr10 31608154-31816064	+
			mutation	TET1, chr10 70332074-70451663	+
			mutation	CCAR1, chr10 70507134-70551080	+
			mutation	USP54, chr10 75258708-75335374	+
			mutation	BTAF1, chr10 93699714-93788547	+
			mutation	BLNK, chr10 97951549-98031271	+
			mutation	WDR11, chr10 122612070-122664181	+
			mutation	C10orf90, chr10 128114386-128209915	+
			mutation	MKI67, chr10 129899669-129924015	+
			mutation	DDB2, chr11 47236587-47260364	+
			mutation	NUMA1, chr11 71714955-71747019	+
			mutation	ARHGEF17, chr11 73020517-73078896	+
			mutation	NPAT, chr11 108031952-108062882	+
			mutation	PLEKHG6, chr12 6421351-6437458	+
			mutation	KRAS, chr12 25362828-25398285	+
			mutation	ITPR2, chr12 26492283-26943129	+
			mutation	OVCH1, chr12 29592285-29639257	+
			mutation	PDZRN4, chr12 41582333-41967536	+
			mutation	SCAF11, chr12 46315725-46355560	+
			mutation	MYO1A, chr12 57422499-57441770	+
			mutation	CEP290, chr12 88452740-88530520	+
			mutation	ATP12A, chr13 25263511-25284984	+
			mutation	AKAP11, chr13 42860454-42891795	+
			mutation	KLF5, chr13 73636016-73649905	+
			mutation	RBM26, chr13 79894806-79951555	+
			mutation	CHD8, chr14 21859165-21899343	+
			mutation	METTL3, chr14 21966379-21979365	+
			mutation	ACIN1, chr14 23528293-23559767	+
			mutation	AP1G2, chr14 24029009-24036583	+
			mutation	FOXA1, chr14 38060530-38064224	+
			mutation	SPTBN5, chr15 42143103-42185583	+
			mutation	USP3, chr15 63824774-63883080	+
			mutation	CACNA1H, chr16 1248648-1270973	+
			mutation	NOMO1, chr16 14947427-14989917	+
			mutation	SMG1, chr16 18823360-18908222	+
			mutation	PALB2, chr16 23632744-23652479	+
			mutation	RBBP6, chr16 24551917-24583390	+
			mutation	ITGAL, chr16 30486720-30532938	+
			mutation	CHD9, chr16 53190094-53358755	+
			mutation	CTCF, chr16 67645045-67671650	+
			mutation	KARS, chr16 75661765-75681683	+
			mutation	CNTNAP4, chr16 76350369-76592440	+
			mutation	MBTPS1, chr16 84088129-84135448	+
			mutation	PRPF8, chr17 1554081-1585557	+
			mutation	MYH3, chr17 10531919-10555750	+
			mutation	CNTNAP1, chr17 40837368-40850999	+
			mutation	MFSD11, chr17 74734288-74774466	+
			mutation	LAMA1, chr18 6941959-7117656	+
			mutation	DCC, chr18 49867118-51056940	+
			mutation	ALPK2, chr18 56149081-56278983	+
			mutation	ZNF236, chr18 74536229-74672699	+
			mutation	NOTCH3, chr19 15271437-15302945	+
			mutation	ATP1A3, chr19 42471441-42492627	+
			mutation	NLRP5, chr19 56511123-56573042	+
			mutation	SLC12A5, chr20 44664463-44686275	+
			mutation	NCOA3, chr20 46250988-46282310	+
			mutation	SYCP2, chr20 58439419-58490578	+
			mutation	ITSN1, chr21 35091116-35257366	+
			mutation	TRPM2, chr21 45774528-45861743	+
			mutation	EFCAB6, chr22 43930620-44112839	+
			mutation	TAF1, chrX 70598722-70683804	+
			mutation	MAP4, chr3 47894425-48040148	-
			mutation	PRKCD, chr3 53212459-53221415	-
			mutation	ADAMTS9, chr3 64507920-64666970	-
			mutation	SEC31A, chr4 83740266-83801984	-
			mutation	PTPN13, chr4 87593631-87735708	-
			mutation	NAA15, chr4 140255359-140309202	-
			mutation	GRIA1, chr5 152870321-153182047	-
			mutation	MDC1, chr6 30668091-30682949	-
			mutation	BACH2, chr6 90642373-90718326	-
			mutation	THBS2, chr6 169620364-169648940	-
			mutation	DOCK8, chr9 286520-463516	-
			mutation	ABCA1, chr9 107547777-107646764	-
			mutation	NOTCH1, chr9 139390629-139418227	-
			mutation	WAC, chr10 28822470-28908493	-
			mutation	SLC12A4, chr16 67978935-68002376	-
			mutation	HGS, chr17 79651104-79668080	-
			mutation	FLNA, chrX 153577785-153599343	-
			methylation	gene group 8	-	MRC1 MIR511-1 MIR493 MIR380 MIR329-2 MIR495 MIR487B MIR889 MIR154
			methylation	gene group 53	-	SPP1 UBASH3A
			methylation	gene group 190	-	OLR1 LOC730755
			mir	gene group 198	-	MIR1247
			phos	ESR1-S118, chr6 151656691-152463125	+
10	BLCA	7	intra segment CNV	26, chr3 60333-46696950	+
			intra segment CNV	30, chr3 46801805-46849602	+
			inter segment CNV	26, chr3 60333-46696950	+	ARL8B EDEM1 OXTR RAD18 OGG1 TADA3 ARPC4 CRELD1 FANCD2 BRK1 VHL IRAK2 SEC13 VGLL4 PPARG TSEN2 RAF1 RPL32 NUP210 XPC LSM3 CCDC174 NR2C2 CAPN7 SH3BP5 HACL1 DPH3 RAB5A KAT2B UBE2E1 RPL15 THRB TOP2B WDR48 GORASP1 RPSA RPL14 TRAK1 MST1
			inter segment CNV	28, chr3 11731519-13282369	+	OXTR RAD18 OGG1 TADA3 ARPC4 FANCD2 BRK1 VHL IRAK2 SEC13 ATG7 VGLL4 SYN2 PPARG TSEN2 RAF1 RPL32 IQSEC1 NUP210 HDAC11 XPC LSM3 CCDC174 NR2C2 CAPN7 SH3BP5 HACL1 RAB5A KAT2B SGOL1
			inter segment CNV	29, chr3 46697560-90502875	+	PDHB ATXN7 PRICKLE2 TMF1 UBA3 ARL6IP5 FOXP1 RYBP CGGBP1
			inter segment CNV	30, chr3 46801805-46849602	+	WDR48 RPSA TRAK1 SMARCC1 DHX30 ATRIP QARS MAPKAPK3 PBRM1 PRKCD
			inter segment CNV	52, chr6 21854476-26732419	+	RANBP9 DTNBP1 E2F3 SOX4 DCDC2 MRS2 GPLD1 KIAA0319 TDP2 C6orf62 GMNN HIST1H3A HIST1H3B HIST1H1C HIST1H1E HIST1H2BD HIST1H2BE HIST1H4D HIST1H3D HIST1H2BF HIST1H4E HIST1H2BG HIST1H2AE HIST1H3E HIST1H3F HIST1H2BH HIST1H3G HIST1H4H HIST1H2BJ HIST1H4I HIST1H2BL HIST1H3H HIST1H2BN HIST1H2AL HIST1H2BO ZNF165 ZSCAN16 ZSCAN9 TRIM27 PPP1R11 ABCF1 DHX16 MDC1 TUBB GTF2H4 DDX39B PRRC2A BAG6 C6orf47 GPANK1 DDAH…
			inter segment CNV	105, chr12 67600580-70382150	+	LEMD3 LLPH DYRK2 RAP1B MDM2 CPSF6 YEATS4 FRS2 CNOT2 PTPRB PTPRR RAB21
			inter segment CNV	159, chr20 29884869-62956166	+	ID1 BCL2L1 TPX2 PDRG1 KIF3B DNMT3B CBFA2T2 NECAB3 ITCH PIGU NCOA6 GGT7 GSS TRPC4AP EDEM2 EIF6 CEP250 SPAG4 RBM39 SCAND1 EPB41L1 DSN1 RBL1 RPN2 SRC PLCG1 SRSF6 MYBL2 TOMM34 UBE2C PCIF1 ZMYND8 NCOA3 CSE1L PTPN1 ADNP ZFP64 ZNF217 PFDN4 AURKA TFAP2C GNAS NELFCD TUBB1 SYCP2 TAF4 SS18L1 CABLES2 DIDO1 PTK6 GMEB2 PRPF6 MYT1
			inter segment CNV	23, chr2 213203399-213932996	-	CD28 CTLA4 NRP2 EEF1B2 CREB1 RPE FN1 PECR XRCC5 SMARCAL1 RPL37A IGFBP5 TNS1 GPBAR1 RQCD1 RNF25 NHEJ1 ANKZF1 STK16 TUBA4A DNAJB2 DES CHPF KCNE4 SCG2
			inter segment CNV	24, chr2 213938737-243089469	-	EEF1B2 CREB1 FN1 XRCC5 IGFBP5 GPBAR1 RQCD1 RNF25 NHEJ1 TUBA4A DNAJB2 CHPF EPHA4 ACSL3 KCNE4 SCG2 MRPL44 SERPINE2 FAM124B CUL3 DOCK10 IRS1 AGFG1 SP140 SP100 CAB39 PSMD1 NCL PTMA PDE6D COPS7B EIF4E2 GIGYF2 INPP5D ATG16L1 ARL4C COPS8 LRRFIP1 RAMP1 ILKAP PER2 ASB1 TWIST2 HDAC4 GPC1 HDLBP SEPT2 STK25 BOK THAP4 ATG4B ING5 PDCD1
			inter segment CNV	47, chr5 46313335-180790333	-	PELO ITGA2 MOCS2 SNX18 DHX29 SKIV2L2 IL6ST MAP3K1 GPBP1 PLK2 PDE4D ERCC8 KIF2A DIMT1 IPO11 TRIM23 SGTB NLN ERBB2IP SREK1 CCNB1 CDK7 TAF9 RAD17 RAD50 SKP1 PPP2CA SMAD5 EGR1 TAF7 RARS DOCK2 LCP2 KCNMB1 NPM1 FBXW11 STK10 DUSP1 RPL26L1 ATP6V0E1 BNIP1 STC2 HRH2 CLTB UNC5A HK3 UIMC1 ZNF346 NSD1 F12 GRK6 PDLIM7 DOK3 NHP2 HNRNPAB ZNF354A RUFY1 CANX MAML1 MGAT4B RNF130 MAPK9 MGAT1 GNB2L1
			inter segment CNV	61, chr7 54386493-58019983	-	ZMIZ2 PURB TBRG4 HUS1 SEC61G EGFR CCT6A
			inter segment CNV	70, chr8 31242-36880964	-	FBXO25 ARHGEF10 DEFB1 PPP1R3B TNKS SOX7 PINX1 BLK NEIL2 FDFT1 CTSB DLC1 TUSC3 MSR1 VPS37A PDGFRL MTUS1 PCM1 ASAH1 NAT1 SH2D4A INTS10 ATP6V1B2 LZTS1 GFRA2 DOK2 XPO7 DMTN NUDT18 HR BMP1 PHYHIP POLR3D PPP3CC SORBS3 EGR3 TNFRSF10B TNFRSF10C TNFRSF10A CHMP7 NKX3-1 ADAM28 GNRH1 PPP2R2A BNIP3L PNMA2 DPYSL2 PTK2B EPHX2 CLU PBK FBXO16 KIF13B DUSP4 LEPROTL1 RBPMS GTF2E2 WRN NRG1 ASH2L LSM1 ADAM9 ANK1
			inter segment CNV	86, chr9 47451-21019324	-	DOCK8 SMARCA2 RFX3 GLIS3 CDC37L1 JAK2 RLN2 RLN1 PLGRKT CD274 UHRF2 KDM4C MPDZ NFIB SNAPC3 PSIP1 BNC2 RRAGA PLIN2 RPS6 KLHL9 MTAP CDKN2A CDKN2B ELAVL2 TUSC1 PLAA MOB3B
			inter segment CNV	89, chr9 38787481-141091407	-	TOPORS DNAJA1 NFX1 DCAF12 DCTN3 VCP FANCG STOML2 FAM214B UNC13B TLN1 CREB3 RECK CLTA GNE MELK POLR1E EXOSC3 SHB CNTNAP3 FXN TJP2 KLF9 ZFAND5 ALDH1A1 ANXA1 OSTF1 PCSK5 RFK GCNT1 GNAQ CEP78 PSAT1 TLE1 UBQLN1 HNRNPK RMI1 NTRK2 AGTPBP1 GOLM1 CTSL CDK20 S1PR3 CKS2 SECISBP2 GADD45G SYK NFIL3 ROR2 SPTLC1 IARS NOL8 CENPP BICD2 ZNF484 PHF2 C9orf3 FANCC PTCH1 HABP4 CDC14B TDRD7 TMOD1 NCBP1 XPA ANP32B COL15…
			inter segment CNV	94, chr11 198560-134937744	-	SIRT3 PSMD13 IFITM1 RNH1 IRF7 TALDO1 CD151 POLR2L TSPAN4 AP2A2 MOB2 CD81 CDKN1C NAP1L4 CARS NUP98 RHOG STIM1 RRM1 TRIM22 SMPD1 APBB1 TRIM3 RRP8 ILK TAF10 TPP1 DCHS1 MRPL17 ST5 AKIP1 IPO7 ZNF143 SWAP70 EIF4G2 DKK3 MICAL2 PARVA TEAD1 ARNTL RRAS2 COPB1 PSMA1 RPS13 NUCB2 SAAL1 SAA1 HPS5 GTF2H1 LDHA TSG101 NAV2 HTATIP2 PRMT3 BDNF KIF18A ELP4 HIPK3 CD59 CAPRIN1 ABTB2 CD44 TRAF6 API5 ALKBH3 EXT2 CD82 MA…
			inter segment CNV	106, chr13 19026937-115108410	-	GTF3A COG6 ELF1 DNAJC3 RAP2A IPO5 FARP1 TM9SF2 KDELC1 ERCC5 EFNB2 LIG4 MYO16 IRS2 ING1 TUBGCP3 LAMP1 TFDP1 RASA3 CDC16
			inter segment CNV	131, chr17 514-18935536	-	FAM57A GEMIN4 NXN TIMM22 YWHAE CRK PITPNA SCARF1 RILP PRPF8 SERPINF2 SERPINF1 RPA1 HIC1 SMG6 TSR1 MNT PAFAH1B1 ITGAE GSG2 UBE2G1 MYBBP1A PELP1 ARRB2 MED11 CXCL16 PSMB6 CHRNE SLC25A11 PFN1 SPAG7 KIF1C RABEP1 NUP88 C1QBP DERL2 MIS12 PITPNM3 MED31 BCL6B ASGR1 DVL2 PHF23 GABARAP ELP5 CLDN7 EIF5A ACAP1 CHRNB1 TNFSF12 SENP3 EIF4A1 CD68 MPDU1 FXR2 TP53 CNTROB PER1 VAMP2 AURKB RANGRF ARHGEF15 RPL26 NDEL1…
			inter segment CNV	134, chr17 19130219-21516289	-	MAP2K4 ELAC2 COPS3 MED9 ALKBH5 LLGL1 FLII TOP3A SHMT1 EPN2 MAPK7 AKAP10 SPECC1 MAP2K3 KCNJ12
			mutation	KDM1A, chr1 23346070-23409803	+
			mutation	THRAP3, chr1 36748211-36769407	+
			mutation	DDX20, chr1 112298290-112309421	+
			mutation	HEATR5B, chr2 37215825-37310575	+
			mutation	CCDC88A, chr2 55518818-55646254	+
			mutation	GRM7, chr3 6903016-7782090	+
			mutation	DHX30, chr3 47852163-47891354	+
			mutation	RHOA, chr3 49397643-49412973	+
			mutation	ARHGAP31, chr3 119087300-119135096	+
			mutation	PCDHA4, chr5 140186715-140188974	+
			mutation	ANKS1A, chr6 34949612-35053650	+
			mutation	MAP3K4, chr6 161455436-161537940	+
			mutation	CADPS2, chr7 121960345-122526107	+
			mutation	MYOM2, chr8 1998950-2090323	+
			mutation	CSPP1, chr8 67976610-68107760	+
			mutation	SULF1, chr8 70476184-70551080	+
			mutation	SCRIB, chr8 144874978-144897496	+
			mutation	PAPPA, chr9 118949460-119158874	+
			mutation	RXRA, chr9 137293515-137328449	+
			mutation	POLR3A, chr10 79737075-79785921	+
			mutation	DMBT1, chr10 124331831-124402926	+
			mutation	PIK3C2A, chr11 17111392-17191216	+
			mutation	GYS2, chr12 21689929-21757466	+
			mutation	NACA, chr12 57106631-57118263	+
			mutation	PPFIA2, chr12 81657121-82147997	+
			mutation	FGD6, chr12 95475278-95611102	+
			mutation	STAB2, chr12 103984717-104156178	+
			mutation	OAS2, chr12 113416518-113448315	+
			mutation	POLE, chr12 133201512-133257861	+
			mutation	TP53BP1, chr15 43705449-43785244	+
			mutation	MYO9A, chr15 72118837-72338843	+
			mutation	SCAPER, chr15 76643618-77134134	+
			mutation	FANCI, chr15 89790900-89860078	+
			mutation	MAZ, chr16 29818106-29821553	+
			mutation	POLR2A, chr17 7388152-7417466	+
			mutation	MYH2, chr17 10426678-10448812	+
			mutation	ATAD5, chr17 29161248-29221634	+
			mutation	TANC2, chr17 61176545-61499407	+
			mutation	LIPE, chr19 42906928-42931254	+
			mutation	ID1, chr20 30193102-30193847	+
			mutation	BAGE2, chr21 11021122-11098818	+
			mutation	TRIOBP, chr22 38109344-38165183	+
			mutation	STAG2, chrX 123159715-123227974	+
			mutation	NFE2L2, chr2 178095532-178098975	-
			mutation	DOCK10, chr2 225639730-225796298	-
			mutation	TMPRSS11F, chr4 68919643-68964739	-
			mutation	FNDC1, chr6 159650896-159687273	-
			mutation	RUNX1T1, chr8 92972432-93088290	-
			mutation	RSRC2, chr12 122990075-123011521	-
			mutation	TSC22D1, chr13 45010654-45150116	-
			mutation	RB1, chr13 48881429-49051505	-
			mutation	LMO7, chr13 76335156-76427499	-
			mutation	TTLL5, chr14 76149969-76368482	-
			mutation	CREBBP, chr16 3777746-3900861	-
			mutation	TP53, chr17 7572828-7579854	-
			mutation	CCDC144A, chr17 16593762-16705767	-
			mutation	KMT2B, chr19 36209280-36229445	-
			mutation	EP300, chr22 41488902-41574995	-
			methylation	gene group 1	-	APOB TDGF1 ODZ2 TCP10 TM7SF4 FLJ43860 SPATC1 C11orf36 SPRYD5 PRG2 FGF6 CD163 DPPA3 FAM101A GPR133 SLC12A1 C16orf11 MSLN CACNA1H GP2 CES7 LOC644649 DPEP1 OR3A2 KCNJ16 RIT2 EMR1 MUC16 LOC148145 KLK5 KIR2DL4 KIR2DS4 FCAR CDH4 MIR1257 BAGE5 NCRNA00162 COL6A2 CDR1 MAGEA2 MAGEA1
			methylation	gene group 2	-	CD5L SPTA1 APCS CRP MIR488 ZP4 FSHR REG1B REG1A REG3A NCRNA00099 LOC340094 FOXI1 EFCAB9 MIR1200 AZGP1 DEFA1 DEFB104B SDR16C6 LOC286094 PAEP LOC254312 LRRC18 A1CF SFTPD MIRLET7A2 APOBEC1 CMA1 CTSG GZMB HBII-52-46 LOC283867 MYH4 CCL7 LOC728606 PI3 NCRNA00158 NCRNA00207 MIR888 MIR507
			methylation	gene group 3	-	GUCA2B CXCR1 SCN10A ADIPOQ GYPA DCDC2 TREM1 C6orf208 OCM SUNC1 PRSS1 WISP1 LCN1 DMBT1 C10orf122 PGA4 KCNJ1 NANOG DCD OLFM4 C14orf38 SERPINA4 MIR382 LOC342346 ABCC6 GPR114 CDH16 SLC4A1 CEACAM3 KLK2 C20orf79 COX4I2 SEMG2 SPINLW1 BIRC7 NCRNA00157 TCP10L
			methylation	gene group 4	-	CFHR5 CRB1 GCG CALCRL LOC100302640 C3orf66 FLJ41562 CSN1S1 STATH FAM92A3 C6orf142 PPP1R3A ABRA ANGPT1 TRHR KCNMA1 ANKRD1 PIK3C2G IFNG LOC144776
			methylation	gene group 5	-	LOC441869 CNKSR1 C1orf210 CYP4Z2P AMY2A C1orf116 LOC642587 CCDC162 AGR2 CLDN4 LOC202781 LY6D FAM22G CEL SYT8 MUC15 TRIM29 GPR109B IFI27 LOC440335 PLA2G10 GDPD3 GGT6 LOC100130933 CAPS UCA1 C21orf129
			methylation	gene group 6	-	C1orf161 TNNT2 ALG1L OSTalpha FLJ20184 KLKB1 SPINK7 LY6G6D IYD MIR383 SLURP1 MSMB C10orf99 LOC100133893 GOLGA8E MIR549 MIR657 DSC1 MIR520E HNF4A C20orf151 KCNJ15 C21orf130
			methylation	gene group 7	-	PRDM16 AJAP1 LOC646627 SNTG2 TPO LOC388965 LOC349196 ADARB2 COL4A1 MIR7-2 CD300E LILRB2 PEG3
			methylation	gene group 9	-	C1orf129 MIR592 ALDOB OR51E1 MMP26 HBB SLCO1A2
			methylation	gene group 11	-	UTS2 RGS5 LOC284688 ABI3BP MUC7 ALB 14-Sep CDH17 PRB1
			methylation	gene group 15	-	LOC400804 MIR563 TMPRSS11A MEP1A ASCL3 MMP12 BDKRB1
			methylation	gene group 17	-	MIR548A1 ATP6V1G2 INHBA XAGE1B
			methylation	gene group 23	-	LOC285401 TRAT1 MORF4 TRDN DGKB TYR
			methylation	gene group 24	-	LOC653566 HMGCS2 BNIPL C9 FAM25G ELF5 PDZD3 VSIG2 GPX2 C20orf118 TFF1 PI4KAP2
			methylation	gene group 29	-	FGG SLCO1B3 C21orf34
			methylation	gene group 30	-	BCL2L15 SELENBP1 C4BPB MUC13 TAL2
			methylation	gene group 32	-	WIPF3 KRT6A KRT5 C14orf139
			methylation	gene group 33	-	MIR520F MIR520B MIR520C MIR516A2
			methylation	gene group 35	-	CMYA5 TNFAIP2 U58 FLJ41856 CDH26
			methylation	gene group 37	-	PRRX1 PDZRN4
			methylation	gene group 39	-	SERPINB12 SERPINB13 SERPINB3 SERPINB2
			methylation	gene group 40	-	LOC399959 MIR100 SGCG
			methylation	gene group 62	-	SERPINA3
			methylation	gene group 80	-	KLHDC7A S100A14 WBSCR26
			methylation	gene group 84	-	SLITRK6 CYBB
			methylation	gene group 104	-	KCNE4 CD248 CD7
			methylation	gene group 115	-	DENND2D FLJ14107
			methylation	gene group 140	-	CARD17 CARD18
			methylation	gene group 148	-	VTN
			methylation	gene group 152	-	NCRNA00181
			methylation	gene group 156	-	ARL14 SRPX2
			methylation	gene group 177	-	C21orf96
			methylation	gene group 182	-	LZTS1
			methylation	gene group 188	-	SOSTDC1
			methylation	gene group 189	-	LOC286367
			methylation	gene group 222	-	LOC145837
			methylation	gene group 227	-	ABCA6
			methylation	gene group 231	-	MIR575
			methylation	gene group 234	-	IL2
			methylation	gene group 253	-	KRT20 NOX1
			methylation	gene group 286	-	THAP10 C21orf7
			methylation	gene group 8148	-	MIR1207
			methylation	gene group 8333	-	TEK
			methylation	gene group 8981	-	UCN3
			mir	gene group 12	-	MIR1245A
			mir	gene group 13	-	MIR511 MIR766
			mir	gene group 43	-	MIR1258
			mir	gene group 68	-	MIR95
			mir	gene group 78	-	MIR577
			mir	gene group 145	-	MIR548F1
			phos	SHC1-Y317, chr1 153201744-154974395	+
			phos	PRKCD-S664, chr3 53156009-53221415	+
			phos	BRAF-S445, chr7 140098750-140924764	+
			phos	EIF4EBP1-T37T46, chr8 37914710-38060365	+
			phos	BAD-S112, chr11 63793880-64284704	+
			phos	CHEK1-S345, chr11 125000084-125676255	+
			phos	ACACB-S79, chr12 108060633-109702956	+
			phos	RB1-S807S811, chr13 47774604-49051505	+
			phos	TSC2-T1462, chr16 2037211-2138122	+
			phos	PRKCB-S660, chr16 23754339-24231400	+
			phos	ACACA-S79, chr17 32518231-37406818	+
			phos	AKT1S1-T246, chr19 49869033-55073720	+
			phos	SRC-Y527, chr20 35405073-37406050	+
			phos	ARAF-S299, chrX 47305123-47571920	+
			phos	RAF1-S338, chr3 12583601-12681165	-
			phos	STAT3-Y705, chr17 37719072-42388568	-
			phos	CHEK2-S296, chr22 27435478-29130582	-
11	BLCA	8	intra segment CNV	13, chr1 152761911-152768713	+
			intra segment CNV	16, chr1 196727838-196815804	+
			intra segment CNV	29, chr3 46697560-90502875	+
			intra segment CNV	31, chr3 60350717-60647503	+
			intra segment CNV	32, chr3 75427095-75568562	+
			intra segment CNV	40, chr4 12269-191027936	+
			intra segment CNV	63, chr7 97395453-97402488	+
			intra segment CNV	75, chr8 11987714-12247499	+
			intra segment CNV	78, chr8 36882587-37783248	+
			intra segment CNV	79, chr8 37786181-43421543	+
			intra segment CNV	80, chr8 39235591-39386978	+
			intra segment CNV	81, chr8 40183787-40189524	+
			intra segment CNV	82, chr8 43438902-46912327	+
			intra segment CNV	83, chr8 46919261-47398271	+
			intra segment CNV	105, chr12 67600580-70382150	+
			intra segment CNV	106, chr13 19026937-115108410	+
			intra segment CNV	109, chr13 32541691-38070383	+
			intra segment CNV	115, chr13 57789702-57947178	+
			intra segment CNV	122, chr15 20016316-102469053	+
			intra segment CNV	125, chr15 30398217-30900891	+
			intra segment CNV	130, chr16 78372428-78384778	+
			intra segment CNV	138, chr17 44394400-44752313	+
			intra segment CNV	145, chr19 27747981-28153526	+
			intra segment CNV	160, chr21 10736859-48096970	+
			intra segment CNV	169, chrY 2650426-59018272	+
			inter segment CNV	1, chr1 98576-249224401	+	PIAS3 PRKAB2 HIST2H4A SF3B4 MCL1 ARNT SETDB1 POGZ SNX27 MRPL9 OAZ3 SNAPIN ILF2 GATAD2B CREB3L4 JTB UBE2Q1 PYGO2 ZBTB7B GBA CLK2 ASH1L DAP3 RIT1 KIAA0907 SSR2 UBQLN4 RAB25 PMF1 CCT3 PRCC ARHGEF11 IGSF9 PIGM DCAF8 PEX19 COPA NCSTN VANGL2 F11R USF1 DEDD USP21 B4GALT3 NUF2 PBX1 POU2F1 DCAF6 XCL1 NME7 METTL18 SCYL3 KIFAP3 GORAB VAMP4 SUCO KLHL20 DARS2 CACYBP RFWD2 RALGPS2 TOR1AIP2 TOR1AIP1 CEP350 LHX4…
			inter segment CNV	12, chr1 149732717-153000727	+	RNF115 POLR3C PIAS3 RBM8A NBPF10 PRKAB2 BCL9 HIST2H4A HIST2H3C HIST2H2AA3 HIST2H2BE SF3B4 OTUD7B VPS45 APH1A PRPF3 RPRD2 MCL1 ARNT SETDB1 CERS2 ANXA9 PRUNE GABPB2 SCNM1 VPS72 PSMD4 RFX5 PSMB4 POGZ CGN SNX27 MRPL9 OAZ3 THEM4 SNAPIN ILF2 GATAD2B SLC39A1 CREB3L4 JTB RAB13 TPM3 HAX1 UBE2Q1 ADAR PYGO2 CKS1B ZBTB7B ADAM15 EFNA4 EFNA3 CLK2 FDPS RUSC1 ASH1L YY1AP1 DAP3 RIT1 KIAA0907 ARHGEF2 SSR2 UBQLN4 R…
			inter segment CNV	14, chr1 153000966-161396119	+	BCL9 HIST2H4A HIST2H3C HIST2H2BE SF3B4 APH1A PRPF3 RPRD2 ARNT SETDB1 GABPB2 VPS72 PSMD4 POGZ SNAPIN GATAD2B CRTC2 CREB3L4 ADAR PYGO2 SHC1 ZBTB7B CLK2 FDPS ASH1L YY1AP1 DAP3 RIT1 ARHGEF2 UBQLN4 RAB25 PMF1 CRABP2 PRCC IGSF9 PEA15 PEX19 COPA NCSTN USF1 PVRL4 KLHDC9 PPOX NR1I3 ATF6 NUF2 POU2F1 NME7 BLZF1 KIFAP3
			inter segment CNV	16, chr1 196727838-196815804	+	TROVE2 CFHR3 KDM5B KLHL12 ZC3H11A MDM4
			inter segment CNV	31, chr3 60350717-60647503	+	CYB561D2 CISH MAPKAPK3 DOCK3 VPRBP RRP9 PARP3 PCBP4 RPL29 ALAS1 TWF2 PPM1M WDR82 GLYCTK BAP1 TNNC1 NISCH PBRM1 GNL3 SPCS1 NEK4 SFMBT1 PRKCD DCP1A ACTR8 FAM208A ARHGEF3 HESX1 APPL1 ARF4 PDHB FAM107A FHIT ATXN7 PRICKLE2 SUCLG2 TMF1 ARL6IP5
			inter segment CNV	79, chr8 37786181-43421543	+	BRF2 EIF4EBP1 ASH2L BAG4 TACC1 ADAM9 KAT6A IKBKB POLB VDAC3 THAP1 FNTA
			inter segment CNV	83, chr8 46919261-47398271	+	VDAC3 THAP1 FNTA PRKDC RB1CC1 TCEA1 LYPLA1 TGS1 RPS20
			inter segment CNV	135, chr17 21518997-81045170	+	ALKBH5 EPN2 AKAP10 SPECC1 MAP2K3 KCNJ12 NLK SPAG5 NEK8 TRAF4 ERAL1 PHF12 NUFIP2 GIT1 GOSR1 ATAD5 NF1 UTP6 SUZ12 PSMD11 LIG3 RFFL AP2B1 TAF15 GGNBP2 AATF ACACA TADA2A SYNRG HNF1B TBC1D3 SRCIN1 MLLT6 PCGF2 PSMB3 PIP4K2B RPL23 LASP1 CACNB1 RPL19 MED1 CDK12 STARD3 ERBB2 GRB7 PSMD3 MED24 MSL1 CASC3 WIPF2 CDC6 TOP2A SMARCE1 JUP KAT2A STAT5B MLX PSMC3IP TUBG1 EZH1 BRCA1 ETV4 LSM12 UBTF GRN GPATCH8 DBF4B…
			inter segment CNV	145, chr19 27747981-28153526	+	CCNE1 URI1 ANKRD27 CEBPG KMT2B
			inter segment CNV	146, chr19 28154313-43286777	+	POP4 CCNE1 URI1 PDCD5 ANKRD27 SLC7A9 RHPN2 CEBPG UBA2 USF2 TMEM147 KMT2B PSENEN LIN37 ARHGAP33 ALKBH6 THAP8 WDR62 POLR2I ZNF146 ZNF585B SPINT2 PSMD8 ACTN4 HNRNPL NFKBIB MRPS12 PAK4 MED29 RPS16 SUPT5H TIMM50 EID2B EID2 DYRK1B PSMC4 MAP3K10 AKT2 SHKBP1 NUMBL HNRNPUL1 EXOSC5 GSK3A PAFAH1B3 MEGF8 LIPE ETHE1 XRCC1 CADM4 SMG9 ZNF155 ZNF230 ZNF225 ZNF112 CBLC PVRL2 TOMM40 CLASRP BLOC1S3 ERCC2 SIX5 PPP5C…
			inter segment CNV	147, chr19 30072164-35861861	+	CCNE1 URI1 ANKRD27 RHPN2 CEBPG PEPD UBA2 USF2 KMT2B LIN37 THAP8 WDR62 ZNF146 ZNF585B SPINT2 HNRNPL NFKBIB PAK4 MED29 SUPT5H EID2 DYRK1B MAP3K10 AKT2 HNRNPUL1 GSK3A MEGF8 XRCC1 CADM4 ZNF230 ZNF225 ZNF112 ERCC2 SIX5 DMWD
			inter segment CNV	150, chr19 43767000-43818008	+	USF2 KMT2B PSENEN THAP8 WDR62 SPINT2 NFKBIB PAK4 MED29 SUPT5H EID2 DYRK1B HNRNPUL1 B9D2 GSK3A PAFAH1B3 LIPE XRCC1 SMG9 ZNF225 CBLC PVRL2 CLASRP ERCC2 PPP5C
			inter segment CNV	152, chr20 61293-1640345	+	CSNK2A1 NSFL1C STK35 SNRPB PTPRA MRPS26 CDC25B TMEM230 PCNA CRLS1 FERMT1
			inter segment CNV	155, chr20 1647999-26305592	+	CSNK2A1 PSMF1 FKBP1A STK35 SNRPB PCED1A PTPRA MRPS26 CDC25B TMEM230 PCNA MCM8 CRLS1 FERMT1 TASP1 FLRT3 DSTN RRBP1 MGME1 CSRP2BP RBBP9 SEC23B NXT1 NAPB APMAP ENTPD6 GINS1 TPX2 PLAGL2 POFUT1 KIF3B MAPRE1 CBFA2T2 PXMP4 ITCH PIGU NCOA6 GGT7 EDEM2 EIF6 CEP250 RBM12 EPB41L1
			inter segment CNV	158, chr20 29835037-29880541	+	CRNKL1 GINS1 ID1 BCL2L1 TPX2 PDRG1 PLAGL2 POFUT1 KIF3B COMMD7 DNMT3B MAPRE1 CDK5RAP1 SNTA1 CBFA2T2 NECAB3 E2F1 PXMP4 CHMP4B RALY EIF2S2 ITCH DYNLRB1 PIGU NCOA6 GGT7 GSS MYH7B TRPC4AP EDEM2 CEP250 SPAG4 RBM39 EPB41L1 DLGAP4 DSN1 RBL1 RPN2 SRC CTNNBL1
			inter segment CNV	39, chr3 195383130-195474776	-	SENP2 TRA2B DNAJB11 RFC4 PAK2 DLG1 RPL35A
			inter segment CNV	45, chr5 15520-46246668	-	EXOC3 SLC9A3 CEP72 TERT NDUFS6 MED10 NSUN2 PAPD7 MTRR CCT5 DAP TRIO ZNF622 MYO10 DROSHA PDZD2 SUB1 TARS RAD1 BRIX1 SKP2 SLC1A3 NIPBL NUP155 RICTOR PRKAA1 RPL37 CARD6 FBXO4 HMGCS1 CCL28 PAIP1
			inter segment CNV	48, chr6 149649-171051018	-	DUSP22 EXOC2 FOXC1 WRNIP1 SERPINB1 SERPINB6 RIPK1 PRPF4B RPP40 SSR1 BLOC1S5 EEF1E1 PAK1IP1 NEDD9 HIVEP1 RANBP9 NUP153 KIF13A DEK RNF144B E2F3 TRIM27 CCNC ASCC3 HACE1 AIM1 FOXO3 TRAF3IP2 FYN
			inter segment CNV	51, chr6 19038385-21850667	-	NOL7 RANBP9 DTNBP1 NUP153 TPMT DEK E2F3 SOX4 MRS2 C6orf62 GMNN HIST1H3B HIST1H1E HIST1H2BD HIST1H2BE HIST1H4E HIST1H3F HIST1H3G HIST1H4H BTN1A1 HIST1H2BJ HIST1H2BK HIST1H2BL HIST1H3H HIST1H2BN HIST1H2AL HIST1H1B HIST1H2BO ZNF165 ZSCAN16 ZSCAN9 ABCF1 DHX16 MDC1 TUBB GTF2H4 DDX39B BAG6 GPANK1 DDAH2 MSH5 VARS LSM2
			inter segment CNV	78, chr8 36882587-37783248	-	BRF2 EIF4EBP1 ASH2L STAR LSM1 BAG4 TACC1 ADAM9 GINS4 IKBKB
			inter segment CNV	88, chr9 23732134-38771800	-	NFIB SNAPC3 PSIP1 BNC2 SH3GL2 RRAGA KLHL9 MTAP CDKN2A CDKN2B ELAVL2 TUSC1 PLAA MOB3B DDX58 TOPORS APTX DNAJA1 B4GALT1 BAG1 CHMP5 NFX1 PRSS3 UBE2R2 DCAF12 FAM219A DCTN3 SIGMAR1 IL11RA CCL19 CCL21 VCP FANCG STOML2 FAM214B UNC13B TESK1 CD72 SIT1 TLN1 CREB3 SPAG8 RECK CLTA GNE MELK GRHPR POLR1E TOMM5 EXOSC3 SHB
			inter segment CNV	91, chr10 72747-39076219	-	ZMYND11 PFKP NET1 ASB13 FAM208B GDI2 FBXO18 RBM17 ATP5C1 TAF3 USP6NL UPF2 SEC61A2 NUDT5 MCM10 PHYH SEPHS1 PRPF18 HSPA14 DCLRE1C RSU1 TRDMT1 STAM DNAJC1 COMMD3 BMI1 PIP4K2A KIAA1217 PRTFDC1 YME1L1 RAB18 WAC BAMBI KIF5B EPC1 ITGB1 PARD3 CUL2 CREM
			inter segment CNV	125, chr15 30398217-30900891	-	CYFIP1 AVEN SLC12A6 SPRED1 SRP14 RMDN3
			mutation	ARID1A, chr1 27056160-27107180	+
			mutation	BCL9, chr1 147084903-147096640	+
			mutation	ATP1A2, chr1 160093053-160109760	+
			mutation	PRRC2C, chr1 171482214-171557607	+
			mutation	CAMSAP2, chr1 200708958-200827243	+
			mutation	RHOB, chr2 20647266-20647740	+
			mutation	CNTNAP5, chr2 124783274-125671724	+
			mutation	SF3B1, chr2 198257718-198299750	+
			mutation	BAP1, chr3 52436687-52443754	+
			mutation	FGFR3, chr4 1801111-1809513	+
			mutation	LPHN3, chr4 62363000-62935824	+
			mutation	ADAMTS12, chr5 33527309-33891861	+
			mutation	ANKHD1, chr5 139781681-139919122	+
			mutation	PCDHA9, chr5 140227878-140230410	+
			mutation	TENM2, chr5 167181998-167689593	+
			mutation	MDC1, chr6 30668091-30682949	+
			mutation	COL9A1, chr6 70926736-71011755	+
			mutation	KMT2E, chr7 104681357-104753834	+
			mutation	POT1, chr7 124467277-124532431	+
			mutation	CNTNAP2, chr7 146471409-148112682	+
			mutation	UNC13B, chr9 35236516-35404054	+
			mutation	SVEP1, chr9 113141679-113312147	+
			mutation	ARHGAP32, chr11 128839034-129062021	+
			mutation	ERBB3, chr12 56477581-56495941	+
			mutation	RYR3, chr15 33765667-34151822	+
			mutation	MAP1A, chr15 43814035-43821927	+
			mutation	NFAT5, chr16 69600204-69729203	+
			mutation	MYH13, chr17 10204191-10265466	+
			mutation	KPNB1, chr17 45727754-45759842	+
			mutation	MED13, chr17 60023934-60142582	+
			mutation	HELZ, chr17 65083148-65214778	+
			mutation	NFATC2, chr20 50007835-50158937	+
			mutation	RERE, chr1 8415171-8716422	-
			mutation	UBE4B, chr1 10093670-10240059	-
			mutation	EXOSC10, chr1 11128121-11159913	-
			mutation	DOCK7, chr1 62939693-63113920	-
			mutation	LPHN2, chr1 82372890-82456786	-
			mutation	COL24A1, chr1 86196221-86591886	-
			mutation	AGL, chr1 100316448-100387277	-
			mutation	AKNAD1, chr1 109359672-109395216	-
			mutation	CD101, chr1 117544403-117576549	-
			mutation	SPAG17, chr1 118506543-118657936	-
			mutation	SMG5, chr1 156228844-156247778	-
			mutation	NES, chr1 156639079-156647076	-
			mutation	ADCY10, chr1 167778995-167871274	-
			mutation	PAPPA2, chr1 176525340-176762783	-
			mutation	DHX9, chr1 182812529-182856269	-
			mutation	PTPRC, chr1 198608361-198725306	-
			mutation	ATP2B4, chr1 203652429-203698787	-
			mutation	CR2, chr1 207639892-207653398	-
			mutation	AHCTF1, chr1 247013010-247079667	-
			mutation	ADAM17, chr2 9630449-9695720	-
			mutation	GREB1, chr2 11706766-11780624	-
			mutation	TMEM131, chr2 98375509-98504542	-
			mutation	RIF1, chr2 152276738-152330584	-
			mutation	NUP210, chr3 13361260-13438913	-
			mutation	RARB, chr3 25470108-25638069	-
			mutation	CTNNB1, chr3 41266097-41279525	-
			mutation	WDR6, chr3 49044905-49053200	-
			mutation	LRIG1, chr3 66430809-66502041	-
			mutation	BOC, chr3 112968604-113004280	-
			mutation	HPS3, chr3 148847501-148889891	-
			mutation	WHSC1, chr4 1902964-1980413	-
			mutation	EGF, chr4 110864425-110932610	-
			mutation	FBXW7, chr4 153244124-153332916	-
			mutation	CMYA5, chr5 79024844-79086861	-
			mutation	AFF4, chr5 132216652-132270588	-
			mutation	KDM3B, chr5 137708495-137771353	-
			mutation	FLT4, chr5 180037016-180058714	-
			mutation	DSP, chr6 7559504-7586077	-
			mutation	ITPR3, chr6 33608294-33663645	-
			mutation	CDKN1A, chr6 36651884-36653525	-
			mutation	KIF6, chr6 39304217-39693132	-
			mutation	HCRTR2, chr6 55039377-55147195	-
			mutation	ZNF451, chr6 56955033-57033351	-
			mutation	AKAP12, chr6 151626879-151674731	-
			mutation	ZNF12, chr7 6730542-6732258	-
			mutation	THSD7A, chr7 11416215-11676326	-
			mutation	POM121, chr7 72396861-72420447	-
			mutation	PPP1R3A, chr7 113518001-113559074	-
			mutation	CUL1, chr7 148427336-148497603	-
			mutation	KMT2C, chr7 151834007-152132791	-
			mutation	PTPRN2, chr7 157341673-158325471	-
			mutation	RP1, chr8 55533796-55542217	-
			mutation	LRRCC1, chr8 86021873-86057846	-
			mutation	KIAA2026, chr9 5919702-6007677	-
			mutation	MPDZ, chr9 13107098-13247726	-
			mutation	PTCH1, chr9 98209517-98270508	-
			mutation	ZNF462, chr9 109685857-109771843	-
			mutation	TNC, chr9 117791727-117852870	-
			mutation	LAMC3, chr9 133901821-133967249	-
			mutation	PRRC2B, chr9 134308042-134365953	-
			mutation	FAM208B, chr10 5762896-5805102	-
			mutation	PARD3, chr10 34420399-35103843	-
			mutation	SLK, chr10 105727469-105785554	-
			mutation	MUC2, chr11 1078358-1104234	-
			mutation	NUP160, chr11 47806511-47869415	-
			mutation	AHNAK, chr11 62284151-62301534	-
			mutation	NUMA1, chr11 71714955-71747019	-
			mutation	EXPH5, chr11 108380255-108464348	-
			mutation	SORL1, chr11 121340814-121500244	-
			mutation	CD163, chr12 7635262-7656320	-
			mutation	ABCC9, chr12 21958120-22086837	-
			mutation	KIF21A, chr12 39688181-39763635	-
			mutation	KMT2D, chr12 49415628-49448705	-
			mutation	MYO1A, chr12 57422499-57441770	-
			mutation	ZFC3H1, chr12 72004059-72057372	-
			mutation	KDM2B, chr12 121867872-122018741	-
			mutation	FARP1, chr13 98865514-99100703	-
			mutation	BAZ1A, chr14 35227931-35331518	-
			mutation	CTAGE5, chr14 39748683-39819487	-
			mutation	SYNE2, chr14 64408416-64694316	-
			mutation	MYO1E, chr15 59429625-59548521	-
			mutation	ITGA11, chr15 68596207-68657094	-
			mutation	MAPK8IP3, chr16 1756554-1818934	-
			mutation	RBBP6, chr16 24551917-24583390	-
			mutation	HYDIN, chr16 70841605-71220736	-
			mutation	CNTNAP4, chr16 76350369-76592440	-
			mutation	MBTPS1, chr16 84088129-84135448	-
			mutation	MYH4, chr17 10346754-10370008	-
			mutation	MYH3, chr17 10531919-10555750	-
			mutation	ACLY, chr17 40023957-40070105	-
			mutation	USP32, chr17 58258810-58469336	-
			mutation	HELZ, chr17 65083148-65214778	-
			mutation	BPTF, chr17 65850547-65978372	-
			mutation	RECQL5, chr17 73623412-73661148	-
			mutation	ITGB4, chr17 73720834-73753773	-
			mutation	PTPRM, chr18 7888152-8387076	-
			mutation	CEP192, chr18 13040953-13114182	-
			mutation	EPG5, chr18 43437885-43535299	-
			mutation	ANO8, chr19 17434292-17444527	-
			mutation	TSHZ3, chr19 31767481-31770514	-
			mutation	CIC, chr19 42791187-42799051	-
			mutation	SHANK1, chr19 51165245-51219965	-
			mutation	CNOT3, chr19 54646543-54657442	-
			mutation	NINL, chr20 25436314-25484683	-
			mutation	CDH4, chr20 60318751-60511982	-
			mutation	DIDO1, chr20 61510942-61542853	-
			mutation	TCF20, chr22 42557230-42611299	-
			mutation	USP9X, chrX 41003844-41088555	-
			mutation	PHKA1, chrX 71800853-71932685	-
			mutation	DIAPH2, chrX 95993700-96854279	-
			mutation	IRS4, chrX 107975913-107979537	-
			mutation	MAGEC1, chrX 140993238-140996333	-
			methylation	gene group 49	-	MIR1323 MIR526A2 MIR521-1
			methylation	gene group 55	-	NCRUPAR
			methylation	gene group 64	-	tAKR CALML3 MIR1276 KRT15
			methylation	gene group 144	-	C19orf23 MIR641
			methylation	gene group 183	-	PF4V1 CXCL5
			methylation	gene group 4118	-	LOC201651
			mir	gene group 8	-	MIR7-2 MIR7-3
			mir	gene group 93	-	MIR1271
			mir	gene group 164	-	MIR708
			mir	gene group 171	-	MIR1293
			mir	gene group 173	-	MIR1228
			mir	gene group 189	-	MIR342
			mir	gene group 221	-	MIR21
			mir	gene group 237	-	MIR23A
12	BRCA	1	intra segment CNV	26, chr3 8395050-129931461	+
			intra segment CNV	27, chr3 46801805-46849602	+
			intra segment CNV	36, chr4 66707-189221271	+
			intra segment CNV	38, chr4 189221348-190931208	+
			intra segment CNV	46, chr5 49441946-180790333	+
			intra segment CNV	47, chr5 57956831-57959145	+
			intra segment CNV	88, chr9 1062032-141091407	+
			intra segment CNV	91, chr10 42763218-134435416	+
			intra segment CNV	129, chr13 32532610-32538436	+
			intra segment CNV	139, chr14 106079635-106167500	+
			intra segment CNV	140, chr14 106574106-106777356	+
			intra segment CNV	141, chr14 106715318-106740787	+
			intra segment CNV	142, chr14 106783032-106821748	+
			intra segment CNV	144, chr15 20016316-102420615	+
			intra segment CNV	145, chr15 20216943-22587487	+
			intra segment CNV	146, chr15 24384553-24429396	+
			intra segment CNV	148, chr15 30386399-32876997	+
			intra segment CNV	161, chr17 19130219-22219581	+
			intra segment CNV	173, chr18 14123182-78014149	+
			intra segment CNV	197, chrX 1878434-40079359	+
			intra segment CNV	198, chrX 4237280-4251367	+
			intra segment CNV	202, chrX 61728817-151840491	+
			inter segment CNV	35, chr4 12269-65991	+	PIGG CPLX1 ZFYVE28 ADD1 MRFAP1 KIAA0232 TADA2B
			inter segment CNV	36, chr4 66707-189221271	+	PIGG PDE6B CPLX1 DGKQ CTBP1 MAEA FGFR3 NELFA MXD4 ZFYVE28 TNIP2 SH3BP2 ADD1 GRK4 HTT LRPAP1 NSG1 MRFAP1 BLOC1S4 KIAA0232 TADA2B AFAP1 FBXL5 BST1 QDPR LAP3 MED28 SLIT2 KCNIP4 ANAPC4 RBPJ ARAP2 KLF3 TLR10 WDR19 RFC1 KLB UGDH UBE2K PDS5A N4BP2 RHOH APBB2 SLC30A9 FRYL EXOC1
			inter segment CNV	144, chr15 20016316-102420615	+	CYFIP1 TUBGCP5 SNRPN SNURF UBE3A HERC2 TJP1 FAN1 KLF13 AVEN SLC12A6 DPH6 EIF2AK4 SRP14 RMDN3 SPINT1 INO80 CHP1 NDUFAF1 EHD4 TP53BP1 TCF12 NEO1 SIN3A AKAP13 IQGAP1 MEF2A
			inter segment CNV	148, chr15 30386399-32876997	+	CYFIP1 TUBGCP5 SNRPN SNURF UBE3A HERC2 TJP1 FAN1 DPH6 EIF2AK4 SRP14 INO80 CHP1 SNAP23
			inter segment CNV	173, chr18 14123182-78014149	+	RALBP1 PPP4R1 AFG3L2 PTPN2 RBBP8 SS18 TAF4B DSG2 RNF138 ZSCAN30 ELP2 PIAS2 SMAD2 SMAD7 DYM CXXC1 SKA1 ME2 SMAD4 MBD2 POLI TXNL1 NARS NEDD4L MALT1 LMAN1 PMAIP1 PHLPP1 BCL2 VPS4B SOCS6 FBXO15 TIMM21 CYB5A TSHZ1 MBP NFATC1 CTDP1 PARD6G
			inter segment CNV	197, chrX 1878434-40079359	+	GYG2 STS OFD1 ZRSR2 PHKA2 EIF1AX EIF2S3 ZFX USP9X DDX3X UBA1 TFE3
			inter segment CNV	14, chr1 144471974-144593265	-	POLR3C PIAS3 PEX11B RBM8A NOTCH2NL HIST2H2AA3 SF3B4 VPS45 APH1A PRPF3 SETDB1 PRUNE CDC42SE1 SCNM1 VPS72 PSMD4 PI4KB RFX5 PSMB4 MRPL9 THEM4 S100A11 S100A13 S100A1 SNAPIN ILF2 GATAD2B CRTC2 SLC39A1 JTB RAB13 TPM3 HAX1 UBE2Q1 ADAR
			inter segment CNV	15, chr1 144842546-145173436	-	RBM8A SF3B4 PRPF3 RPRD2 MCL1 ARNT SETDB1 BNIPL SCNM1 VPS72 PSMD4 RFX5 PSMB4 THEM4 S100A11 SNAPIN ILF2 GATAD2B JTB TPM3 SHC1 CKS1B ADAM15
			inter segment CNV	30, chr3 129364308-162767809	-	GSK3B GTF2E1 POLQ KPNA1 ZNF148 MCM2 RPN1 H1FX TOPBP1 RAB6B RYK STAG1 NCK1 MRAS CEP70 FAIM MRPS22 COPB2 ATR U2SURP PLOD2 PLSCR1 ZIC1 GYG1 HLTF HPS3 TM4SF1 WWTR1 PFN2 SERP1 DHX36 SSR3 CCNL1 MLF1 GFM1 IFT80 SMC4 TRIM59 KPNA4 PDCD10 PRKCI ECT2
			inter segment CNV	31, chr3 162770830-197838591	-	DHX36 SSR3 MLF1 IFT80 SMC4 TRIM59 KPNA4 PDCD10 PRKCI EIF5A2 ECT2 TBL1XR1 PIK3CA ZNF639 MFN1 ACTL6A FXR1 DNAJC19 DCUN1D1 ABCC5 EIF2B5 DVL3 AP2M1 ABCF3 ECE2 PSMD2 EIF4G1 FAM131A POLR2H EPHB3 VPS8 SENP2 TRA2B DNAJB11 RFC4 CCDC50 OPA1 ACAP2 PPP1R2 TNK2 TFRC PAK2 NCBP2 DLG1 RPL35A
			inter segment CNV	40, chr5 15520-46191897	-	CEP72 TRIP13 NDUFS6 MED10 NSUN2 PAPD7 MTRR CCT5 DAP TRIO ZNF622 MYO10 DROSHA SUB1 TARS RAD1 BRIX1 SKP2 NUP155
			inter segment CNV	51, chr6 163370-32329623	-	WRNIP1 DSP TFAP2A NOL7 RANBP9 NUP153 TPMT DEK E2F3 SOX4 MRS2 TDP2 ZNF165 TRIM27 ZNRD1 MDC1 TUBB GTF2H4 DDX39B BAG6 CSNK2B LSM2 EHMT2 NELFE ATF6B PBX2 BRD2 RXRB RING1 DAXX HMGA1 SNRPC TAF11 ZNF76 PPARD FANCE SRPK1 MAPK14 MAPK13 KCTD20 SRSF3 RNF8 NFYA FOXP4 FRS3 MED20 TAF8
			inter segment CNV	89, chr10 72747-39074834	-	ZMYND11 PFKP NET1 FAM208B GDI2 FBXO18 RBM17 KIN ATP5C1 TAF3 USP6NL UPF2 SEC61A2 NUDT5 CAMK1D MCM10 PHYH SEPHS1 PRPF18 HSPA14 DCLRE1C RSU1 TRDMT1 STAM PLXDC2 MLLT10 PRTFDC1 ABI1 YME1L1 RAB18 WAC KIF5B EPC1 ITGB1 PARD3 CUL2 CREM CCNY ZNF33A RASSF4 GPRIN2
			inter segment CNV	103, chr12 150430-2235902	-	KDM5A WNK1 RAD52 ERC1 DCP1B FKBP4 ITFG2 FOXM1 RHNO1 TEAD4 RAD51AP1 AKAP3 NDUFA9 CD9 TNFRSF1A LTBR NCAPD2 GAPDH NOP2 CHD4 ING4 ZNF384 COPS7A CDCA3 USP5 TPI1 ATN1 PHB2 EMG1 CLSTN3 PEX5 FOXJ2 PHC1 M6PR YBX3 PRR4 PRB2 ETV6 BCL2L14
			inter segment CNV	110, chr12 11185044-11215385	-	FOXM1 TEAD4 TNFRSF1A GAPDH ING4 ZNF384 TPI1 ATN1 PHB2 PEX5 PHC1 GABARAPL1 YBX3 PRB1 PRB2 BCL2L14 GRIN2B STRAP PLEKHA5
			inter segment CNV	113, chr12 11305325-12303832	-	DCP1B FKBP4 FOXM1 RHNO1 TEAD4 RAD51AP1 NDUFA9 TNFRSF1A NCAPD2 GAPDH NOP2 ING4 ZNF384 COPS7A CDCA3 USP5 TPI1 ATN1 PHB2 EMG1 PEX5 FOXJ2 PHC1 GABARAPL1 YBX3 PRB1 PRB2 ETV6 LRP6 ATF7IP WBP11 STRAP PLEKHA5
			inter segment CNV	115, chr12 12307174-12530710	-	FOXM1 TEAD4 TNFRSF1A GAPDH ING4 PHB2 YBX3 PRB1 PRB2 CDKN1B ATF7IP STRAP SLCO1B3
			inter segment CNV	118, chr12 12752224-33084761	-	FOXM1 TEAD4 GAPDH NOP2 ING4 ZNF384 COPS7A CDCA3 TPI1 ATN1 PHB2 YBX3 PRB2 ETV6 ATF7IP STRAP SLCO1B3 KRAS MED21 ARNTL2 ERGIC2
			inter segment CNV	157, chr16 70855190-71201086	-	CBFB E2F4 ACD CENPT NUTF2 EDC4 DUS2 CHTF8 VPS4A PDF NIP7 TERF2 NOB1 WWP2 EXOSC6 DDX19A COG4 SF3B3 VAC14 TXNL4B DHX38 PSMD7 CFDP1 KARS CENPN
			inter segment CNV	174, chr19 90898-59097867	-	UQCRFS1 POP4 CCNE1 URI1 PDCD5 ANKRD27 RHPN2 CEBPG PEPD GPI UBA2 USF2 KMT2B PSENEN LIN37 ALKBH6 THAP8 WDR62 POLR2I TBCB CAPNS1 SPINT2 PSMD8 RYR1 EIF3K ACTN4 HNRNPL SIRT2 NFKBIB FBXO17 PAK4 MED29 RPS16 SUPT5H TIMM50 EID2 DYRK1B FBL PSMC4 MAP3K10 AKT2 SERTAD1 SHKBP1 NUMBL HNRNPUL1 EXOSC5 RPS19 GSK3A SMG9 PVR TOMM40
			mutation	PIK3CA, chr3 178916823-178952139	+
			mutation	MAP3K1, chr5 56152454-56189442	+
			mutation	CDH1, chr16 68772198-68867411	+
			mutation	PAPPA2, chr1 176525111-176811650	-
			mutation	OBSCN, chr1 228400246-228566361	-
			mutation	LYST, chr1 235826144-235993660	-
			mutation	LRP2, chr2 169985061-170177381	-
			mutation	TTN, chr2 179391520-179665212	-
			mutation	DNAH7, chr2 196619103-196912145	-
			mutation	GOLGB1, chr3 121383175-121441163	-
			mutation	MUC4, chr3 195475921-195538819	-
			mutation	CDH12, chr5 21751325-22142618	-
			mutation	DST, chr6 56323748-56765375	-
			mutation	UTRN, chr6 144750006-145172203	-
			mutation	MUC17, chr7 100675012-100701312	-
			mutation	RELN, chr7 103113065-103629804	-
			mutation	FLNC, chr7 128477752-128496900	-
			mutation	TG, chr8 133882025-134147137	-
			mutation	CACNA1B, chr9 140772545-141014762	-
			mutation	QSER1, chr11 32953474-33014807	-
			mutation	ITPR2, chr12 26491395-26877590	-
			mutation	ERBB3, chr12 56478826-56496079	-
			mutation	DYNC1H1, chr14 102442054-102516407	-
			mutation	ASXL3, chr18 31226305-31326647	-
			mutation	CACNA1A, chr19 13319778-13565940	-
			mutation	RUNX1, chr21 36160700-36259201	-
			methylation	gene group 103	-	PCDHB17 PCDHB18
			methylation	gene group 199	-	CNTN6 CDH9
			methylation	gene group 202	-	MIR9-1 MIR196A1 SLC7A4
			methylation	gene group 367	-	COX4I2 GRIA3
			methylation	gene group 380	-	BATF2 APOBEC3G
			methylation	gene group 436	-	WDR63 CDKL2
			methylation	gene group 447	-	C19orf23 MIR641
			methylation	gene group 451	-	CCDC37 TBX5
			methylation	gene group 452	-	WDR69
			methylation	gene group 467	-	CBLC CARD10
			methylation	gene group 488	-	DRD4
			methylation	gene group 561	-	THY1
			methylation	gene group 669	-	ANGPT4
			methylation	gene group 682	-	HOXB2 HOXB4
			methylation	gene group 1512	-	GSTM2
			methylation	gene group 2062	-	FMOD
			methylation	gene group 2680	-	CAPG
			methylation	gene group 3976	-	NUDT16P
			methylation	gene group 6187	-	DDO
			methylation	gene group 6532	-	HOXA2
			methylation	gene group 9862	-	MIR125B1
			methylation	gene group 12369	-	NPIPL3
			methylation	gene group 12562	-	MT1A
			methylation	gene group 13512	-	CHAD
			methylation	gene group 14750	-	CEACAM6
			methylation	gene group 15716	-	CLIC6
			methylation	gene group 16001	-	PISD
			mir	gene group 2	-	MIR576 MIR590 MIR616 MIR345 MIR423 MIR454
			mir	gene group 3	-	MIR532 MIR362 MIR501 MIR502
			mir	gene group 4	-	MIR93 MIR17 MIR19A MIR20A
			mir	gene group 17	-	MIR1976
			mir	gene group 31	-	MIR181A1
			mir	gene group 63	-	MIR1248
			mir	gene group 83	-	MIR579
			mir	gene group 84	-	MIR580
			mir	gene group 103	-	MIR589
			mir	gene group 112	-	MIR25
			mir	gene group 171	-	MIR708
			mir	gene group 234	-	MIR21
			mir	gene group 238	-	MIR636
			mir	gene group 256	-	MIR330
			mir	gene group 293	-	MIR98
			mir	gene group 295	-	MIR545
			mir	gene group 303	-	MIR766
			mir	gene group 304	-	MIR20B
			mir	gene group 305	-	MIR503
			mir	gene group 316	-	MIR767
			phos	SHC1-Y317, chr1 153201744-154974395	+
			phos	PRKAA1-T172, chr5 40759379-40834811	+
			phos	MAPK8-T183Y185, chr10 48306639-49634023	+
			phos	TSC2-T1462, chr16 2037211-2136343	+
			phos	EIF4EBP1-T37T46, chr8 37917514-38060365	-
			phos	EIF4EBP1-T70, chr8 37917514-38060365	-
			phos	EIF4EBP1-S65, chr8 37917514-38060365	-
			phos	CHEK1-S345, chr11 125000084-125676255	-
			phos	CHEK2-T68, chr22 27435478-29130505	-
			phos	MYH9-S1943, chr22 35011242-36745008	-
13	BRCA	2	intra segment CNV	35, chr4 12269-65991	+
			intra segment CNV	37, chr4 9380932-9451360	+
			intra segment CNV	95, chr11 4250001-4352994	+
			intra segment CNV	135, chr14 19002112-107284996	+
			intra segment CNV	136, chr14 19382332-20157856	+
			intra segment CNV	168, chr17 44166409-44364183	+
			intra segment CNV	169, chr17 44394400-44752313	+
			inter segment CNV	38, chr4 189221348-190931208	+	ING2 RWDD4 IRF2 CASP3 SLC25A4 SNX25 UFSP2 TLR3
			inter segment CNV	46, chr5 49441946-180790333	+	FBXO4 GHR FGF10 PELO ITGA2 MOCS2 SNX18 CCNO SKIV2L2 IL6ST MAP3K1 GPBP1 PLK2 ERCC8 DIMT1 IPO11 TRIM23 ERBB2IP SREK1 PIK3R1 CDK7 TAF9 RAD17 SMN2 NAIP BDP1 BTF3 ANKRA2 HMGCR COL4A3BP IQGAP2 F2RL2 AGGF1 TBCA AP3B1 SCAMP1 JMY MSH3 SSBP2 ATG10 RPS23 XRCC4 RASA1 CCNH CETN3 TTC37 GLRX CAST ERAP1 LNPEP CHD1 GIN1 PJA2 APC SRP19 DCP2 MCC ATG12 AP3S1 COMMD10 ZNF474 PHAX HINT1 CDC42SE2 RAPGEF6 P4HA2 SLC22A5 I…
			inter segment CNV	124, chr12 37857932-133778202	+	SENP1 ASB8 CCNT1 ARF3 PRKAG1 SMARCD1 ATF1 TFCP2 ACVR1B PFDN5 C12orf10 SP1 PRR13 BLOC1S1 ERBB3 SMARCC2 BAZ2A TBK1 MDM2 RAB21 NCOR2
			inter segment CNV	135, chr14 19002112-107284996	+	PRMT5 NRL RALGAPA1 FOXA1 FKBP3 KLHDC2 ARID4A MNAT1 MAX MED6 PNMA1 LIN52 MLH3 BATF C14orf1 SNW1 RPS6KA5 CPSF2 DDX24 CCNK YY1 PPP2R5C HSP90AA1 MOK RCOR1 AKT1 BRF1 MTA1
			inter segment CNV	151, chr16 60765-31971532	+	POLR3K AXIN1 PIGQ RAB40C STUB1 WDR24 CHTF18 UBE2I IFT140 TBL3 SLC9A3R2 NTHL1 TSC2 PKD1 MLST8 E4F1 RNPS1 CCNF PDPK1 SRRM2 TCEB2 HCFC1R1 ZNF263 ZNF174 TRAP1 CREBBP TFAP4 GLIS2 PAM16 DNAJA3 USP7 DEXI LITAF TXNDC11 RSL1D1 GSPT1 ERCC4 MKL2 PARN BFAR PLA2G10 NOMO1 PDXDC1 RRN3 C16orf45 NDE1 ABCC1 ABCC6 ARL6IP1 SMG1 GDE1 CCP110 UMOD METTL9 EEF2K POLR3E CDR2 COG7 GGA2 NDUFAB1 PALB2 RBBP6 LCMT1 GTF3C1 XPO6…
			inter segment CNV	153, chr16 31975157-34012181	+	PALB2 GTF3C1 XPO6 CLN3 ATXN2L MAZ PRRT2 PAGR1 MVP KCTD13 ALDOA PPP4C TBX6 MAPK3 ZNF689 SRCAP RNF40 CTF1 SETD1A FUS PYCARD
			inter segment CNV	167, chr17 39432712-44163111	+	NF1 SUZ12 LIG3 RFFL AP2B1 TAF15 GGNBP2 AATF ACACA TADA2A MLLT6 PCGF2 PSMB3 PIP4K2B LASP1 MED1 CDK12 STARD3 ERBB2 PSMD3 MED24 MSL1 RARA IGFBP4 SMARCE1 KRT10 KRT19 EIF1 JUP ACLY DNAJC7 KAT2A STAT5B STAT3 MLX PSMC3IP TUBG1 EZH1 RAMP2 COA3 BECN1 PSME3 IFI35 RND2 BRCA1 DUSP3 MPP2 HDAC5 UBTF GRN EFTUD2 NMT1 MAPT KANSL1 NSF WNT3 CDC27 KPNB1 SP2 CDK5RAP3 NFE2L1 CBX1 SKAP1 CALCOCO2 PHB SPOP KAT7 PDK2 PPP1…
			inter segment CNV	168, chr17 44166409-44364183	+	AP2B1 GGNBP2 AATF MLLT6 MED24 RARA SMARCE1 KAT2A STAT5B STAT5A STAT3 EZH1 BECN1 BRCA1 DUSP3 MPP2 HDAC5 UBTF WNT3 SP2 NFE2L1
			inter segment CNV	23, chr2 12772-243089469	-	CPSF3 TAF1B KLF11 ODC1 E2F6 DDX1 SF3B6 TP53I3 CENPO ADCY3 DNMT3A KIF3C EPT1 CENPA DPYSL5 PREB CAD GTF3C2 EIF2B4 SNX17 PPM1G NRBP1 SUPT7L PPP1CB SPDYA DPY30 SPAST YIPF4 CEBPZ SRSF7 SOS1 COX7A2L LRPPRC PPM1B RHOQ PIGF CRIPT CALM2 EPCAM MSH2 MSH6 FBXO11 FOXN2 SPTBN1 RPS27A VRK2 FANCL BCL11A XPO1 CCT4 COMMD1 EHBP1 OTX1 MDH1 UGP2 RAB1A ACTR2 PPP3R1 ANXA4 PCBP1 TIA1 SNRPG MPHOSPH10 CCT7 DUSP11 STAMBP M…
			inter segment CNV	57, chr6 32783810-57206498	-	MRS2 TDP2 C6orf62 GMNN ZNF165 ZSCAN16 TRIM27 ZNRD1 PPP1R11 TRIM39 RPP21 ABCF1 MRPS18B DHX16 MDC1 TUBB DDR1 GTF2H4 CCHCR1 POU5F1 DDX39B PRRC2A BAG6 C6orf47 GPANK1 CSNK2B ABHD16A DDAH2 CLIC1 MSH5 VARS LSM2 HSPA1B NEU1 EHMT2 NELFE SKIV2L DXO ATF6B FKBPL RNF5 PBX2 TAP2 BRD2 RXRB RING1 PFDN6 TAPBP ZBTB22 DAXX BAK1 HMGA1 NUDT3 RPS10 SNRPC TAF11 ZNF76 PPARD FANCE TEAD3 SRPK1 MAPK14 MAPK13 KCTD20 STK38 S…
			inter segment CNV	59, chr6 62247850-77417483	-	PRIM2 PTP4A1 SMAP1 EEF1A1 HMGN3 TTK SYNCRIP ZNF292
			inter segment CNV	60, chr6 77418195-79352730	-	SMAP1 EEF1A1 SENP6 MYO6 IRAK1BP1 HMGN3 TTK CEP162 SYNCRIP ZNF292 RNGTT
			inter segment CNV	63, chr6 79352993-171051018	-	COL9A1 SMAP1 EEF1A1 SENP6 IRAK1BP1 HMGN3 TTK FAM46A CEP162 SYNCRIP ZNF292 AKIRIN2 RNGTT PNRC1 UBE2J1 RRAGD CASP8AP2 BACH2 MAP3K7 MMS22L PNISR USP45 CCNC ASCC3 HACE1 PREP ATG5 AIM1 RTN4IP1 CD24 C6orf203 BEND3 SEC63 OSTM1 SNX3 FOXO3 SESN1 SMPD2 ZBTB24 WASF1 CDC40 CDK19 SLC16A10 REV3L TRAF3IP2 FYN MARCKS HDAC2 FRK TSPYL4 DSE TSPYL1 ZUFSP KPNA5 GOPC ASF1A HSF2 SMPDL3A TPD52L1 NCOA7 RSPO3 RNF146 ARHGA…
			inter segment CNV	65, chr6 103765458-105177064	-	MMS22L PNISR CCNC ASCC3 HACE1 LIN28B PREP ATG5 AIM1 RTN4IP1 CD24 C6orf203 BEND3 SEC63 SNX3 FOXO3 SMPD2 ZBTB24 WASF1 CDK19 SLC16A10 TRAF3IP2 FYN MARCKS HDAC2
			inter segment CNV	67, chr7 83644-159117459	-	SUN1 ADAP1 MAFK MAD1L1 EIF3B PMS2 AIMP2 RAC1 ZDHHC4 RPA3 HUS1 BAZ1B GTF2I DBF4 KRIT1 RBM48 CDK6 SLC25A13 TRRAP SMURF1 ARPC1B CPSF4 ATP5J2 ZNF3 COPS6 MCM7 TAF6 STAG3 PILRB TSC22D4 LRCH4 GIGYF1 POP7 TRIP6 PLOD3 ZNHIT1 SH2B2 ORAI2 ALKBH4 POLR2J DNAJC2 PSMC2 IFRD1 TES CAPZA2 SND1 ATP6V1F NRF1 UBE2H ZC3HC1 CEP41 TRIM24 HIPK2 BRAF AGK CASP2 ZYX EPHA1 CUL1 EZH2 REPIN1 CDK5 SLC4A2 FASTK RHEB XRCC2 RBM33 …
			inter segment CNV	87, chr9 47451-1058217	-	KANK1 SMARCA2 VLDLR KCNV2 RFX3 CDC37L1 JAK2 PLGRKT KIAA2026 UHRF2 KDM4C
			inter segment CNV	88, chr9 1062032-141091407	-	KANK1 SMARCA2 VLDLR KCNV2 RFX3 CDC37L1 JAK2 PLGRKT CD274 KIAA2026 UHRF2 KDM4C NFIB ZDHHC21 SNAPC3 PSIP1 RRAGA PLIN2 RPS6 MLLT3 IFNB1 KLHL9 MTAP CDKN2B ELAVL2 TUSC1 CAAP1 PLAA MOB3B TOPORS APTX B4GALT1 BAG1 NFX1 DCAF12 DCTN3 SIGMAR1 CCL27 VCP FANCG STOML2 UNC13B TESK1 TLN1 CREB3 CLTA GNE MELK GRHPR POLR1E TOMM5 EXOSC3
			inter segment CNV	106, chr12 2258011-7994800	-	KDM5A WNK1 RAD52 FKBP4 FOXM1 RHNO1 TEAD4 AKAP3 TNFRSF1A LTBR NCAPD2 GAPDH NOP2 ING4 ZNF384 COPS7A CDCA3 USP5 TPI1 ATN1 PHB2 PEX5 FOXJ2 PHC1 M6PR GABARAPL1 KLRAP1 YBX3 PRB1 PRB2 ETV6 BCL2L14 GRIN2B ATF7IP WBP11 STRAP
			inter segment CNV	108, chr12 8134705-8634446	-	RAD52 DCP1B FKBP4 FOXM1 RHNO1 TEAD4 RAD51AP1 AKAP3 NDUFA9 TNFRSF1A LTBR NCAPD2 GAPDH NOP2 ING4 ZNF384 CDCA3 USP5 TPI1 ATN1 PHB2 EMG1 PHC1 YBX3 PRR4 PRB1 PRB2 ETV6 BCL2L14 ATF7IP WBP11 STRAP
			inter segment CNV	109, chr12 8635517-11180641	-	KDM5A WNK1 RAD52 ERC1 FKBP4 ITFG2 FOXM1 RHNO1 TEAD4 RAD51AP1 AKAP3 NDUFA9 CD9 TNFRSF1A LTBR NCAPD2 GAPDH NOP2 CHD4 ING4 ZNF384 COPS7A CDCA3 USP5 TPI1 ATN1 PHB2 EMG1 C1RL CLSTN3 PEX5 FOXJ2 PHC1 M6PR GABARAPL1 KLRAP1 YBX3 PRR4 PRB1 PRB2 ETV6 BCL2L14 LRP6 GRIN2B ATF7IP WBP11 STRAP PLEKHA5 SLCO1B3
			inter segment CNV	155, chr16 46463770-90287548	-	VPS35 ORC6 DNAJA2 SIAH1 BRD7 NKD1 CYLD CHD9 RBL2 AKTIP MMP2 NUDT21 BBS2 MT2A MT1A MT1H NUP93 SLC12A3 HERPUD1 CETP ARL2BP CX3CL1 CIAPIN1 COQ9 POLR2C DOK4 KATNB1 KIFC3 CNGB1 USB1 MMP15 CSNK2A2 CNOT1 CDH5 CMTM3 DYNC1LI2 CBFB TRADD E2F4 FHOD1 ATP6V0D1 CTCF ACD CENPT NUTF2 EDC4 PSKH1 CTRL PSMB10 LCAT DUS2 NFATC3 PLA2G15 SLC7A6 CDH3 CDH1 CHTF8 SNTB2 VPS4A COG8 PDF NIP7 TERF2 NFAT5 NOB1 WWP2 EXOSC6 DDX1…
			inter segment CNV	172, chr18 48121-14115134	-	THOC1 TYMS TYMSOS YES1 NDC80 EMILIN2 MYOM1 MYL12B TGIF1 DLGAP1 MTCL1 TWSG1 RALBP1 PPP4R1 VAPA CHMP1B AFG3L2 CEP76 PTPN2 SEH1L CEP192 RNMT ROCK1 SNRPD1 MIB1 RBBP8
			inter segment CNV	187, chr21 14345657-48096970	-	GABPA APP BACH1 SOD1 IFNAR2 IFNAR1 IFNGR2 DYRK1A HMGN1 TRPM2 SUMO3 PRMT2
			mutation	AKT1, chr14 105236677-105258985	+
			mutation	SPTA1, chr1 158581045-158656325	-
			mutation	IGSF10, chr3 151154628-151176404	-
			mutation	TP53, chr17 7572829-7579882	-
			methylation	gene group 31	-	SCN2A SAMD3 DGKB SLCO1B3 SLCO1A2 LOC144776
			methylation	gene group 37	-	C13orf36 RYR3 ACAN
			methylation	gene group 46	-	LOC400804 LOC399959 MIR100 NCRNA00157
			methylation	gene group 52	-	S100A7 CD200R1 FGFBP1 KCNMB1 MBD3L1 ASB12 BGN
			methylation	gene group 53	-	ZBTB7B ITGB1BP1 RASGRP3 ANXA4 CIZ1 BSCL2 HYLS1 C15orf21 KRT10 ARSF
			methylation	gene group 66	-	TBX19 SLC44A4 F7 STON2 BPIL1 MYT1
			methylation	gene group 72	-	MIR563 TTC36 LOC145837 MIR181D FLJ41856 C21orf130
			methylation	gene group 98	-	MIR346 LOC374491
			methylation	gene group 106	-	C1orf64 IL20 C3orf32 SPDEF MEP1A TAL2 TFF1
			methylation	gene group 108	-	AHSG
			methylation	gene group 128	-	KLK1 KLK5
			methylation	gene group 130	-	LOC150622
			methylation	gene group 145	-	APBA2 MAPK4
			methylation	gene group 146	-	PPEF1 GUCY2F
			methylation	gene group 167	-	ZP4 IAPP SLC10A2 KCNJ16
			methylation	gene group 186	-	CCRL2 RHOH
			methylation	gene group 189	-	NAT1 C8orf75 KRTAP3-3
			methylation	gene group 195	-	CCL1
			methylation	gene group 203	-	GPNMB
			methylation	gene group 235	-	MYOZ3 STC2 CROT REEP6
			methylation	gene group 242	-	DEFA3 LZTS1
			methylation	gene group 249	-	DNALI1 STAR HPX
			methylation	gene group 258	-	MIR520F
			methylation	gene group 286	-	KLKB1 CMYA5 MIR2117
			methylation	gene group 359	-	BNIPL SLC39A2
			methylation	gene group 378	-	CFB LRG1
			methylation	gene group 422	-	GRIK5
			methylation	gene group 480	-	APOD DSC1
			methylation	gene group 528	-	MIR384
			methylation	gene group 539	-	CDH12
			methylation	gene group 559	-	CDSN GPR77
			methylation	gene group 571	-	SCNN1A WISP2
			methylation	gene group 674	-	TNFSF4
			methylation	gene group 1477	-	AMY2A
			methylation	gene group 1867	-	FCGR2B
			methylation	gene group 1972	-	MR1
			methylation	gene group 2058	-	ADORA1
			methylation	gene group 2115	-	LOC642587
			methylation	gene group 2270	-	ZNF238
			methylation	gene group 2860	-	LOC84931
			methylation	gene group 3608	-	PLXNB1
			methylation	gene group 4177	-	THPO
			methylation	gene group 5625	-	RBM24
			methylation	gene group 5688	-	FKSG83
			methylation	gene group 6385	-	LPA
			methylation	gene group 7118	-	PIP
			methylation	gene group 7273	-	SLC7A2
			methylation	gene group 8901	-	C10orf82
			methylation	gene group 9654	-	THRSP
			methylation	gene group 10485	-	LUM
			methylation	gene group 11138	-	RIPK3
			methylation	gene group 12792	-	FOXL1
			methylation	gene group 16715	-	MIR424
			mir	gene group 5	-	MIR550A1 MIR550A2
			mir	gene group 7	-	MIR9-2 MIR9-3
			mir	gene group 22	-	MIR942
			mir	gene group 162	-	MIR2110
			mir	gene group 173	-	MIR1304
			mir	gene group 306	-	MIR934
			phos	ESR1-S118, chr6 151656691-152463125	+
			phos	ERBB2-Y1248, chr17 35096790-39730426	+
			phos	YBX1-S102, chr1 42682427-43166674	-
			phos	NFKB1-S536, chr4 102501329-103756904	-
			phos	RPS6-S235S236, chr9 19368679-19380254	-
			phos	RPS6-S240S244, chr9 19368679-19380254	-
			phos	CDKN1B-T198, chr12 12715058-12875175	-
			phos	SRC-Y416, chr20 35405073-37406050	-
			phos	CHEK2-S296, chr22 27435478-29130505	-
14	BRCA	3	intra segment CNV	25, chr3 60333-8394351	+
			intra segment CNV	44, chr5 46195871-46246673	+
			intra segment CNV	48, chr5 175387534-175469520	+
			intra segment CNV	49, chr5 177198437-177360881	+
			intra segment CNV	84, chr8 35298031-46912327	+
			intra segment CNV	93, chr10 134439649-135468485	+
			intra segment CNV	97, chr11 6094461-6122107	+
			intra segment CNV	101, chr11 71237677-71619936	+
			intra segment CNV	124, chr12 37857932-133778202	+
			intra segment CNV	137, chr14 20200171-20423384	+
			intra segment CNV	138, chr14 22674682-22943489	+
			intra segment CNV	143, chr14 107160387-107174585	+
			intra segment CNV	151, chr16 60765-31971532	+
			intra segment CNV	152, chr16 19945638-19967375	+
			intra segment CNV	153, chr16 31975157-34012181	+
			intra segment CNV	154, chr16 34197339-35283239	+
			intra segment CNV	162, chr17 22227063-25828902	+
			intra segment CNV	163, chr17 25829295-36244358	+
			intra segment CNV	164, chr17 34437116-34629709	+
			intra segment CNV	165, chr17 36300595-38202043	+
			intra segment CNV	166, chr17 38215904-39421721	+
			intra segment CNV	167, chr17 39432712-44163111	+
			intra segment CNV	171, chr17 47043653-48185032	+
			intra segment CNV	180, chr20 61293-62474	+
			intra segment CNV	181, chr20 62908-26210465	+
			intra segment CNV	185, chr20 29498259-29651762	+
			intra segment CNV	196, chrX 168465-1226888	+
			intra segment CNV	199, chrX 40080461-54687595	+
			inter segment CNV	84, chr8 35298031-46912327	+	BRF2 RAB11FIP1 EIF4EBP1 ASH2L STAR LSM1 BAG4 FGFR1 ADAM9 GOLGA7 GINS4 KAT6A IKBKB POLB VDAC3 THAP1 FNTA PRKDC MCM4 UBE2V2 TCEA1 LYPLA1 TGS1
			inter segment CNV	99, chr11 66333187-67042223	+	BANF1 SF3B2 YIF1A BRMS1 RBM14 SPTBN2 RAD9A POLD4 PPP1CA AIP CCND1 FADD CTTN
			inter segment CNV	138, chr14 22674682-22943489	+	APEX1 HNRNPC SUPT16H CHD8 RAB2B TOX4 SALL2 LRP10 RBM23 PRMT5 PSMB5 ACIN1 C14orf119 HOMEZ AP1G2 NRL DCAF11 PSME1 EMC9 RNF31 IRF9 CHMP4A MDP1 NEDD8 TINF2 G2E3 SCFD1
			inter segment CNV	163, chr17 25829295-36244358	+	NLK ERAL1 PHF12 NUFIP2 NF1 SUZ12 AP2B1 TAF15 GGNBP2 AATF PCGF2 LASP1 MED1 CDK12 ERBB2 MED24 THRA RARA SMARCE1 STAT5B TUBG1 BECN1 IFI35 BRCA1 UBTF
			inter segment CNV	166, chr17 38215904-39421721	+	SLC46A1 PIGS NEK8 ERAL1 NUFIP2 CPD GOSR1 NF1 SUZ12 PSMD11 LIG3 AP2B1 GGNBP2 AATF TADA2A SYNRG TBC1D3 SRCIN1 MLLT6 PCGF2 PIP4K2B LASP1 MED1 CDK12 STARD3 ERBB2 GRB7 PSMD3 MED24 THRA MSL1 CASC3 WIPF2 CDC6 RARA TOP2A SMARCE1 KRT10 KRT19 JUP KAT2A RAB5C TUBG1 EZH1 VPS25 COA3 PSME3 BRCA1 MPP2 UBTF EFTUD2
			inter segment CNV	171, chr17 47043653-48185032	+	MED1 CDK12 ERBB2 PSMD3 MED24 MSL1 WIPF2 CDC6 RARA TOP2A VPS25 NSF CBX1 SNF8 IGF2BP1 PHB SPOP KAT7 DLX4 DLX3 ITGA3 PPP1R9B EME1 TOB1 SPAG9 NME1 TOM1L1 COIL SRSF1
			inter segment CNV	1, chr1 98576-121355894	-	AGRN CCNL2 CDK11A PRKCZ SKI TNFRSF14 PRDM16 MEGF6 RPL22 ICMT THAP3 VAMP3 ERRFI1 RERE ENO1 H6PD PIK3CD CLSTN1 UBE4B KIF1B APITD1 DFFA EXOSC10 MTOR UBIAD1 MAD2L2 MFN2 TNFRSF8 TNFRSF1B VPS13D PRDM2 EFHD2 CASP9 SPEN ZBTB17 EPHA2 RSG1 SDHB RCC2 ARHGEF10L PINK1 KIF17 HP1BP3 EIF4G3 ECE1 CDC42 C1QA KDM1A HNRNPR ASAP3 RPL11 TCEB3 RCAN3 SRRM1 RUNX3 LDLRAP1 HMGN2 RPS6KA1 ARID1A KDF1 WDTC1 MAP3K6 PPP1R8 RPA2…
			inter segment CNV	94, chr11 198560-134937744	-	BET1L SIRT3 RNH1 HRAS PNPLA2 CD151 POLR2L TSPAN4 AP2A2 TOLLIP MOB2 CD81 NAP1L4 NUP98 STIM1 RRM1 TRIM6 TRIM5 TRIM22 SMPD1 APBB1 HPX TRIM3 TIMM10B ILK TAF10 TPP1 PPFIBP2 EIF3F AKIP1 SCUBE2 ZNF143 WEE1 SWAP70 CTR9 EIF4G2 ZBED5 PARVA TEAD1 ARNTL FAR1 COPB1 GTF2H1 SSRP1 CLP1 IL18BP FOLR1 CHRDL2 PRCP PCF11 CCDC90B DLG2 TMEM126A PICALM EED RAB38 C11orf54 MED17 MRE11A FUT4 AMOTL1 CEP57 MAML2 TRPC6 YAP1 B…
			inter segment CNV	117, chr12 12542868-12752132	-	ITFG2 FOXM1 TEAD4 TNFRSF1A GAPDH ING4 TPI1 ATN1 PHB2 YBX3 PRB1 PRB2 ETV6 ATF7IP STRAP SLCO1A2
			inter segment CNV	130, chr13 32541691-38107841	-	RNF6 CDK8 HMGB1 PDS5B CCNA1 FOXO1 ELF1 TSC22D1 GTF2F2 TPT1 MED4
			inter segment CNV	134, chr13 94870031-115108410	-	DZIP1 DNAJC3 OXGR1 RAP2A IPO5 FARP1 STK24 SLC15A1 DOCK9 TM9SF2 KDELC1 ERCC5 EFNB2 LIG4 MYO16 IRS2 COL4A2 ING1 ARHGEF7 TUBGCP3 LAMP1 TFDP1 RASA3 CDC16
			inter segment CNV	173, chr18 14123182-78014149	-	RALBP1 PPP4R1 CHMP1B AFG3L2 CEP76 PTPN2 SEH1L CEP192 RNMT ROCK1 SNRPD1 MIB1 RBBP8 CABLES1 OSBPL1A SS18 TAF4B ZSCAN30 ELP2 PIAS2 SMAD2 SMAD7 CXXC1 SMAD4 MBD2 POLI NARS BCL2 NFATC1 CTDP1 TXNL4A
			inter segment CNV	190, chr22 16477042-51234468	-	ATP6V1E1 BCL2L13 BID DGCR2 DGCR14 SLC25A1 CLTCL1 HIRA UFD1L COMT DGCR8 RANBP1 DGCR6L ZNF74 MED15 CRKL THAP7 HIC2 UBE2L3 PPIL2 MAPK1 PPM1F TOP3B GNAZ BCR SMARCB1 DERL3 CABIN1 SNRPD3 ADRBK2 TFIP11 PITPNB CHEK2 KREMEN1 EWSR1 AP1B1 THOC5 NIPSNAP1 NF2 LIF TBC1D10A SF3A1 DRG1 EIF4ENIF1 PISD YWHAH SLC5A1 FBXO7 TOM1 MCM5 RBFOX2 APOL2 APOL1 MYH9 EIF3D NCF4 CSF2RB IL2RB RAC2 CDC42EP1 LGALS2 GGA1 SH3BP1 NOL…
			mutation	GPR98, chr5 89920965-90459792	+
			mutation	FOXA1, chr14 38060639-38064147	+
			mutation	FLG, chr1 152275139-152287821	-
			methylation	gene group 8	-	MIR921 SCN10A GPX6 UBD T-SP1 FLJ46361 MIR1179 AHSP OR3A2 RCVRN C19orf75 SIRPG MIR1-1 SAGE1
			methylation	gene group 13	-	REG1P LOC285401 TRAT1 C3orf66 LOC285194 COL29A1 SPRYD5 TRIM53 MIR888 MIR892A MIR891A
			methylation	gene group 15	-	IL22RA1 PVRL4 ITGB6 TNS1 FGF1 FRK BBOX1 FAM101A SERPINA3 PRSS8 ELMO3 LDHD TMPRSS3 NOX1
			methylation	gene group 19	-	ANXA9 SELENBP1 DTX3L FLJ20184 AGR2 BCL2L14 BATF BCAS1 PLAC1
			methylation	gene group 20	-	FLG FCRL3 CD5L CD1A CD1B DARC FCER1A APCS CRP REG1B REG1A REG3A FGF6 SIGLEC7
			methylation	gene group 22	-	LOC340094 ODZ2 LOC286094 TAF1L CNGA2
			methylation	gene group 23	-	MIR1323 MIR515-2 MIR1283-1 MIR520B MIR526A1 MIR520C MIR518C MIR517B MIR1283-2
			methylation	gene group 25	-	LOC285768 MOXD2 FAM55B
			methylation	gene group 26	-	PLG MYH4 CCL11 CCL8 KLK3 KLK2 FPR1
			methylation	gene group 29	-	CD80 GP5 CD300LB
			methylation	gene group 39	-	IL18RAP GHRHR KRT1
			methylation	gene group 49	-	XCL2 IFNG
			methylation	gene group 55	-	CLCA1 XCL1 C4BPB IL21 FGG MYOT FOXP2 ALDH1A1 MMP10 SULT1A2
			methylation	gene group 63	-	ROR1 ZNF474
			methylation	gene group 69	-	LOC646627
			methylation	gene group 74	-	OR2T6 DKFZp686A1627
			methylation	gene group 76	-	CLDN16 C9 NEUROD6 C7orf16 CUBN SERPINB12 SERPINB3
			methylation	gene group 78	-	PRSS1 CCL7
			methylation	gene group 79	-	C1orf210 C9orf152 MIR141 C14orf169 LOC440335 C19orf46 NCRNA00110
			methylation	gene group 80	-	GRIN2B MAGEA12
			methylation	gene group 81	-	DEFB104B FAM90A9
			methylation	gene group 82	-	PRKG2 MORF4
			methylation	gene group 99	-	A1CF MIR891B
			methylation	gene group 104	-	ELF3 SCGB2A2 AMAC1
			methylation	gene group 122	-	FATE1 OPN1MW
			methylation	gene group 123	-	C1orf129 SCN3A
			methylation	gene group 149	-	S100Z C22orf33
			methylation	gene group 162	-	TNFSF18
			methylation	gene group 216	-	KLK6 LILRB5
			methylation	gene group 223	-	PRB1
			methylation	gene group 237	-	LOC285359 MIR520E MIR645
			methylation	gene group 251	-	CYP4Z2P PLA2G10 PRR15L CXCL17
			methylation	gene group 317	-	CLEC5A
			methylation	gene group 340	-	CLDN4
			methylation	gene group 356	-	LAX1 CD86
			methylation	gene group 382	-	KCNH5
			methylation	gene group 586	-	KIF12 CAPS
			methylation	gene group 608	-	HMGCS2 CDH26
			methylation	gene group 645	-	SFN TNS4
			methylation	gene group 654	-	FAM22G
			methylation	gene group 661	-	CFHR5
			methylation	gene group 1389	-	C1orf180
			methylation	gene group 3656	-	MST1R
			methylation	gene group 4980	-	MIR449B
			methylation	gene group 5295	-	MGC29506
			methylation	gene group 6717	-	WBSCR26
			methylation	gene group 6736	-	LOC100093631
			methylation	gene group 7889	-	FAM75A6
			methylation	gene group 10787	-	SGCG
			methylation	gene group 10897	-	LCP1
			methylation	gene group 15592	-	SYCP2
			mir	gene group 64	-	MIR28
			mir	gene group 79	-	MIR577
			mir	gene group 114	-	MIR335
			mir	gene group 136	-	MIR31
			mir	gene group 143	-	MIR181A2
			mir	gene group 146	-	MIR511
			mir	gene group 157	-	MIR1287
			mir	gene group 230	-	MIR451A
			mir	gene group 241	-	MIR320C1
			mir	gene group 294	-	MIR1468
			phos	PDK1-S241, chr2 172555373-173431637	+
			phos	BRAF-S445, chr7 140098750-140924764	+
			phos	ACACB-S79, chr12 108060633-109704092	+
			phos	ACACA-S79, chr17 32518231-37406818	+
			phos	AKT3-T308, chr1 241736847-244006549	-
			phos	NDRG1-T346, chr8 133237171-134379840	-
			phos	AKT1-T308, chr14 104307583-105258985	-
			phos	PRKCA-S657, chr17 61728065-66810743	-
			phos	AKT2-T308, chr19 40230317-45484453	-
15	BRCA	4	intra segment CNV	13, chr1 121436207-144081056	+
			intra segment CNV	14, chr1 144471974-144593265	+
			intra segment CNV	15, chr1 144842546-145173436	+
			intra segment CNV	16, chr1 145180830-249224401	+
			intra segment CNV	17, chr1 147844778-148870950	+
			intra segment CNV	18, chr1 148893333-149436855	+
			intra segment CNV	19, chr1 149676305-149739086	+
			intra segment CNV	20, chr1 152761911-152768713	+
			intra segment CNV	21, chr1 196727838-196815804	+
			intra segment CNV	22, chr1 248749182-248809122	+
			intra segment CNV	40, chr5 15520-46191897	+
			intra segment CNV	42, chr5 779848-833641	+
			intra segment CNV	43, chr5 17601541-17642564	+
			intra segment CNV	66, chr7 43343-68672	+
			intra segment CNV	67, chr7 83644-159117459	+
			intra segment CNV	68, chr7 3609831-3618374	+
			intra segment CNV	71, chr7 141769631-141792120	+
			intra segment CNV	72, chr7 143896240-144066960	+
			intra segment CNV	85, chr8 39235591-39386978	+
			intra segment CNV	86, chr8 46919261-146298168	+
			intra segment CNV	99, chr11 66333187-67042223	+
			intra segment CNV	100, chr11 67770055-71236146	+
			intra segment CNV	102, chr11 71626590-78431224	+
			intra segment CNV	170, chr17 44764982-81045170	+
			intra segment CNV	174, chr19 90898-59097867	+
			intra segment CNV	177, chr19 41356988-41380959	+
			intra segment CNV	178, chr19 43287444-43697346	+
			intra segment CNV	182, chr20 1557178-1561012	+
			intra segment CNV	184, chr20 26210607-26305504	+
			intra segment CNV	186, chr20 29835037-62956166	+
[truncated: 21,421 more rows]

## Sheet: sorted_memberships
gene_group	gene
		super_module_group	1	1	1	1	1	1	1	1	1	1	1	1	1	1	1	2	2	2	2	2	2	2	2	2	2	2	2	2	2	3	3	3	3	3	3	3	4	4	4	4	4	4	4	4	4	4	4
		super_module	129	3	89	128	205	23	109	61	60	64	192	38	125	170	213	214	168	195	83	82	105	144	167	110	194	81	17	104	166	157	199	135	137	183	29	44	67	155	39	5	4	209	154	153	174	120	115
1	TNFRSF4	0	0	1	0	1	5	0	0	0	2	0	2	2	29	0	0	7	0	0	5	0	2	4	3	0	2	1	2	0	0	0	0	0	0	0	1	3	2	8	8	1	0	0	0	1	23	1	5
1	MXRA8	0	0	0	2	0	1	5	8	3	2	1	0	2	11	0	1	9	4	6	2	7	3	8	2	0	1	0	4	3	0	1	0	1	0	0	0	1	8	20	8	9	16	2	1	16	22	2	0
1	MMP23B	0	0	1	1	0	1	9	1	2	1	1	0	2	11	0	0	0	2	5	0	0	1	4	3	0	1	0	1	2	0	0	0	0	0	0	0	2	4	8	5	10	1	0	0	16	29	5	1
1	TNFRSF14	15	0	0	0	3	0	1	8	2	3	0	3	0	1	0	1	0	0	0	3	9	0	0	0	0	3	1	5	0	0	0	0	0	0	1	0	8	0	0	0	3	1	0	0	1	24	4	2
1	KCNAB2	0	0	3	0	3	3	3	1	0	0	1	1	0	3	0	0	1	3	3	1	0	2	0	0	0	0	4	1	0	0	0	0	1	0	0	0	2	0	0	17	3	0	0	0	1	21	5	12
1	TNFRSF9	1	0	2	3	2	3	0	0	0	2	2	6	0	31	2	0	6	7	1	3	0	0	1	0	0	1	8	0	1	0	0	0	2	0	0	2	7	1	9	12	0	0	0	1	2	14	4	12
1	SLC2A5	0	1	0	1	4	5	0	3	0	1	0	2	1	6	2	0	3	2	0	5	1	1	0	0	0	0	8	15	0	0	0	0	0	2	0	0	3	0	5	15	2	0	18	2	5	1	0	6
1	SPSB1	2	1	0	3	0	0	0	2	0	0	6	1	0	0	1	1	5	5	3	1	0	2	5	0	0	2	8	4	2	1	0	0	3	0	0	0	1	4	16	5	3	1	2	1	7	0	0	21
1	PIK3CD	0	4	3	0	1	6	12	1	0	3	4	4	2	10	0	0	15	9	2	3	12	1	2	4	2	0	4	12	0	0	0	0	2	0	2	1	0	1	13	34	2	2	5	0	11	22	7	35
1	TNFRSF8	0	0	4	0	1	6	5	0	0	0	0	4	0	39	0	2	6	4	0	2	0	0	4	5	4	1	4	8	0	0	0	0	3	0	1	0	1	2	13	27	3	2	3	1	7	14	12	29
1	TNFRSF1B	8	2	6	1	9	2	4	13	0	2	1	3	1	39	1	2	11	4	0	3	0	3	3	0	0	0	4	9	0	0	0	0	2	0	0	2	11	0	1	11	1	6	4	2	1	18	10	21
1	PDPN	0	0	1	7	0	1	3	3	3	4	3	1	0	25	0	1	3	2	1	0	6	1	9	0	0	0	0	17	1	0	0	0	4	0	0	0	0	2	14	23	4	8	7	1	8	13	8	13
1	TMEM51	1	0	1	0	0	0	4	3	2	1	1	2	1	7	0	1	0	6	0	0	3	4	0	2	0	0	6	12	0	0	0	0	0	0	0	0	0	0	1	0	0	0	8	1	0	31	4	5
1	NECAP2	2	0	2	0	1	2	0	0	2	4	0	3	1	27	0	0	10	4	0	2	3	3	7	4	1	1	2	30	0	0	0	0	1	0	1	0	0	2	4	5	0	0	0	0	0	29	5	12
1	PADI2	0	1	1	1	0	1	3	0	1	1	0	1	0	11	0	0	0	4	1	0	4	0	0	0	0	0	6	4	0	1	0	0	0	0	0	0	5	0	2	5	0	0	3	1	0	14	6	12
1	CAPZB	0	0	1	1	2	0	0	0	0	2	0	6	1	11	0	0	15	0	4	1	3	1	0	1	0	2	1	21	0	0	0	0	0	1	0	0	0	0	2	1	3	0	1	2	3	23	1	0
1	NBL1	0	0	1	15	1	0	2	9	1	0	4	4	0	1	0	2	2	11	0	0	1	1	0	2	1	0	0	5	0	0	0	0	1	0	0	0	0	0	2	8	3	13	9	3	4	28	7	0
1	PLA2G2A	0	0	0	0	0	1	4	4	4	1	2	1	0	4	1	0	5	1	0	0	0	0	3	0	0	0	0	3	0	1	0	0	0	0	0	0	5	1	3	0	9	0	2	1	0	13	6	11
1	PLA2G5	0	0	0	1	0	0	8	3	6	0	0	0	1	2	0	0	0	2	0	0	3	1	0	1	3	0	0	3	0	0	0	0	2	1	0	0	3	5	10	6	6	1	1	2	11	18	11	7
1	PLA2G2D	0	0	1	0	2	6	0	0	0	1	2	1	1	20	0	0	4	3	4	1	0	0	0	2	0	0	6	0	0	0	0	0	1	0	1	0	7	1	4	7	1	0	0	1	4	6	5	5
1	ECE1	0	0	1	0	0	0	2	0	1	0	1	1	1	22	1	3	0	11	0	0	7	3	0	0	11	0	1	14	1	2	0	1	2	1	0	0	0	3	3	9	2	2	0	3	8	2	0	0
1	C1QA	4	4	2	1	4	5	6	5	0	5	1	1	1	28	2	1	2	5	2	3	1	1	2	1	0	1	6	18	0	0	0	0	2	0	0	0	6	5	12	19	3	0	3	3	11	22	6	15
1	C1QC	3	3	3	0	3	5	9	1	2	6	0	4	1	19	1	1	17	6	2	3	0	1	1	1	0	1	5	10	0	0	0	0	2	0	0	2	5	6	13	18	0	0	2	3	10	24	5	12
1	C1QB	6	2	2	2	4	6	6	4	0	6	0	3	1	6	2	2	4	6	3	3	0	1	0	1	0	1	4	14	0	0	0	0	2	0	0	1	5	4	16	18	1	0	2	3	8	22	7	10
1	TCEA3	0	4	0	0	0	0	0	5	4	0	0	1	0	4	0	0	0	0	0	8	8	3	0	0	0	1	0	6	0	1	0	0	0	0	0	0	0	0	0	0	0	1	0	0	1	0	4	0
1	ID3	0	1	0	3	0	0	8	0	0	1	0	0	1	37	0	1	0	0	0	1	0	3	4	2	0	1	1	23	5	0	0	0	0	0	0	0	0	0	0	0	2	0	8	2	4	7	3	10
1	FUCA1	0	4	1	0	1	0	1	24	2	0	0	2	0	16	1	0	8	6	0	0	3	1	4	0	3	0	1	14	0	0	1	0	0	0	0	1	6	0	0	0	1	0	2	1	0	11	8	0
1	CLIC4	0	0	0	2	0	0	1	3	2	2	0	1	0	0	0	1	0	0	0	2	2	1	0	0	0	0	3	29	0	0	0	0	3	0	0	0	0	3	10	27	2	3	10	1	17	8	9	30
1	RUNX3	1	1	4	0	0	0	11	5	1	0	5	1	1	2	1	1	0	6	2	3	1	3	1	2	0	1	4	14	0	0	0	0	1	0	0	1	0	2	6	33	0	2	5	1	1	3	5	28
1	CD52	8	1	6	3	10	3	6	6	0	3	1	1	2	12	1	1	4	4	0	3	4	1	0	4	0	1	4	1	0	0	0	0	3	0	2	0	13	5	14	15	1	0	3	2	18	18	13	15
1	ZNF683	15	0	0	3	3	2	2	2	2	5	1	2	1	26	3	0	2	4	1	4	5	0	0	0	0	2	3	5	0	0	0	0	1	0	0	0	7	2	3	8	0	0	4	0	8	10	2	4
1	FAM46B	0	1	0	2	0	1	1	3	3	2	0	3	2	0	1	0	1	0	3	0	14	1	0	0	0	0	2	9	0	0	0	0	0	0	0	0	0	0	5	7	3	0	16	1	10	12	4	9
1	MAP3K6	0	0	0	0	0	1	5	1	3	0	1	10	1	0	2	1	0	4	0	0	5	2	0	0	0	1	1	7	0	0	0	0	0	0	0	0	0	0	5	6	0	1	5	0	3	4	5	24
1	FGR	4	1	8	0	6	3	11	1	0	1	0	2	1	27	2	0	5	4	0	2	2	2	0	2	0	0	3	2	0	0	0	0	2	0	0	3	13	4	18	2	2	5	4	1	9	21	14	22
1	THEMIS2	0	3	2	1	0	4	11	12	0	4	1	1	2	27	3	2	12	5	3	2	4	0	0	2	5	0	8	5	0	0	0	0	0	0	0	1	3	3	16	25	3	0	4	2	6	21	5	31
1	PTAFR	11	2	1	1	3	3	3	2	0	0	4	5	0	47	2	1	7	7	1	2	0	0	0	0	1	1	6	11	0	0	0	0	0	0	0	0	0	3	11	9	2	0	2	1	5	18	11	22
1	RAB42	1	0	1	0	1	1	2	4	1	0	3	2	0	14	0	2	1	6	1	2	5	0	0	2	0	4	8	11	1	0	0	0	0	1	0	0	6	4	5	2	1	0	1	1	0	6	2	8
1	LAPTM5	16	4	3	3	3	4	6	3	0	2	0	1	1	43	3	2	19	9	2	3	3	1	1	1	0	0	12	17	0	0	0	0	2	0	0	0	5	6	11	23	1	0	1	3	15	18	11	8
1	SDC3	0	5	4	0	1	0	7	0	2	3	0	2	0	1	0	0	0	11	2	2	2	1	0	2	9	2	2	2	0	0	0	0	1	0	0	4	1	0	3	2	3	3	5	1	9	13	8	14
1	COL16A1	0	0	2	10	0	0	6	0	4	5	2	0	1	0	0	0	1	5	3	0	7	2	10	2	0	1	0	2	3	0	0	0	0	0	0	0	0	3	11	18	6	9	5	2	6	19	2	7
1	LCK	0	2	5	2	13	5	4	2	0	2	0	4	3	39	3	2	4	6	0	2	4	1	0	1	0	0	4	3	0	1	0	0	0	1	1	0	10	0	4	12	1	0	2	2	3	25	3	27
1	RNF19B	3	0	0	0	0	2	1	0	0	0	0	4	2	3	1	0	0	6	0	2	7	1	0	0	0	0	4	15	0	1	0	0	0	0	0	0	0	0	2	25	3	0	2	1	1	13	4	13
1	GJA4	0	2	2	0	0	1	2	1	1	0	0	1	2	17	1	1	2	0	0	2	0	1	1	1	7	1	0	4	0	0	0	0	2	0	1	1	7	2	5	4	6	4	1	3	10	21	2	0
1	COL8A2	0	0	0	4	0	0	12	4	0	0	2	0	1	7	0	1	0	13	4	1	2	1	0	3	8	0	0	11	0	0	0	0	0	0	0	0	0	10	18	12	6	10	6	2	19	12	9	0
1	MAP7D1	0	1	4	0	1	5	1	1	0	3	2	2	0	5	1	0	1	10	6	1	4	3	0	4	3	3	1	2	0	0	0	0	0	0	0	0	0	2	19	31	4	6	3	2	18	24	3	7
1	EVA1B	0	1	2	0	0	0	2	4	7	0	0	1	1	2	0	3	6	0	1	0	3	5	6	2	0	2	0	9	1	0	0	0	0	0	0	0	0	3	15	2	0	0	0	0	9	9	0	0
1	CSF3R	4	2	4	0	2	4	16	3	0	0	0	0	1	31	1	1	8	6	2	2	7	1	1	3	0	1	0	14	0	0	0	0	1	0	0	2	8	4	11	5	2	0	1	2	2	17	0	0
1	ZC3H12A	7	0	2	1	0	0	1	6	1	0	1	3	1	31	1	0	0	7	2	0	3	1	0	0	2	1	0	8	0	1	0	0	0	0	0	0	0	0	0	0	0	1	1	4	0	6	0	2
1	FHL3	0	0	2	2	0	2	0	2	1	4	1	2	1	1	0	0	0	6	3	2	6	4	0	2	6	3	3	13	0	0	0	0	1	0	0	0	0	1	9	8	6	9	6	0	8	13	2	22
1	RHBDL2	12	0	0	0	0	1	1	9	4	0	2	2	0	5	1	2	1	6	5	2	8	1	1	0	0	1	7	1	0	2	0	0	0	0	0	0	0	0	1	0	0	0	7	4	2	0	1	8
1	MACF1	1	0	0	0	1	1	2	0	0	3	3	0	0	3	0	1	0	1	0	0	1	1	0	0	4	0	1	5	0	1	0	0	1	0	0	2	0	0	2	19	3	8	0	0	14	11	4	1
1	HEYL	0	0	2	0	1	1	3	0	0	1	0	0	3	5	0	0	0	0	0	1	2	2	1	1	4	1	0	1	0	0	0	0	4	0	0	1	1	1	6	2	2	0	1	1	7	12	5	0
1	CAP1	0	1	1	0	2	1	0	5	0	2	1	1	1	6	2	0	0	8	1	1	5	3	0	2	4	1	3	19	0	0	0	0	0	0	0	0	0	0	1	9	1	0	7	2	0	19	4	6
1	SMAP2	2	0	7	0	3	1	1	1	0	0	0	3	4	24	2	0	7	2	2	3	3	2	0	0	0	0	4	5	0	0	0	0	1	0	1	0	9	2	2	8	2	0	0	0	6	23	5	3
1	HIVEP3	0	0	2	0	1	2	2	2	1	2	0	2	1	36	0	2	3	0	3	1	5	0	2	0	0	1	1	5	1	0	0	0	1	1	0	1	1	0	8	15	1	2	1	2	5	24	9	0
1	PLK3	0	0	1	0	3	1	9	11	1	3	0	4	1	16	0	1	7	7	0	0	4	1	6	1	5	2	1	13	0	0	0	0	0	0	0	1	0	0	2	3	2	0	3	1	1	16	3	11
1	MOB3C	5	2	2	0	2	0	2	3	1	0	1	0	0	32	1	0	1	2	0	0	6	3	1	0	0	0	1	13	0	0	0	0	0	0	1	2	0	0	3	1	1	7	7	0	9	2	14	15
1	PDZK1IP1	10	0	0	0	1	0	1	6	1	3	1	0	0	0	2	0	0	8	0	1	2	0	0	0	5	0	7	4	0	1	0	0	0	0	0	1	0	0	0	5	0	0	3	2	0	15	3	18
1	TAL1	0	2	1	0	0	1	8	0	0	3	0	0	2	19	0	0	0	0	0	3	0	3	2	0	0	1	0	7	0	0	0	1	3	0	0	0	5	0	13	0	8	15	4	1	16	14	13	4
1	PODN	1	0	2	13	0	1	13	0	0	0	5	0	1	5	2	1	12	2	4	0	0	1	5	2	0	3	0	2	0	0	0	0	1	0	0	0	4	5	16	6	11	28	7	2	20	27	18	0
1	PLPP3	0	1	0	0	0	0	3	0	2	0	0	0	4	12	0	3	0	0	0	5	0	4	2	0	0	0	1	4	0	0	0	0	3	0	1	0	4	5	9	0	8	3	11	2	18	13	9	2
1	TACSTD2	0	0	1	0	0	1	7	0	0	0	2	0	1	4	2	0	1	9	0	0	3	2	0	1	8	0	1	1	0	0	0	0	0	0	0	0	2	0	1	0	0	0	0	1	1	0	1	1
1	TCTEX1D1	0	1	0	0	0	2	2	7	6	2	1	0	1	3	1	0	2	1	1	0	11	0	0	0	0	1	0	5	0	0	0	0	2	0	0	0	3	2	7	15	6	2	3	0	14	13	8	2
1	NEXN	2	0	0	10	2	0	6	0	2	4	0	0	0	19	0	3	0	0	3	0	6	3	0	1	0	0	0	18	0	0	0	0	1	1	1	0	2	5	15	25	6	15	10	0	22	19	10	12
1	IFI44	2	0	0	0	0	0	6	0	1	2	0	6	0	16	1	0	1	3	0	2	5	0	2	0	0	1	1	13	0	0	0	0	0	0	0	1	0	2	2	4	0	1	2	2	1	10	3	7
1	ADGRL4	1	2	0	2	0	1	8	0	3	1	0	1	2	12	1	2	1	0	0	3	1	3	1	0	0	0	0	1	0	0	0	0	1	0	0	0	4	1	10	1	7	5	2	2	3	16	12	1
1	MCOLN2	2	1	2	0	0	2	2	1	3	3	0	0	1	4	0	1	2	3	3	2	1	0	0	3	0	1	14	2	0	1	0	0	2	0	1	0	6	0	0	8	0	0	0	0	0	11	3	14
1	GBP1	11	2	2	1	8	5	4	2	1	7	2	5	1	25	1	2	1	1	0	2	3	3	0	0	0	0	7	12	0	0	0	0	2	0	0	4	2	2	4	15	0	1	4	1	5	17	3	19
1	GBP2	12	4	0	3	2	2	0	4	1	4	2	1	2	8	4	0	1	9	3	3	0	2	0	3	3	1	0	8	0	0	0	0	0	0	0	1	6	2	6	1	0	9	12	5	19	15	5	6
1	GBP4	16	2	3	0	7	2	6	0	2	6	0	2	1	11	3	1	1	0	0	2	5	1	0	1	0	0	4	2	0	0	0	0	0	0	0	3	9	1	4	10	0	2	2	1	7	23	7	11
1	GBP5	14	3	4	2	15	6	6	6	2	5	5	1	1	29	2	3	6	5	0	5	5	0	0	2	0	0	5	9	0	0	0	0	2	0	0	3	2	1	7	35	1	0	1	3	5	9	5	10
1	GBP1P1	0	0	1	0	5	1	3	0	0	3	0	2	2	10	2	0	1	0	0	2	2	1	0	0	0	0	7	4	0	0	0	0	1	0	0	2	2	2	2	8	0	1	4	0	8	1	3	21
1	GFI1	1	1	4	1	9	2	1	0	0	2	2	4	2	11	1	1	4	4	1	4	2	0	1	2	0	0	4	7	0	3	0	0	0	0	0	1	2	0	3	15	0	0	1	1	3	11	6	26
1	F3	0	2	0	0	2	0	12	2	18	0	0	2	1	14	1	1	0	0	4	0	15	1	1	2	2	0	0	6	0	1	1	0	0	0	1	0	0	0	2	15	2	0	0	5	1	6	4	5
1	DPYD	18	4	1	5	5	3	0	13	4	1	0	2	1	16	0	1	4	1	0	0	5	2	1	0	1	0	0	7	0	0	0	0	1	0	0	1	2	4	17	26	4	13	5	1	17	21	14	8
1	PLPPR4	1	1	0	13	0	1	0	0	3	0	2	0	2	1	2	1	1	2	1	1	5	0	4	0	0	1	0	1	0	0	0	0	1	1	0	1	2	4	3	0	0	0	0	0	6	11	13	5
1	PALMD	0	2	2	0	2	1	0	3	1	3	0	0	3	2	0	0	0	0	0	4	6	3	1	0	0	0	0	8	0	0	0	0	4	0	0	0	2	6	12	0	1	0	3	1	27	16	12	12
1	VCAM1	3	0	0	12	2	2	1	0	1	0	6	0	0	26	0	1	4	6	0	4	0	3	4	1	0	0	2	22	0	0	0	0	0	0	0	2	9	8	20	11	7	3	2	2	17	22	3	21
1	S1PR1	0	2	3	0	4	1	1	0	0	0	0	0	1	33	2	1	0	0	0	6	0	4	1	0	0	0	0	7	0	0	0	0	3	0	0	0	7	4	21	5	9	12	6	3	22	16	10	10
1	CSF1	2	3	1	0	0	1	5	0	0	4	4	2	0	26	2	1	13	6	0	0	0	3	1	1	0	2	1	12	0	0	1	0	2	0	0	2	8	2	17	32	4	0	5	1	7	15	8	12
1	CD53	15	4	4	3	10	9	11	3	0	3	4	1	1	37	3	1	8	6	2	3	1	1	1	4	0	0	1	10	0	0	0	0	2	0	0	1	11	5	15	23	3	0	3	3	11	31	14	13
1	CHI3L2	2	1	4	0	1	4	0	3	2	2	2	0	0	30	0	2	0	6	1	0	5	0	0	2	0	0	4	18	1	0	0	0	1	0	0	1	7	0	11	12	4	1	4	1	10	17	9	33
1	C1orf162	16	2	3	3	3	5	14	8	4	4	0	0	1	24	1	1	14	6	1	3	1	2	3	1	0	0	3	17	0	0	0	0	5	1	0	0	9	6	14	22	2	0	1	1	17	15	17	19
1	ADORA3	7	2	0	1	1	2	5	1	0	2	0	2	2	17	1	1	3	1	2	3	0	0	0	0	0	0	1	8	0	0	0	0	0	0	0	0	4	4	7	8	1	0	0	1	12	25	5	0
1	PTPN22	3	2	2	3	11	5	8	3	1	6	6	1	1	30	1	0	17	8	1	4	6	2	2	3	0	1	12	9	1	0	0	0	0	0	2	0	9	2	4	22	0	1	3	1	8	22	9	35
1	OLFML3	1	2	3	6	2	1	4	3	0	2	2	0	1	22	0	1	0	3	1	0	5	3	2	2	1	0	0	19	0	0	0	0	1	0	0	0	2	2	5	17	7	7	10	3	20	16	2	2
1	NGF	0	1	2	0	0	0	2	0	0	3	1	0	1	4	1	1	0	0	0	1	0	2	0	0	0	3	0	0	0	0	1	0	1	0	0	1	0	0	6	6	3	6	0	1	6	0	0	1
1	CD58	3	0	0	0	0	0	0	4	4	0	3	0	1	1	2	1	1	10	1	1	8	1	0	1	4	0	9	16	0	0	0	0	0	0	0	0	0	0	0	0	0	1	2	0	0	3	8	27
1	CD2	16	4	3	4	13	4	3	9	2	6	2	1	3	19	3	2	2	6	1	3	6	0	0	3	0	2	0	5	0	0	0	0	2	0	1	2	12	2	5	23	2	0	3	2	7	15	4	13
1	CD101	0	0	2	0	4	2	1	0	0	1	5	0	1	19	0	1	1	8	2	3	3	1	0	4	0	2	8	8	0	0	0	0	1	0	0	2	3	0	2	11	0	0	2	0	6	9	8	16
1	FCGR1B	6	1	2	2	4	8	5	4	0	3	0	6	0	5	3	1	12	1	4	2	0	0	5	2	0	0	4	8	0	0	0	0	1	0	0	0	3	5	8	13	0	0	0	2	6	19	10	0
1	ANKRD35	0	0	2	1	1	0	2	3	2	4	2	0	1	27	1	0	0	2	6	0	10	0	0	0	0	0	0	11	0	0	0	0	1	0	1	0	2	7	15	0	8	2	16	2	29	3	4	18
1	FCGR1C	0	0	3	0	3	8	4	0	0	2	0	2	1	6	2	2	11	4	4	2	1	0	3	3	0	0	6	6	0	0	0	0	0	0	0	0	3	5	4	19	0	0	0	2	2	19	7	1
1	FCGR1A	0	1	1	1	7	7	4	1	0	3	0	5	0	8	3	1	10	5	4	2	1	0	5	1	1	0	6	10	0	0	0	0	1	0	0	0	5	5	7	12	0	0	0	1	2	18	9	0
1	PLEKHO1	0	1	4	1	0	1	5	0	0	2	1	0	0	32	0	1	1	1	0	2	2	2	0	4	0	1	7	7	0	0	0	0	3	0	0	0	5	6	16	11	2	0	8	0	18	19	4	15
1	C1orf54	0	1	3	0	0	5	4	10	5	3	0	0	1	15	0	0	0	6	0	1	6	0	1	6	0	2	1	6	0	0	0	0	3	0	0	0	6	4	17	14	8	1	5	0	14	19	5	16
1	ECM1	0	0	0	15	1	0	18	6	1	2	0	1	1	1	0	3	13	1	4	0	1	1	5	2	5	1	0	3	2	0	0	0	0	0	0	0	0	1	7	19	2	7	4	1	4	9	5	0
1	ADAMTSL4	0	2	0	0	0	4	0	0	0	3	0	1	2	13	0	0	2	1	3	2	11	0	2	0	0	3	3	11	2	0	1	0	0	0	0	2	0	2	13	14	2	9	4	1	10	14	10	24
1	MCL1	0	1	0	0	0	4	3	2	0	0	1	4	2	18	2	3	2	2	0	0	0	0	4	1	0	0	2	8	0	0	0	0	0	0	1	3	0	0	3	11	2	0	0	1	2	9	1	17
1	CTSS	12	3	4	2	4	2	9	5	0	2	2	0	1	19	2	1	10	11	1	4	4	1	0	0	3	0	6	21	0	2	0	0	0	0	0	1	13	0	1	4	1	0	2	2	1	23	12	22
1	CTSK	1	0	0	19	2	3	1	8	3	1	4	1	2	2	0	2	0	5	4	0	1	1	0	2	0	1	0	1	0	0	0	0	3	0	0	0	1	7	12	20	9	5	2	4	8	8	2	2
1	TNFAIP8L2	13	3	4	1	5	5	6	4	3	5	0	0	1	47	3	2	9	7	2	5	0	0	1	2	0	3	5	9	0	0	0	0	4	0	0	0	10	5	12	25	3	0	2	1	11	37	16	18
1	S100A9	3	0	3	2	0	1	2	10	0	2	1	0	1	7	1	1	5	11	0	0	1	1	0	1	1	1	14	0	0	0	0	0	1	0	0	1	0	0	4	3	0	0	5	2	0	3	4	23
1	S100A8	2	0	4	2	0	1	6	11	0	2	0	4	0	16	1	0	3	10	1	1	0	0	0	2	0	2	9	0	0	0	0	0	1	1	1	2	0	2	13	5	0	0	3	3	0	3	3	13
1	S100A6	10	2	0	1	1	0	3	2	2	0	2	1	0	3	2	3	2	10	3	0	3	0	0	4	5	0	3	10	1	0	0	0	0	0	0	0	0	0	0	0	0	0	10	1	0	1	3	16
1	S100A4	0	1	6	1	0	0	2	12	0	1	1	0	1	2	0	2	1	10	1	0	5	1	0	3	5	0	5	10	0	0	0	0	0	0	0	0	5	1	3	0	1	0	5	0	2	24	5	17
1	S100A3	0	1	0	4	0	0	0	0	0	0	0	3	0	9	2	1	9	9	1	0	5	1	0	2	3	1	5	22	1	0	0	0	0	0	0	0	0	2	3	8	0	1	3	1	0	10	3	16
1	S100A16	4	2	0	0	0	0	1	3	9	0	1	7	0	10	1	0	4	10	5	0	3	4	2	0	3	1	0	3	0	1	0	0	0	0	0	0	0	0	4	7	0	0	8	2	0	0	1	0
1	KCNN3	0	0	2	0	0	4	0	0	0	0	0	0	3	26	0	2	0	0	0	0	0	1	4	0	0	0	1	4	1	0	0	0	1	0	1	0	2	0	11	7	3	1	5	1	25	12	3	13
1	MUC1	8	0	0	0	0	1	1	4	1	0	5	5	0	1	2	0	0	8	1	0	3	0	0	0	2	0	0	16	0	1	0	0	0	0	0	0	0	0	4	1	0	0	3	4	0	12	3	0
1	FCRL5	1	0	2	1	2	4	2	0	0	0	2	0	0	20	0	0	0	3	2	1	0	0	0	1	0	0	2	0	0	0	0	0	1	0	0	1	4	0	6	6	2	0	1	1	6	15	1	18
1	FCRL3	0	0	1	0	13	5	1	0	0	0	1	0	1	21	1	0	1	4	0	4	0	0	0	0	0	0	4	0	0	0	0	0	1	0	0	0	3	0	6	4	1	0	1	0	5	12	4	14
1	CD1D	0	0	2	0	2	2	7	5	0	0	0	0	0	30	0	1	4	0	0	7	0	5	2	1	0	1	0	1	0	0	0	0	3	1	0	1	5	0	7	8	4	1	4	1	14	26	5	19
1	CD1A	1	0	0	1	0	1	0	0	0	2	1	1	1	5	0	0	1	2	0	0	0	0	0	0	0	1	3	0	0	0	0	0	1	0	0	0	1	1	2	1	0	0	2	0	2	4	11	6
1	MNDA	11	1	5	3	4	8	8	10	1	2	4	0	0	25	1	1	4	7	1	3	0	1	0	0	1	0	9	5	0	0	0	0	2	0	0	0	10	3	18	15	0	0	3	2	15	26	14	18
1	PYHIN1	0	1	2	0	4	5	9	0	0	3	3	0	2	10	3	0	3	3	1	3	2	0	0	1	0	1	1	1	0	0	0	0	1	0	0	3	9	1	3	14	1	0	3	2	10	15	8	14
1	IFI16	9	1	2	0	2	2	10	2	0	1	0	5	1	0	1	3	6	11	1	7	0	1	1	2	2	1	6	7	0	0	0	0	2	0	0	0	0	0	13	18	1	3	6	0	12	0	7	32
1	AIM2	2	0	1	1	2	1	1	0	0	2	5	0	4	3	1	0	10	4	5	2	0	0	1	1	0	1	7	0	0	0	0	0	1	0	2	0	0	0	1	9	0	0	1	1	3	1	2	8
1	CADM3	0	0	0	0	0	1	1	0	0	1	3	0	0	12	0	1	2	5	2	1	0	1	0	0	0	2	0	0	0	0	0	1	1	0	1	3	4	3	18	4	3	6	4	0	29	17	8	6
1	FCRL6	0	1	2	0	3	6	3	0	0	1	1	1	1	25	1	1	2	2	0	2	5	0	0	0	0	0	2	1	0	0	0	0	1	0	0	3	7	1	4	6	1	3	4	0	13	13	6	29
1	SLAMF8	8	2	3	5	4	11	5	6	1	2	1	5	0	23	2	1	7	4	3	3	1	1	0	5	0	1	12	8	0	0	0	0	2	0	0	3	5	6	17	32	2	0	2	1	3	30	2	13
1	ACKR1	1	0	0	0	1	1	3	3	0	2	4	0	7	10	4	1	1	4	0	0	1	2	0	1	0	1	0	2	0	0	0	1	3	0	0	0	11	4	26	3	13	6	2	2	26	14	11	3
1	SLAMF6	1	2	4	1	8	4	6	0	0	1	3	1	4	30	1	3	4	4	0	3	4	0	0	0	0	0	1	4	0	0	0	0	2	0	0	1	16	0	6	23	3	0	3	2	13	26	9	20
1	CD84	3	1	0	1	3	6	8	0	0	3	2	2	0	33	1	1	6	4	1	3	0	0	0	0	0	1	5	7	0	0	0	0	2	0	0	2	5	4	17	20	2	0	0	2	9	17	7	9
1	SLAMF1	4	2	3	2	3	6	4	0	0	2	3	0	1	22	3	2	3	5	1	2	3	0	1	1	0	0	1	1	0	1	0	0	2	0	0	0	14	3	9	14	2	0	3	1	9	22	7	28
1	CD48	11	3	6	3	12	4	3	4	1	4	2	1	4	8	1	1	3	3	0	2	2	1	0	2	0	0	1	4	0	1	0	0	2	0	2	0	16	4	12	21	4	0	4	1	15	22	5	20
1	SLAMF7	3	2	5	3	8	6	4	0	0	4	2	1	1	9	3	0	2	5	1	4	0	0	0	1	0	1	6	1	0	0	0	0	1	0	0	2	5	2	10	7	1	0	2	2	7	16	4	21
1	LY9	0	3	5	0	7	5	7	0	0	4	3	2	2	40	1	2	2	4	0	2	1	0	0	1	0	1	1	0	0	0	0	0	2	0	1	7	11	3	12	13	4	0	3	2	17	19	6	24
1	CD244	3	3	5	0	12	3	7	3	0	6	2	1	1	18	0	0	2	3	0	2	3	0	0	0	0	0	3	0	0	1	0	0	2	0	0	1	7	1	3	7	1	0	4	0	8	15	6	24
1	ARHGAP30	13	2	5	3	11	8	11	15	1	3	3	2	1	23	2	1	10	7	0	2	1	0	0	0	0	0	4	18	0	0	0	0	1	0	1	4	11	3	12	3	0	0	3	1	10	23	12	26
1	ADAMTS4	0	0	3	8	2	2	4	2	0	2	0	4	0	6	0	0	0	0	0	1	4	1	0	0	0	1	0	0	0	0	0	0	0	0	0	0	1	0	10	13	3	2	0	3	0	15	1	1
1	FCER1G	4	3	1	1	4	7	9	6	0	2	0	3	0	16	3	1	17	7	3	4	2	2	1	2	1	0	9	16	0	0	0	0	2	0	0	1	4	5	11	18	0	0	1	3	4	27	5	11
1	FCGR2A	10	4	4	3	1	5	2	17	1	4	1	2	2	14	3	1	11	5	2	3	3	2	2	2	2	1	5	14	0	0	0	0	1	0	0	2	3	4	4	30	1	0	1	2	4	14	12	6
1	FCGR3A	2	2	1	2	1	7	7	3	0	3	0	1	0	8	3	1	12	4	2	4	4	0	3	0	0	1	2	9	0	0	0	0	1	1	0	0	2	6	3	21	0	0	0	4	2	22	8	0
1	FCGR2C	0	3	0	1	0	6	7	6	1	1	4	2	0	2	3	0	5	6	1	2	6	0	2	0	0	0	4	10	0	0	0	0	2	1	0	1	8	10	13	16	3	0	1	2	11	12	5	4
1	HSPA7	0	1	0	0	1	1	1	0	0	1	0	4	0	5	1	0	4	3	2	1	4	0	1	0	1	3	0	8	0	0	0	0	0	0	0	0	1	1	4	10	0	0	0	1	7	6	1	5
1	FCGR2B	5	1	1	1	1	6	10	4	1	0	5	0	0	6	4	0	6	9	2	1	4	0	2	0	0	1	1	2	0	0	0	0	2	1	0	0	7	7	14	16	3	0	1	2	15	20	5	5
1	FCRLA	0	1	1	2	3	4	1	0	0	0	1	0	1	2	0	0	0	4	2	2	0	1	0	2	0	2	4	0	0	0	0	0	1	0	0	0	3	0	7	1	0	0	2	0	21	20	1	14
1	OLFML2B	0	0	1	14	2	5	0	9	1	1	3	0	1	15	0	0	8	5	2	4	1	2	6	4	0	1	0	21	1	0	0	0	4	0	0	0	1	6	13	14	4	1	1	1	3	11	0	0
1	CD247	9	3	4	3	12	5	5	1	0	6	2	2	2	26	1	1	4	4	0	2	4	1	0	0	0	1	2	8	0	0	0	0	2	0	1	3	12	2	8	17	1	0	3	1	8	26	8	25
1	RCSD1	15	3	5	5	13	10	8	10	0	2	1	2	2	35	0	2	2	0	0	2	1	2	1	2	0	1	5	10	0	0	0	0	1	0	1	0	11	3	24	15	4	4	3	1	17	20	12	31
1	XCL2	2	0	3	0	2	2	0	3	1	3	2	2	4	14	3	0	2	2	0	3	0	0	0	2	0	0	0	0	0	0	0	0	1	0	0	2	1	0	3	2	0	0	3	1	3	8	2	12
1	F5	0	0	1	0	2	0	0	3	0	1	1	4	0	10	0	2	1	9	0	0	0	0	1	0	2	0	3	0	0	0	0	0	0	0	1	0	13	1	3	1	0	0	0	1	0	29	1	13
1	SELL	4	2	5	1	7	4	5	7	0	1	2	1	3	35	1	2	5	5	1	3	0	1	0	0	2	0	5	2	0	0	0	0	2	0	0	2	10	1	16	1	0	0	3	1	16	14	4	10
1	PRRX1	0	0	1	17	2	1	0	1	0	2	4	4	1	16	1	1	1	3	3	2	0	7	0	0	0	2	0	5	0	0	1	0	0	0	0	1	2	11	9	29	5	0	6	1	11	18	4	4
1	FASLG	4	0	2	0	8	2	4	0	0	6	1	2	1	11	0	0	2	3	1	2	1	0	0	0	0	2	3	0	0	0	0	0	3	0	0	6	8	1	1	8	0	0	0	1	6	12	3	16
1	TNFSF4	0	0	0	12	2	1	0	7	2	0	1	0	0	18	0	0	1	10	1	5	1	0	2	0	2	1	0	0	0	0	0	0	1	0	0	1	2	7	18	19	5	1	0	0	2	9	2	0
1	TNN	0	0	0	5	0	0	3	0	3	1	0	0	0	3	0	0	2	0	0	3	0	1	7	0	0	0	0	2	4	0	0	0	1	0	1	0	2	1	10	5	2	0	0	0	20	7	8	0
1	SOAT1	0	0	0	1	2	0	0	3	3	0	3	0	0	4	0	3	7	2	1	0	2	0	3	1	0	1	6	16	1	1	0	0	0	1	0	1	0	1	2	6	0	0	0	1	1	4	0	4
1	QSOX1	0	0	1	0	0	0	4	4	2	3	1	8	0	0	2	0	3	6	10	1	0	1	1	2	4	1	0	0	0	2	0	0	0	0	0	1	0	0	5	0	1	0	5	1	0	6	1	0
1	NPL	3	2	4	3	3	3	1	5	1	0	0	2	0	5	0	1	16	0	2	2	3	0	5	3	0	0	8	5	0	0	0	0	2	0	0	0	0	1	6	1	0	0	1	3	1	1	5	12
1	NCF2	11	1	3	3	2	1	5	6	1	2	2	2	0	48	2	1	8	11	1	2	1	0	0	5	1	0	8	10	0	0	0	0	1	0	0	1	0	5	11	35	2	0	0	3	4	18	8	18
1	FAM129A	9	2	0	1	2	0	4	7	6	0	3	1	0	17	0	0	0	9	0	1	3	1	0	0	2	1	0	13	0	0	0	0	2	1	0	0	0	12	22	22	4	0	5	3	25	0	2	2
1	PTGS2	0	0	3	0	1	1	17	4	0	0	2	2	0	3	1	3	0	9	0	0	1	1	0	1	0	0	3	1	0	0	0	0	0	0	0	0	0	0	2	0	0	0	4	3	1	11	1	28
1	PLA2G4A	0	2	0	0	3	0	11	0	0	0	5	2	0	0	2	1	0	7	0	0	0	2	1	1	0	0	3	7	1	1	0	0	0	0	0	1	0	0	1	2	2	2	5	1	1	1	0	24
1	RGS1	4	0	1	1	2	1	3	1	1	1	0	2	0	2	1	1	2	4	1	3	1	0	2	2	0	0	0	3	0	0	0	0	1	0	0	0	5	2	3	22	2	0	2	0	13	18	1	3
1	RGS18	10	7	1	1	3	7	8	0	3	1	3	1	0	37	1	0	5	6	2	2	4	0	1	0	0	0	0	9	0	0	0	0	3	0	0	0	7	1	16	15	4	1	4	2	7	33	10	17
1	CFH	0	1	1	9	1	0	2	6	3	5	5	0	0	14	1	1	10	9	4	1	5	0	10	0	3	1	0	4	1	0	0	0	2	0	0	0	7	8	20	10	7	3	7	3	18	19	5	12
1	PTPRC	11	2	4	4	6	9	9	9	0	3	3	2	2	39	2	1	5	5	0	2	2	1	0	1	0	0	2	14	0	0	0	0	2	0	0	1	10	3	13	28	3	0	2	1	12	32	11	22
1	KIF21B	0	1	4	0	0	2	1	0	0	4	4	0	2	16	0	2	1	4	0	3	0	0	1	1	0	1	4	0	0	0	0	0	0	0	2	1	3	0	0	0	0	0	1	1	0	17	1	17
1	PTPN7	2	0	4	0	8	7	3	3	0	2	2	4	0	33	1	1	7	7	2	4	4	0	0	5	0	0	3	24	0	0	0	0	4	0	0	0	8	0	8	29	2	0	2	3	10	20	5	22
1	CHI3L1	1	0	3	0	0	1	1	9	4	0	2	3	0	23	0	0	0	6	0	1	5	0	1	0	2	2	5	8	0	0	0	0	0	1	0	1	3	0	5	11	1	0	0	0	0	11	4	16
1	FMOD	0	0	1	1	1	1	14	5	3	1	0	1	0	16	0	0	0	0	3	0	9	3	1	2	0	1	0	9	0	1	0	0	0	0	0	1	3	0	9	20	7	2	3	2	12	24	9	1
1	LAX1	1	0	1	1	19	5	5	0	0	2	3	0	2	24	1	0	0	3	1	2	1	0	0	0	0	1	2	7	0	1	0	0	2	0	1	1	9	1	7	13	0	0	2	0	16	12	3	17
1	C1orf186	0	0	0	0	0	0	0	0	0	4	0	1	0	11	2	0	0	0	1	4	0	1	0	1	0	1	1	0	0	1	0	1	1	0	0	0	0	2	8	0	4	0	6	1	15	20	20	3
1	RASSF5	0	0	5	0	15	3	3	5	0	1	0	1	1	34	0	2	6	10	0	2	6	0	2	1	1	0	0	4	0	1	0	1	0	0	0	0	4	2	14	0	0	0	6	2	6	19	10	19
1	IL10	1	2	1	1	0	4	9	5	0	2	4	1	3	26	1	1	8	4	1	1	0	1	1	1	0	0	4	6	0	0	0	0	3	0	0	2	4	0	9	13	3	0	1	1	6	23	2	17
1	CR1	0	0	4	0	0	2	15	1	0	0	2	0	2	30	0	1	9	7	0	0	0	1	3	0	0	0	5	0	0	0	0	0	2	0	0	1	6	2	11	19	5	2	2	2	13	19	7	29
1	LAMB3	0	0	4	0	0	1	1	2	3	2	2	2	0	2	1	2	0	13	10	1	1	1	0	0	10	1	0	1	0	0	0	0	0	0	0	0	0	0	2	5	1	0	8	2	0	2	1	13
1	G0S2	2	3	2	0	1	0	4	2	3	2	0	0	0	33	2	2	1	6	2	0	7	0	0	0	8	0	0	3	0	0	0	0	0	0	0	0	4	1	3	15	0	0	4	2	1	22	3	10
1	TRAF3IP3	2	2	4	0	11	4	4	0	0	4	3	0	4	30	0	1	4	5	0	3	4	0	0	1	0	1	2	10	0	0	0	0	3	0	1	1	10	3	12	16	2	0	2	2	16	24	8	24
1	BATF3	2	1	2	2	2	1	8	0	3	1	1	6	2	25	0	3	0	12	1	4	2	3	0	4	2	0	4	12	0	0	0	0	1	0	0	0	1	1	7	20	1	0	0	2	2	16	4	27
1	HLX	0	0	4	8	0	1	1	3	1	3	0	0	2	0	0	0	0	0	0	3	0	3	2	0	0	2	0	8	0	0	0	0	1	0	0	1	2	5	22	5	5	2	0	0	9	19	14	6
1	TLR5	3	3	3	0	1	0	0	21	0	1	2	3	0	19	2	0	0	3	2	0	2	0	3	0	0	0	1	7	0	0	0	0	0	0	0	1	8	1	6	0	3	2	4	5	11	7	10	0
1	CNIH3	0	1	1	0	0	0	5	2	2	0	1	0	1	3	1	2	2	2	0	0	0	1	4	0	0	0	0	3	1	0	0	0	0	0	0	0	0	4	9	1	2	1	3	0	1	1	5	0
1	GALNT2	0	0	2	0	0	0	3	9	2	4	1	0	0	0	0	0	1	1	9	1	9	1	1	0	0	1	4	23	0	0	0	0	0	0	0	0	0	0	0	3	0	1	0	1	3	4	0	3
1	KMO	0	0	1	0	2	3	4	3	0	3	0	1	1	28	0	0	11	8	1	2	5	0	1	0	0	0	1	2	0	0	0	0	1	0	0	1	2	1	12	6	0	0	0	2	2	13	6	1
1	NLRP3	2	3	2	1	1	5	17	2	0	3	2	0	0	37	1	1	4	3	1	1	3	1	2	1	0	0	0	6	0	0	0	0	3	0	0	2	5	1	11	24	4	4	4	0	15	14	12	16
1	PXDN	0	0	0	1	0	0	6	2	0	4	0	0	0	4	0	2	0	1	1	1	0	5	3	1	0	2	0	2	4	0	0	0	0	0	0	0	1	0	7	17	8	10	0	2	6	6	1	0
1	CMPK2	0	1	2	0	0	2	3	0	0	2	0	2	1	15	0	1	0	3	0	3	5	0	0	0	0	0	1	1	0	0	0	0	1	0	0	1	1	1	5	2	0	2	0	1	0	13	4	1
1	PQLC3	0	0	0	0	0	0	3	1	0	2	2	0	0	3	0	2	1	4	0	0	7	2	1	0	0	0	0	7	1	1	0	0	0	0	0	1	0	1	6	2	2	3	3	2	6	5	2	1
1	EMILIN1	1	0	3	5	2	2	13	9	5	1	3	0	2	8	0	0	0	7	3	0	6	0	0	2	0	0	1	17	0	0	0	0	2	0	0	0	0	11	15	16	11	20	9	2	24	17	4	0
1	FOSL2	0	0	0	1	0	0	2	8	0	0	3	4	0	9	2	0	0	6	0	0	3	2	0	0	0	0	0	3	2	1	0	0	0	0	0	0	0	2	6	0	0	2	4	3	2	1	3	2
1	PLB1	0	0	2	0	0	0	9	11	0	2	1	0	0	14	1	0	3	1	2	2	4	1	1	2	0	1	0	8	0	0	0	0	0	0	1	0	0	1	0	0	0	2	6	2	6	0	3	10
1	FAM179A	0	0	2	0	2	2	4	0	0	1	0	1	0	27	0	0	6	3	0	1	0	0	2	0	1	1	1	0	1	0	0	0	0	1	1	3	2	0	4	8	1	0	1	1	1	8	4	13
1	NLRC4	6	1	5	1	5	9	13	5	1	1	2	1	1	26	1	1	13	8	1	3	0	0	3	3	2	0	7	6	1	0	0	0	3	0	0	1	6	3	10	18	0	0	0	0	7	18	12	21
1	LTBP1	0	0	3	0	0	0	3	4	7	2	2	0	0	3	0	0	0	6	2	0	8	2	0	0	2	0	2	10	0	0	0	0	2	0	1	0	0	4	9	4	5	0	9	1	26	4	6	5
1	RASGRP3	3	1	3	2	2	3	1	0	2	0	0	1	2	10	0	1	1	0	0	0	6	4	2	0	0	0	4	1	0	0	0	0	3	0	0	0	9	3	15	3	2	3	1	1	7	27	9	17
1	CYP1B1	1	0	0	4	1	0	0	19	1	0	2	2	0	17	0	1	1	4	5	0	2	2	2	0	7	0	2	0	0	0	2	0	2	0	0	0	3	11	19	6	2	10	4	1	18	18	7	17
1	GALM	0	7	0	0	1	0	0	7	3	0	0	1	1	5	1	0	14	0	0	0	1	1	7	0	0	0	2	6	1	0	0	0	0	1	0	0	6	0	0	0	0	1	3	3	0	14	3	3
1	HAAO	0	1	0	0	1	0	1	0	0	0	0	0	1	10	0	0	1	0	0	8	4	4	0	0	0	1	0	8	0	0	1	0	1	0	0	0	7	0	0	2	6	5	7	1	5	9	6	13
1	TTC7A	0	0	0	0	1	0	0	5	2	0	5	4	0	40	2	1	16	1	0	1	11	1	3	0	0	1	9	25	1	0	0	0	0	0	0	0	0	0	3	11	0	0	4	1	0	10	3	41
1	EFEMP1	1	6	1	7	0	0	7	5	3	2	2	0	0	15	0	0	2	0	3	0	3	0	2	0	0	1	0	11	1	0	0	0	3	0	1	0	3	11	19	22	6	16	9	2	25	16	12	5
1	PLEK	9	3	4	3	5	8	8	3	0	1	1	2	4	33	2	1	4	3	1	3	0	1	0	2	0	1	7	7	0	0	0	0	2	0	0	0	15	4	13	29	3	0	2	2	14	10	7	22
1	ARHGAP25	0	2	4	0	9	7	9	1	1	5	0	3	1	15	1	0	4	0	0	1	2	3	2	2	0	1	2	10	0	0	0	0	5	0	2	0	9	4	11	12	1	7	5	0	15	15	11	15
1	ANXA4	0	3	0	1	1	0	1	16	5	2	4	0	0	0	1	2	0	11	0	5	5	0	1	2	4	0	1	3	2	0	0	0	0	0	1	0	0	0	0	0	1	1	7	3	0	1	3	6
1	TGFA	0	1	0	0	0	1	6	0	0	0	1	1	1	6	1	1	3	2	0	5	0	0	4	3	1	1	8	0	0	0	0	0	0	0	0	0	0	0	0	0	0	0	2	3	0	0	0	23
1	ADD2	0	0	1	0	0	0	2	0	0	0	1	1	0	6	0	2	0	0	2	1	0	0	2	3	0	1	3	0	3	0	0	0	1	0	0	0	0	2	11	3	0	0	1	3	24	1	4	19
1	DYSF	0	1	2	1	0	7	4	5	0	2	0	6	1	26	0	3	0	0	0	3	3	3	0	0	1	1	8	0	0	0	0	0	4	0	0	2	1	1	21	15	5	1	5	1	7	22	6	13
1	LOXL3	0	0	3	0	0	0	4	3	2	0	1	0	0	10	0	1	0	8	2	4	4	1	1	1	1	2	1	12	0	0	0	0	1	0	0	0	0	1	8	14	2	4	2	3	3	5	5	0
1	DOK1	0	0	1	0	0	0	4	3	1	0	1	0	1	26	0	1	4	5	4	4	3	1	4	5	1	3	1	8	2	0	0	0	1	0	1	0	7	0	0	0	0	0	2	1	0	13	6	0
1	M1AP	0	1	2	0	0	0	1	3	0	0	0	1	0	4	0	1	8	0	1	0	5	0	4	3	0	0	0	4	1	0	0	0	1	0	0	1	3	1	7	3	0	0	3	1	0	7	7	0
1	EVA1A	0	1	0	0	0	1	3	10	0	3	2	0	0	0	1	0	1	11	0	1	0	1	3	0	9	0	4	2	5	0	2	0	0	0	0	0	0	0	0	15	0	0	3	2	1	24	4	13
1	VAMP5	5	2	0	4	4	2	0	4	6	3	0	0	3	13	2	1	5	0	0	3	4	3	1	0	0	1	0	10	0	0	0	1	0	2	0	0	2	3	7	7	7	5	9	1	9	27	1	12
1	CD8A	6	2	4	3	14	4	3	2	0	5	2	4	2	26	0	2	3	1	2	6	4	0	1	0	0	1	1	0	0	0	0	0	2	0	0	4	11	3	4	20	0	0	4	0	12	17	7	11
1	CD8B	0	1	2	0	2	2	6	0	0	3	1	2	2	9	0	2	4	5	0	2	2	0	0	0	2	1	1	0	0	0	0	0	1	0	1	2	12	0	2	4	0	0	1	1	3	10	2	14
1	ITPRIPL1	0	2	1	0	1	0	4	0	6	0	0	1	0	1	0	0	0	3	0	3	2	1	0	3	0	0	1	5	1	0	0	0	2	1	1	0	1	0	2	8	0	5	9	2	3	0	4	15
1	ARID5A	0	1	3	2	0	1	2	3	1	1	0	3	0	12	1	1	0	3	1	0	3	4	0	0	0	2	0	12	1	0	0	0	1	0	0	1	2	0	4	13	4	4	3	0	14	5	4	14
1	ZAP70	1	2	3	1	6	7	4	0	0	1	1	2	3	22	0	1	4	4	1	4	5	1	0	1	0	3	2	5	0	0	0	0	1	0	1	1	9	0	3	11	2	0	1	1	7	21	7	22
1	KIAA1211L	0	2	1	0	0	0	3	0	0	1	0	0	0	13	2	0	0	0	0	0	2	0	3	1	1	0	0	4	0	0	0	0	0	0	0	0	2	0	0	0	0	0	2	2	0	10	4	0
1	IL1R2	0	0	2	0	2	0	1	6	0	0	0	2	1	19	2	2	11	5	2	1	0	1	3	0	1	0	8	0	0	2	0	0	0	0	1	1	0	1	5	6	0	0	6	1	1	2	1	15
1	IL1R1	0	0	0	0	1	1	3	12	0	2	4	1	0	31	3	1	4	6	2	0	5	2	3	0	0	0	0	3	1	0	1	0	3	0	1	1	3	6	18	1	5	3	2	2	29	11	6	3
1	IL18R1	0	0	0	0	0	2	5	3	0	0	3	3	0	11	1	1	3	10	0	7	0	2	3	1	2	0	0	0	2	0	0	0	1	0	0	1	5	1	7	4	0	0	4	0	1	17	10	21
1	IL18RAP	4	0	2	2	7	2	11	2	0	3	2	1	2	24	2	0	3	3	0	4	2	0	0	1	0	5	6	1	0	1	0	0	2	0	0	1	7	0	5	18	2	0	4	1	4	20	9	28
1	MALL	1	3	1	3	5	0	1	3	1	0	0	0	0	15	2	3	4	0	1	2	4	2	2	0	2	1	0	2	0	0	0	0	0	0	0	1	0	0	0	6	0	1	1	1	0	8	4	16
1	IL1B	8	2	2	3	1	0	8	1	0	0	1	2	0	27	3	2	2	2	1	0	0	1	0	2	0	0	1	1	0	1	0	0	0	0	0	0	0	0	3	1	0	0	1	3	0	10	3	7
1	MARCO	1	0	1	1	1	1	12	12	2	1	2	0	0	26	1	0	4	13	2	1	0	0	3	0	5	0	5	0	0	0	0	0	1	1	0	0	1	8	9	20	1	0	1	1	0	17	6	23
1	STEAP3	3	0	3	0	0	0	4	6	5	0	0	1	0	3	0	2	0	0	9	2	5	2	0	0	0	1	1	9	1	0	0	0	0	0	0	1	0	0	0	0	0	0	9	1	0	3	3	15
1	TMEM37	0	0	0	3	0	0	0	7	2	1	0	0	0	28	1	1	12	0	0	3	0	4	9	1	0	0	0	6	0	1	1	0	1	1	0	0	0	0	2	0	2	0	3	1	0	0	6	3
1	GLI2	0	0	2	0	0	0	5	0	4	1	1	0	0	7	0	2	0	2	0	0	1	0	2	1	2	0	0	6	2	0	0	0	1	0	0	0	0	8	13	10	5	9	7	1	10	1	3	11
1	GYPC	3	1	1	4	3	6	7	6	0	1	1	0	1	0	1	0	2	0	0	2	1	3	0	1	0	1	0	3	0	0	0	0	3	0	0	0	13	9	20	15	9	15	8	4	32	32	17	17
1	CXCR4	0	0	7	0	0	0	4	6	1	0	1	4	0	26	1	2	2	6	0	4	1	3	1	3	0	1	7	9	0	1	0	0	3	0	0	1	8	2	8	10	3	2	3	1	6	29	7	8
1	ARHGAP15	4	2	1	2	10	7	11	4	0	4	1	0	1	6	2	1	6	2	0	3	4	1	0	3	0	1	1	19	0	0	0	0	1	0	0	0	11	7	16	5	0	0	5	0	14	30	5	7
1	RND3	0	2	0	1	0	2	10	3	1	1	5	0	1	1	1	0	1	9	1	0	0	0	3	0	4	1	0	2	1	0	0	0	1	0	0	1	0	1	1	9	2	2	8	2	0	0	3	26
1	NMI	3	0	0	0	0	2	1	6	3	4	1	3	1	21	1	0	1	5	1	7	5	0	0	2	0	2	7	13	0	0	0	0	0	0	0	1	0	0	2	10	0	0	8	1	0	4	4	25
1	TNFAIP6	2	0	0	13	0	3	0	2	5	2	0	3	2	9	2	1	18	8	0	6	9	2	17	0	3	1	0	7	1	0	0	0	0	0	0	0	1	3	13	25	3	0	0	1	1	8	1	0
1	ERMN	0	0	4	0	1	3	0	0	0	0	1	3	0	29	3	0	4	5	1	2	2	1	1	1	0	4	1	0	0	0	0	0	1	0	1	0	1	0	8	4	1	0	2	0	1	4	4	0
1	CYTIP	12	1	5	6	17	5	10	8	1	1	4	2	0	27	1	1	6	6	2	1	1	1	0	2	0	0	3	6	0	2	0	0	2	0	0	0	12	2	11	24	3	0	5	2	13	32	9	24
1	CD302	0	1	2	2	1	0	2	12	4	0	0	0	0	4	1	1	4	0	1	0	6	1	7	0	0	0	0	9	1	1	0	0	2	0	0	1	5	0	1	2	4	9	0	2	14	14	12	7
1	LY75	5	0	2	0	0	0	7	6	0	0	1	0	0	22	1	1	4	2	0	0	2	1	0	3	0	0	2	7	0	1	0	0	0	0	2	0	5	0	0	0	1	0	5	1	0	21	4	24
1	DPP4	0	0	0	0	1	1	0	7	8	3	2	4	0	19	1	0	7	10	0	2	4	2	8	0	5	0	0	2	1	1	0	0	0	0	0	1	2	0	0	22	2	1	1	2	0	9	16	14
1	FAP	0	0	2	19	1	4	3	4	1	3	3	1	0	9	0	0	5	11	3	1	7	1	3	3	4	2	0	13	0	0	0	0	3	0	0	0	1	6	13	25	4	11	0	0	2	23	1	0
1	IFIH1	2	0	0	0	1	2	2	0	3	5	5	2	3	15	2	0	0	6	0	3	6	1	0	0	0	0	3	14	0	0	0	0	0	0	0	2	1	0	1	14	0	0	0	0	1	13	4	3
1	DHRS9	0	0	1	1	1	0	2	0	0	0	1	0	0	10	2	0	1	8	0	2	0	0	0	0	3	0	3	4	1	0	0	0	0	1	1	0	0	1	5	3	0	0	3	3	3	0	5	6
1	ITGA6	0	1	0	0	2	0	0	0	3	3	0	0	0	3	0	4	0	0	0	4	4	0	2	0	0	0	0	5	1	0	0	0	0	0	0	1	0	0	0	1	0	2	1	2	0	0	9	20
1	WIPF1	3	1	1	8	14	7	10	6	0	0	3	0	0	18	1	1	11	5	1	2	0	1	8	2	0	0	2	6	0	0	0	0	2	0	0	0	2	3	19	25	5	8	4	1	19	29	11	25
1	CHRNA1	0	0	1	1	0	0	0	0	1	2	0	0	1	19	1	0	2	3	1	2	4	0	2	0	0	1	0	3	0	2	0	0	0	1	0	0	1	0	1	2	0	0	0	0	0	6	1	0
1	CHN1	0	0	0	1	0	0	4	0	1	2	0	2	1	27	1	1	2	4	1	1	0	0	2	2	0	0	6	0	0	0	0	0	2	0	1	1	1	0	5	7	2	5	0	1	14	26	6	8
1	ITGA4	3	2	3	3	4	3	8	10	3	0	1	0	0	12	0	1	1	5	0	4	3	2	1	0	0	1	5	4	0	0	0	0	1	0	1	0	1	3	10	19	4	1	1	0	10	11	10	16
1	CERKL	0	2	2	0	1	1	7	0	0	3	1	2	1	16	1	1	6	6	0	0	0	3	4	3	0	0	0	0	0	0	0	1	0	0	0	1	7	1	2	23	4	0	1	2	0	18	5	2
1	FRZB	0	1	2	0	0	2	2	0	1	0	1	0	2	1	1	1	0	0	0	0	3	1	0	0	0	1	0	1	0	0	2	0	1	0	1	0	15	0	5	0	5	1	1	1	18	24	8	1
1	TFPI	0	1	0	1	3	0	0	0	2	0	1	2	1	12	0	0	16	0	0	4	0	3	12	0	0	2	0	9	0	0	0	0	0	0	0	1	2	0	7	6	3	9	4	1	5	11	5	13
1	COL3A1	0	0	3	15	2	1	10	12	4	1	1	0	0	5	0	1	0	2	2	1	0	2	4	2	0	2	0	5	2	0	0	0	3	0	0	0	1	6	14	16	6	3	1	2	3	14	1	0
1	COL5A2	0	0	2	16	2	2	0	8	5	2	0	0	0	14	0	0	1	3	1	2	5	4	9	0	0	0	0	7	2	0	0	0	2	0	0	0	1	3	12	20	4	4	1	1	2	12	0	0
1	STAT1	1	0	0	0	2	2	1	0	0	4	2	2	0	25	2	1	3	8	0	1	5	0	0	1	1	0	4	5	0	0	0	0	1	0	0	5	2	0	1	19	0	0	0	0	0	6	2	3
1	STAT4	6	2	1	1	8	3	2	7	3	2	2	1	2	28	1	1	6	11	0	2	0	0	2	1	4	0	2	0	0	0	0	0	2	0	0	1	5	2	5	28	1	0	3	0	13	25	5	22
1	NABP1	0	1	0	0	0	3	4	12	0	1	3	0	0	20	2	0	1	9	2	0	0	2	0	2	0	3	3	6	1	0	0	0	2	0	0	1	0	0	0	5	0	1	0	1	1	1	4	22
1	STK17B	1	0	2	2	3	2	8	0	0	1	3	1	2	27	0	1	2	10	1	2	0	0	3	1	0	1	1	8	0	0	0	0	2	0	1	0	0	0	4	9	2	0	1	3	3	23	8	17
1	SPATS2L	0	0	0	1	0	0	0	4	6	0	1	0	0	1	1	0	0	13	0	6	8	4	0	0	11	0	4	12	0	0	0	0	0	0	0	1	0	2	0	0	0	3	9	3	0	0	4	17
1	CFLAR	0	0	0	0	2	1	1	1	2	2	3	0	0	16	2	1	0	3	0	2	3	1	0	0	0	1	5	2	0	0	0	0	1	0	0	1	4	2	4	23	0	0	0	2	3	13	6	25
1	CASP10	0	0	0	0	1	3	1	0	0	1	0	2	0	8	1	3	5	1	0	0	4	3	1	0	1	0	3	11	0	3	0	0	0	0	0	2	2	0	2	3	1	3	3	3	0	12	3	27
1	FZD7	0	0	1	0	0	0	4	5	11	0	3	0	0	0	1	4	0	1	0	0	3	1	0	2	1	0	1	16	0	0	0	0	1	0	1	0	0	0	2	2	3	6	10	2	13	0	5	23
1	CD28	0	2	2	0	3	3	1	1	0	1	5	0	2	29	1	2	10	5	1	2	0	0	3	1	0	1	3	1	0	0	0	0	2	0	1	4	11	3	9	20	4	0	1	1	11	22	6	18
1	CTLA4	0	1	0	0	4	5	0	0	0	3	3	1	2	4	6	0	4	5	3	2	3	0	0	3	1	1	2	5	0	0	0	0	3	0	1	1	3	0	4	10	1	0	0	1	0	11	5	7
1	ICOS	4	0	3	3	14	4	0	0	0	4	4	1	1	21	2	0	3	6	1	3	0	0	0	3	0	0	6	3	0	0	0	0	2	1	1	2	8	1	1	15	2	0	1	5	2	20	7	17
1	GPR1	0	0	1	3	0	2	0	1	0	0	3	0	0	4	0	0	9	4	0	0	2	0	3	0	0	0	0	5	3	0	0	0	1	0	0	0	0	6	14	8	3	1	1	1	3	0	0	0
1	IDH1	0	0	0	0	0	0	0	0	3	0	1	0	0	3	3	0	12	1	0	0	0	0	7	0	1	0	0	2	1	0	0	0	0	0	0	1	0	0	0	0	0	0	1	0	0	0	0	1
1	FN1	0	0	1	9	0	1	1	4	1	3	3	1	0	1	0	1	0	9	1	3	1	1	0	0	5	1	0	3	0	0	0	0	1	0	0	0	1	1	15	18	7	5	2	1	3	20	4	0
1	CXCR2P1	0	0	2	0	7	8	4	0	0	4	2	0	1	16	1	2	1	3	1	4	0	0	0	0	0	0	5	0	0	0	0	0	1	0	1	1	3	0	2	11	1	0	0	1	1	7	3	6
1	SLC11A1	0	0	0	0	1	4	1	12	1	1	1	2	0	6	2	0	3	8	4	2	4	1	0	1	0	1	2	18	0	0	0	0	0	0	0	0	0	2	5	15	2	0	0	0	2	15	4	0
1	WNT10A	0	0	2	1	0	0	2	0	1	0	1	0	0	20	0	0	2	8	3	0	0	1	1	3	9	0	3	1	0	0	0	0	0	0	0	1	0	0	1	3	1	1	5	2	0	5	7	20
1	DES	0	0	0	0	0	0	6	0	0	8	2	0	0	6	0	1	0	0	0	0	4	0	0	1	0	0	0	3	0	0	0	0	2	0	0	1	1	3	14	6	10	23	13	1	24	15	13	8
1	EPHA4	0	0	0	0	0	0	3	0	0	0	2	3	0	9	0	0	0	11	0	0	1	2	1	0	10	0	1	4	1	2	0	0	0	0	1	0	0	0	9	0	1	4	3	1	6	0	3	16
1	KCNE4	0	1	1	14	6	2	3	4	5	0	0	1	1	9	0	0	0	0	0	3	3	2	0	0	0	1	0	2	0	0	0	0	1	0	0	0	1	7	14	13	10	9	4	2	19	9	2	0
1	CCL20	3	0	1	1	1	1	0	11	2	1	2	0	0	11	1	0	5	9	0	0	0	0	4	2	2	1	8	2	0	0	0	0	0	0	0	1	0	0	0	1	1	0	3	1	0	11	0	9
1	SP110	1	1	0	0	2	0	4	2	3	2	1	3	1	25	0	2	3	4	2	3	6	0	0	1	1	1	2	9	0	0	0	0	2	1	0	0	1	1	2	10	3	0	0	0	6	14	1	0
1	SP140	9	2	4	0	8	2	4	12	3	3	4	5	3	34	1	0	4	5	2	3	6	1	0	5	0	1	6	16	0	0	0	0	3	0	1	0	5	0	10	16	2	0	4	1	12	27	9	14
1	SP140L	1	2	1	0	4	1	1	8	4	1	1	4	0	26	0	0	0	7	3	2	3	1	0	1	0	3	0	10	0	0	0	0	0	0	0	0	0	0	1	0	1	4	8	4	0	2	0	3
1	SP100	0	0	1	0	0	0	4	0	1	4	1	2	2	15	1	0	5	9	0	4	10	0	0	0	1	2	2	19	0	0	0	0	0	0	0	1	0	1	4	5	2	0	4	1	5	17	5	4
1	GPR55	0	0	1	0	1	2	3	0	0	0	1	0	1	10	0	0	2	4	1	2	6	0	0	0	5	1	4	2	0	0	0	0	1	0	0	1	7	0	3	6	3	0	3	0	6	18	3	28
1	INPP5D	5	5	2	1	12	5	7	0	0	2	0	0	0	31	2	1	9	6	1	2	3	2	1	2	2	1	1	13	0	0	0	0	2	0	0	1	11	0	0	1	3	3	7	0	1	23	9	25
1	ARL4C	0	1	0	0	0	0	7	1	2	1	5	0	0	23	2	1	18	8	5	1	2	0	8	3	1	1	3	4	2	0	0	0	0	0	0	2	0	4	15	7	5	1	4	1	4	1	0	15
1	COL6A3	0	0	2	11	2	2	3	9	1	4	2	0	0	14	1	0	0	4	3	1	3	3	1	0	0	1	0	0	1	0	0	0	4	0	0	0	1	1	13	12	8	11	5	2	4	12	2	0
1	TWIST2	0	0	0	0	0	1	1	0	0	3	3	0	1	6	0	1	7	2	0	0	1	4	8	0	1	1	0	0	3	0	0	0	0	0	0	0	0	5	18	16	5	16	11	1	21	6	6	13
1	PDCD1	0	1	0	0	14	10	1	0	0	6	1	8	0	39	0	2	4	0	0	3	3	0	1	3	0	0	2	7	0	0	0	0	3	0	0	1	7	4	4	15	1	0	2	1	5	14	6	10
1	BHLHE40	5	0	1	8	0	2	2	6	4	0	2	1	0	0	1	0	2	10	0	0	15	1	2	0	6	0	0	3	1	0	0	0	0	0	0	1	1	0	0	4	2	0	1	1	0	7	1	0
1	IRAK2	0	2	1	0	0	0	0	0	0	1	0	1	1	32	1	1	0	4	0	2	6	0	0	0	4	0	2	8	0	0	0	0	0	0	0	0	2	0	0	0	0	2	3	0	0	18	2	23
1	HRH1	3	1	0	1	0	1	3	6	11	0	2	2	2	17	0	1	0	10	1	2	4	0	1	1	6	1	0	4	0	1	0	0	0	0	0	0	0	0	4	9	2	2	3	2	2	15	8	14
1	PPARG	3	1	0	4	0	1	0	3	0	0	1	0	0	6	1	0	2	0	0	2	6	1	2	0	0	0	0	1	0	0	0	0	0	0	0	0	1	0	0	0	0	0	2	2	0	2	5	6
1	FBLN2	0	0	2	3	0	0	8	6	0	2	6	0	4	13	0	0	9	4	0	1	3	2	7	0	0	0	0	1	1	0	0	0	1	0	0	0	0	3	20	8	6	5	4	2	15	15	6	1
1	SLC6A6	0	0	0	0	0	0	8	1	0	0	1	0	2	4	3	0	2	8	0	0	2	1	2	3	10	0	0	3	0	0	0	0	1	0	0	0	2	0	0	0	0	1	3	2	3	2	0	0
1	RFTN1	7	0	3	2	4	3	2	3	0	5	2	0	0	28	0	2	0	2	0	2	1	0	0	2	0	0	1	4	0	0	0	0	2	1	0	0	3	3	11	20	4	7	3	2	23	31	14	24
1	EOMES	4	0	3	3	7	5	10	2	0	2	3	4	2	7	1	2	1	3	0	2	1	0	0	0	0	0	3	3	0	0	0	0	2	1	0	3	4	0	4	7	0	0	1	1	6	9	5	17
1	TGFBR2	1	2	0	4	0	0	1	7	0	8	0	0	1	4	1	0	8	0	0	0	5	2	4	0	0	0	0	7	0	0	0	0	1	0	0	1	1	0	1	4	5	8	6	2	22	17	24	12
1	STAC	0	3	1	0	0	0	5	1	8	0	3	1	0	6	0	0	0	17	1	0	5	0	0	1	3	0	2	4	0	0	0	0	1	0	0	1	1	4	15	15	0	1	9	1	7	15	13	26
1	TRANK1	5	3	1	0	1	1	4	1	1	6	0	1	0	29	0	1	0	2	2	3	5	0	0	1	1	2	1	4	0	1	0	0	2	0	0	0	3	0	10	3	4	10	3	1	7	15	7	1
1	VILL	0	2	0	1	1	0	5	4	1	0	0	4	0	1	0	0	0	0	0	0	5	0	3	3	1	2	1	1	0	0	0	0	0	0	0	0	2	0	2	0	1	4	11	2	0	4	8	4
1	CDCP1	10	1	1	0	0	0	8	4	0	0	2	4	1	17	3	0	3	15	7	1	2	1	0	2	4	0	1	19	0	1	0	0	0	0	0	3	0	0	1	3	0	0	4	3	0	0	0	2
1	TMEM158	0	0	3	11	0	1	3	0	3	1	2	0	0	21	1	2	1	10	7	0	3	0	0	2	2	0	4	2	0	0	0	0	1	0	0	0	0	1	1	9	3	2	11	2	2	0	1	10
1	CXCR6	5	2	3	2	16	5	6	0	0	5	3	2	2	30	3	2	4	4	2	4	4	0	0	1	0	1	2	3	0	0	0	0	3	0	0	3	7	1	3	14	1	1	3	1	7	12	6	16
1	CCR1	6	2	3	2	2	6	15	6	0	2	1	0	1	34	1	1	14	8	3	1	2	0	0	1	2	0	10	10	0	0	0	0	3	0	0	1	2	3	14	16	0	1	1	4	4	21	9	13
1	CCR2	2	1	2	1	14	11	7	4	1	2	4	1	1	26	0	1	1	6	1	2	2	0	0	1	0	0	2	2	0	0	0	0	3	0	0	1	12	3	20	13	2	0	4	1	14	29	7	21
1	CCR5	10	2	5	2	11	6	8	18	3	4	4	2	2	35	1	1	3	4	1	4	5	0	0	2	0	1	4	18	0	0	0	0	3	0	0	1	12	3	9	25	3	0	5	2	11	23	7	22
1	CCRL2	9	0	9	3	3	4	7	3	0	1	0	0	3	30	3	1	8	1	1	2	0	3	1	1	0	0	5	13	0	1	0	0	0	0	0	2	4	0	0	2	0	0	2	2	0	33	11	14
1	LTF	0	3	3	0	0	0	2	6	3	0	0	0	2	12	1	1	2	0	0	0	4	1	0	1	0	0	1	6	0	0	0	0	0	0	3	0	8	1	0	6	3	1	8	0	4	4	4	14
1	UBA7	8	1	0	0	1	2	3	0	0	6	0	4	3	15	1	1	0	2	0	0	4	0	0	0	0	2	0	16	0	0	0	0	0	0	0	0	10	0	4	0	1	0	7	2	5	20	11	1
1	GNAI2	0	0	1	0	1	0	2	0	0	3	0	3	2	33	2	0	3	9	0	2	0	1	1	2	7	3	1	11	0	0	0	0	0	0	0	0	2	3	14	6	5	4	5	1	17	20	10	0
1	PPM1M	2	0	0	3	2	1	1	4	6	0	0	2	0	28	0	0	0	1	2	2	9	0	0	2	0	3	0	6	0	0	0	0	3	0	1	1	9	4	9	1	6	1	4	1	24	13	14	15
1	STAB1	5	3	2	1	1	5	15	5	1	0	0	0	0	23	0	1	14	0	0	2	0	4	3	1	0	3	2	10	0	0	0	0	1	0	0	0	5	2	12	28	4	1	3	3	11	22	8	10
1	KBTBD8	2	2	4	1	2	2	5	0	0	1	2	0	4	27	0	1	4	2	1	2	0	0	2	1	0	0	6	1	3	0	0	0	1	0	0	0	5	0	0	2	0	0	0	1	1	22	9	29
1	EOGT	1	0	0	2	2	0	1	7	4	0	1	3	1	2	1	1	0	6	0	2	6	0	0	1	3	2	2	9	0	0	0	0	0	0	0	1	4	2	2	3	8	0	11	2	21	15	6	29
1	MITF	1	4	0	0	3	0	6	1	0	1	0	1	0	0	1	0	0	0	0	0	6	2	0	1	0	0	0	3	0	0	0	0	3	0	0	0	7	9	25	12	11	3	10	2	26	17	9	3
1	PROS1	0	1	0	3	0	0	7	7	1	0	1	1	0	0	1	3	0	8	0	3	1	0	0	0	4	2	0	4	0	0	0	0	2	0	0	0	0	0	0	7	6	17	2	1	12	15	5	20
1	DCBLD2	0	0	0	0	0	0	0	6	1	0	1	0	0	3	1	0	1	5	4	0	2	0	0	0	2	0	1	8	0	0	0	0	0	0	0	0	0	0	2	6	0	0	9	2	13	2	3	19
1	FILIP1L	1	4	1	8	1	2	12	3	0	4	1	0	0	12	2	1	0	0	0	0	3	1	0	0	0	0	0	5	0	0	0	0	1	0	2	1	1	11	14	6	4	17	6	2	15	21	14	6
1	COL8A1	0	0	0	4	1	1	3	2	1	0	1	0	0	7	3	1	0	9	0	1	5	1	0	0	5	1	0	6	0	0	0	0	2	0	0	0	1	5	14	5	8	3	0	1	9	20	3	0
1	TMEM45A	0	0	1	3	0	1	9	3	0	1	1	8	1	4	0	0	1	0	7	3	0	3	2	1	0	1	6	2	2	0	0	0	0	0	0	0	0	3	10	15	2	1	4	1	8	8	1	7
1	NFKBIZ	1	2	0	2	0	0	0	13	4	0	0	3	1	7	2	0	0	2	4	0	4	1	0	0	1	0	0	3	0	0	0	0	0	0	0	1	0	0	0	0	0	2	0	2	0	9	2	1
1	TRAT1	0	0	1	2	5	5	6	0	0	0	5	1	2	5	2	0	2	5	1	2	1	1	0	1	0	1	1	1	0	0	0	0	1	0	0	1	10	1	6	7	0	0	1	1	7	13	9	10
1	GCSAM	0	3	0	0	3	2	3	0	0	0	2	4	0	29	0	1	1	0	0	0	2	0	0	1	0	0	0	5	0	0	0	0	0	0	0	0	4	0	2	0	1	0	4	0	5	1	6	5
1	CD96	1	2	2	1	6	5	10	0	0	2	2	1	3	4	3	1	4	1	1	2	5	0	0	0	0	1	2	6	0	0	0	0	1	0	0	4	8	5	5	1	0	0	6	4	6	18	5	5
1	PHLDB2	0	3	0	4	1	1	2	10	0	2	2	1	2	3	0	1	0	10	0	0	0	4	0	0	5	0	0	0	0	0	1	0	1	0	2	0	0	4	24	6	2	1	1	2	21	0	7	0
1	BTLA	0	0	0	0	5	4	2	0	4	1	4	2	2	21	0	0	3	4	2	3	0	0	0	0	0	1	5	6	0	0	0	0	1	0	0	0	12	0	7	10	2	0	2	2	14	16	5	27
1	CCDC80	0	0	1	15	0	1	6	0	2	0	1	0	0	3	0	0	5	1	4	0	0	1	3	1	1	2	1	9	0	0	0	0	4	0	0	0	2	2	25	24	7	23	7	3	19	14	6	6
1	CD200R1	1	2	4	0	1	5	8	0	0	2	5	1	0	22	0	1	10	5	1	4	4	0	1	0	0	0	2	3	0	0	0	0	1	0	0	4	13	1	7	13	1	0	0	1	10	30	8	26
1	ZNF80	0	0	1	0	3	1	1	0	0	1	1	0	1	10	0	0	2	3	0	2	0	0	1	0	0	1	2	6	0	0	0	0	1	0	0	1	5	0	6	1	0	0	0	0	4	3	3	9
1	TIGIT	9	1	3	4	0	5	4	9	2	4	4	7	2	22	3	0	4	6	1	4	0	0	1	2	0	1	2	0	0	0	0	0	2	0	0	2	7	3	9	17	1	0	2	1	9	15	4	11
1	CD80	1	0	3	0	2	3	5	0	0	3	3	4	0	21	1	0	8	6	3	4	2	0	0	2	0	1	5	6	0	0	0	0	0	0	0	1	2	1	6	30	1	0	1	1	1	18	10	4
1	ADPRH	0	2	3	0	1	1	9	0	0	1	0	0	3	10	0	0	0	0	0	1	3	1	0	3	0	1	2	13	0	0	0	0	1	1	0	2	6	1	13	7	2	14	2	3	12	11	8	18
1	FSTL1	0	0	0	9	0	0	6	8	6	1	1	0	0	1	0	0	11	3	1	1	4	2	9	0	0	1	1	9	3	0	1	0	3	0	1	0	1	12	17	16	7	4	0	2	16	11	8	6
1	HCLS1	7	4	4	1	0	3	14	15	0	0	1	2	1	28	0	1	9	6	1	4	4	2	2	3	0	0	1	16	0	0	0	0	3	0	0	0	6	3	21	3	3	1	4	2	26	3	4	18
1	CD86	4	0	1	1	2	5	8	6	0	4	1	2	1	29	2	1	12	4	1	3	4	1	2	2	0	1	9	16	0	0	0	0	2	0	0	1	5	6	11	30	1	0	2	3	7	17	10	16
1	CSTA	3	0	4	1	2	1	0	18	4	0	2	0	0	25	0	1	8	9	2	4	4	0	1	0	1	1	1	13	0	0	0	0	0	0	0	0	0	0	3	0	0	0	3	2	5	0	7	5
1	PARP15	3	2	2	0	5	3	2	2	1	1	0	0	4	32	0	0	4	4	0	2	3	1	0	0	0	3	1	14	0	0	0	0	1	0	0	1	8	0	2	6	2	0	1	0	2	19	5	21
1	PARP14	1	1	0	0	0	3	1	0	1	2	0	6	1	25	1	1	1	9	0	3	2	0	0	0	7	0	2	16	0	0	0	0	0	1	0	1	0	1	2	3	0	0	0	3	1	9	0	0
1	HEG1	0	0	0	7	0	3	7	0	2	0	0	0	0	19	1	2	2	0	0	1	3	2	2	0	1	0	0	4	0	0	0	0	1	0	0	0	1	2	18	21	4	15	2	2	35	12	8	11
1	ABTB1	0	0	3	0	0	0	0	3	1	0	0	3	2	5	0	0	0	2	0	0	9	0	0	1	4	2	0	1	0	0	0	0	0	0	0	0	0	0	5	0	3	3	0	0	4	8	6	0
1	PLXND1	0	0	4	0	0	0	1	8	0	0	0	5	0	7	0	0	3	5	0	2	6	4	4	5	8	1	0	2	0	0	0	0	0	0	0	0	2	0	6	7	2	3	2	2	6	16	2	1
1	ACPP	2	0	2	0	0	0	1	5	0	0	1	2	1	10	1	0	3	1	0	0	3	0	2	0	1	0	0	11	0	2	0	0	0	0	0	0	0	0	1	0	0	0	5	3	0	0	0	1
1	CHST2	0	0	3	0	0	3	4	8	9	0	1	1	1	22	0	2	2	4	1	0	7	1	1	3	7	1	1	5	1	0	0	0	1	0	0	2	0	1	14	0	0	1	7	0	13	0	3	27
1	SLC9A9	5	4	2	2	3	2	16	3	0	0	0	0	2	23	0	1	2	0	3	3	0	1	2	2	0	0	0	4	0	0	0	0	3	0	3	3	3	3	14	9	5	8	2	1	26	0	12	17
1	PLSCR1	5	0	0	0	0	2	8	3	6	1	3	0	1	8	3	0	1	7	0	0	5	0	0	1	0	0	9	11	0	0	0	0	0	0	0	1	0	1	0	5	0	1	4	2	0	0	3	12
1	CP	1	0	1	0	0	0	3	5	0	0	1	0	0	18	4	1	0	0	3	2	3	0	0	0	0	0	1	12	0	1	0	0	0	0	0	1	3	1	3	2	3	0	2	1	0	0	0	3
1	TM4SF1	1	1	0	0	3	0	1	0	0	0	1	0	0	1	1	1	0	15	0	0	2	3	1	2	6	1	4	8	0	0	0	0	0	0	0	0	0	0	0	9	1	2	1	0	0	0	1	30
1	GPR171	9	1	3	3	4	3	9	11	2	5	2	1	2	22	1	0	1	4	2	4	1	0	0	1	0	1	3	3	0	0	0	0	2	0	1	5	9	1	6	14	1	0	3	0	15	21	4	29
1	P2RY13	3	2	2	0	5	10	15	2	1	2	0	1	0	15	0	1	6	4	1	1	2	0	1	2	0	0	0	4	0	0	1	0	0	0	0	2	13	3	14	16	1	1	4	2	16	22	14	9
1	SHOX2	0	0	0	2	0	0	0	0	4	0	1	3	0	0	1	0	0	1	3	0	0	1	0	0	0	1	0	6	0	0	0	0	0	0	0	1	0	0	4	12	0	0	0	0	0	0	0	11
1	LXN	2	0	0	15	0	0	2	0	1	0	0	2	0	7	0	0	3	0	0	3	6	1	1	1	0	1	0	4	0	1	0	0	1	0	0	0	0	0	4	0	6	1	4	1	3	5	11	4
1	RARRES1	4	0	0	2	0	0	4	8	2	0	4	3	0	28	2	1	4	7	9	1	1	2	3	1	0	1	5	1	0	0	0	0	0	1	0	0	3	1	4	1	1	0	4	1	0	10	9	22
1	MFSD1	10	0	1	3	1	2	3	19	0	1	2	1	1	14	0	0	20	0	0	0	2	0	10	1	0	0	2	10	0	0	0	0	2	1	0	2	1	2	8	2	1	1	1	1	1	5	7	1
1	TNFSF10	11	0	0	0	0	1	2	4	1	4	4	0	2	20	2	1	5	1	1	2	0	2	0	0	0	1	0	2	0	1	0	0	0	0	0	2	0	0	6	7	0	0	1	1	5	1	8	0
1	NAALADL2	0	1	0	0	1	0	4	0	0	0	1	0	0	1	3	1	0	2	0	0	5	0	4	0	1	0	0	4	2	0	1	0	0	0	1	0	2	0	0	0	0	0	0	0	1	0	0	0
1	GNB4	2	0	2	5	4	0	17	0	0	1	1	0	0	3	0	0	0	5	2	4	0	2	1	4	0	2	9	9	0	0	0	0	1	1	1	1	1	3	21	29	1	7	0	2	18	3	5	14
1	LAMP3	2	0	1	0	0	0	0	1	2	1	1	3	2	6	0	1	2	4	1	0	2	0	0	1	0	0	4	9	0	0	0	0	0	0	0	1	0	0	1	4	0	0	6	4	2	6	9	6
1	KLHL6	8	4	4	1	5	7	10	4	0	1	3	1	3	27	4	1	14	5	1	5	2	2	0	2	0	1	6	9	0	0	0	0	3	0	2	0	1	4	16	17	3	1	1	2	13	21	14	19
1	RTP4	6	1	0	0	3	2	0	2	1	2	1	7	1	7	2	0	0	5	0	2	2	1	0	0	0	0	3	8	0	0	0	0	1	0	0	3	0	0	5	1	1	3	5	2	1	4	2	5
1	TPRG1	0	1	3	0	0	0	2	5	4	0	1	0	0	28	0	0	0	2	4	0	5	1	0	0	3	2	0	17	0	0	1	0	0	1	0	0	0	0	1	2	0	0	5	2	1	0	7	1
1	LRRC15	0	0	1	6	0	0	2	1	0	0	6	0	0	5	2	0	6	3	1	0	3	0	3	0	0	1	0	2	0	0	0	0	0	0	0	0	1	2	8	18	5	0	0	1	0	7	0	0
1	NRROS	0	3	7	0	0	2	8	0	0	0	0	0	1	0	0	0	7	6	0	1	4	1	1	1	0	0	1	9	0	0	0	0	2	0	0	3	8	2	14	7	2	7	1	1	14	11	11	28
1	SPON2	0	0	0	11	2	0	0	5	2	7	2	3	0	7	2	3	1	2	2	0	7	0	5	2	0	1	0	6	1	0	0	0	0	0	0	0	0	4	12	19	6	4	0	0	1	12	1	0
1	JAKMIP1	0	0	2	0	0	8	2	0	0	4	1	1	0	28	0	0	1	0	1	3	0	0	1	2	0	1	2	0	0	0	0	0	0	0	0	3	6	3	3	9	0	0	6	2	5	11	3	3
1	SH3TC1	0	2	4	0	0	1	6	3	0	3	0	0	0	20	2	0	16	0	0	0	1	3	5	4	0	0	1	13	0	0	0	0	0	0	1	0	0	0	1	8	0	0	0	1	4	21	2	3
1	HTRA3	0	0	0	7	0	1	4	0	1	0	1	1	1	4	0	3	7	0	1	1	3	3	5	1	0	2	0	7	2	0	0	0	1	0	0	0	0	10	13	27	4	5	1	0	10	8	0	0
1	CPZ	0	0	1	2	0	2	4	2	1	0	3	0	2	16	0	0	3	4	1	0	1	0	2	1	0	0	1	1	0	0	0	0	1	0	0	0	0	3	10	1	3	4	1	0	4	13	5	2
1	SLC2A9	1	0	1	0	0	0	2	1	0	1	1	0	1	25	2	0	0	0	0	3	3	1	0	0	0	0	0	15	0	0	0	0	1	0	0	2	0	0	0	3	0	0	9	2	0	3	9	18
1	BST1	5	0	0	1	1	2	8	7	0	0	1	0	1	5	0	2	0	2	0	0	1	1	3	3	0	0	0	10	0	0	0	0	2	0	0	2	5	1	4	0	4	14	2	2	4	11	6	17
1	CD38	9	2	4	1	3	3	4	0	0	0	2	1	2	35	2	3	6	0	1	2	0	0	0	2	0	0	7	2	0	1	0	0	2	0	0	1	2	1	8	21	0	0	4	5	9	6	4	23
1	LAP3	6	0	0	0	0	1	8	0	3	7	3	2	0	20	2	1	5	5	0	0	6	0	0	1	0	0	1	15	0	0	0	0	2	1	0	0	3	0	1	25	1	1	0	0	3	15	4	3
1	SLC34A2	1	0	0	1	0	0	1	0	0	0	2	3	0	0	1	0	0	9	4	0	4	0	0	0	4	0	3	20	0	0	0	0	0	0	0	0	1	0	0	0	0	0	3	1	0	14	12	27
1	SEL1L3	0	1	0	0	0	0	5	5	1	0	2	0	0	29	2	3	3	13	1	3	5	0	2	4	7	2	13	6	1	0	0	0	0	0	0	0	1	0	0	0	0	0	1	2	0	5	3	37
1	ARAP2	0	0	0	0	1	1	4	0	5	2	2	1	0	14	4	0	1	0	0	1	6	0	2	1	0	0	1	4	0	0	0	0	0	0	0	1	1	0	0	0	0	0	1	0	2	3	7	12
1	TLR10	0	0	0	0	4	4	2	0	2	1	2	0	0	41	0	0	2	3	1	2	2	0	0	2	0	1	2	7	0	0	0	0	1	0	0	0	11	1	6	11	2	2	6	1	17	13	7	19
1	TLR1	11	0	1	2	1	0	2	9	0	0	3	2	1	6	2	0	1	4	1	1	3	0	0	0	0	0	3	15	0	0	0	0	3	0	0	1	7	4	19	29	2	1	6	1	12	9	5	11
1	TLR6	0	0	1	0	0	1	2	2	0	2	5	2	0	7	1	0	2	5	2	3	1	0	2	0	0	2	6	13	0	0	0	0	1	0	1	0	0	3	11	31	2	0	2	2	4	11	5	22
1	TMEM156	0	0	4	0	7	7	2	0	2	1	0	4	1	21	1	0	4	3	1	2	5	0	0	1	0	0	4	11	0	0	0	0	1	0	0	1	4	1	14	7	1	0	2	0	13	8	2	23
1	RHOH	10	1	6	3	9	6	4	4	1	1	4	1	4	22	2	2	5	6	0	4	2	1	0	3	0	0	0	13	0	1	0	0	1	0	0	0	10	3	10	24	3	0	0	0	19	24	4	0
1	RBM47	1	0	0	0	2	0	0	11	2	0	0	2	1	33	3	0	11	0	0	0	4	1	3	1	0	0	0	24	0	1	0	0	0	0	0	1	3	0	0	0	0	0	1	1	0	8	0	0
1	SPATA18	0	0	0	0	3	1	3	0	1	0	0	8	0	5	1	3	0	0	0	5	3	0	3	0	0	0	0	1	2	2	0	0	0	1	0	0	5	0	2	1	1	0	7	3	6	17	14	2
1	PDGFRA	0	0	1	1	2	1	9	0	0	1	6	0	1	23	1	1	8	3	2	0	0	0	14	2	0	0	0	1	7	0	0	0	1	0	0	0	4	0	6	6	11	9	5	2	15	16	9	24
1	HOPX	0	0	1	5	1	2	1	0	6	3	0	0	1	19	2	2	0	0	1	0	11	4	0	2	0	2	0	2	0	0	0	0	1	0	0	0	0	9	9	0	1	8	3	1	15	17	8	1
1	IGFBP7	0	0	0	0	3	4	6	4	1	3	1	0	1	1	2	1	0	0	0	0	2	3	0	2	0	1	0	13	0	0	0	0	2	0	0	2	1	8	4	5	12	11	3	1	24	18	6	0
1	CXCL1	6	0	1	1	0	0	1	4	1	0	1	0	0	6	1	0	11	6	0	0	0	1	3	2	0	0	4	0	0	0	1	0	0	0	0	0	0	0	1	9	0	0	5	2	0	12	1	26
1	CXCL3	0	0	0	1	0	0	1	6	2	0	1	0	1	3	2	0	2	4	1	0	0	0	0	0	1	1	2	2	0	0	0	0	0	0	0	2	0	0	0	8	0	0	3	2	0	11	2	22
1	CXCL2	2	0	2	2	0	0	5	3	0	0	1	0	1	19	2	0	1	8	1	0	0	2	0	0	2	1	2	2	0	0	0	0	1	0	0	1	0	0	0	14	0	0	7	2	0	11	6	36
1	CXCL9	4	3	1	4	7	9	3	0	1	6	4	6	0	21	2	2	3	3	0	2	5	0	0	0	0	0	2	6	0	0	0	0	1	0	0	4	4	1	6	17	1	0	0	0	0	9	2	7
1	CXCL10	10	4	0	0	9	3	1	0	1	7	2	2	1	24	1	2	3	5	1	2	6	0	0	0	0	0	10	3	0	0	0	0	1	0	0	3	2	0	4	20	0	0	0	0	1	7	5	5
1	CXCL11	8	0	0	0	11	6	1	0	3	3	1	2	1	24	3	1	2	4	0	2	5	0	0	0	0	0	8	6	0	0	0	0	0	0	0	1	1	0	0	13	0	0	0	1	0	14	1	3
1	CXCL13	2	0	0	2	2	4	1	4	0	2	3	2	0	19	1	0	7	4	2	3	0	0	1	0	0	1	4	0	0	0	0	0	2	0	1	2	3	1	5	11	0	0	3	0	9	7	2	5
1	PLAC8	3	1	4	0	1	0	4	0	0	0	1	1	1	23	0	0	0	5	1	4	4	0	0	2	0	1	1	14	0	0	0	0	0	0	0	2	8	0	4	1	2	0	6	0	2	2	5	17
1	HPSE	6	1	3	0	1	0	4	1	0	0	2	4	1	6	1	2	1	12	0	0	0	0	0	3	3	0	7	6	0	2	0	0	0	0	0	1	0	1	3	20	0	2	1	1	1	0	0	8
1	HERC6	2	0	0	0	0	1	4	0	2	1	0	2	1	16	2	0	0	8	0	0	7	0	0	0	1	0	0	6	0	0	0	0	0	0	0	2	0	0	1	11	0	1	0	1	0	4	5	2
1	TMSB4XP8	1	4	1	0	0	0	2	0	2	1	1	0	1	8	2	1	6	8	3	1	1	2	1	0	6	3	2	5	0	1	0	0	1	1	0	0	0	0	0	3	2	0	0	0	2	20	4	8
1	HPGDS	6	1	1	0	0	1	2	0	0	2	1	0	0	0	1	0	4	5	0	0	1	0	1	0	2	0	0	7	0	0	0	0	2	0	0	0	2	4	10	9	9	4	5	0	17	30	24	0
1	DAPP1	1	3	4	0	3	1	7	0	0	2	5	2	2	18	1	1	3	11	2	2	6	0	0	1	0	0	9	12	0	0	0	0	0	0	0	0	1	0	4	1	0	0	6	1	3	1	8	16
1	MANBA	0	0	1	0	0	0	0	5	0	0	0	2	0	16	1	3	8	0	0	1	0	0	6	0	0	0	0	5	1	0	0	0	0	0	0	0	0	0	2	0	0	0	2	2	0	3	5	0
1	SGMS2	3	1	0	0	1	0	1	8	0	1	4	6	0	1	2	1	0	4	0	0	10	0	0	0	7	0	0	8	0	1	0	0	0	1	1	0	2	0	5	12	3	1	0	1	5	13	15	8
1	CCDC109B	13	0	0	1	3	0	1	6	10	3	2	3	0	19	2	3	10	16	3	1	8	1	3	2	6	1	2	8	0	0	0	0	1	0	1	1	0	0	2	17	0	0	3	1	3	1	7	1
1	CFI	0	1	0	0	0	1	2	17	3	1	0	0	0	7	1	0	4	11	1	1	4	2	4	0	6	0	0	5	1	0	1	0	1	0	0	0	3	1	2	15	5	0	4	3	2	10	8	11
1	ARSJ	1	0	0	1	0	0	0	4	19	1	2	3	1	5	1	0	3	10	0	0	4	6	2	0	5	0	0	2	1	1	0	0	1	0	0	0	0	0	4	26	3	0	5	2	4	2	2	16
1	SEC24D	0	0	0	1	2	0	1	5	1	0	2	4	0	4	0	2	0	1	1	2	7	0	1	0	0	0	0	7	0	0	0	0	1	0	0	0	0	0	5	2	3	0	0	0	1	8	1	0
1	PDE5A	0	0	2	0	1	0	1	0	0	0	1	5	0	1	3	2	0	5	0	0	0	3	0	1	11	0	0	2	0	0	1	0	1	0	0	0	0	1	12	2	7	7	13	1	12	14	13	0
1	TNIP3	4	0	1	0	3	1	0	1	0	2	1	1	1	11	0	0	7	4	4	4	0	0	0	0	0	0	3	0	0	1	0	0	2	0	1	2	0	0	3	12	0	0	3	1	2	12	5	10
1	ANXA5	0	0	0	0	1	0	0	0	9	3	0	3	0	0	1	0	6	1	2	1	5	0	2	4	4	0	0	14	1	0	1	0	0	0	0	0	0	1	5	36	2	3	1	1	3	21	9	9
1	SPRY1	0	1	2	0	1	0	1	1	11	2	0	1	0	3	1	0	2	0	0	3	4	2	8	1	3	1	0	7	4	0	0	0	1	0	1	0	4	0	1	0	12	3	5	1	4	14	5	6
1	IL15	18	0	0	1	3	2	6	14	3	5	1	1	1	34	1	1	3	1	1	4	11	1	0	1	0	0	4	8	0	0	0	0	0	0	0	2	4	0	3	24	1	2	3	2	9	21	6	33
1	EDNRA	1	0	1	15	2	1	3	0	0	6	0	0	0	10	0	1	0	3	0	1	0	5	0	1	0	1	0	7	0	0	4	0	0	0	1	0	2	0	3	9	6	12	9	2	23	20	12	0
1	ARHGAP10	0	3	0	0	2	0	5	1	1	1	2	4	0	1	0	1	0	9	0	2	0	1	0	0	7	0	2	1	0	0	0	0	1	1	0	0	1	1	5	0	1	2	12	3	11	3	2	19
1	TLR2	7	1	2	2	0	1	4	18	2	0	1	2	0	12	1	0	8	1	3	2	1	0	0	1	0	0	3	12	0	0	0	0	2	0	0	0	0	2	6	13	0	0	7	1	0	21	8	11
1	GUCY1B3	1	1	0	1	1	0	9	0	0	0	0	0	1	12	0	3	0	2	0	3	0	0	0	0	4	1	0	0	1	0	0	0	1	0	0	1	1	8	21	8	3	2	0	3	23	2	3	10
1	TDO2	1	0	3	10	0	1	4	6	0	0	0	1	1	10	1	0	1	2	1	1	3	2	0	1	0	0	7	2	0	0	0	0	1	1	0	0	0	0	1	6	0	0	0	1	0	7	1	6
1	FAM198B	0	0	3	0	2	1	1	2	0	2	0	0	0	0	1	1	4	0	0	0	12	2	4	0	0	0	0	7	0	0	0	0	1	0	1	0	2	3	6	5	7	5	0	0	8	19	3	0
1	PALLD	0	1	0	10	2	1	2	2	0	2	2	1	0	10	0	0	0	3	0	0	4	1	0	1	0	0	0	14	0	0	0	0	3	0	0	0	1	8	15	25	4	3	12	1	28	1	6	1
1	TENM3	0	0	0	3	0	0	2	0	0	4	1	1	0	1	0	0	3	2	0	0	4	1	8	0	0	0	0	2	5	0	0	0	1	0	0	0	0	8	17	16	6	1	12	1	7	12	3	0
1	IRF2	0	0	0	0	1	0	0	0	4	0	0	3	0	25	3	0	0	1	2	2	4	0	0	1	0	2	0	17	0	0	0	0	0	0	1	1	5	0	2	1	0	1	2	0	7	7	7	1
1	FAM105A	0	0	2	0	1	0	3	0	0	1	0	0	1	42	1	4	1	0	0	0	0	0	1	2	0	0	1	3	0	1	1	0	0	0	3	2	9	0	0	0	1	2	0	1	0	21	5	6
1	BASP1	0	0	3	5	0	3	21	1	0	4	3	1	0	16	1	3	0	5	6	1	0	0	0	3	5	1	0	0	0	0	0	0	3	0	0	0	2	12	23	0	1	0	0	1	10	7	0	0
1	CDH6	0	2	0	0	0	0	1	0	9	0	1	0	0	0	3	0	0	11	0	6	3	1	0	1	4	2	0	2	1	0	0	0	0	0	0	0	0	0	4	0	2	1	2	1	3	10	9	0
1	IL7R	4	1	0	8	1	3	5	22	3	1	4	0	1	17	2	0	1	5	0	3	6	0	0	1	0	0	2	1	0	1	0	0	2	1	0	1	0	1	7	24	4	0	3	1	11	31	14	23
1	SLC1A3	0	0	1	0	0	2	1	1	5	1	0	2	1	9	0	2	12	0	1	4	1	0	9	1	0	1	3	3	1	0	0	0	1	0	0	1	4	3	11	2	0	0	4	4	2	3	5	27
1	OSMR	7	0	0	1	0	0	5	6	7	0	5	2	0	11	3	1	1	9	1	4	12	2	0	0	2	2	0	17	0	0	0	0	2	0	0	0	0	2	27	23	3	0	1	1	5	4	1	4
1	FYB	7	4	2	3	17	4	10	12	0	3	4	0	1	30	3	0	6	4	2	3	0	0	0	1	0	0	4	9	0	0	0	0	1	0	0	4	4	2	13	28	2	0	2	1	15	23	7	16
1	DAB2	3	0	0	7	0	2	5	6	0	0	2	0	0	2	2	0	14	2	0	5	0	4	7	1	0	0	0	10	0	0	0	0	1	0	0	1	4	0	1	5	3	2	2	1	9	22	13	3
1	PTGER4	0	2	4	1	1	0	7	4	1	1	3	0	1	31	1	2	0	8	0	0	5	0	0	3	1	0	0	9	0	1	0	0	0	0	0	1	6	0	1	0	0	2	3	1	5	10	11	23
1	CARD6	12	0	0	0	2	1	3	21	4	3	1	5	0	8	4	2	7	2	0	0	3	2	3	0	1	0	1	11	0	0	0	0	0	0	0	1	0	0	7	3	2	1	2	1	7	19	13	19
1	PARP8	0	2	0	0	0	0	4	0	0	2	0	0	0	14	3	2	2	0	1	5	0	0	4	0	0	1	0	0	0	0	0	0	0	0	0	1	2	0	1	0	0	0	0	0	3	12	1	5
1	GZMK	4	3	3	4	8	7	11	3	1	3	4	3	2	32	1	2	4	3	2	4	4	0	0	2	0	1	2	4	0	0	0	1	2	0	0	4	7	2	11	13	4	1	2	0	9	19	5	10
1	GZMA	10	1	3	3	6	3	4	7	1	4	0	8	2	18	2	3	3	4	0	1	7	0	0	1	0	2	3	5	0	0	0	0	2	0	0	4	4	1	6	15	0	0	4	2	5	14	7	18
1	GPX8	0	0	0	1	0	0	3	6	1	2	1	0	0	0	1	2	1	0	3	3	11	4	13	1	0	1	0	5	8	0	0	0	2	0	0	0	1	2	15	21	4	2	5	1	6	3	0	3
1	PLK2	0	0	0	8	0	3	4	1	0	3	1	7	1	0	0	0	0	2	0	2	2	3	1	0	2	1	0	0	0	1	1	0	1	0	2	0	2	1	4	16	2	1	3	3	6	13	4	0
1	GAPT	3	2	0	1	2	2	2	1	5	0	0	0	0	19	0	0	1	4	1	2	1	0	0	0	0	1	1	13	0	0	0	0	3	0	0	0	13	1	13	7	4	4	4	1	25	20	19	0
1	CD180	3	2	2	2	8	4	9	2	0	0	3	1	0	17	2	1	8	4	1	2	2	0	0	1	0	0	7	6	0	0	0	0	2	0	0	0	10	1	12	18	4	0	2	1	8	21	6	20
1	HEXB	2	0	1	0	2	0	0	13	7	0	2	0	0	0	3	3	0	6	1	2	6	0	2	0	1	1	0	4	0	0	0	0	0	0	0	1	1	0	0	4	1	0	1	1	1	13	1	0
1	IQGAP2	0	0	0	0	0	0	0	0	3	2	0	3	1	4	2	1	0	0	0	0	4	2	1	0	0	0	0	19	0	1	0	0	0	0	0	1	8	0	0	14	3	0	0	0	0	16	7	0
1	F2R	0	1	0	2	0	1	9	0	3	1	1	0	0	0	1	1	0	1	0	1	0	3	1	1	0	0	0	9	0	0	0	0	1	0	1	1	1	1	13	6	2	1	0	0	3	10	2	0
1	LHFPL2	4	0	0	3	2	3	3	10	0	2	0	4	0	0	1	4	0	0	2	4	4	0	4	3	0	3	2	15	4	0	0	0	1	0	0	0	4	0	10	3	3	1	4	1	5	18	7	11
1	ARSB	0	1	0	1	2	0	1	1	0	0	2	5	0	1	1	1	0	5	0	3	0	0	1	0	0	0	5	0	0	1	0	0	2	0	1	2	2	1	9	22	6	1	5	2	12	11	8	8
1	SSBP2	0	4	2	0	0	0	3	0	13	0	0	3	0	0	0	0	0	1	0	0	12	0	0	1	3	0	0	12	0	0	0	0	0	1	0	0	8	0	11	1	2	2	3	2	25	0	1	0
1	VCAN	1	0	0	14	2	2	4	0	0	2	3	0	0	9	0	1	1	10	0	2	0	1	3	1	5	1	0	3	0	0	0	0	1	0	0	0	0	6	14	12	5	3	0	1	5	7	0	0
1	MEF2C	2	3	1	3	1	4	7	3	0	4	0	0	1	1	0	0	0	0	0	2	3	3	1	2	0	0	0	2	0	0	0	0	1	0	0	0	5	7	11	8	12	4	10	2	14	16	16	2
1	MCTP1	1	1	1	1	0	0	0	1	0	0	1	1	1	0	0	1	0	6	1	0	0	2	0	1	0	0	0	0	0	0	0	0	2	1	0	2	0	3	7	11	3	4	0	1	8	14	6	6
1	GLRX	6	0	0	4	0	0	8	4	2	2	0	1	1	20	0	1	14	5	0	3	8	0	0	0	0	0	3	8	0	0	0	0	0	0	0	0	6	0	0	7	2	0	7	4	0	9	6	6
1	CAST	1	1	0	0	1	1	0	13	7	1	2	2	0	3	1	2	3	8	0	1	6	0	0	0	3	0	0	7	2	0	0	0	0	0	1	1	1	0	0	2	3	3	3	1	9	6	6	0
1	ST8SIA4	0	2	2	0	0	3	9	2	0	0	1	1	2	32	1	1	9	12	0	5	3	3	1	1	5	1	4	12	0	0	0	0	4	0	1	1	8	2	15	7	1	3	2	3	13	10	2	11
1	PAM	0	1	0	2	0	1	8	1	4	4	2	1	1	4	2	3	0	5	0	3	1	0	2	0	9	0	0	4	1	0	0	0	1	0	1	1	1	1	6	15	5	0	5	3	6	11	3	7
1	TNFAIP8	7	1	0	0	4	0	7	15	2	2	1	6	0	26	2	1	0	0	2	2	4	2	0	1	0	1	3	15	0	1	0	1	0	0	0	1	2	0	6	9	1	1	4	3	9	3	8	32
1	LOX	0	0	1	9	0	0	0	12	3	2	2	3	0	6	1	0	9	10	0	3	3	1	8	0	1	2	0	10	2	0	0	0	2	0	0	0	1	2	15	21	1	1	0	0	1	8	5	5
1	SNCAIP	0	1	0	0	1	0	3	0	0	0	3	0	0	12	0	0	0	3	0	0	0	1	0	1	4	0	0	0	5	0	0	0	1	0	0	0	0	0	1	2	0	1	6	2	18	0	5	11
1	PPIC	0	0	0	2	0	0	0	9	13	3	0	1	0	5	2	3	1	0	5	0	5	5	2	1	0	0	0	7	0	1	1	0	0	0	0	0	0	1	5	4	1	0	6	3	0	4	0	2
1	GRAMD3	1	1	0	0	3	0	1	0	1	0	4	0	0	0	2	0	0	4	0	4	0	2	1	0	3	0	1	10	1	0	1	0	0	0	0	1	4	0	0	0	0	2	1	2	4	22	4	15
1	CHSY3	1	1	1	15	0	0	6	1	1	0	1	0	1	0	1	3	0	2	0	2	2	0	0	1	0	2	0	3	0	0	0	0	1	0	0	0	1	3	7	23	5	4	1	0	6	10	6	0
1	P4HA2	0	0	0	1	0	0	0	30	5	4	1	2	0	2	0	4	3	3	0	7	6	1	5	0	2	1	0	2	2	0	0	0	0	0	0	0	0	0	2	5	0	0	8	1	0	9	3	0
1	PDLIM4	0	0	1	0	0	0	4	5	7	2	1	0	0	18	0	2	1	6	0	0	7	0	0	2	3	0	0	3	0	0	0	0	0	0	0	0	0	3	14	17	2	4	7	1	22	0	3	19
1	SLC22A4	3	0	0	0	0	0	0	5	2	1	1	0	0	8	1	2	3	6	0	9	1	2	0	1	15	0	0	0	2	0	0	0	0	0	0	1	2	0	2	5	1	2	6	0	1	21	6	0
1	IRF1	16	3	2	0	4	2	2	4	2	5	4	6	0	46	2	4	5	4	0	2	3	1	0	0	0	0	3	10	0	0	0	0	0	0	0	4	5	0	4	4	1	0	3	3	1	13	5	7
1	TIFAB	0	0	2	0	6	4	0	0	0	2	1	2	2	22	1	0	2	4	1	2	0	0	0	2	0	1	4	1	0	1	0	0	0	0	0	1	5	1	4	8	0	0	0	3	7	9	1	5
1	DCANP1	0	0	0	0	4	3	1	0	0	2	1	2	1	4	0	0	3	4	1	1	1	0	0	2	0	1	1	3	0	0	0	0	2	0	0	0	9	2	15	8	0	0	3	1	2	9	7	4
1	TGFBI	3	3	0	10	2	0	0	11	4	5	0	0	0	10	0	2	4	5	9	2	0	3	6	0	1	2	4	4	2	0	1	0	0	0	0	1	0	0	0	23	2	1	4	1	3	10	6	8
1	MZB1	1	0	1	1	5	4	3	0	0	0	3	0	1	35	2	0	3	4	5	1	0	0	0	2	0	1	0	0	0	1	0	0	3	0	1	0	6	1	7	8	2	0	0	0	3	9	0	5
1	ECSCR	0	1	2	0	3	1	0	0	0	1	0	0	2	10	2	1	3	0	0	6	0	4	1	1	0	2	0	2	0	0	0	0	3	0	1	0	5	4	19	5	11	10	1	0	11	20	7	3
1	TMEM173	3	2	2	0	0	2	13	15	0	0	0	9	0	4	0	2	0	11	2	1	1	3	0	1	6	2	1	7	0	2	0	0	0	0	0	1	5	0	2	26	5	6	4	1	11	25	10	3
1	HBEGF	0	1	1	3	0	0	4	1	0	0	1	2	1	0	0	0	2	3	0	0	0	2	3	0	1	1	0	1	0	0	0	0	0	0	0	0	0	0	0	6	2	0	4	4	0	8	6	15
1	CD14	10	2	2	4	4	4	7	12	0	4	0	3	1	37	1	1	26	3	2	2	0	1	9	0	0	2	3	9	0	0	0	0	1	0	0	0	4	6	11	19	0	0	3	3	4	25	5	21
1	ARAP3	0	5	1	0	0	0	2	0	14	0	0	0	0	0	0	0	0	0	0	3	4	2	0	0	1	0	0	9	0	0	0	0	0	0	0	0	0	0	0	0	0	1	3	2	0	8	5	26
1	PCDH12	0	1	1	0	0	1	2	0	0	1	0	0	1	11	1	0	3	0	0	4	0	3	3	1	0	0	0	4	0	0	0	0	2	0	1	0	1	0	7	3	4	1	0	2	5	21	7	0
1	FGF1	0	0	0	11	0	0	4	4	7	0	0	0	1	13	0	0	1	0	0	0	13	0	0	1	1	0	0	5	0	0	0	0	0	0	0	0	1	6	15	6	4	2	5	1	11	5	2	9
1	DPYSL3	2	1	1	4	0	0	4	0	0	0	0	0	1	9	0	1	0	3	0	0	0	0	0	1	3	1	0	2	0	0	0	0	1	0	0	0	0	8	19	13	5	10	10	1	24	3	7	8
1	CSF1R	7	6	2	1	4	5	11	3	0	1	0	1	0	26	2	1	21	6	2	3	2	1	2	2	0	1	1	7	0	0	0	0	2	0	0	3	10	6	13	13	4	0	4	2	10	11	10	23
1	PDGFRB	0	0	1	11	3	3	1	1	0	3	0	0	1	21	1	1	3	0	0	1	0	5	3	2	0	3	0	2	0	0	0	0	2	0	0	0	2	4	13	21	9	9	2	3	5	27	9	0
1	ARSI	0	4	1	5	0	2	1	4	2	4	2	3	0	1	1	0	0	16	6	0	7	0	0	1	4	0	0	2	0	0	1	0	2	0	0	0	2	3	28	25	1	7	4	1	3	8	8	0
1	CD74	11	4	4	1	2	2	6	10	1	3	3	1	2	26	3	1	7	10	0	4	4	1	1	1	0	0	5	13	0	0	0	0	2	0	0	2	7	3	10	12	1	0	4	2	12	23	13	19
1	SYNPO	0	2	3	0	1	3	3	3	3	4	0	0	0	4	0	0	0	5	1	4	3	1	0	0	8	1	0	0	0	0	0	0	0	0	0	1	1	4	8	20	7	13	7	2	21	18	9	9
1	MYOZ3	0	0	1	0	0	1	1	0	0	4	1	0	1	3	0	0	0	2	1	0	7	2	0	1	0	2	0	5	0	0	0	0	2	0	1	1	2	1	9	5	10	2	7	2	16	17	6	0
1	SMIM3	0	4	2	0	0	0	1	0	0	2	1	3	3	12	0	1	3	6	0	1	3	5	2	1	6	1	0	8	0	0	0	0	1	0	0	0	1	0	1	18	6	7	2	2	9	24	7	0
1	TNIP1	0	1	2	0	1	0	1	1	3	0	1	2	0	9	1	0	3	4	0	10	1	5	1	0	0	0	2	7	0	0	0	0	0	0	0	0	2	0	3	11	1	0	3	1	1	20	5	8
1	GM2A	0	1	0	0	2	1	0	1	0	2	4	12	1	7	0	0	4	5	2	3	0	1	6	0	0	2	4	0	0	0	0	0	2	0	0	0	0	0	11	2	0	0	3	1	18	2	7	5
1	SPARC	0	0	0	12	1	2	1	0	4	4	0	0	0	2	1	4	1	0	0	2	0	9	11	1	2	2	0	5	1	0	0	0	2	0	0	0	1	5	10	13	4	6	1	3	5	27	5	0
1	GALNT10	1	0	0	7	0	0	0	3	0	0	0	0	1	4	1	2	4	0	0	0	0	1	8	0	0	0	0	3	3	0	0	0	0	0	0	1	1	0	1	20	4	0	1	1	4	13	16	0
1	HAVCR2	11	2	1	3	3	5	9	3	1	3	1	4	1	28	3	1	15	10	0	5	2	1	3	1	0	1	8	8	0	0	0	0	2	0	0	0	3	3	10	28	1	0	1	4	8	21	11	7
1	ITK	4	3	3	3	7	6	8	1	0	2	5	1	2	24	2	1	1	4	0	2	5	0	1	1	0	0	2	6	0	0	0	0	2	0	0	1	12	3	9	15	4	0	3	1	11	19	9	24
1	ADAM19	0	0	4	2	5	3	4	0	2	4	2	0	1	22	0	2	1	7	1	2	3	3	0	0	0	4	7	3	0	0	0	0	2	0	1	0	2	0	3	31	5	0	6	1	19	21	5	6
1	C1QTNF2	0	0	3	6	0	0	6	0	2	2	1	0	2	3	0	1	0	0	0	0	2	1	0	1	1	2	0	5	0	2	0	0	2	0	1	0	2	1	13	6	4	7	1	1	21	18	11	0
1	DOCK2	6	2	3	2	8	9	16	3	0	2	5	2	1	28	2	1	10	4	1	4	1	0	0	2	0	1	4	20	0	0	0	0	3	0	0	0	9	3	13	21	4	0	2	1	10	24	13	19
1	LCP2	11	2	4	3	18	7	15	10	2	3	0	1	1	13	2	2	10	5	0	4	1	2	2	3	0	0	2	13	0	0	0	0	3	0	1	2	7	3	8	20	1	0	3	1	10	31	11	18
1	KCNMB1	1	1	5	1	3	2	2	10	5	1	0	0	2	20	1	1	0	6	1	3	3	3	0	0	0	3	0	3	0	0	0	0	1	0	0	0	9	4	21	11	9	10	15	2	20	18	10	10
1	STK10	1	0	4	2	7	3	10	4	1	1	1	0	1	0	0	0	15	2	0	3	0	2	6	2	0	2	7	3	0	0	0	0	0	2	0	6	1	0	3	10	1	0	3	1	6	23	12	14
1	ATP6V0E1	0	0	0	0	2	0	0	1	1	1	0	1	0	6	3	0	4	0	0	4	0	1	3	0	0	0	0	11	0	0	0	0	0	1	0	0	0	0	0	4	3	1	0	0	4	9	3	0
1	HK3	1	0	1	0	6	5	16	4	0	0	1	4	0	31	1	1	15	9	4	2	0	1	2	3	1	3	8	6	0	0	0	0	1	0	0	2	4	2	12	34	3	0	0	3	0	11	8	11
1	DOK3	1	0	2	0	2	8	6	5	0	1	0	1	0	22	1	0	14	5	5	5	3	2	3	4	0	1	10	16	0	0	0	0	2	0	0	0	4	3	14	11	1	0	0	0	5	23	3	8
1	ADAMTS2	0	0	0	7	0	2	11	4	0	1	1	5	1	7	1	4	9	3	0	2	0	5	5	1	0	2	1	0	4	0	0	0	1	0	0	0	1	5	4	15	4	2	1	2	2	14	3	1
1	GFPT2	1	0	1	14	0	3	7	7	0	2	4	2	0	5	0	0	11	4	10	2	0	0	6	1	0	1	1	7	3	0	0	0	2	0	0	0	1	4	24	19	3	4	10	2	13	21	5	7
1	FLT4	0	1	1	0	0	1	4	0	0	2	0	0	2	10	0	0	0	0	0	2	1	2	3	1	0	0	0	3	0	0	0	0	2	0	1	1	1	2	13	0	4	8	3	3	7	11	6	3
1	MGAT1	1	0	4	1	0	0	1	8	1	2	0	5	2	2	0	0	4	0	0	7	2	1	1	0	0	2	2	9	0	0	0	0	2	0	0	0	2	0	13	0	0	1	4	3	10	14	3	19
1	SERPINB1	7	0	1	0	3	1	0	14	1	0	2	2	0	13	2	0	17	11	1	3	7	0	0	1	2	1	0	11	1	1	0	0	0	1	0	0	0	0	0	19	1	0	3	0	1	12	4	0
1	SERPINB9	0	1	3	0	1	1	5	1	0	0	5	6	0	25	1	0	8	5	1	3	4	0	5	0	1	1	3	7	0	0	0	0	1	0	0	0	4	0	7	21	0	3	4	1	2	21	5	22
1	F13A1	2	4	2	6	0	1	3	9	3	1	1	0	0	6	1	1	19	4	1	1	0	1	4	1	0	0	0	2	0	0	0	0	1	0	1	0	3	6	11	18	10	8	2	2	11	14	10	1
1	LY86	11	3	1	2	4	3	10	3	0	3	0	0	2	21	1	1	9	8	2	4	2	1	2	2	0	1	3	12	0	0	0	0	2	0	0	0	9	6	18	30	7	0	2	3	10	18	18	6
1	ADTRP	0	0	3	0	0	1	3	3	0	1	1	0	0	23	1	1	7	2	1	0	1	1	0	0	0	0	2	0	1	1	0	0	0	0	0	0	0	0	3	2	0	0	0	0	1	26	6	22
1	CD83	1	0	3	1	0	0	2	1	1	0	0	2	2	16	0	0	1	1	0	0	2	0	1	2	0	0	6	2	1	0	0	1	1	0	0	0	0	3	1	1	0	1	4	2	1	12	6	20
1	HLA-F	10	3	1	0	2	1	3	3	1	3	1	0	1	29	3	1	4	7	0	2	4	0	1	0	0	0	4	4	0	0	0	0	0	0	1	1	1	0	0	15	3	0	5	1	0	23	2	15
1	HCP5	3	1	0	0	0	1	2	5	1	1	2	0	1	4	6	6	0	7	0	1	3	0	0	0	2	0	3	8	0	0	0	0	0	0	0	1	0	0	0	7	0	0	4	0	0	10	2	4
1	LTA	0	1	2	0	3	3	0	0	0	1	1	1	2	14	3	1	3	5	0	3	0	0	0	3	0	1	9	3	0	0	0	0	2	0	1	0	5	1	6	11	0	0	0	0	7	12	5	12
1	HLA-DQA2	1	1	4	1	3	2	2	0	0	3	1	0	1	19	1	1	3	5	1	2	3	0	0	0	0	0	3	9	1	0	0	0	1	0	0	0	8	3	9	9	1	0	1	1	3	19	10	5
1	RNF144B	0	3	0	0	0	0	5	10	0	0	0	2	2	1	1	0	2	0	1	0	3	2	1	0	0	0	0	5	0	0	0	0	0	0	0	0	0	1	9	4	0	0	1	1	5	22	6	0
1	HLA-DPB1	15	3	4	3	6	1	4	3	1	3	2	2	1	33	4	1	7	11	0	3	4	0	0	0	2	0	3	10	0	0	0	0	4	0	1	0	9	4	20	12	1	0	5	3	15	32	26	20
1	TRIM38	0	2	0	0	0	1	2	7	1	1	1	7	2	0	1	0	0	7	0	2	6	0	0	0	4	0	1	16	1	0	0	0	1	0	0	1	1	0	3	0	1	0	4	2	4	5	2	6
1	BTN3A2	5	0	0	0	0	0	2	0	1	3	2	5	1	13	1	0	6	5	0	4	0	0	0	0	0	0	3	7	1	0	0	0	0	0	0	2	0	0	2	6	2	0	6	0	1	13	3	16
1	BTN3A3	4	0	0	0	0	1	6	0	1	6	3	3	2	20	2	4	2	4	0	3	0	0	2	0	0	0	4	1	1	0	0	0	1	0	0	5	2	0	1	9	1	0	4	2	6	22	7	20
1	UBD	6	0	2	0	4	0	0	3	0	2	5	1	0	23	1	2	2	6	0	4	0	0	0	3	0	0	10	3	0	0	0	0	0	0	0	1	9	0	3	10	0	0	3	1	1	8	4	15
1	HLA-E	12	4	2	1	0	3	5	4	1	7	2	0	1	20	2	1	16	3	0	6	4	3	3	0	0	0	5	14	0	0	0	0	2	0	0	4	2	0	3	15	1	0	4	0	4	31	10	25
1	PPP1R18	2	0	3	9	2	8	3	5	1	1	1	2	0	13	0	0	7	8	1	4	0	0	0	1	2	5	10	7	2	0	0	0	1	0	0	2	1	7	11	20	0	5	4	1	15	23	7	26
1	IER3	0	1	2	2	0	0	1	14	1	0	0	0	0	6	1	0	1	3	1	0	1	1	1	2	5	0	0	7	0	0	0	0	0	0	0	0	0	0	0	8	1	0	6	3	0	0	1	0
1	HCG26	1	2	1	0	0	2	1	0	0	1	1	0	2	5	1	5	0	7	0	1	3	0	0	0	1	1	2	2	0	0	0	0	0	0	0	2	0	0	0	1	2	0	2	1	0	14	5	7
1	LTB	2	2	4	2	1	0	1	3	0	2	4	0	2	23	1	1	2	7	1	3	2	1	0	2	0	0	8	3	0	0	0	0	2	0	0	0	7	1	11	17	4	0	1	1	10	24	12	11
1	LST1	7	2	3	1	4	5	5	3	0	4	0	0	1	30	2	1	10	10	0	3	1	1	1	1	0	1	5	11	0	0	0	0	2	0	0	0	8	6	8	25	3	0	1	1	6	27	14	13
1	NCR3	0	0	4	0	3	1	2	0	0	1	1	1	2	32	1	0	4	4	0	2	0	0	0	1	0	0	2	1	0	0	0	1	1	0	1	0	3	0	5	12	1	0	3	1	9	14	4	15
1	AIF1	9	5	4	2	9	3	7	4	0	4	0	2	1	33	2	1	12	10	2	4	0	2	3	1	0	1	2	8	0	0	0	0	3	0	0	0	5	4	15	25	3	1	3	2	11	19	11	24
1	C2	9	0	5	0	3	2	0	13	1	2	2	0	0	26	3	2	17	10	3	4	2	2	5	0	1	1	12	6	1	0	0	0	1	0	0	4	7	0	0	9	1	0	2	2	0	26	3	11
1	CFB	8	2	0	0	0	2	2	10	2	2	2	0	0	39	2	3	2	11	4	3	3	1	0	0	3	0	0	4	0	0	0	0	0	0	0	1	2	0	0	8	0	0	6	1	0	19	0	0
1	C4A	4	0	0	0	0	0	4	0	1	0	1	0	0	30	0	4	1	3	0	2	1	1	0	0	3	1	0	18	0	0	0	0	1	0	0	3	7	2	10	14	7	2	1	1	5	21	6	0
1	TNXB	0	0	1	0	0	0	16	0	0	0	2	0	0	5	0	0	2	0	0	0	1	2	5	2	0	0	0	6	0	0	1	0	4	0	1	0	9	2	17	2	11	1	2	1	19	16	9	2
1	GPSM3	3	4	4	0	5	3	11	1	0	3	0	0	1	3	1	0	14	7	1	3	2	0	2	3	0	2	7	12	0	0	0	0	1	0	0	1	10	1	13	7	6	0	5	0	7	17	10	16
1	HLA-DRA	10	4	4	1	5	0	3	6	1	3	3	2	1	29	2	1	6	11	1	4	4	1	0	1	0	0	4	11	0	0	0	0	4	0	1	0	12	3	8	16	2	0	3	1	10	25	25	16
1	HLA-DRB5	8	2	1	0	3	0	6	4	0	2	2	0	0	33	1	1	6	6	0	1	1	0	0	0	0	0	1	7	1	0	0	0	0	0	0	1	7	2	3	10	1	0	1	0	4	10	6	4
1	HLA-DRB6	0	1	4	0	1	0	3	0	0	3	2	2	1	23	2	1	4	5	0	2	3	0	0	0	0	0	2	7	0	0	0	0	2	0	0	0	8	1	7	14	1	1	1	2	2	18	7	4
1	HLA-DRB1	10	2	1	0	6	1	5	4	1	3	2	1	1	32	2	2	10	11	1	3	4	1	0	0	0	0	0	11	0	0	0	0	1	1	0	0	6	2	6	12	2	0	4	1	11	23	0	0
1	HLA-DQA1	2	3	1	0	4	2	3	0	0	2	1	1	1	27	1	3	7	11	1	3	3	1	0	0	0	0	0	10	0	0	0	0	2	0	0	1	4	3	12	17	2	0	3	0	9	20	9	0
1	HLA-DQB1	4	2	0	1	4	1	4	4	0	3	1	3	0	19	0	1	8	7	1	3	1	0	0	0	0	1	0	9	0	0	0	0	0	0	0	0	5	0	4	13	2	0	1	0	2	11	10	0
1	HLA-DQB2	3	2	2	0	2	0	2	0	0	2	1	3	1	20	2	1	1	9	0	2	4	1	0	0	3	1	2	8	0	0	0	0	0	0	0	1	4	4	12	7	1	0	5	1	2	18	6	5
1	HLA-DOB	5	1	2	0	0	0	2	0	0	2	1	2	3	34	3	1	1	6	1	4	1	1	0	1	0	0	10	5	0	0	0	0	3	0	3	1	3	0	8	14	3	0	3	1	10	15	9	29
1	TAP2	2	0	1	0	4	5	1	0	0	4	2	3	1	17	2	0	4	7	0	2	0	0	0	3	0	0	8	2	1	0	0	0	1	0	0	1	0	0	3	19	0	1	1	2	1	8	4	20
1	HLA-DMB	4	1	2	0	1	1	4	4	0	2	0	1	1	31	2	1	16	2	1	3	3	1	0	1	0	0	3	12	0	0	0	0	3	0	0	1	11	2	9	12	2	0	0	1	10	22	11	17
1	HLA-DMA	11	1	4	1	2	0	2	9	1	4	4	3	2	32	2	2	11	11	1	3	4	0	1	2	0	1	4	9	0	0	0	0	2	0	0	0	11	1	7	8	3	0	3	1	7	39	20	24
1	HLA-DOA	1	4	5	0	4	1	7	0	0	2	3	1	1	31	1	1	5	6	1	2	5	0	0	0	0	0	1	12	0	0	0	0	2	0	1	0	11	2	13	9	3	3	6	1	17	14	14	19
1	HLA-DPA1	16	4	4	2	7	1	3	3	1	3	2	0	2	33	1	1	5	8	0	4	5	0	0	1	0	0	2	14	0	0	0	0	3	0	0	0	7	4	10	19	3	1	2	1	10	35	18	15
1	HLA-DPB2	0	0	2	0	6	1	1	1	0	0	1	0	0	16	0	0	1	4	1	3	8	0	0	0	0	0	1	2	0	0	0	0	3	0	1	0	2	2	6	0	0	0	1	0	1	11	1	8
1	B3GALT4	0	0	0	0	0	1	5	4	1	0	0	0	0	11	2	0	0	4	0	0	4	1	0	4	4	0	0	0	0	1	0	0	0	1	0	0	1	0	8	1	2	1	6	1	6	4	1	0
1	ETV7	4	0	0	0	3	2	2	0	2	4	0	4	1	24	3	2	1	9	0	3	4	0	1	0	2	0	9	3	0	0	0	0	0	0	0	2	3	0	2	1	1	0	3	2	0	6	1	7
1	FGD2	3	3	2	0	9	4	9	0	0	6	3	2	2	34	3	1	6	3	1	2	0	0	0	0	0	1	4	8	0	0	0	0	1	0	0	0	10	2	10	8	5	1	2	1	17	19	11	25
1	PIM1	0	0	0	0	0	0	0	3	0	3	3	3	1	18	1	0	0	5	1	0	2	1	0	0	0	0	6	8	1	0	0	0	1	0	0	1	0	1	1	0	0	5	0	1	3	7	1	30
1	TREM2	6	1	0	2	1	1	0	2	0	1	1	7	1	10	1	0	6	1	2	4	2	0	2	2	0	3	0	15	0	0	0	0	2	0	0	0	0	7	14	13	0	0	0	1	3	20	13	0
1	TREML2	0	0	3	0	0	2	7	1	0	0	1	0	3	14	1	0	4	6	0	0	1	0	0	0	0	1	3	0	0	0	0	0	1	0	0	1	3	0	0	13	3	0	0	0	3	14	3	25
1	TREM1	0	0	1	2	0	2	2	7	0	0	0	5	0	10	2	0	7	7	3	0	3	2	1	2	2	0	2	9	0	0	0	0	0	0	0	0	0	2	9	17	0	0	0	1	0	7	2	4
1	TRERF1	0	0	2	0	0	2	7	0	0	1	0	9	0	16	0	1	4	0	0	0	0	0	10	2	0	0	0	1	10	0	0	0	0	0	1	1	0	0	4	0	0	2	4	1	3	0	2	0
1	PTCRA	0	0	2	0	4	3	1	0	0	3	1	0	1	9	2	0	3	4	3	0	4	1	0	0	0	0	2	7	0	0	0	0	2	0	0	0	1	1	3	1	0	0	0	0	1	7	6	7
1	RUNX2	0	1	3	0	0	0	4	1	0	2	1	0	1	13	2	1	6	6	2	3	8	0	6	2	9	4	1	14	3	0	0	0	1	0	1	0	1	1	9	4	2	0	6	2	1	5	1	0
1	PLA2G7	0	0	1	0	1	5	1	0	0	2	2	1	1	36	1	1	3	0	1	2	0	0	0	2	0	1	4	3	1	0	0	0	1	0	0	0	2	4	10	10	0	0	0	2	0	18	3	11
1	TRAM2	0	0	2	0	0	0	2	5	2	0	0	1	0	1	0	1	3	0	3	1	0	3	2	0	0	1	1	13	3	0	0	0	1	0	0	0	0	0	4	11	3	11	0	0	5	1	1	8
1	OGFRL1	4	1	0	1	2	0	1	10	3	0	1	3	1	8	0	1	0	7	1	3	0	0	0	1	3	1	7	4	1	0	0	0	3	0	0	0	1	1	7	21	0	0	4	1	14	0	12	30
1	CD109	0	1	0	0	0	1	1	14	2	1	2	6	0	2	1	1	0	8	0	2	3	4	0	0	12	0	0	9	0	0	0	0	0	0	0	0	0	4	13	32	3	0	2	1	10	0	4	9
1	COL12A1	0	0	0	9	1	2	3	4	1	2	2	0	0	13	2	1	4	3	2	0	4	4	10	0	0	0	0	1	2	0	0	0	2	0	0	0	0	1	8	10	1	2	0	3	4	5	1	0
1	FAM46A	0	1	2	1	0	0	2	4	5	0	2	6	1	6	1	1	1	4	0	0	3	0	0	0	0	1	2	19	1	1	0	0	1	0	1	1	1	0	6	2	0	3	4	2	3	25	2	20
1	TPBG	2	0	0	3	1	0	4	10	0	1	2	4	0	0	1	1	3	7	0	0	2	0	5	1	0	0	0	0	2	0	0	0	0	0	0	0	0	1	1	11	1	0	6	0	1	0	0	0
1	NT5E	3	0	0	11	3	0	2	0	0	4	1	1	2	9	1	5	6	8	0	0	0	0	1	0	6	0	2	1	0	1	0	0	0	0	0	0	1	0	0	20	6	0	12	1	1	21	6	17
1	PRDM1	0	4	4	5	3	2	8	2	0	0	0	0	3	31	1	2	2	2	0	4	1	3	3	2	3	0	3	5	0	0	0	0	2	0	1	1	1	0	4	16	1	8	4	2	3	15	5	13
1	SCML4	1	2	3	2	7	3	2	0	0	4	4	0	6	14	0	0	2	4	2	2	6	0	1	0	0	2	1	5	0	1	0	0	0	0	2	2	11	0	0	9	5	1	5	1	2	20	11	20
1	MICAL1	0	0	1	4	1	2	2	1	0	6	1	0	0	1	0	1	0	9	3	2	0	0	0	4	0	2	3	0	1	0	0	0	0	0	0	0	1	0	0	1	5	0	3	3	0	26	4	5
1	FYN	0	2	0	0	0	3	10	0	0	1	1	4	0	1	0	0	7	9	0	4	0	4	4	0	8	1	4	0	2	0	0	0	2	0	2	4	7	1	11	9	6	11	3	1	13	11	4	24
1	DSE	0	0	0	5	0	1	7	21	2	1	3	0	2	19	0	0	3	8	5	0	0	2	10	1	0	0	2	14	3	0	0	0	2	0	0	0	0	3	10	33	4	2	6	1	13	18	8	30
1	FAM26F	4	1	1	0	5	2	3	10	0	5	0	1	2	15	1	3	10	3	1	3	5	0	2	1	0	1	3	7	0	0	0	0	2	0	0	2	3	2	8	10	0	0	3	1	2	10	3	17
1	DCBLD1	0	0	2	2	0	0	1	0	2	3	0	1	1	13	1	1	12	0	0	2	0	0	4	0	0	1	4	3	2	0	0	0	1	0	1	1	0	0	4	5	1	0	0	0	0	11	2	3
1	GJA1	1	2	1	2	0	0	2	0	4	2	1	1	1	16	1	2	3	1	0	4	8	2	7	0	1	0	0	8	4	0	0	0	3	0	0	0	1	1	11	1	1	1	11	2	27	1	7	0
1	SMPDL3A	2	1	0	8	4	0	0	6	1	2	0	2	0	0	0	0	7	0	0	5	0	5	6	0	1	0	0	1	2	0	0	0	0	0	1	1	0	0	1	0	1	3	0	0	0	20	1	1
1	THEMIS	0	0	3	0	8	5	6	0	0	2	4	0	1	9	1	0	2	2	1	3	4	0	0	0	0	1	1	0	0	0	0	0	1	0	0	4	12	0	2	11	2	1	3	1	6	4	6	17
1	LAMA2	0	0	0	1	0	1	4	4	5	0	3	1	2	6	0	1	2	0	0	0	4	1	12	0	0	0	0	5	6	0	0	0	2	0	0	0	4	3	8	6	13	17	2	3	23	19	18	3
1	ARHGAP18	5	0	0	4	2	0	1	11	8	3	2	0	1	3	1	0	16	2	0	0	6	0	6	2	0	0	1	7	1	0	0	0	0	0	1	3	7	0	0	3	3	0	0	1	0	24	11	2
1	SAMD3	10	0	0	4	3	7	8	3	0	5	1	2	2	27	1	1	2	3	0	4	5	1	0	0	0	1	1	3	0	0	0	0	0	0	0	2	9	1	5	15	2	5	1	0	3	17	5	21
1	TMEM200A	1	0	0	13	2	1	1	0	0	0	3	1	0	15	2	1	0	7	0	6	1	2	0	1	0	0	2	1	0	0	0	0	0	0	0	0	1	0	1	12	5	13	0	1	1	28	8	6
1	MOXD1	1	0	0	10	2	0	3	8	8	1	5	0	0	2	0	2	1	4	2	0	8	0	1	2	0	0	4	5	1	0	0	0	4	0	1	0	5	9	12	5	9	0	5	2	21	15	6	9
1	VNN1	8	1	1	2	1	0	1	6	0	0	2	5	0	19	2	0	7	5	1	0	1	0	1	0	0	0	4	4	0	0	0	0	0	1	0	1	1	0	4	25	1	1	2	0	0	32	5	23
1	VNN2	4	3	5	0	4	1	0	9	1	0	2	1	1	22	1	0	8	4	2	1	3	1	1	1	0	1	2	3	0	0	0	0	0	0	4	0	6	3	7	14	3	0	3	1	0	29	3	18
1	IFNGR1	1	0	1	0	1	1	5	0	0	2	3	2	0	3	2	1	5	7	0	2	0	0	1	0	3	1	0	5	1	0	0	0	1	0	1	0	0	0	3	4	0	2	1	3	0	25	8	21
1	TNFAIP3	3	0	3	1	0	0	0	7	2	0	3	2	1	26	1	1	0	3	1	3	2	2	1	1	0	1	4	8	0	0	0	0	1	0	0	1	0	0	3	11	1	0	5	3	1	23	5	28
1	TXLNB	0	0	0	0	0	0	1	0	4	0	6	0	0	18	0	0	0	2	1	0	4	1	0	2	0	0	0	7	0	0	0	0	2	0	1	0	5	3	3	9	6	1	0	0	27	2	5	0
1	ADGRG6	0	4	0	1	0	0	2	0	0	0	0	4	0	4	3	1	0	0	0	3	0	0	1	0	0	0	4	3	0	0	0	0	0	0	0	0	1	0	2	0	0	0	7	2	0	4	1	11
1	PHACTR2	0	0	0	0	0	0	4	7	3	0	0	0	0	7	0	1	2	0	0	3	5	3	4	0	0	0	1	6	3	1	0	0	2	0	2	0	2	0	0	0	1	3	5	3	9	20	8	19
1	PLAGL1	0	2	0	0	0	2	2	6	1	0	3	0	1	11	0	0	1	0	0	1	6	4	11	3	0	2	3	6	7	0	0	0	0	0	1	0	2	0	0	1	0	3	3	2	10	0	3	23
1	STX11	4	1	4	0	14	4	12	2	0	3	2	3	1	35	0	0	6	0	0	2	2	2	0	0	0	0	2	10	2	0	0	0	3	0	0	2	3	4	17	17	2	3	2	2	17	8	8	24
1	RAB32	2	0	1	1	1	0	1	8	4	0	3	0	0	0	2	0	2	9	1	2	5	3	1	0	0	0	2	16	3	1	0	0	0	0	0	0	0	0	0	16	3	1	2	1	7	3	4	13
1	ZC3H12D	0	0	3	0	2	0	1	0	0	2	1	0	2	31	0	2	2	3	0	3	2	0	0	1	1	1	8	5	1	1	0	0	0	0	0	0	6	0	0	14	1	0	2	0	0	13	11	16
1	PLEKHG1	0	2	1	0	0	0	3	1	17	0	0	2	0	13	3	1	4	3	0	1	10	3	7	0	6	0	2	3	5	0	0	0	1	0	1	1	4	0	5	0	0	0	3	2	1	0	4	22
1	SYTL3	0	1	0	0	0	0	12	12	2	1	0	3	2	22	0	1	3	0	0	2	5	0	0	1	0	0	4	13	0	0	0	0	1	0	0	0	7	2	13	18	3	0	4	2	9	23	1	21
1	TAGAP	18	3	3	2	8	7	8	0	0	0	3	1	4	31	0	1	2	5	1	2	0	0	1	1	0	0	4	3	0	0	0	0	2	0	0	2	14	4	15	18	4	2	5	1	17	32	8	25
1	FNDC1	2	0	0	9	2	1	3	7	0	1	0	0	1	8	0	1	0	0	2	1	1	1	5	1	0	1	0	3	3	0	0	0	0	1	0	0	1	8	22	17	5	1	0	0	6	11	0	1
1	SOD2	10	8	2	1	1	2	4	6	3	1	7	1	0	26	5	1	0	6	4	1	6	0	0	0	0	0	6	8	0	0	0	0	2	0	1	2	0	0	5	21	3	1	3	1	0	15	3	30
1	CCR6	0	1	2	0	0	4	1	0	0	3	2	0	8	18	1	0	0	4	0	4	4	0	0	4	0	2	1	1	0	0	0	0	2	0	1	1	7	0	0	6	3	2	4	0	1	28	9	10
1	THBS2	1	0	0	17	2	2	8	2	1	6	4	0	0	12	1	3	4	6	3	2	2	0	1	1	1	3	0	1	2	0	0	0	0	1	0	0	1	9	18	6	5	4	0	0	5	9	1	0
1	MICALL2	2	0	0	0	0	0	1	12	7	0	0	2	1	17	0	3	0	5	3	1	6	3	0	0	10	2	0	9	0	0	0	0	0	0	0	0	0	0	1	0	1	0	0	0	0	12	0	0
1	CARD11	2	1	3	0	1	2	6	3	0	1	1	0	0	36	6	2	4	11	3	1	6	0	1	2	0	1	2	15	0	0	0	0	0	0	0	0	1	1	0	0	0	3	3	1	1	3	0	10
1	ACTB	0	1	0	2	2	1	3	0	0	2	1	0	0	9	1	0	1	2	4	0	2	3	0	0	0	0	5	9	0	0	0	0	0	1	0	0	1	0	2	29	2	3	6	1	6	16	4	9
1	FSCN1	0	0	0	0	0	4	2	0	1	3	0	12	0	7	0	0	4	0	2	2	2	3	16	2	0	3	6	8	7	0	0	0	0	0	0	0	0	2	9	10	0	2	3	3	3	0	1	27
1	MEOX2	0	0	0	7	1	0	0	0	8	2	1	0	0	6	0	0	4	0	0	0	6	4	5	0	0	0	0	2	5	0	0	0	1	0	3	0	5	8	19	6	4	3	1	3	20	29	9	6
1	AHR	1	0	0	0	1	0	1	1	0	0	2	5	1	1	1	0	5	13	0	1	3	2	1	0	6	0	0	2	1	0	0	0	0	0	0	0	0	0	3	0	0	1	5	1	0	4	12	13
1	TWIST1	1	5	2	6	0	2	3	3	2	0	1	0	1	1	1	2	1	2	1	0	3	8	3	1	0	3	0	4	2	0	1	0	1	0	0	0	1	9	7	16	1	0	0	0	3	0	1	2
1	MACC1	0	0	0	0	0	0	4	0	0	0	2	0	2	14	3	0	0	11	0	0	6	0	0	0	7	0	1	13	0	0	0	0	0	0	0	1	2	0	0	0	0	0	5	3	0	10	4	2
1	ITGB8	0	0	0	0	0	0	5	0	5	0	2	0	0	1	4	1	0	6	0	0	3	0	0	1	8	0	4	3	2	0	0	0	0	0	0	0	0	0	0	3	0	0	9	2	0	0	3	24
1	IL6	0	1	2	4	0	1	4	6	0	0	4	2	2	24	1	0	2	5	3	0	3	3	0	0	0	1	1	5	0	0	0	0	1	0	0	0	0	0	2	12	1	0	2	2	1	2	5	21
1	GPNMB	3	0	1	5	2	0	6	12	0	1	3	4	0	0	1	2	0	8	3	0	6	1	0	2	0	0	3	2	0	0	0	0	1	0	0	0	0	8	18	0	6	3	1	1	8	0	6	17
1	OSBPL3	0	1	0	0	0	0	0	3	8	0	1	0	0	18	0	1	4	1	4	0	12	0	2	1	0	0	9	12	3	0	0	0	0	0	0	0	0	0	0	2	0	0	5	0	0	0	4	32
1	SNX10	1	0	0	5	1	4	2	12	3	1	1	1	0	1	0	1	2	4	3	1	4	0	2	0	0	1	0	1	0	0	0	0	1	0	1	3	1	1	2	7	0	0	0	0	1	9	5	0
1	CPVL	0	1	1	0	0	0	2	4	2	4	0	0	1	14	0	3	9	0	0	0	0	1	2	2	0	0	1	10	0	0	0	0	1	0	0	0	3	0	8	10	0	3	4	1	5	12	7	24
1	NOD1	0	0	0	0	0	1	1	11	3	4	1	0	1	2	0	0	1	9	1	1	4	2	2	1	12	3	0	23	1	0	0	0	0	0	0	4	0	0	0	2	0	1	0	0	5	11	5	20
1	INMT	0	0	5	1	2	0	13	1	0	0	2	0	0	22	0	1	1	3	0	0	4	1	0	1	4	0	0	6	0	0	0	0	3	1	0	0	7	2	14	1	12	4	9	0	27	21	8	1
1	AQP1	1	1	0	11	0	0	7	1	0	1	0	0	0	3	0	1	1	0	0	1	3	4	0	0	1	0	0	10	0	0	1	0	0	0	0	0	5	0	10	1	17	6	10	3	9	12	11	4
1	AOAH	7	3	4	2	13	4	10	4	0	2	1	1	1	18	2	1	11	3	1	4	0	0	1	1	0	0	2	4	0	0	0	0	2	0	0	1	4	0	0	18	1	0	4	1	12	3	11	18
1	ELMO1	0	1	5	0	1	5	0	0	0	1	0	0	3	23	0	3	12	0	0	5	0	2	1	0	0	1	1	1	1	0	0	0	1	0	0	1	1	2	10	17	5	3	3	2	27	12	10	20
1	GPR141	3	0	1	1	0	1	0	0	0	1	0	0	0	24	1	0	4	0	1	1	1	1	0	0	0	0	1	5	0	0	0	0	2	0	1	2	4	2	4	2	0	0	0	1	2	15	3	1
1	SFRP4	1	0	0	13	0	0	2	1	4	2	4	0	3	2	0	1	2	7	0	0	5	1	1	1	0	0	0	10	0	0	0	0	3	1	0	0	2	7	15	11	6	15	0	1	4	7	3	1
1	STK17A	0	2	0	0	0	1	1	0	6	2	3	2	1	16	0	0	2	8	4	0	0	0	0	1	0	0	2	3	1	0	0	0	1	0	0	0	0	1	5	18	0	0	3	1	4	5	11	20
1	AEBP1	0	0	1	14	0	2	7	3	8	3	1	0	0	0	1	0	0	3	0	0	8	3	0	2	6	1	0	5	0	0	0	0	1	0	0	0	1	10	23	18	10	18	3	2	11	22	5	0
1	MYO1G	0	1	5	0	4	3	4	9	1	2	2	1	0	42	2	3	7	14	1	5	3	0	0	1	6	1	6	3	0	0	0	0	0	0	0	0	1	3	13	19	1	0	1	2	9	22	8	8
1	IKZF1	2	4	3	0	7	5	9	0	0	2	6	1	2	30	2	2	4	5	0	4	3	0	0	1	0	0	3	18	0	0	0	0	2	0	0	0	15	2	13	12	1	0	1	1	13	16	10	27
1	NCF1B	0	1	2	0	9	9	7	0	0	2	0	2	0	4	2	1	4	4	0	1	4	0	0	3	0	3	1	12	0	0	0	0	2	0	0	1	6	3	12	18	1	0	2	0	11	18	8	11
1	LAT2	2	3	1	1	3	3	9	0	0	2	0	0	1	30	1	2	14	8	2	4	5	1	2	1	0	1	5	16	0	0	0	0	1	0	0	0	5	1	14	25	2	0	2	3	11	32	11	9
1	NCF1	5	1	1	1	7	12	13	5	0	2	1	1	1	5	4	1	9	5	2	2	3	1	2	2	0	1	5	15	0	0	0	0	2	0	1	0	0	4	14	21	3	0	3	1	9	20	7	4
1	NCF1C	8	1	2	1	7	9	8	0	4	2	1	2	1	6	3	1	6	3	1	2	3	0	0	1	0	1	2	9	0	0	0	0	2	0	0	0	7	4	11	19	2	0	1	0	4	21	8	6
1	FGL2	9	3	1	3	6	9	10	4	0	4	5	1	0	14	2	1	1	1	0	0	5	0	0	0	0	0	0	12	0	0	0	0	2	0	0	1	11	3	8	18	3	5	7	1	19	19	8	21
1	GSAP	2	4	0	0	1	0	1	9	9	1	0	0	1	8	0	0	1	0	1	2	8	1	2	1	0	4	0	6	0	0	0	0	0	0	1	0	3	0	0	0	1	0	0	0	0	12	5	0
1	SEMA3C	0	0	0	7	0	0	7	1	0	5	5	0	0	0	1	0	0	8	3	0	0	1	2	2	0	0	0	2	2	3	0	0	1	0	0	0	1	0	0	0	0	3	8	2	5	9	4	0
1	HGF	0	4	3	1	0	0	12	4	0	0	3	0	0	18	0	1	0	1	0	0	3	1	1	1	0	1	0	4	0	0	0	0	1	0	0	0	3	0	7	11	6	7	4	2	12	25	4	1
1	SEMA3A	0	0	1	0	0	0	3	2	0	1	1	0	0	20	0	0	2	5	0	0	8	2	10	3	0	0	0	6	4	0	0	0	0	0	1	0	0	0	0	19	4	0	16	3	6	2	0	7
1	STEAP4	0	1	2	0	1	0	8	2	0	3	1	1	1	4	0	0	3	4	0	0	0	2	2	0	3	0	0	0	0	0	0	0	0	0	0	0	1	1	12	7	3	9	0	1	19	23	2	1
1	FZD1	0	1	0	12	3	1	5	1	1	0	0	0	0	1	0	2	0	0	1	10	3	1	2	2	0	2	2	6	6	0	1	0	2	0	0	0	1	7	12	2	2	1	5	2	19	3	3	21
1	SAMD9	1	0	0	0	1	2	5	0	3	0	0	4	0	14	0	0	1	4	0	0	2	0	0	0	2	0	1	9	1	0	0	0	0	0	0	0	0	1	4	14	1	0	4	2	1	8	8	0
1	SAMD9L	7	0	0	0	2	1	9	4	13	5	1	3	1	20	1	0	1	2	0	5	6	0	0	2	0	0	3	15	0	0	0	0	0	0	0	0	2	2	4	18	1	1	3	1	8	15	11	5
1	COL1A2	1	0	2	10	2	1	5	10	2	6	2	0	0	8	0	0	4	5	3	3	1	1	8	1	1	1	0	7	4	0	0	0	2	0	0	0	1	5	16	20	9	3	1	2	3	14	1	0
1	GAL3ST4	1	1	0	2	2	3	6	3	4	0	1	0	1	2	0	1	0	5	3	3	3	3	0	3	1	1	1	17	1	0	0	0	0	0	0	0	1	2	5	2	1	0	3	2	5	1	4	3
1	PVRIG	2	0	0	0	3	2	1	0	0	2	1	0	1	22	0	0	1	0	1	3	0	0	0	0	0	3	2	1	0	0	0	1	0	0	0	0	8	0	0	2	0	0	0	0	5	9	4	9
1	PILRA	0	0	3	0	1	4	4	0	0	1	0	2	1	36	3	1	13	6	1	3	1	0	0	1	0	1	8	10	0	0	0	0	1	0	0	0	6	2	13	33	4	0	0	2	5	17	10	5
1	PCOLCE	0	0	0	10	0	1	1	4	2	3	2	0	0	13	1	1	5	3	3	0	4	1	10	0	0	1	0	9	4	0	0	0	0	0	0	0	2	6	18	12	6	4	4	2	9	22	0	1
1	SERPINE1	0	0	2	11	2	0	5	12	2	2	0	1	1	12	1	2	2	0	1	3	6	2	2	1	0	1	0	9	2	0	0	0	2	0	0	0	0	2	7	5	2	1	0	0	2	11	2	0
1	LRRC17	0	0	2	1	0	0	2	0	4	4	0	0	0	8	0	0	1	0	0	2	0	6	2	1	0	0	0	6	2	0	0	0	1	0	0	1	1	4	9	2	10	0	4	1	9	15	3	0
1	CCDC71L	0	0	0	3	0	0	5	3	0	2	1	0	1	4	2	0	3	7	5	0	0	0	0	0	0	0	5	1	2	0	0	0	0	0	0	1	1	0	1	24	0	0	1	0	3	1	0	30
1	PIK3CG	3	4	1	0	5	5	5	2	0	0	2	1	1	33	1	1	9	2	0	4	3	0	1	0	0	0	3	10	0	1	0	0	2	0	1	1	9	3	18	11	2	4	1	1	14	15	8	19
1	LAMB1	0	0	0	2	3	0	1	4	0	2	0	0	0	0	2	1	1	1	0	0	5	5	5	2	2	0	1	6	7	0	1	0	1	0	0	0	1	0	7	1	0	0	2	1	6	4	4	7
1	DOCK4	0	2	0	1	1	3	1	0	1	1	0	4	1	3	2	4	2	0	0	1	4	1	1	0	0	0	0	1	2	0	0	0	2	0	0	1	1	2	18	7	1	6	0	0	3	8	3	15
1	MDFIC	3	1	1	8	3	0	7	6	11	0	2	1	0	3	1	1	3	14	1	0	7	3	5	0	7	0	0	2	2	0	0	0	2	0	0	0	4	6	17	1	0	5	7	3	22	10	10	19
1	TFEC	8	2	0	1	3	12	15	4	0	4	1	1	0	26	2	1	13	5	1	3	4	0	0	2	0	1	11	18	0	0	0	0	1	0	0	1	6	4	15	19	3	0	0	1	6	18	12	13
1	CAV2	1	1	0	2	1	3	2	1	0	0	3	4	1	1	0	0	0	1	1	3	6	4	0	0	3	0	0	4	1	0	0	0	0	0	0	0	0	0	15	21	2	9	12	2	6	5	11	16
1	CAV1	0	1	0	2	2	2	1	6	1	4	3	0	1	1	0	0	0	3	1	2	0	3	0	1	0	1	0	5	1	0	0	0	2	0	0	0	0	5	15	28	4	21	15	1	23	12	7	12
1	FLNC	0	0	0	1	0	3	2	3	1	6	2	2	0	6	0	0	1	0	4	0	8	1	0	2	0	0	1	8	1	0	1	0	0	0	0	0	1	3	10	20	6	14	13	1	15	11	3	7
1	TMEM140	15	5	0	0	6	4	1	1	2	1	1	0	1	3	1	0	1	1	3	9	2	1	0	0	0	1	1	7	1	0	0	0	0	1	0	1	1	3	14	3	1	9	1	2	11	18	7	14
1	TBXAS1	5	2	2	0	1	4	11	4	0	1	0	0	1	33	2	1	19	7	1	2	1	2	5	3	0	0	2	14	0	0	0	0	0	1	0	0	5	0	0	18	3	0	1	0	1	19	8	6
1	DENND2A	0	1	1	0	0	0	4	0	1	3	0	0	0	4	0	1	0	0	1	0	9	5	2	2	0	0	1	6	3	1	1	1	0	0	0	0	1	0	0	0	4	8	9	1	13	18	8	15
1	CLEC5A	2	0	0	1	0	2	5	4	3	1	2	4	0	14	0	0	3	2	1	1	5	0	1	0	0	0	3	12	0	0	0	0	0	0	0	0	2	1	7	14	0	0	0	1	0	12	10	0
1	GSTK1	0	1	0	0	0	0	1	1	5	1	0	0	1	7	2	0	2	0	3	1	5	0	0	0	0	0	0	6	1	0	0	0	0	1	0	0	2	0	0	0	0	0	0	0	0	11	3	1
1	ZYX	0	0	0	0	0	2	1	1	1	2	2	1	0	27	0	0	0	9	2	1	3	4	0	1	5	0	0	13	1	0	0	0	0	0	0	1	1	3	3	20	5	9	6	0	10	21	8	28
1	TCAF2	0	0	0	0	0	0	2	0	3	0	0	1	1	9	0	1	2	0	2	4	4	0	0	0	0	1	0	6	1	0	0	0	1	1	0	1	0	2	4	0	0	1	5	3	2	0	2	2
1	TPK1	0	3	0	0	1	1	5	10	0	1	1	1	0	9	1	2	0	1	1	2	5	1	0	0	0	1	0	4	0	0	0	0	0	0	0	0	6	0	1	0	4	0	3	2	0	25	13	12
1	RARRES2	0	1	0	2	0	0	0	8	3	1	2	0	0	14	1	1	1	2	4	1	8	2	0	0	2	2	1	1	0	0	0	0	0	0	0	0	2	6	17	10	8	10	8	0	15	42	4	9
1	GIMAP8	7	4	4	2	4	10	9	13	1	3	0	0	1	33	2	1	12	0	0	2	0	3	2	0	0	0	1	6	0	0	0	0	3	0	0	3	8	2	14	13	8	14	5	1	23	16	14	20
1	GIMAP7	7	4	4	4	8	10	8	1	1	4	0	1	1	23	1	1	2	0	0	1	0	2	0	0	0	1	0	0	0	0	0	0	2	0	2	4	12	5	16	7	6	3	4	0	31	27	11	10
1	GIMAP4	8	2	7	3	8	9	13	7	2	3	0	1	2	26	3	1	9	0	0	3	2	2	1	0	0	0	0	9	0	0	0	0	3	0	0	3	12	6	16	17	3	7	5	1	24	25	13	14
1	GIMAP2	17	1	3	3	5	1	4	9	3	5	0	0	0	22	0	0	7	0	0	3	3	2	0	1	0	0	1	11	0	1	0	0	0	0	0	1	9	0	2	9	2	5	3	0	7	17	10	10
1	GIMAP1	7	2	7	5	9	9	13	7	0	4	1	1	2	25	3	1	11	0	0	2	1	2	0	0	0	2	0	5	0	0	0	0	1	0	0	2	10	7	18	14	6	11	5	1	20	37	12	17
1	GIMAP5	3	2	2	4	8	11	10	3	7	3	0	1	3	6	2	1	7	0	0	2	0	2	1	1	0	0	0	1	0	0	0	0	1	0	0	2	11	5	10	11	6	8	8	3	11	24	10	4
1	TMEM176B	1	0	0	3	1	1	1	3	2	3	1	0	0	24	1	1	2	2	2	9	8	1	0	0	0	0	1	9	0	0	0	0	0	1	1	0	5	0	1	18	4	1	5	1	0	16	1	10
1	TMEM176A	2	0	0	2	0	0	0	6	3	3	0	0	0	19	0	1	2	8	1	8	6	1	0	0	1	1	1	3	0	0	0	0	0	0	1	0	7	0	0	11	3	0	7	0	1	25	2	9
1	CHPF2	0	0	0	0	0	0	2	5	4	4	0	0	0	6	0	4	1	8	7	1	3	1	4	0	8	2	0	8	2	0	0	0	0	0	0	2	1	0	1	2	3	0	0	0	0	3	0	0
1	NUB1	1	1	0	0	2	2	0	0	0	4	1	0	3	11	0	0	0	4	4	0	1	0	0	0	2	0	0	3	1	0	0	0	0	1	0	1	3	0	1	2	1	1	0	0	1	3	3	3
1	CTSB	0	2	0	2	0	1	1	8	0	1	0	5	0	6	1	0	12	1	1	1	5	0	1	0	2	0	4	8	1	0	0	0	0	1	0	0	1	3	1	24	2	0	6	5	0	6	3	4
1	DLC1	0	0	0	1	2	2	4	0	1	2	1	0	1	0	0	0	5	2	0	0	7	2	6	0	2	0	0	2	0	0	0	0	1	0	0	0	1	3	14	1	5	7	2	4	23	11	8	5
1	MSR1	2	2	0	1	1	1	3	4	0	1	0	4	1	18	1	1	7	10	1	1	0	1	2	0	0	0	1	14	0	0	0	0	2	0	0	0	4	5	7	21	5	0	0	2	5	23	10	1
1	PDGFRL	0	0	1	2	0	0	1	6	4	1	1	3	1	4	0	0	6	0	6	2	20	1	7	0	0	1	0	6	2	0	0	0	1	0	0	0	2	4	20	3	4	0	0	1	12	12	0	2
1	LZTS1	0	0	2	4	0	1	2	1	0	2	0	0	0	0	0	0	0	2	0	1	3	1	0	0	4	1	0	1	0	0	0	0	2	0	0	0	5	2	6	5	2	2	1	3	3	15	0	12
1	DOK2	3	2	7	1	3	8	7	6	0	3	2	1	0	37	1	1	10	7	0	3	0	1	0	2	0	1	7	3	0	0	0	0	3	0	0	1	8	5	11	34	3	0	2	4	13	19	9	29
1	LOXL2	0	0	0	4	1	2	0	6	1	3	0	2	0	6	0	0	1	2	3	4	0	5	2	1	0	2	0	15	2	0	0	0	0	0	0	0	0	1	8	8	1	0	1	3	0	11	1	1
1	ADAM28	0	1	0	0	3	0	4	4	0	0	0	4	1	23	2	1	4	3	1	2	3	1	0	3	0	0	2	18	0	0	0	0	0	0	0	0	9	3	8	3	1	0	3	2	1	14	2	9
1	ADAMDEC1	4	0	1	3	1	6	1	3	0	1	3	0	2	14	6	0	3	4	3	1	0	0	0	2	0	2	4	1	0	0	0	0	0	0	0	1	4	1	6	10	1	0	0	0	3	6	2	6
1	PNOC	0	0	0	1	0	2	2	0	0	0	1	0	0	21	1	0	2	1	1	1	0	0	0	0	0	0	2	0	0	0	0	0	1	1	0	0	1	1	4	3	2	2	0	0	9	7	2	18
1	RNF122	0	0	1	0	1	0	2	0	0	1	1	4	0	3	0	0	0	1	0	0	0	4	2	1	0	1	5	6	0	0	0	0	2	0	0	0	0	2	8	3	4	2	2	2	17	3	2	16
1	ADGRA2	0	0	0	11	0	1	5	1	0	1	1	0	1	0	0	2	0	0	0	1	0	6	0	1	0	2	0	1	0	0	0	0	2	1	0	1	1	10	10	4	11	5	13	3	11	12	13	5
1	HTRA4	4	0	3	3	4	2	1	7	0	0	1	2	0	23	1	0	6	3	4	4	0	0	1	0	0	2	5	2	0	0	0	0	0	0	0	1	2	2	4	5	1	0	0	1	0	11	2	5
1	IDO1	14	0	0	0	1	2	1	1	1	7	4	2	0	11	2	0	2	1	0	6	1	0	0	2	0	1	5	1	0	0	0	0	0	0	0	4	5	1	5	17	0	0	0	2	0	10	3	12
1	C8orf4	0	0	2	2	0	0	7	2	3	0	0	1	2	30	1	0	0	6	0	0	1	2	1	2	2	0	0	15	0	0	0	1	0	0	0	0	4	0	1	0	0	0	0	2	5	7	1	0
1	ANK1	0	1	0	0	0	0	0	1	0	2	2	2	0	11	0	1	1	5	0	3	0	0	1	1	0	0	1	0	0	1	0	0	0	0	2	0	1	0	3	3	1	0	0	2	4	7	2	3
1	CEBPD	7	0	0	0	0	0	4	8	4	0	0	1	0	25	0	3	0	0	1	1	2	2	2	0	0	0	0	6	0	0	1	0	0	0	0	0	0	0	2	1	0	0	2	0	11	3	0	4
1	LYN	8	2	2	0	0	0	4	5	0	0	4	1	0	33	1	2	7	11	0	2	4	0	2	2	5	0	5	7	0	0	0	0	0	1	0	0	1	0	2	9	1	0	0	2	2	7	1	27
1	DNAJC5B	1	0	0	2	4	1	3	1	1	0	0	3	1	17	1	0	4	8	1	5	0	0	0	0	0	1	4	0	0	0	0	0	1	0	0	0	2	3	6	3	0	0	0	2	1	14	6	4
1	SULF1	5	0	0	12	2	1	4	9	0	0	2	1	0	17	1	1	0	2	1	1	1	2	0	0	0	2	1	7	0	0	0	0	0	0	0	0	2	7	9	23	4	0	3	2	4	4	0	0
1	SLCO5A1	0	0	0	0	0	1	0	0	0	0	2	0	1	7	1	2	1	3	4	1	0	3	0	0	0	1	11	2	0	0	0	0	0	1	2	0	4	0	1	5	2	0	0	2	2	6	0	13
1	MSC	0	1	0	9	3	2	6	0	0	1	3	0	0	2	0	0	2	5	1	3	0	3	0	4	0	1	2	0	0	0	0	0	3	0	0	0	1	4	15	25	6	2	0	1	12	1	3	9
1	LY96	10	3	3	7	11	5	1	19	1	0	2	2	0	7	1	2	7	10	2	2	2	2	0	5	0	1	2	8	0	0	0	0	5	0	0	0	0	6	17	29	4	5	0	0	12	18	2	21
1	IL7	9	1	1	6	2	0	1	1	4	1	3	1	0	15	2	1	0	3	1	6	4	0	0	0	0	1	2	6	0	0	0	0	0	0	0	0	7	0	1	5	0	2	2	2	1	22	11	28
1	PAG1	6	2	1	1	4	0	2	0	0	3	2	2	0	0	0	1	1	9	0	6	0	0	0	2	0	1	3	2	0	1	0	0	0	0	4	0	1	0	2	0	1	1	0	2	0	34	7	13
1	CTHRC1	0	0	2	12	0	0	0	11	0	1	2	1	2	4	1	0	2	11	2	1	3	3	2	5	3	2	0	7	1	0	0	0	1	0	0	0	1	8	6	17	4	0	0	0	2	4	0	0
1	DCSTAMP	0	0	1	0	3	1	1	0	0	0	1	0	0	11	0	1	0	9	2	3	1	0	0	0	5	2	1	0	0	0	0	0	1	2	1	0	0	4	3	0	0	0	0	1	0	6	7	0
1	TNFRSF11B	2	1	0	0	0	0	4	2	4	0	0	0	0	12	2	1	0	0	0	0	7	2	1	0	0	0	0	10	0	0	0	0	0	0	0	0	2	0	0	1	1	3	0	2	0	8	4	11
1	COL14A1	0	2	1	0	0	1	16	1	0	1	0	0	1	15	0	1	0	0	1	0	0	4	0	1	0	0	0	6	0	0	1	0	1	0	0	1	5	5	15	8	17	1	6	5	17	12	11	3
1	HAS2	0	0	1	5	0	2	7	3	0	1	1	0	1	0	0	0	2	3	1	0	0	0	3	0	2	0	1	12	1	1	0	0	1	0	1	0	1	0	2	9	1	0	3	1	2	17	5	12
1	FBXO32	11	2	0	2	0	0	1	9	1	5	3	1	0	0	1	2	0	2	4	0	1	4	0	0	0	0	5	5	0	0	1	0	1	0	0	0	1	3	15	8	0	3	5	1	11	1	0	32
1	TMEM71	4	2	1	5	2	0	11	5	8	0	0	2	1	5	1	0	5	2	0	1	5	0	2	1	2	1	1	9	0	0	0	0	2	0	0	3	13	0	2	11	2	5	3	0	20	13	4	25
1	SLA	8	4	3	2	10	7	12	10	0	2	1	6	0	25	1	1	11	0	2	3	2	1	2	2	0	0	3	6	0	0	0	0	3	0	0	2	8	4	21	22	4	0	1	2	15	27	12	19
1	WISP1	1	0	1	7	1	2	3	2	3	0	3	2	1	19	1	0	2	6	0	0	10	1	1	0	0	0	0	6	1	0	0	0	3	0	1	0	0	2	14	16	5	3	2	2	5	6	2	0
1	COL22A1	0	0	2	0	1	1	0	0	1	4	2	0	0	3	0	2	0	4	6	1	5	0	0	0	0	0	2	6	0	0	0	0	0	0	0	0	0	2	6	0	0	10	2	1	0	4	0	0
1	DENND3	6	2	0	0	1	0	9	7	1	0	1	0	0	39	2	3	1	0	0	0	6	2	1	3	0	1	5	7	0	0	0	0	0	1	1	1	1	0	1	7	0	2	3	2	6	32	4	28
1	LY6E	1	0	2	0	0	0	8	0	0	3	1	2	0	0	0	1	3	10	0	5	0	0	0	3	8	1	0	0	0	0	0	0	0	0	0	0	0	0	1	3	0	0	1	0	0	14	5	2
1	DOCK8	2	0	0	1	2	3	11	3	0	3	2	3	0	25	1	0	15	0	0	2	4	4	2	2	0	0	1	14	0	0	0	0	1	0	0	0	10	2	9	0	1	0	3	0	4	24	10	25
1	GLIS3	0	1	0	0	1	0	3	0	0	1	0	2	0	19	3	3	0	0	0	0	3	5	0	1	0	0	0	14	0	0	0	0	1	0	0	1	0	0	11	1	3	0	4	2	6	17	3	1
1	CD274	2	2	0	0	1	2	4	3	3	3	5	5	2	37	2	0	1	4	0	0	7	0	0	0	0	0	4	6	0	0	0	0	0	0	1	1	4	0	5	11	0	0	3	1	1	3	6	18
1	PDCD1LG2	0	2	4	1	10	6	7	0	1	4	6	2	4	21	2	0	2	7	0	2	3	2	0	0	0	0	6	20	0	0	0	0	2	0	0	3	1	4	12	26	1	3	3	1	12	7	9	28
1	ADAMTSL1	0	0	0	8	1	0	5	3	0	0	2	0	2	11	0	1	1	3	1	0	0	1	4	0	0	0	0	2	1	0	0	0	2	0	0	0	1	1	8	11	7	11	1	4	19	1	4	1
1	HACD4	0	1	2	0	1	0	13	15	0	1	3	0	0	4	0	2	0	0	0	0	11	0	1	3	0	0	0	9	0	1	1	0	1	0	1	3	0	3	17	4	0	0	12	3	12	5	6	2
1	B4GALT1	1	0	0	0	0	1	1	4	0	2	4	3	1	14	2	1	7	5	2	0	1	4	3	0	0	0	0	9	3	0	0	0	0	0	0	1	0	1	2	0	0	0	6	2	0	3	1	0
1	AQP3	0	0	2	0	0	2	3	0	0	2	2	5	2	21	1	2	7	7	0	0	0	0	4	0	0	0	1	0	0	0	0	0	0	0	0	1	1	0	5	0	0	1	3	1	1	13	3	4
1	ANXA2P2	1	0	0	6	0	1	0	12	8	1	2	4	0	4	1	2	14	14	4	2	3	2	6	2	5	1	0	8	1	0	0	0	0	1	0	0	0	0	5	19	1	1	8	3	0	2	6	5
1	CD72	1	0	1	0	4	3	10	11	0	2	1	4	2	37	1	0	4	0	3	2	0	0	0	3	0	1	15	8	0	0	0	0	2	0	0	0	6	2	15	9	2	0	2	4	4	18	5	18
1	SIT1	2	1	5	0	4	2	3	0	0	2	2	2	2	39	1	1	3	4	0	3	5	0	0	1	0	0	3	6	0	0	0	0	1	0	1	0	10	1	9	18	3	0	3	1	10	22	5	26
1	TPM2	0	0	2	3	1	0	0	11	2	5	1	1	0	11	0	0	0	0	2	0	0	2	0	1	0	2	0	0	0	0	0	0	0	0	0	0	2	7	12	13	7	6	11	1	21	16	0	16
1	GLIPR2	2	0	1	0	0	0	8	0	0	3	3	2	2	20	0	1	0	2	2	2	0	1	0	3	0	5	5	6	0	0	0	0	2	0	0	1	2	7	17	20	2	8	2	3	24	15	9	29
1	ANXA1	2	1	0	0	1	0	14	4	8	1	1	2	2	3	2	1	16	9	5	1	3	3	9	2	12	0	1	14	1	0	0	0	0	0	1	0	0	3	3	10	0	1	7	2	7	0	11	13
1	PCSK5	0	0	0	6	0	0	1	2	17	0	0	1	0	13	2	2	1	1	0	2	3	0	0	0	3	0	0	2	3	0	0	0	1	0	0	0	1	2	9	8	3	1	2	3	0	4	12	8
1	GNA14	0	0	2	0	3	0	7	4	1	0	0	3	1	14	0	1	1	0	0	0	3	6	0	0	0	0	0	4	0	2	0	0	1	0	0	0	6	0	2	1	1	3	5	3	9	20	3	0
1	CTSL	3	0	0	1	1	2	3	6	1	2	0	1	2	0	1	0	9	0	0	1	2	1	0	1	0	0	7	5	0	0	0	0	0	0	0	1	1	6	14	15	1	3	0	0	3	11	3	9
1	S1PR3	0	0	2	0	0	3	5	0	0	0	1	0	2	19	0	1	0	2	0	0	4	2	0	0	0	0	0	21	0	0	0	0	2	0	1	0	2	5	10	5	3	4	4	4	26	12	0	0
1	SYK	0	4	4	0	1	1	10	5	0	0	1	0	3	17	2	2	11	0	1	0	4	1	2	4	0	0	3	16	0	0	0	0	0	0	0	0	6	0	0	0	1	0	2	0	0	4	4	5
1	ROR2	0	0	1	0	0	1	4	2	0	1	1	0	0	16	0	1	0	0	4	1	4	0	0	1	0	0	0	5	0	0	0	0	1	0	0	1	0	4	12	21	5	2	11	0	17	2	4	0
1	ECM2	0	0	0	15	5	1	3	5	4	2	1	0	0	5	1	1	2	0	0	0	4	3	1	0	0	0	0	21	1	0	0	0	3	0	0	0	2	6	21	11	6	11	2	3	25	21	14	0
1	FGD3	0	1	6	0	3	2	6	7	0	2	3	1	0	17	0	1	11	1	0	0	0	2	2	3	0	0	0	2	0	0	0	0	0	0	1	4	4	0	1	0	0	0	5	0	9	22	8	0
1	SUSD3	3	1	1	0	3	2	2	3	0	2	0	0	0	19	1	0	0	4	0	0	2	1	0	0	6	0	0	7	0	0	0	1	2	0	0	0	6	0	0	15	0	8	4	1	1	14	4	0
1	FBP1	8	0	3	0	0	0	4	8	0	0	0	0	0	24	1	2	14	0	0	0	3	2	3	0	0	0	0	14	0	1	0	0	1	2	0	0	2	1	0	0	0	0	0	0	0	17	7	0
1	TBC1D2	4	0	2	1	1	1	0	0	0	0	2	3	0	26	2	0	3	11	5	1	0	1	0	0	7	0	0	0	1	1	0	0	0	1	0	0	0	0	0	6	0	0	6	1	0	2	4	0
1	GALNT12	0	0	1	0	0	0	8	4	1	0	0	1	0	7	2	0	1	1	0	1	5	1	1	5	4	0	3	1	1	1	0	0	0	0	0	0	0	0	0	0	0	0	1	0	0	1	3	30
1	ABCA1	0	0	0	4	0	2	2	1	0	2	0	0	0	4	0	0	7	0	1	5	0	0	6	0	3	2	0	4	1	0	0	0	1	0	0	0	0	2	6	0	0	1	0	0	16	3	4	3
1	LPAR1	1	0	1	4	0	0	10	1	1	0	3	0	0	19	0	2	4	0	0	0	9	1	4	2	0	0	0	3	3	0	0	0	2	0	0	2	1	0	8	11	3	1	7	2	25	3	1	2
1	FAM225B	0	0	1	4	0	0	0	0	0	3	1	1	0	3	1	2	1	2	3	3	4	1	2	0	0	1	0	0	1	0	0	0	0	0	0	1	2	0	6	9	1	1	3	1	2	5	0	1
1	SLC31A2	8	0	2	8	4	4	8	9	0	3	2	3	0	32	2	2	14	2	1	3	5	0	4	0	0	0	4	0	0	0	0	0	2	0	0	3	0	3	11	7	1	0	0	1	2	21	8	12
1	FKBP15	1	0	1	1	3	0	0	2	0	5	0	5	0	2	2	2	11	0	0	2	0	0	6	0	0	0	0	12	0	0	0	1	0	0	1	3	1	0	4	5	0	0	0	0	0	8	4	0
1	AKNA	0	1	3	0	6	3	4	0	0	0	3	1	2	24	0	0	0	10	0	2	0	1	0	0	5	2	1	1	0	1	0	0	0	0	0	4	9	0	0	4	1	4	4	2	12	23	6	33
1	TNFSF8	0	4	2	0	3	4	6	0	0	0	3	2	1	18	2	1	5	3	0	2	1	0	0	0	0	0	2	9	0	0	0	0	2	0	0	2	6	0	15	10	2	0	1	1	16	27	8	10
1	TNC	0	0	0	1	2	0	7	2	4	3	2	2	1	12	0	0	0	15	1	0	4	1	0	0	7	0	0	21	0	0	0	0	1	0	0	0	0	2	15	25	2	0	6	2	13	1	5	10
1	TRAF1	0	0	0	0	2	5	0	8	1	0	0	0	2	4	2	1	1	4	0	1	13	0	0	0	0	1	3	5	0	0	0	0	0	0	0	1	4	1	2	11	2	1	2	1	15	13	5	8
1	GSN	1	1	2	0	0	0	2	6	0	2	2	2	1	5	1	0	0	9	0	2	6	5	0	0	9	1	0	4	0	2	0	1	0	0	0	0	2	6	8	14	5	9	8	4	26	2	14	17
1	STOM	2	0	0	2	1	0	3	12	3	0	0	1	3	0	1	3	0	4	0	2	4	3	0	0	0	0	0	5	0	0	0	0	2	0	0	3	1	3	11	26	5	8	11	2	21	14	6	0
1	GGTA1P	1	4	5	0	2	5	4	0	1	2	1	1	1	26	1	1	8	1	0	2	0	3	2	0	0	0	0	3	0	0	0	1	1	0	0	1	11	4	10	15	3	0	4	2	18	17	20	14
1	PTGS1	0	1	2	0	1	2	9	1	3	2	1	0	0	13	1	3	5	5	0	0	9	0	2	3	0	0	0	13	0	0	0	0	2	0	0	1	0	1	15	25	5	1	5	0	20	22	11	2
1	ANGPTL2	0	0	2	9	0	1	5	0	0	3	1	0	1	4	0	1	10	1	0	3	0	2	6	0	0	1	0	0	2	0	0	0	2	0	0	0	3	12	24	3	7	8	3	1	8	24	2	6
1	FAM129B	0	0	1	0	0	1	5	0	0	1	2	3	1	0	2	0	8	8	2	0	0	3	3	4	5	0	0	5	2	0	0	0	0	0	0	0	0	0	1	2	0	0	0	0	0	3	2	0
1	SH2D3C	0	1	3	0	0	5	2	0	0	0	0	1	2	32	0	1	3	0	0	2	0	2	1	0	0	1	0	0	0	0	0	0	1	0	0	2	4	3	11	4	4	6	3	0	34	14	12	8
1	ENG	0	2	4	0	2	1	13	2	1	0	0	0	1	9	0	0	14	0	0	4	2	3	5	1	0	0	0	11	0	0	0	0	2	0	0	0	3	0	15	5	5	7	0	1	12	28	11	11
1	ST6GALNAC6	0	0	2	1	0	1	3	3	1	3	0	0	2	18	1	0	3	0	0	0	3	1	4	0	1	0	0	0	0	1	0	0	0	0	0	0	4	2	4	13	7	5	0	0	24	18	13	1
1	CERCAM	0	0	1	3	0	0	4	0	0	5	0	1	2	0	1	0	3	0	5	1	2	0	3	2	0	1	0	0	0	0	0	0	0	0	0	0	1	4	21	6	1	0	5	1	10	2	0	0
1	FNBP1	2	0	2	0	0	1	1	0	0	3	2	0	0	3	1	1	0	0	0	1	6	0	0	1	0	1	2	1	0	0	0	0	1	0	0	0	9	5	6	5	5	15	6	1	24	16	5	17
1	FAM78A	9	1	3	7	12	7	9	7	0	1	0	4	1	3	0	2	12	4	1	3	4	2	4	3	0	2	8	8	1	0	0	0	1	0	1	6	12	4	14	19	3	0	2	2	11	21	8	22
1	NTNG2	3	0	0	6	0	2	2	0	0	0	0	0	4	15	2	2	1	4	3	1	0	4	1	2	1	3	2	0	1	0	0	0	0	0	0	8	3	8	18	15	7	1	3	2	16	16	5	1
1	GBGT1	0	7	2	2	0	3	5	8	0	1	0	0	0	15	0	0	4	3	3	2	7	1	3	5	0	3	0	12	0	0	0	0	1	0	0	0	5	0	4	4	0	3	3	0	7	9	6	14
1	SLC2A6	0	0	2	2	0	1	2	1	0	0	1	1	1	28	1	1	2	5	1	1	0	0	0	1	0	3	11	0	1	0	0	0	0	0	0	1	0	2	7	0	0	0	0	1	1	19	3	7
1	COL5A1	0	0	3	16	0	2	5	12	3	5	0	0	0	6	1	1	10	6	4	2	8	2	16	2	3	2	0	9	4	0	0	0	2	1	0	0	1	2	10	11	3	4	2	2	3	16	0	0
1	CARD9	6	2	4	0	2	1	6	8	1	1	1	0	1	28	1	1	12	10	3	2	4	0	3	4	1	2	2	12	1	0	0	0	0	0	0	0	7	0	5	1	0	0	2	1	0	16	1	13
1	FUT7	0	2	4	0	4	3	2	0	0	3	0	0	1	31	1	0	7	7	1	2	1	0	1	1	1	2	7	0	0	0	0	0	0	0	1	1	5	0	1	13	1	0	0	2	2	13	8	8
1	C9orf139	0	1	0	0	4	8	0	5	0	1	0	3	0	17	3	0	2	0	2	0	1	0	0	0	0	2	3	0	0	0	0	0	0	0	0	2	4	0	2	7	1	0	0	0	3	13	4	2
1	TOR4A	1	1	0	0	1	0	6	5	1	1	1	2	0	36	1	0	5	2	0	0	0	4	2	3	7	2	2	11	0	0	0	0	0	0	0	0	0	0	0	2	1	1	2	0	0	27	2	10
1	IL15RA	18	0	6	0	3	4	5	9	2	5	0	2	1	46	2	1	6	8	3	3	0	3	0	2	0	3	6	4	0	0	0	0	0	1	0	1	2	1	1	24	0	6	1	2	1	18	6	32
1	IL2RA	1	3	1	2	2	5	4	6	1	2	4	3	2	22	3	2	18	10	2	0	0	1	6	2	2	1	14	0	0	0	0	0	4	0	0	1	5	1	7	24	2	0	1	2	4	15	4	27
1	PFKFB3	0	0	1	0	0	0	9	0	0	1	2	12	0	0	1	0	2	4	0	0	0	2	0	1	6	0	0	7	0	0	0	0	0	0	0	0	0	0	4	5	0	0	6	2	0	2	1	2
1	GATA3	0	0	2	0	1	1	7	0	0	3	2	1	0	24	1	0	1	1	0	0	3	0	4	0	1	0	0	11	0	0	0	0	0	0	0	1	0	2	9	0	0	0	8	1	6	18	6	0
1	CELF2	0	0	3	0	5	6	11	0	0	1	5	0	0	1	0	4	0	9	2	2	0	0	0	1	0	1	1	1	0	0	0	0	3	0	0	5	15	0	0	26	6	1	7	2	28	34	5	17
1	OPTN	4	0	0	0	2	2	0	4	0	3	1	3	0	3	3	0	0	12	0	5	6	0	0	1	1	0	5	1	0	0	0	0	1	0	0	0	0	2	6	23	3	2	8	3	4	15	3	39
1	VIM	0	0	0	4	3	1	4	2	5	2	0	0	1	0	1	0	12	0	0	3	4	2	5	1	0	0	1	25	1	0	0	0	1	0	0	0	2	9	22	21	7	5	4	1	25	17	9	15
1	MRC1	4	1	0	2	1	4	10	9	1	0	3	0	0	5	1	1	15	5	0	0	0	1	3	0	3	0	1	2	0	0	0	0	1	1	0	1	2	6	12	20	4	1	2	1	7	24	11	5
1	PLXDC2	0	0	0	1	0	2	10	3	1	4	2	1	0	16	1	1	1	9	1	1	8	2	5	0	4	0	1	18	1	0	0	0	1	0	1	0	1	6	23	12	8	5	6	2	17	12	15	14
1	APBB1IP	3	3	0	1	12	7	3	2	0	2	1	1	1	31	1	1	16	4	2	3	4	1	1	0	0	1	3	15	0	0	0	0	3	0	0	0	17	4	19	5	0	0	2	3	11	20	8	26
1	MAP3K8	0	0	1	1	0	2	0	12	0	0	1	2	1	17	1	1	1	0	3	0	0	2	0	0	0	2	1	6	0	0	0	0	2	0	1	1	3	0	1	1	0	1	6	3	0	15	4	18
1	ITGB1	0	0	0	0	2	0	0	6	1	3	2	0	0	4	1	0	0	6	0	1	6	0	0	1	4	2	1	10	0	0	0	0	0	0	0	0	1	0	9	4	1	0	5	3	7	8	1	5
1	NRP1	0	0	0	0	1	1	2	10	3	0	0	2	1	5	1	1	0	0	0	1	1	2	5	1	0	0	0	2	0	0	1	0	0	0	2	0	1	4	6	9	4	4	0	0	16	19	3	7
1	CSGALNACT2	0	0	2	3	0	0	0	0	0	2	2	1	0	5	1	0	0	10	0	1	0	0	3	1	8	0	1	1	1	0	0	0	0	0	1	1	1	4	13	13	5	0	0	0	10	13	6	1
1	RASGEF1A	1	0	0	0	0	1	1	3	0	1	2	0	0	25	0	0	2	3	0	0	5	0	2	4	4	0	1	4	1	0	0	0	0	0	0	6	0	0	0	0	0	1	4	1	1	0	0	10
1	CXCL12	1	2	1	11	0	5	14	1	0	0	3	0	3	18	0	1	1	1	0	0	0	2	3	1	0	0	0	0	1	0	0	0	1	0	1	0	7	2	13	17	10	26	5	2	16	23	9	9
1	RASSF4	0	4	0	1	0	6	0	1	0	2	1	1	1	34	1	2	23	0	0	3	0	0	2	0	0	1	6	2	1	0	0	0	2	0	0	0	7	0	10	17	2	1	5	1	2	16	4	20
1	C10orf10	1	1	3	0	0	0	0	2	1	1	0	2	4	21	2	0	0	2	0	2	2	4	1	2	0	1	3	5	1	0	0	0	0	0	0	0	1	6	6	6	6	6	2	0	7	13	7	24
1	ALOX5	5	1	0	0	1	1	7	9	0	0	5	5	1	22	3	1	7	15	4	2	3	1	0	4	6	1	0	11	0	0	0	0	0	1	0	0	8	0	5	0	0	0	2	2	0	27	11	10
1	ARHGAP22	0	0	0	0	0	2	3	2	0	4	0	2	0	27	1	0	3	0	3	2	0	0	0	4	0	1	10	0	2	0	0	0	0	0	0	0	1	0	6	21	1	1	6	1	18	11	2	21
1	WDFY4	0	2	2	1	5	7	9	1	2	1	1	0	3	35	1	0	7	7	1	1	1	0	1	3	0	0	1	11	0	0	0	0	3	0	0	0	13	2	18	26	5	0	2	1	11	19	7	16
1	C10orf128	1	2	4	3	1	3	3	0	0	0	3	0	1	15	1	0	1	5	0	1	3	0	1	0	0	0	0	3	0	0	0	0	2	0	0	0	7	3	19	11	3	3	3	1	18	23	12	16
1	TMEM26	0	5	0	0	0	3	16	5	0	0	0	1	0	15	1	1	0	0	0	2	4	3	3	1	0	0	0	0	2	0	0	0	0	0	0	1	1	1	5	7	0	2	0	0	1	20	4	1
1	SRGN	7	0	4	2	4	8	20	6	0	2	2	2	2	23	2	0	16	2	0	3	1	1	2	0	0	0	3	5	0	0	0	0	2	0	0	1	8	4	15	23	2	2	5	1	14	24	8	19
1	COL13A1	0	0	2	0	0	0	2	6	0	0	0	0	2	10	0	0	1	0	1	0	0	4	5	0	3	2	0	0	6	0	0	0	0	0	0	0	0	3	8	6	1	4	9	1	2	14	7	0
1	PALD1	0	3	3	0	0	0	2	0	0	1	1	0	2	13	1	0	0	1	0	2	1	2	0	1	0	0	0	9	0	0	0	0	2	0	0	0	5	0	0	15	7	1	4	2	6	13	10	14
1	PRF1	11	5	3	2	20	4	4	5	3	5	0	2	4	19	2	3	6	1	1	2	5	0	0	0	0	0	6	1	0	0	0	0	4	0	0	2	5	0	2	20	1	1	4	1	6	18	9	34
1	ADAMTS14	0	0	1	5	0	0	1	3	1	3	2	2	0	13	1	1	7	11	10	2	3	2	9	2	2	2	0	0	2	0	0	0	0	0	0	1	0	0	2	14	2	0	0	0	0	7	1	0
1	CDH23	0	1	7	0	0	0	1	0	0	0	2	0	1	24	0	2	0	4	0	0	4	5	0	0	0	1	0	0	2	0	0	0	1	0	0	0	1	1	10	0	0	6	4	0	24	14	8	4
1	C10orf54	12	3	2	0	5	2	4	9	5	4	1	3	1	49	2	2	9	1	0	2	2	3	2	0	0	0	1	5	0	0	0	0	0	0	0	1	6	1	14	12	4	14	6	1	13	28	8	28
1	PSAP	0	2	0	0	0	3	2	2	0	0	2	1	1	7	2	2	10	9	2	0	0	0	3	1	0	0	3	12	0	0	0	0	1	0	1	0	0	1	11	6	1	0	1	2	3	17	8	11
1	SPOCK2	0	0	0	1	0	3	2	6	2	0	2	7	0	19	1	1	3	9	0	0	0	0	2	1	6	0	7	1	0	0	0	0	1	0	0	3	15	2	15	5	3	2	1	0	14	28	10	21
1	PLAU	4	3	0	15	2	0	2	4	0	3	1	1	0	16	1	1	20	10	1	0	4	4	6	4	4	0	2	23	0	0	0	0	0	1	0	0	0	1	3	15	2	1	6	2	0	2	4	1
1	PLAC9	0	0	3	12	0	0	2	2	3	1	1	0	2	10	0	1	6	0	0	2	0	2	9	1	0	2	0	0	2	0	0	0	0	0	0	0	8	4	9	2	9	11	5	1	9	10	15	4
1	CDHR1	0	0	0	0	0	0	2	0	0	3	1	0	2	3	0	2	2	2	1	5	0	0	2	0	0	1	0	0	0	0	0	0	0	0	0	2	0	0	0	0	0	0	10	4	5	0	6	25
1	PAPSS2	1	0	0	5	2	0	3	0	0	0	1	1	0	12	0	4	9	0	0	0	0	1	6	0	0	0	0	0	1	2	0	0	0	0	0	1	2	0	2	29	5	3	1	4	0	21	6	3
1	FAS	7	0	0	2	1	2	4	8	4	6	1	3	0	27	2	1	0	11	2	2	5	0	1	0	6	0	2	1	0	2	0	0	1	0	0	2	9	1	2	30	3	4	3	4	7	12	21	23
1	CH25H	4	0	1	7	0	0	4	2	0	1	1	0	2	19	1	1	6	7	0	0	1	1	3	1	0	0	1	3	0	1	0	0	1	0	0	0	5	2	0	9	8	2	4	2	22	5	11	12
1	LIPA	1	0	0	2	5	3	2	0	0	1	0	0	1	6	1	1	10	5	0	3	0	0	6	1	2	0	1	0	0	1	0	0	0	1	3	2	3	1	7	7	1	0	2	3	1	16	8	0
1	HTR7	0	0	4	0	0	1	4	2	0	3	1	0	2	13	0	1	0	4	1	1	1	0	4	0	0	0	0	2	1	0	0	0	0	0	0	1	0	2	10	5	0	0	5	2	10	0	6	4
1	HHEX	3	0	2	2	2	0	1	3	0	0	0	2	2	1	1	1	1	0	0	1	1	4	0	0	0	1	0	6	0	0	0	0	0	0	0	1	3	1	4	3	1	10	4	1	1	3	5	2
1	MYOF	2	0	0	4	2	1	5	11	3	3	1	3	1	8	3	1	1	2	0	2	7	4	1	0	1	1	0	16	1	0	0	0	0	0	0	1	0	1	11	1	2	4	8	2	5	3	9	1
1	ENTPD1	0	0	1	0	1	3	2	0	0	0	0	0	3	7	1	0	0	0	0	2	0	4	0	4	4	1	1	1	0	0	0	0	2	0	0	0	6	2	13	8	6	2	4	2	21	23	10	1
1	BLNK	1	2	4	1	2	0	2	3	0	0	1	1	1	29	2	1	0	2	0	0	1	0	0	1	3	0	0	6	0	1	0	0	0	0	0	0	5	0	0	0	0	0	0	1	3	18	12	0
1	PIK3AP1	2	3	0	2	1	1	1	0	3	0	0	1	2	27	1	1	15	0	1	1	0	0	1	1	0	0	10	10	0	0	0	0	0	0	1	1	2	1	4	32	3	0	0	0	0	15	14	26
1	MARVELD1	0	0	0	4	0	0	8	5	3	3	2	0	3	0	0	0	0	10	2	2	7	1	3	2	3	2	0	5	2	0	1	0	1	1	1	0	0	3	5	17	3	6	8	3	15	6	6	1
1	SFXN3	1	0	0	5	0	0	1	1	0	2	1	0	1	0	0	3	0	14	3	1	0	1	3	3	7	1	0	0	0	0	0	0	0	0	0	2	0	0	3	2	3	2	7	2	1	17	15	0
1	CALHM2	5	0	5	0	1	0	5	11	2	0	1	0	2	3	0	4	7	0	0	2	4	2	1	1	0	4	0	6	1	0	0	0	3	0	0	1	1	7	6	0	4	11	3	2	17	27	6	0
1	ITPRIP	0	2	1	1	1	1	7	3	0	1	0	5	1	5	1	0	3	0	0	4	4	5	4	0	0	1	4	8	1	0	0	0	1	0	0	0	1	2	9	30	5	3	5	1	8	10	10	31
1	DUSP5	0	0	1	3	2	0	8	0	1	0	1	1	0	13	1	2	0	13	0	0	3	0	1	0	9	0	0	2	0	0	0	0	1	1	0	1	0	0	3	1	1	1	3	1	6	2	1	0
1	RGS10	0	2	2	0	0	0	2	4	0	1	2	3	0	6	1	0	4	4	3	3	1	0	3	5	0	3	5	8	0	0	0	0	1	0	0	0	1	1	1	8	1	0	0	0	7	6	8	2
1	HTRA1	0	0	1	4	0	1	1	3	2	6	0	0	1	9	1	4	1	0	1	1	0	3	2	1	0	2	0	0	2	0	0	0	1	0	0	0	1	4	13	12	2	0	6	1	11	8	7	0
1	CHST15	0	0	1	2	0	1	5	1	1	1	2	1	0	23	0	1	7	7	1	3	0	0	6	1	9	1	0	3	2	0	0	0	0	0	1	0	0	2	14	39	3	2	7	1	14	13	0	0
1	ADAM12	0	0	0	13	2	1	1	3	1	1	1	1	0	6	1	1	4	8	10	3	9	0	10	3	2	2	0	3	2	0	0	0	1	1	0	0	0	2	8	11	4	0	0	0	2	0	1	0
1	PTPRE	3	0	0	2	0	0	4	0	0	1	1	1	1	36	3	2	5	12	0	3	0	3	1	3	8	0	0	0	1	0	0	0	0	0	0	3	2	0	3	1	1	0	3	2	0	13	3	8
1	VENTX	0	1	0	0	2	3	2	7	1	2	0	0	0	12	1	0	3	4	1	2	2	1	3	1	0	1	0	10	0	0	0	0	0	0	0	0	5	1	1	20	2	2	0	2	11	19	8	7
1	ADAM8	1	0	5	0	2	1	1	6	1	2	2	3	0	27	2	0	5	9	5	2	0	0	0	3	0	3	7	0	0	0	0	0	0	0	0	0	1	3	9	0	0	0	1	1	0	25	3	5
1	IFITM2	2	1	2	0	0	0	7	13	8	2	1	0	1	4	0	0	3	0	1	0	2	3	0	0	0	2	0	3	1	0	0	0	0	1	0	0	5	0	1	12	4	5	3	0	2	24	7	0
1	IFITM3	1	0	0	0	0	1	0	12	4	1	1	1	1	8	1	0	3	1	0	0	2	4	0	0	0	3	0	1	1	0	0	0	0	0	0	0	1	0	0	24	2	0	3	1	1	20	2	0
1	TSPAN4	0	0	0	0	1	1	2	2	5	1	0	2	0	0	1	0	4	0	0	5	4	3	5	0	0	0	0	3	1	0	1	1	0	1	0	0	4	8	17	16	4	6	4	1	18	35	13	1
1	CTSD	2	0	2	0	1	1	0	5	2	3	1	3	2	4	2	0	15	2	2	0	3	0	3	1	0	0	2	1	1	0	0	0	0	2	0	0	0	2	7	1	1	1	2	1	0	19	8	0
1	TNNI2	0	0	2	0	0	1	0	0	0	7	0	1	0	14	0	0	3	6	2	0	3	0	3	1	0	0	0	12	0	0	0	0	0	0	0	0	0	3	9	0	0	0	1	2	2	10	5	16
1	LSP1	7	0	3	3	7	4	3	8	1	2	4	2	1	37	1	1	16	7	1	4	8	0	7	2	0	1	2	9	1	0	0	0	3	0	0	0	5	7	20	7	3	3	3	1	15	36	11	17
1	C11orf21	0	0	1	0	5	3	4	0	0	2	0	0	1	24	0	0	0	3	0	2	5	2	0	0	0	0	1	5	0	0	0	0	0	0	0	2	3	0	4	5	0	0	3	0	4	18	8	14
1	KCNQ1	0	1	1	0	0	0	3	3	0	0	0	0	0	11	1	1	7	0	0	0	2	4	1	2	0	0	1	16	0	0	0	0	0	0	0	1	1	0	0	0	1	0	2	1	0	23	7	0
1	RHOG	5	0	1	2	2	1	1	11	1	3	0	0	0	29	0	0	14	8	3	3	4	0	1	2	1	3	6	6	1	0	0	0	1	1	0	0	1	0	5	11	0	0	3	3	4	13	6	16
1	TRIM21	10	0	0	0	2	1	2	2	4	4	1	4	1	23	1	1	0	6	0	4	4	0	0	1	0	1	3	6	1	0	0	0	1	0	1	2	0	0	2	5	1	0	3	2	7	17	5	3
1	TRIM22	9	3	0	2	4	5	8	5	6	6	2	4	0	20	2	1	1	10	0	3	4	0	1	1	2	0	2	12	0	0	0	0	2	0	0	1	2	2	6	16	4	4	7	2	18	21	17	26
1	PRKCDBP	0	4	1	7	0	0	2	3	0	4	1	3	0	2	1	1	0	1	1	3	4	3	0	2	0	2	0	3	1	0	0	0	0	1	0	0	0	3	18	28	5	9	3	1	14	21	6	9
1	GVINP1	0	5	2	0	6	6	6	0	1	1	1	1	2	18	3	1	2	0	0	1	4	1	1	0	0	0	2	3	0	0	0	0	2	0	0	1	13	1	10	8	3	4	6	1	18	25	13	22
1	SWAP70	0	1	0	0	0	0	0	7	4	0	0	2	1	0	1	0	10	0	0	3	8	1	3	0	0	0	0	5	1	0	0	0	1	0	0	0	0	0	5	1	0	0	4	2	8	1	3	16
1	AMPD3	0	1	3	0	0	1	5	19	1	0	0	1	2	39	0	0	8	0	1	0	9	0	4	5	0	0	2	3	1	0	0	0	0	0	0	0	0	0	1	3	0	0	2	2	4	13	3	2
1	MICAL2	0	0	1	3	0	1	0	4	1	6	2	0	0	8	2	1	1	15	3	1	1	2	0	0	6	2	0	0	1	0	0	0	1	0	0	1	1	1	0	4	2	4	1	0	7	18	6	0
1	ARNTL	2	0	0	2	1	0	0	0	11	0	2	1	1	10	1	1	0	7	0	0	3	0	1	0	10	0	0	1	1	0	0	0	0	1	1	1	0	1	1	7	1	0	2	1	2	3	1	0
1	SPON1	0	0	0	0	1	3	9	0	1	1	3	1	3	2	2	1	0	6	0	0	0	0	3	1	1	0	0	5	0	0	0	0	3	0	1	0	2	0	13	6	10	6	8	1	19	26	15	3
1	KIAA1549L	0	0	0	1	0	0	2	0	0	4	0	4	1	1	1	0	0	6	0	0	0	0	1	2	2	0	4	0	0	0	0	0	0	1	0	0	0	0	5	0	0	0	3	1	0	0	3	4
1	CD59	1	1	0	0	1	1	3	8	2	3	2	0	1	0	1	0	3	5	0	0	0	0	1	1	4	0	0	0	1	1	0	0	0	1	0	0	1	3	11	12	2	10	12	1	15	17	17	21
1	LMO2	1	0	0	0	0	1	9	1	9	3	0	0	2	35	0	1	5	0	0	0	4	1	1	1	0	1	0	6	0	1	1	0	2	0	0	0	10	2	16	0	1	10	4	1	20	18	15	17
1	CD44	4	0	3	0	1	0	7	3	4	2	0	4	0	1	0	0	3	0	3	0	4	0	0	1	2	1	0	17	2	0	0	0	0	0	0	2	0	0	0	22	2	1	4	3	7	2	11	3
1	PRR5L	0	0	3	0	0	0	4	0	0	1	1	0	0	26	0	3	4	6	0	0	1	3	3	0	0	0	5	6	1	1	0	0	0	0	1	2	0	0	0	9	1	0	2	1	0	1	5	9
1	CREB3L1	0	0	2	3	2	0	1	0	1	0	1	7	1	7	1	0	8	0	0	0	2	1	15	3	0	0	0	1	1	3	0	0	0	1	0	0	0	0	3	7	6	0	0	0	0	25	4	0
1	SPI1	4	4	4	1	8	6	11	6	0	4	0	1	1	40	1	1	13	6	3	6	1	2	1	4	0	1	8	16	0	0	0	0	1	1	0	0	11	5	17	23	3	0	1	2	12	20	11	11
1	SLC43A3	4	2	5	1	2	0	1	3	3	0	3	4	0	1	1	1	1	2	1	2	7	4	0	0	0	2	3	3	0	0	2	0	1	1	0	0	2	2	6	25	2	2	6	2	0	25	0	31
1	UBE2L6	7	1	0	0	3	1	4	0	2	3	0	5	0	29	2	1	5	9	2	4	0	0	0	0	0	1	1	3	0	0	0	0	0	1	0	1	0	0	5	13	0	2	3	2	2	10	3	0
1	SERPING1	0	1	0	0	0	4	5	11	3	4	3	2	0	5	2	0	7	5	5	3	3	2	1	0	2	1	0	1	0	0	0	0	2	0	0	1	5	8	9	15	6	6	14	5	17	23	10	1
1	LPXN	8	0	1	1	5	5	11	13	1	2	1	1	1	15	1	0	11	3	2	3	2	0	0	0	0	1	6	15	0	0	0	0	1	0	0	0	6	4	7	10	2	1	1	2	8	26	11	21
1	MPEG1	6	2	5	2	7	4	9	0	3	1	3	0	1	23	2	1	6	5	0	3	0	1	0	0	0	0	3	11	0	0	0	0	2	0	0	2	9	2	12	20	4	2	2	2	16	18	10	26
1	MS4A6A	10	3	4	3	9	4	15	6	0	2	0	0	2	27	2	1	14	7	1	4	1	1	1	0	0	2	1	16	0	0	0	0	2	1	0	1	10	7	16	21	3	0	4	1	13	22	9	16
1	MS4A4A	5	4	2	3	3	4	11	9	0	2	0	2	1	16	0	1	15	6	1	2	0	2	6	0	0	2	4	13	0	0	0	0	2	1	0	0	2	6	15	16	3	0	1	2	9	22	9	14
1	MS4A7	4	4	5	1	3	7	13	3	8	2	0	2	0	13	2	1	13	5	1	3	0	1	1	0	1	2	0	13	0	0	0	0	3	0	0	0	5	4	16	5	0	0	1	1	13	17	10	1
1	MS4A14	4	1	0	1	1	3	2	1	0	1	0	0	0	9	0	1	8	4	2	2	0	0	2	0	1	2	0	7	0	0	0	0	2	0	0	1	3	0	11	8	0	0	0	0	9	18	5	0
1	SLC15A3	10	1	7	0	6	2	6	16	3	3	1	4	1	28	1	0	6	6	2	3	3	0	0	0	0	1	4	14	0	0	0	0	1	1	0	0	1	3	16	8	1	0	2	4	9	13	8	9
1	CD6	0	1	4	0	10	5	6	1	0	1	0	2	3	27	3	4	6	4	1	4	3	0	0	4	0	0	4	4	0	0	0	1	2	0	1	8	8	0	4	16	0	0	2	2	8	27	6	26
1	CD5	0	0	4	0	6	4	7	0	0	1	4	4	1	26	1	1	3	5	1	2	6	0	0	2	0	1	2	2	0	1	0	0	1	0	0	2	13	0	2	13	4	0	1	2	8	22	5	8
1	BEST1	0	2	3	0	0	1	0	5	0	0	1	0	0	0	1	0	2	4	1	2	0	0	1	0	0	3	0	0	0	0	0	0	1	1	2	0	1	2	4	16	4	8	2	1	8	11	6	5
1	AHNAK	1	0	0	0	0	0	0	4	0	1	5	2	1	7	0	0	0	5	0	0	0	1	0	0	3	0	0	11	1	0	0	0	1	0	0	1	1	0	9	10	2	4	4	1	9	11	11	0
1	LGALS12	0	0	1	1	0	0	1	3	1	0	3	0	0	3	2	0	0	7	3	2	1	0	1	0	6	3	0	3	1	0	0	0	1	1	0	0	0	1	0	1	1	0	0	0	4	8	2	4
1	RARRES3	16	5	0	0	1	0	3	7	2	3	2	3	1	14	1	1	2	9	1	1	2	1	0	0	0	0	0	9	0	0	0	0	1	1	0	2	1	2	4	3	4	1	3	2	2	14	3	0
1	FERMT3	9	0	6	4	9	9	9	2	0	5	1	3	5	14	2	3	25	5	3	5	1	3	2	3	0	0	9	12	0	2	0	0	1	1	0	0	11	3	11	28	2	0	1	3	10	26	10	19
1	RPS6KA4	1	0	1	0	1	1	0	8	1	3	1	1	0	2	1	0	5	1	2	0	8	0	2	1	0	0	6	3	0	0	0	0	0	2	0	1	0	0	0	11	0	0	0	0	0	2	0	7
1	NAALADL1	0	2	3	0	2	3	0	0	1	2	0	0	0	26	0	0	0	1	0	0	2	0	1	3	0	1	0	8	0	0	0	0	2	1	1	0	5	0	8	13	12	13	9	1	11	21	10	15
1	SIPA1	0	0	3	0	0	1	0	7	0	0	0	0	1	19	2	0	3	8	0	2	4	3	0	0	2	3	1	14	0	0	0	0	1	1	0	0	0	1	6	0	1	0	0	1	9	17	0	4
1	EFEMP2	0	0	0	1	0	2	8	5	9	1	0	0	0	10	0	0	0	0	0	1	4	4	1	2	3	1	0	4	0	0	1	0	2	1	0	0	1	6	19	3	8	9	10	2	26	24	10	3
1	CTSW	3	2	2	0	4	3	4	0	0	3	0	2	2	17	0	2	4	3	0	3	3	0	0	0	1	0	2	4	0	0	0	0	0	0	0	1	6	2	7	1	1	1	2	1	7	20	2	12
1	CD248	0	1	3	11	0	1	1	3	2	4	0	1	1	16	0	0	13	0	0	1	5	2	13	0	0	2	0	4	4	0	0	0	1	1	0	0	1	2	8	13	6	5	5	2	5	21	0	7
1	RIN1	2	1	0	0	5	1	1	4	6	0	0	1	0	3	1	0	10	7	5	2	4	0	6	1	10	2	0	1	5	0	0	0	0	1	0	0	0	0	0	4	0	3	7	1	0	1	3	0
1	CLCF1	0	0	0	0	0	0	1	14	1	1	1	3	0	9	2	0	0	5	1	0	1	3	0	0	7	0	0	12	1	0	0	0	0	1	0	1	0	3	5	8	0	0	0	0	5	3	0	0
1	TBC1D10C	1	1	4	0	4	5	3	22	4	1	0	2	5	15	1	1	4	1	2	3	8	1	0	2	0	1	3	13	0	0	0	0	2	0	1	0	8	3	9	20	5	0	2	3	14	25	8	20
1	PTPRCAP	7	1	2	0	7	4	7	0	0	1	0	2	4	34	2	1	4	2	1	3	0	0	0	2	0	1	2	1	0	0	0	0	2	0	1	0	11	1	5	11	2	0	0	1	14	36	7	12
1	ACY3	2	0	0	0	2	0	2	0	0	3	1	0	0	14	1	1	1	2	0	4	1	0	1	0	0	0	3	5	0	0	0	0	0	1	0	0	2	0	0	5	0	0	4	0	0	3	2	12
1	ALDH3B1	0	3	0	0	0	1	0	11	0	0	1	1	0	3	2	0	1	10	2	1	0	0	0	1	4	0	3	5	0	0	0	0	0	1	0	0	5	0	0	0	2	1	6	2	2	20	4	2
1	IL18BP	0	2	3	0	1	5	4	0	0	6	1	0	2	28	1	2	1	0	1	5	0	1	0	3	0	1	6	11	1	0	0	0	3	0	0	0	4	1	9	3	1	0	1	1	5	14	5	19
1	FOLR2	2	6	5	1	0	2	5	6	0	3	1	2	0	13	0	1	10	1	1	2	0	2	0	0	0	0	0	3	0	0	0	0	4	1	0	0	4	6	12	9	2	1	1	2	13	24	9	13
1	P2RY6	7	2	1	1	0	9	5	6	0	0	2	2	1	25	3	2	4	9	3	0	5	1	0	5	4	1	5	10	0	0	0	0	2	1	0	1	0	2	10	12	0	0	2	2	1	4	0	8
1	UCP2	0	1	4	0	0	0	6	3	0	0	1	2	2	32	0	1	4	2	2	0	1	0	0	3	6	1	1	12	0	0	0	1	0	1	0	1	9	0	4	0	0	1	4	1	1	12	0	0
1	P4HA3	1	1	2	8	0	0	5	10	1	3	1	2	0	8	0	1	1	0	0	1	0	2	1	1	0	2	0	3	0	0	1	0	2	0	1	0	1	7	19	13	7	0	0	3	3	13	0	0
1	PGM2L1	0	0	0	0	0	0	1	3	1	1	2	0	0	1	2	1	0	11	0	0	0	0	0	2	5	0	0	0	0	0	0	0	0	0	1	2	0	0	1	5	4	0	0	1	0	0	0	1
1	KCNE3	0	0	1	0	0	0	0	12	4	0	0	0	0	7	0	0	1	0	0	10	2	3	3	0	0	1	2	4	0	0	0	0	0	0	1	2	2	0	0	0	0	0	6	3	0	0	2	5
1	SLCO2B1	7	4	5	2	3	8	1	7	0	1	0	1	0	32	2	1	25	2	1	3	0	1	5	0	0	0	5	6	0	0	0	0	2	1	0	2	8	0	8	24	3	3	2	1	4	22	10	24
1	ARRB1	0	2	1	0	2	0	1	0	0	1	1	1	0	1	1	0	11	2	0	0	0	3	6	1	0	0	0	0	0	0	0	1	1	1	0	1	15	1	2	1	1	10	4	2	3	32	1	0
1	SERPINH1	0	0	0	1	0	0	0	3	1	10	0	5	0	1	0	0	2	7	4	4	5	5	6	1	1	2	7	20	1	0	0	0	1	0	0	0	1	1	6	2	2	1	0	3	0	0	1	5
1	LRRC32	0	0	0	5	0	3	13	3	0	3	0	0	1	12	1	1	11	0	0	0	2	4	5	2	0	0	0	1	0	0	0	0	4	1	0	0	3	3	10	11	10	11	1	2	16	20	12	0
1	TENM4	0	1	1	0	0	0	5	0	1	0	1	1	0	13	0	2	0	0	1	0	0	0	3	1	0	0	0	5	3	0	0	0	0	0	0	0	0	4	13	0	0	2	5	2	9	0	0	0
1	PRSS23	2	0	2	0	0	1	4	4	1	2	0	0	1	0	2	0	0	6	0	3	3	6	0	0	5	1	0	4	0	0	1	0	3	0	0	0	0	0	0	7	8	9	2	1	12	19	1	0
1	NOX4	1	0	0	2	0	1	0	0	3	1	0	3	0	2	0	0	0	6	0	0	1	8	1	1	6	0	0	5	0	0	0	0	0	1	0	0	1	7	12	8	3	1	0	0	4	4	0	0
1	BIRC3	11	0	1	0	2	1	3	12	3	1	6	3	1	19	1	2	1	6	2	4	5	0	0	0	0	0	5	0	1	0	0	0	0	0	0	0	5	0	4	10	1	1	5	1	2	29	10	25
1	MMP7	0	0	0	0	0	0	2	6	0	1	1	0	0	2	1	0	0	6	2	0	0	0	0	0	1	0	2	6	0	0	0	0	0	1	0	0	0	0	1	3	0	1	3	0	0	11	5	16
1	MMP1	0	0	1	1	0	0	0	5	0	2	0	4	0	3	0	0	2	2	0	0	0	1	2	0	1	1	1	0	0	0	0	0	0	1	0	0	0	0	4	6	0	0	0	0	1	4	0	1
1	PDGFD	0	1	0	6	0	0	2	1	4	0	0	0	0	3	0	0	0	0	0	5	6	2	4	0	0	0	0	13	1	0	0	0	2	1	0	0	5	0	4	0	3	1	6	1	12	22	4	0
1	CASP4	3	0	0	0	1	2	5	8	5	3	1	5	1	8	3	1	21	5	6	3	8	3	4	2	0	1	1	21	0	0	0	0	0	1	0	0	1	1	1	10	3	0	0	1	4	28	5	20
1	CASP1	13	4	3	2	6	4	10	6	2	2	1	4	1	8	2	2	4	6	1	4	5	2	0	2	0	1	2	19	0	0	0	0	1	1	0	0	3	0	1	19	2	0	4	1	7	25	11	15
1	CARD16	3	2	2	0	1	1	3	3	1	3	0	4	1	3	0	1	3	2	2	2	5	2	0	2	0	1	2	14	0	0	0	0	1	1	1	0	1	1	1	12	2	1	5	1	5	15	13	11
1	POU2AF1	1	0	2	0	4	3	3	10	0	0	1	1	1	12	2	0	1	3	3	1	4	0	0	2	0	1	4	2	0	0	0	0	0	0	1	0	7	0	4	6	2	0	3	1	7	3	3	16
1	IL18	8	2	0	2	3	0	13	3	0	0	1	1	0	28	2	1	10	7	1	0	2	0	1	5	1	0	9	9	0	0	0	0	0	0	0	0	0	0	0	6	0	0	5	0	2	5	7	13
1	NNMT	4	0	2	10	2	1	6	13	4	4	5	5	1	19	2	1	4	7	4	1	11	3	0	0	0	0	0	15	1	0	0	1	1	2	0	0	1	6	19	18	4	3	0	1	16	38	4	9
1	REXO2	0	0	0	1	1	2	2	14	3	3	4	0	0	1	0	0	0	10	0	0	4	0	0	0	2	0	0	10	1	0	0	0	0	1	0	0	2	0	0	8	2	0	0	1	2	3	0	9
1	IL10RA	7	6	7	1	4	11	13	4	0	3	1	3	1	34	2	1	11	5	2	5	0	0	1	2	0	0	3	5	0	0	0	0	2	1	0	2	12	3	25	33	5	0	2	1	17	26	11	27
1	AMICA1	9	2	7	7	12	4	1	23	1	3	3	0	1	36	3	1	5	11	2	3	0	1	0	3	0	1	1	0	0	2	0	0	2	0	2	1	16	2	15	15	4	2	3	2	17	32	11	28
1	MPZL2	0	1	0	0	0	1	1	1	1	1	0	0	1	10	3	1	0	9	0	2	2	2	0	0	9	0	6	3	0	0	0	0	0	1	0	0	0	0	0	0	0	0	8	1	0	1	10	24
1	CD3E	1	3	3	0	7	4	3	0	0	5	4	4	3	16	2	2	3	5	0	3	4	0	0	3	0	2	4	5	0	0	0	0	1	0	1	2	10	3	13	12	1	0	4	1	11	18	5	22
1	CD3D	8	2	3	5	6	4	2	2	1	4	2	1	2	33	1	2	4	4	2	4	3	0	0	3	0	1	2	2	0	0	0	0	2	0	2	1	5	3	6	17	0	0	4	1	15	18	6	17
1	CD3G	2	0	3	1	11	3	4	10	1	2	3	1	1	31	2	0	2	3	0	2	1	1	0	0	0	0	3	3	0	0	0	0	2	0	2	8	10	1	10	15	2	0	3	0	13	23	5	24
1	CXCR5	0	0	2	0	5	3	2	0	0	0	1	0	3	28	0	0	0	6	2	1	0	0	0	2	0	2	2	2	1	0	0	0	2	0	0	0	10	1	10	10	4	0	1	0	14	16	3	8
1	THY1	0	1	2	1	0	1	0	4	0	3	0	0	1	26	1	1	11	0	0	0	0	0	13	1	0	1	0	0	1	0	0	0	2	1	0	0	1	5	13	8	1	3	1	1	6	10	0	0
1	OAF	1	2	0	0	0	1	1	7	0	2	0	0	2	9	0	3	5	2	0	0	2	4	17	0	3	0	0	0	5	0	0	1	1	1	0	0	0	0	0	6	2	3	2	2	0	5	8	15
1	CRTAM	6	2	4	2	14	4	4	4	0	5	1	2	1	20	2	1	9	4	0	4	6	0	0	2	0	1	1	4	0	0	0	1	1	0	0	4	10	2	3	10	0	0	2	1	11	18	10	13
1	CLMP	1	0	0	11	1	1	2	0	0	5	1	0	0	22	0	0	6	0	3	0	4	0	13	0	0	0	0	0	10	0	0	0	3	1	0	0	2	6	22	16	2	12	7	2	31	30	4	20
1	ROBO4	0	1	1	0	0	1	4	0	0	1	0	0	2	11	0	0	1	0	0	4	1	2	1	0	0	0	0	4	0	0	0	0	2	1	0	0	2	0	9	2	3	16	3	3	12	13	12	8
1	SLC37A2	11	3	2	1	2	1	7	8	0	3	1	1	1	11	1	0	10	6	1	4	1	0	1	1	0	1	3	16	0	0	0	0	1	2	0	0	0	3	14	1	0	0	1	3	4	4	8	2
1	ETS1	0	4	1	0	1	4	12	0	0	3	0	0	1	1	1	0	2	0	0	3	0	4	1	1	0	0	2	0	0	0	0	0	3	2	1	0	1	1	13	2	4	3	2	1	10	31	13	17
1	FLI1	1	5	8	2	4	7	11	1	0	1	0	1	2	12	0	2	5	0	0	5	0	2	5	1	0	0	0	5	0	0	0	0	3	1	0	1	12	5	17	14	5	15	3	1	24	29	13	21
1	C11orf45	0	1	0	0	0	0	2	7	0	2	0	3	0	22	1	1	1	0	6	0	9	0	0	2	0	0	1	6	0	0	0	0	0	1	0	0	0	0	3	1	0	1	7	1	1	2	7	4
1	KCNJ5	0	0	4	0	0	0	0	0	0	2	1	3	1	7	1	1	4	1	0	0	1	0	0	2	0	0	1	8	0	0	0	0	2	1	0	0	1	2	8	4	2	0	4	2	8	14	9	2
1	ST14	0	0	0	0	0	0	0	5	0	1	3	0	0	13	3	0	9	13	2	0	0	2	4	0	2	0	11	10	0	0	0	0	0	1	0	0	0	0	0	0	0	0	0	0	0	0	0	11
1	SLC6A12	0	0	0	1	0	1	1	0	0	1	2	2	1	12	1	1	1	4	0	0	1	0	2	1	3	0	3	0	1	0	0	0	0	0	0	1	5	0	3	0	0	4	0	0	0	19	5	1
1	NINJ2	1	2	4	0	2	0	2	1	0	0	4	0	1	26	0	2	12	6	3	2	6	2	6	1	0	2	3	0	0	0	0	0	1	1	0	0	0	0	1	13	2	0	2	2	2	32	2	1
1	CACNA2D4	0	4	1	0	0	2	0	9	0	0	0	0	0	7	0	0	14	0	4	3	2	3	3	0	0	2	0	12	1	0	0	0	0	0	0	1	4	2	0	5	6	1	7	1	0	13	4	2
1	CCND2	0	0	0	0	4	7	2	0	1	0	0	0	0	31	0	0	1	0	1	0	0	0	2	2	3	0	1	2	3	0	0	0	1	0	0	1	0	0	0	17	6	13	8	3	2	6	9	20
1	TNFRSF1A	0	2	0	0	0	1	4	5	7	4	1	1	0	11	1	4	3	8	4	0	7	3	0	1	12	3	9	18	1	0	0	0	0	0	0	1	0	1	3	10	2	0	3	1	2	8	2	1
1	CD27	2	3	3	1	14	5	4	9	0	0	0	1	1	26	3	5	3	0	2	5	0	0	0	4	0	1	1	0	0	1	0	0	2	0	0	0	9	2	12	12	0	0	2	2	16	21	3	17
1	TAPBPL	4	2	0	0	0	0	2	1	8	2	2	1	0	23	2	4	0	0	0	0	2	0	0	1	0	0	11	5	0	1	0	0	0	0	0	6	0	1	1	2	2	0	3	1	0	14	3	2
1	IFFO1	5	0	0	10	7	8	0	0	1	2	1	0	0	2	0	1	0	0	2	1	1	0	0	1	0	4	1	4	1	0	0	0	0	0	0	1	4	5	20	22	5	13	4	1	23	24	10	14
1	LPAR5	1	3	1	0	1	1	7	2	0	2	1	0	0	24	1	1	11	4	2	2	0	0	6	1	11	1	4	6	0	1	0	0	0	0	1	1	0	0	1	0	0	0	3	1	0	0	3	9
1	LAG3	2	0	4	0	7	4	2	0	0	4	1	3	1	31	1	3	1	2	2	3	0	1	2	2	0	0	6	0	0	0	0	0	1	0	0	2	3	2	4	26	0	0	3	1	10	8	2	8
1	P3H3	0	0	0	0	0	0	2	8	5	0	0	2	0	0	0	1	0	3	3	0	0	0	0	3	11	2	0	1	2	0	1	0	0	0	1	0	0	1	3	2	2	4	7	3	5	0	0	0
1	CD4	0	4	3	0	4	8	8	0	0	1	0	2	1	22	1	1	11	6	2	4	1	2	3	1	0	1	5	8	0	0	0	0	2	0	0	2	9	4	19	11	3	0	2	3	10	21	12	16
1	C1S	2	2	1	4	3	4	5	8	3	6	5	0	0	25	3	2	6	3	12	3	3	0	0	1	0	2	0	2	0	0	0	0	2	0	0	0	3	10	22	26	5	13	5	3	23	18	12	23
1	C1R	0	0	3	3	2	2	3	10	2	3	4	0	0	24	1	3	6	5	11	2	4	1	0	1	0	1	1	11	0	0	0	0	3	0	0	0	1	12	19	28	4	9	7	1	31	29	10	18
1	C1RL	0	1	0	0	0	1	5	8	3	0	0	2	0	23	3	1	2	7	6	0	4	0	0	1	2	1	7	9	2	0	0	0	0	0	0	2	0	0	10	1	1	0	1	2	20	21	4	6
1	CD163L1	0	1	3	0	0	1	0	2	0	2	2	1	1	21	0	1	8	1	0	0	0	1	3	2	0	1	2	0	0	0	0	0	0	0	0	1	3	1	5	5	1	0	0	0	0	10	5	13
1	CD163	1	2	1	1	5	6	9	6	3	1	1	4	1	17	1	1	14	5	1	2	0	2	1	0	0	0	12	7	0	0	0	0	1	0	0	1	4	2	20	20	3	1	1	1	5	22	8	17
1	SLC2A3	0	0	2	1	4	2	7	6	1	0	2	1	0	2	0	3	3	9	1	1	1	3	3	0	3	0	1	0	0	0	0	0	0	0	0	1	2	2	7	23	6	1	1	3	2	10	6	18
1	C3AR1	8	2	1	2	4	9	7	4	0	1	0	0	1	25	1	1	12	5	1	4	1	1	0	1	0	1	5	8	0	0	0	0	2	0	0	1	3	7	15	23	4	0	2	2	11	25	10	9
1	CLEC4A	5	1	3	2	4	6	4	2	0	2	1	1	2	16	1	1	11	4	1	3	0	0	0	4	2	1	4	8	0	0	0	0	1	0	0	0	7	3	16	20	3	1	3	2	4	24	13	18
1	A2M	4	1	6	1	1	2	2	7	0	0	0	0	4	1	1	0	0	0	0	0	1	3	0	4	0	0	0	10	0	0	0	0	2	0	0	0	5	3	14	7	10	12	3	3	18	21	12	17
1	LOC374443	0	2	1	0	0	0	0	0	0	0	3	0	1	5	0	0	0	9	3	1	0	0	0	4	3	2	1	3	2	0	0	0	1	0	0	0	0	0	2	0	0	2	4	3	3	0	1	0
1	KLRB1	11	3	1	3	2	2	3	3	0	2	2	0	2	3	3	0	3	3	0	1	3	1	0	1	0	0	1	1	0	1	0	0	2	0	0	0	13	0	5	7	1	2	8	0	10	18	4	3
1	CLECL1	5	0	0	0	3	5	1	2	3	1	2	0	0	29	1	0	5	4	2	2	1	0	0	2	0	0	2	12	0	0	0	1	2	0	0	0	5	1	2	8	2	0	1	0	22	25	7	16
1	CD69	10	2	3	2	2	2	8	0	0	5	4	1	4	40	3	0	2	3	1	3	3	1	0	1	0	0	1	13	0	0	0	0	1	0	1	1	10	1	11	13	0	0	2	3	17	20	6	23
1	CLEC2B	6	0	6	9	6	2	12	19	2	2	2	1	1	4	1	1	2	6	1	2	1	2	0	1	2	2	0	11	0	0	0	0	1	0	0	0	0	4	8	20	4	16	4	1	19	18	7	18
1	CLEC12A	0	2	3	0	5	10	13	0	1	0	2	1	0	17	3	0	4	8	0	3	2	1	0	1	0	1	5	5	0	0	0	0	2	0	0	1	1	2	16	1	0	0	1	1	9	13	9	22
1	CLEC9A	2	0	1	1	1	2	3	0	0	1	0	0	1	9	0	0	4	0	0	1	3	0	0	0	0	0	0	5	0	1	0	0	1	0	2	2	3	0	1	0	0	3	3	0	4	14	0	13
1	CLEC7A	8	2	4	2	5	1	10	9	0	2	0	2	0	46	4	1	8	7	1	1	5	1	0	1	1	2	14	14	0	0	0	0	2	0	0	1	0	3	17	14	0	0	2	2	9	10	11	21
1	TMEM52B	1	0	4	0	0	4	0	1	0	0	1	0	0	14	0	0	3	6	0	0	2	0	0	0	0	0	1	3	1	0	0	0	1	0	0	0	0	4	4	4	0	0	0	3	3	20	9	0
1	KLRD1	0	5	1	0	6	3	8	0	0	6	1	1	3	19	2	1	6	0	0	2	2	0	0	0	0	1	5	2	0	0	0	0	4	0	0	2	6	6	5	23	2	0	2	0	6	20	7	26
1	KLRK1	4	2	3	2	11	6	11	0	0	6	3	4	3	27	2	1	3	2	1	3	0	0	0	2	0	1	4	3	0	0	0	0	2	0	0	0	11	1	3	12	2	1	3	0	15	15	9	30
1	YBX3	0	0	0	0	0	0	2	4	5	0	2	0	1	1	0	0	0	11	3	5	0	2	0	7	11	1	15	18	1	0	0	0	0	0	0	0	0	0	1	14	3	1	1	1	6	0	1	27
1	ETV6	0	0	0	0	0	0	2	1	1	0	1	1	1	8	1	3	0	4	8	2	4	3	0	1	2	2	17	11	1	0	0	0	0	0	0	1	5	0	0	0	0	0	13	3	1	6	0	36
1	BCL2L14	0	0	0	0	0	1	2	0	0	1	1	1	0	17	5	0	2	3	0	0	2	0	0	2	0	0	13	2	0	0	0	0	0	1	1	2	7	0	0	0	0	0	0	0	0	5	4	16
1	EMP1	0	1	0	3	0	0	7	4	6	0	2	2	3	0	1	0	6	4	0	0	4	2	9	0	1	0	0	18	1	0	0	0	2	0	1	0	0	0	9	16	2	6	4	4	6	3	10	14
1	PLBD1	0	1	1	1	3	0	0	14	4	0	5	0	0	16	0	0	5	8	0	1	7	1	9	2	1	0	16	16	1	0	0	0	0	0	1	1	0	0	0	0	0	1	5	0	0	3	6	18
1	ARHGDIB	19	2	5	3	6	3	7	10	0	4	0	2	2	11	2	1	4	2	0	3	3	3	0	4	2	3	1	10	0	0	0	0	1	0	1	0	9	1	9	0	0	2	1	1	11	38	16	0
1	PTPRO	0	1	0	0	0	7	6	0	0	1	1	0	3	17	0	1	0	5	0	0	0	0	0	3	2	0	4	0	0	0	0	0	1	0	0	1	5	0	0	3	1	5	1	2	3	8	17	3
1	ST8SIA1	0	0	1	4	0	2	1	0	0	0	2	0	0	1	1	5	1	1	0	1	0	1	1	0	0	1	5	0	0	0	0	1	2	0	0	1	1	6	12	10	4	10	8	1	14	18	8	15
1	BCAT1	0	0	1	0	0	1	1	0	2	0	2	1	0	21	0	2	3	4	1	2	5	3	2	2	1	2	6	5	2	0	0	0	0	0	0	0	0	3	16	4	0	0	1	2	0	3	1	9
1	LRMP	1	4	3	0	4	4	4	4	0	0	0	1	3	42	2	1	2	0	0	3	6	2	1	0	0	0	0	4	0	2	0	1	0	0	1	0	14	1	12	0	2	2	3	0	8	11	7	21
1	SSPN	0	0	0	0	1	0	9	2	1	3	3	0	3	4	0	0	0	1	0	2	0	1	0	1	2	3	0	2	0	0	1	0	3	0	0	0	3	10	20	4	10	16	9	2	23	20	11	10
1	ARNTL2	0	1	0	0	0	0	2	0	6	0	5	3	0	20	1	0	2	5	2	2	4	0	0	1	0	0	20	3	0	0	0	0	0	0	0	0	0	0	2	11	0	1	2	1	1	0	1	29
1	TSPAN11	0	0	2	0	2	1	7	0	0	2	2	0	0	8	1	1	1	2	1	0	0	0	6	2	0	0	0	0	4	1	0	0	1	0	0	1	4	2	13	9	4	0	6	2	18	19	6	10
1	LRRK2	6	0	0	2	2	0	2	0	1	2	0	0	0	6	2	0	0	0	0	4	5	0	0	0	3	0	0	9	0	0	0	0	1	0	0	1	10	4	11	15	4	12	8	3	14	29	15	0
1	IRAK4	1	2	0	0	5	0	3	0	2	0	0	0	0	3	2	0	11	0	1	0	5	1	3	0	0	2	0	20	2	0	0	1	0	0	1	1	1	0	0	0	1	0	2	1	1	0	3	0
1	AMIGO2	0	0	3	1	4	1	6	4	2	4	1	0	1	36	0	2	0	5	0	0	6	0	0	0	13	0	0	3	0	0	0	0	0	0	1	0	0	2	5	0	0	1	2	2	1	17	2	0
1	PCED1B-AS1	0	1	2	0	6	4	3	0	0	2	3	3	1	6	0	1	13	4	2	3	2	1	3	0	0	1	1	12	0	0	0	0	1	0	1	0	10	6	13	11	0	0	1	1	8	22	15	2
1	HDAC7	0	0	0	0	0	3	2	4	0	2	0	1	0	11	0	0	7	0	1	0	3	2	3	3	0	2	0	8	1	0	0	0	1	0	0	0	1	1	3	0	1	3	0	1	5	15	3	1
1	PCED1B	8	2	4	1	9	0	1	4	0	4	0	1	1	30	1	3	2	4	3	2	9	3	0	2	5	2	1	21	0	1	0	1	0	0	1	0	0	2	3	0	0	2	2	2	4	25	2	3
1	VDR	4	0	1	4	1	1	0	15	0	2	0	0	1	14	2	2	8	4	0	0	8	0	3	1	0	0	0	11	0	0	0	0	0	1	0	0	0	0	0	5	1	0	2	1	1	29	11	2
1	FMNL3	0	4	3	0	0	1	4	0	0	1	0	0	0	5	0	0	1	0	0	2	0	1	1	4	0	1	2	3	1	0	0	0	2	0	0	0	2	0	4	6	1	5	2	2	20	27	7	12
1	LIMA1	2	2	0	3	1	0	2	0	0	3	4	5	0	1	0	1	6	3	0	0	0	0	5	0	2	0	0	0	2	2	0	0	0	0	1	0	0	0	6	5	2	0	3	2	1	1	3	1
1	BIN2	12	3	5	2	9	2	9	6	0	1	3	2	2	36	3	2	7	6	1	2	4	1	0	2	0	1	11	14	0	0	0	0	2	0	0	1	13	1	12	34	4	0	2	2	14	26	9	35
1	ACVRL1	0	0	3	0	1	1	1	0	0	0	0	0	1	34	0	1	7	0	0	2	0	3	7	1	0	1	0	2	1	2	0	0	3	0	1	0	4	1	4	10	7	5	4	2	14	18	16	15
1	GRASP	0	1	2	0	0	1	5	2	0	1	0	1	3	1	0	0	1	0	0	1	0	0	9	0	0	1	0	0	3	0	0	1	0	0	0	0	3	2	14	9	3	7	4	1	20	23	8	14
1	ITGB7	7	1	0	0	5	4	1	0	0	3	0	4	1	35	1	0	6	2	1	2	7	1	2	0	3	0	4	4	0	1	0	0	0	0	0	1	8	2	9	3	1	0	4	1	10	19	5	15
1	GPR84	11	0	2	1	1	5	3	5	6	1	0	2	0	8	3	0	15	9	5	2	1	1	2	5	1	2	9	10	0	0	0	0	0	0	0	2	3	3	13	16	0	0	1	2	0	7	5	4
1	ITGA5	0	1	4	14	1	3	0	14	6	5	0	2	0	20	1	3	1	0	1	5	6	5	0	0	0	1	1	14	0	0	0	0	3	0	0	0	1	5	11	31	3	6	11	2	11	11	6	4
1	NCKAP1L	3	5	4	1	9	9	11	5	0	1	4	0	1	31	1	1	4	8	1	2	1	1	0	4	1	1	7	12	0	0	0	0	3	0	0	0	9	5	16	32	4	0	4	1	10	23	11	22
1	TESPA1	0	0	2	0	12	6	3	2	0	1	5	0	2	44	1	0	3	3	1	3	0	1	0	2	0	0	3	0	0	0	0	0	1	0	1	0	11	1	14	14	4	6	6	0	18	34	14	17
1	MMP19	0	0	1	3	0	0	2	4	0	0	1	1	2	19	1	0	8	1	5	1	0	2	6	0	0	2	0	1	2	0	0	0	1	0	0	0	1	2	13	0	2	1	2	3	14	22	11	10
1	DGKA	0	0	0	0	1	0	6	0	0	0	1	5	1	34	1	3	0	12	2	2	0	0	1	3	5	3	2	0	0	3	0	0	0	1	0	2	0	0	4	1	0	0	3	4	2	0	1	4
1	STAT2	0	0	0	0	0	0	0	0	0	2	3	2	0	0	1	0	2	8	2	1	1	0	1	0	2	2	2	1	1	0	0	0	0	0	0	1	0	0	5	0	0	0	0	2	6	2	0	2
1	ARHGAP9	16	3	4	1	18	7	7	24	3	4	4	1	1	26	0	1	14	7	3	3	6	1	3	3	2	1	2	16	0	0	0	0	3	0	0	0	8	5	9	30	3	1	3	1	16	30	9	22
1	AGAP2	0	0	5	0	7	3	0	0	0	4	0	2	0	35	0	2	1	0	0	3	0	0	4	0	0	0	3	0	2	0	0	0	2	0	1	2	9	1	5	1	1	0	1	2	6	18	6	11
1	GNS	0	0	0	1	1	0	1	6	3	0	0	0	0	4	2	0	2	0	0	0	5	0	3	1	0	0	0	8	4	0	0	0	0	0	0	2	0	0	5	1	0	1	0	1	2	11	1	0
1	IRAK3	0	0	4	1	1	1	23	8	0	0	0	0	0	9	0	1	4	0	0	0	1	0	3	2	0	0	0	6	4	0	0	0	0	0	1	2	8	1	5	22	6	4	11	1	5	24	9	13
1	CPM	1	2	1	0	1	0	3	3	0	0	0	2	2	0	0	1	1	0	0	0	2	4	2	0	0	0	3	2	3	1	0	0	0	0	0	1	4	1	10	2	2	0	2	2	4	25	3	15
1	LYZ	3	3	3	3	7	3	1	6	1	2	2	5	1	23	0	1	4	7	1	3	2	1	1	0	2	0	4	5	0	0	0	0	0	0	0	0	9	0	5	14	2	0	1	3	2	17	5	13
1	GLIPR1	3	3	3	8	3	3	9	9	1	1	1	0	0	12	1	1	0	3	2	3	2	1	0	2	0	1	2	4	1	0	0	0	3	0	0	0	2	2	10	28	5	19	6	2	7	22	7	21
1	GALNT4	0	0	0	0	0	0	2	1	2	0	2	0	0	9	0	0	1	1	0	0	14	0	4	0	1	0	0	17	4	0	0	0	0	0	0	0	0	0	0	0	0	0	3	1	0	0	0	0
1	LUM	1	0	2	18	2	1	8	4	1	2	3	1	0	13	0	1	3	3	4	0	1	0	6	2	1	0	0	3	0	0	0	0	2	0	0	0	0	8	9	12	9	3	2	1	9	16	9	0
1	DCN	1	0	1	16	3	1	13	2	1	0	4	0	0	7	0	1	13	2	3	0	2	1	13	1	0	0	0	0	3	0	0	0	3	0	0	0	1	14	19	16	10	12	4	3	21	33	17	4
1	NTN4	9	0	0	1	0	0	5	0	0	1	3	1	0	4	2	0	8	4	0	0	0	2	5	0	0	0	0	2	2	0	0	0	0	0	0	0	3	0	3	0	0	0	6	4	18	20	12	1
1	ELK3	0	0	0	0	0	1	2	5	4	0	1	0	0	3	0	0	0	2	0	0	3	1	2	0	1	0	0	20	3	0	0	0	1	0	1	0	2	2	15	7	1	9	2	1	9	16	8	1
1	DRAM1	7	2	0	3	6	0	0	6	5	1	2	2	0	28	3	1	17	13	1	4	1	0	2	1	7	1	5	1	0	0	0	0	0	1	0	3	5	0	2	5	5	1	2	1	2	27	12	4
1	IGF1	0	3	2	2	0	0	5	5	1	3	2	0	2	8	0	1	2	1	0	0	1	1	1	0	0	0	0	5	1	0	0	0	3	0	0	1	3	4	9	10	10	0	1	2	19	11	6	6
1	GLT8D2	0	1	2	12	0	3	15	3	1	4	0	0	2	28	0	1	3	0	1	0	0	1	4	1	0	1	0	0	8	0	1	0	3	0	1	0	2	9	20	22	8	17	10	3	28	23	6	3
1	CHST11	2	0	2	3	0	5	4	0	0	4	1	8	0	11	1	2	0	4	5	3	0	0	0	2	0	0	11	0	1	0	0	0	1	1	0	2	1	3	23	27	0	0	5	2	10	22	5	10
1	CMKLR1	0	2	5	1	3	10	7	6	1	2	4	2	1	14	1	1	9	2	1	2	0	1	2	0	0	0	2	0	0	0	0	0	3	0	0	2	4	6	18	20	5	4	1	2	14	10	11	8
1	TMEM119	0	0	5	0	1	1	3	1	1	0	4	0	2	20	0	2	3	3	3	0	3	0	11	1	0	2	1	13	0	0	0	0	1	0	0	0	1	3	15	4	10	4	1	2	19	31	6	3
1	SELPLG	10	4	2	2	7	4	9	5	0	2	1	2	1	37	1	1	19	4	2	2	5	0	1	2	0	0	4	4	0	1	0	0	1	0	0	2	13	2	13	34	4	0	2	2	6	26	17	13
1	SSH1	0	0	1	0	0	1	1	0	0	0	0	1	0	3	0	0	0	2	0	0	4	0	0	0	5	2	0	3	1	0	0	0	1	0	0	0	0	0	5	4	1	3	2	2	10	3	5	2
1	HVCN1	2	1	4	1	7	4	10	5	12	0	1	1	0	11	0	0	1	0	0	2	5	2	1	5	0	0	2	5	1	0	0	0	3	0	0	2	9	6	8	8	3	23	2	1	15	18	7	20
1	SH2B3	10	1	4	3	2	0	5	5	0	1	0	3	1	24	1	2	13	0	0	1	1	1	3	0	0	2	3	12	0	0	0	0	2	0	0	1	2	2	10	25	4	5	2	0	7	27	7	22
1	OAS2	2	0	2	0	2	2	8	0	1	3	1	11	1	18	1	1	1	2	0	5	5	2	0	0	0	0	2	5	0	0	0	0	1	0	0	2	0	1	5	3	0	0	1	0	0	5	5	1
1	DTX1	0	0	1	1	0	0	3	0	0	4	0	1	3	15	0	1	2	0	0	0	0	0	3	0	0	0	0	0	2	1	0	0	1	1	1	0	4	1	5	18	1	4	1	0	12	4	3	9
1	SDS	0	0	1	2	0	2	3	0	0	0	0	1	2	11	3	0	4	0	2	2	0	1	0	0	0	2	0	0	0	0	0	0	1	1	0	0	2	2	7	13	1	0	0	2	1	5	0	0
1	RHOF	2	0	0	1	5	4	1	0	0	1	3	4	0	22	2	3	1	2	0	0	1	0	3	6	0	0	4	1	0	1	0	0	0	0	0	0	1	0	5	17	2	4	6	1	0	11	4	7
1	RILPL2	0	1	0	0	1	1	5	14	3	0	0	4	0	36	1	0	4	0	0	0	9	1	1	1	0	1	0	8	1	0	0	0	0	0	0	0	1	1	1	5	5	1	6	3	7	12	13	6
1	FAM101A	0	3	2	5	0	0	2	0	0	0	0	0	0	11	0	1	1	4	6	0	0	0	3	2	0	1	1	0	1	0	0	0	0	0	0	0	1	0	0	8	2	0	0	1	0	7	0	11
1	GJB2	0	0	1	15	0	1	3	2	3	1	4	4	0	3	1	0	1	3	1	0	4	0	2	0	0	0	1	1	3	0	0	0	0	0	0	1	0	0	4	4	0	0	0	1	0	0	0	0
1	LATS2	0	0	0	1	0	1	2	7	6	2	0	1	0	1	1	0	0	0	0	0	6	3	1	0	0	0	0	4	3	0	0	0	2	0	1	2	1	3	16	16	5	12	0	1	9	15	5	16
1	LINC00426	0	0	1	0	2	4	4	0	0	3	0	0	3	4	3	0	3	2	2	1	4	0	0	0	0	2	1	0	0	0	0	0	1	0	1	0	5	0	0	16	3	0	2	0	7	12	4	8
1	ALOX5AP	12	1	2	2	2	3	5	6	1	5	3	0	1	36	2	0	17	7	3	0	1	2	3	2	0	1	4	10	1	1	0	0	0	0	0	0	11	6	24	30	3	0	3	1	10	30	16	10
1	MEDAG	0	0	1	10	1	2	4	10	2	3	1	1	0	17	0	1	12	6	0	0	4	3	4	1	9	1	1	2	0	0	0	0	2	0	0	0	3	3	15	15	5	15	0	0	13	17	2	10
1	POSTN	0	0	2	14	0	2	3	6	6	0	2	1	0	0	1	0	2	6	1	2	2	1	5	0	1	1	0	1	3	0	0	0	0	0	0	0	0	4	3	17	7	3	1	1	0	12	1	0
1	LHFP	0	0	1	10	0	0	6	0	11	1	0	0	0	5	0	2	0	0	0	1	11	4	2	2	1	2	0	14	1	0	0	0	2	0	0	0	2	7	18	6	9	21	4	1	25	15	11	2
1	RGCC	0	0	2	2	0	1	2	0	1	0	0	0	2	15	1	0	3	0	0	5	0	4	5	0	0	0	0	1	1	0	0	0	0	0	0	1	2	0	1	1	4	7	3	2	9	10	5	8
1	EPSTI1	6	1	3	1	1	3	5	0	1	4	2	1	0	15	0	2	2	7	1	3	5	0	0	0	0	0	11	11	1	0	0	0	1	0	0	1	1	1	1	18	0	1	1	2	0	22	5	15
1	LACC1	4	0	1	4	1	0	2	10	0	4	0	0	0	8	0	1	1	4	0	5	6	0	2	1	2	0	4	0	1	0	0	0	0	0	2	0	5	0	0	0	2	0	5	2	1	6	4	7
1	LCP1	2	1	5	1	1	5	2	8	0	1	4	2	0	29	3	1	3	6	0	2	1	0	1	1	0	0	3	13	1	0	0	0	1	0	0	1	9	3	12	9	0	0	1	2	10	25	8	15
1	KIAA0226L	0	0	4	3	3	5	7	1	12	0	1	0	3	2	0	1	2	3	0	1	6	0	0	5	0	1	1	10	1	0	0	1	3	0	1	1	8	0	0	20	3	1	5	2	12	31	9	17
1	ITM2B	0	1	0	0	0	1	0	1	1	4	0	0	0	11	0	1	8	0	0	0	3	0	3	0	0	1	0	3	1	0	0	0	0	0	1	2	0	2	2	0	3	10	2	3	6	1	15	2
1	LPAR6	1	2	0	2	1	2	8	2	2	1	0	0	0	3	1	0	3	3	0	3	5	3	2	3	0	1	0	16	1	1	0	0	0	0	0	1	1	0	0	0	1	5	7	4	4	2	5	4
1	ARL11	5	6	5	0	6	2	7	3	0	1	1	0	1	35	1	1	16	3	2	6	3	0	1	1	0	1	3	17	1	1	0	0	2	0	0	2	0	0	3	3	1	0	3	2	4	8	5	0
1	THSD1	0	0	2	0	0	3	1	0	4	3	0	1	0	6	1	1	0	0	0	3	1	2	2	0	0	2	0	3	0	0	0	0	0	0	0	1	0	0	4	9	2	4	5	3	13	11	18	3
1	KCTD12	3	2	0	1	0	1	19	3	1	4	3	3	0	9	1	1	1	10	0	0	4	1	5	2	4	0	0	9	1	0	0	0	3	0	0	1	4	0	11	26	6	17	0	1	16	20	10	17
1	GPR18	4	0	3	1	7	4	2	1	1	4	1	1	2	18	0	0	3	3	2	1	0	0	0	0	0	1	2	3	0	1	0	0	3	0	0	0	7	1	5	4	1	0	2	1	8	16	4	8
1	GPR183	7	3	3	5	2	1	6	5	2	3	2	1	2	33	1	1	0	3	1	2	1	1	0	0	0	1	3	11	0	0	0	0	2	0	0	0	6	3	14	23	4	0	3	3	22	14	4	28
1	ITGBL1	0	0	0	13	3	0	6	13	1	0	2	0	1	3	0	1	5	3	3	0	0	0	2	2	0	1	0	1	1	0	0	0	1	1	0	0	3	10	10	4	7	1	0	0	11	13	8	0
1	EFNB2	0	0	0	0	0	1	2	3	5	2	0	0	1	5	0	1	0	1	0	6	5	2	1	1	0	0	0	4	0	0	3	0	0	0	0	0	0	0	0	0	0	4	1	2	1	2	7	4
1	TNFSF13B	18	0	2	3	11	10	9	2	1	4	6	2	1	6	1	1	10	3	2	3	1	0	0	1	0	0	11	2	0	0	0	0	2	0	0	0	6	3	11	19	3	0	0	2	8	19	7	11
1	COL4A1	0	0	0	5	1	1	0	1	5	1	0	0	1	7	0	1	0	0	0	1	1	3	0	0	0	0	0	9	1	0	0	0	0	0	0	0	0	0	3	1	3	3	3	2	2	8	1	0
1	COL4A2	0	0	0	4	0	2	1	1	5	4	0	0	1	4	0	0	0	0	0	1	4	7	0	1	0	1	1	12	0	0	0	0	0	0	0	0	1	1	7	4	4	7	4	3	6	12	1	5
1	TMEM255B	0	1	3	1	0	3	10	0	0	1	0	0	2	12	0	1	0	0	0	1	6	1	0	0	0	1	0	13	0	0	0	0	1	0	0	0	0	0	0	3	3	5	1	3	6	21	5	0
1	ANG	0	0	0	0	1	0	3	1	3	1	1	4	0	4	3	0	0	2	0	6	5	1	0	0	5	2	0	20	0	2	1	1	0	0	0	0	1	0	2	0	3	1	5	2	0	12	5	0
1	RNASE4	0	0	0	4	0	0	2	7	4	1	2	1	0	2	1	0	0	1	0	6	8	1	0	0	3	1	0	17	0	2	1	1	0	0	0	0	6	0	1	1	7	3	8	3	1	17	4	0
1	RNASE6	10	3	2	1	8	7	10	13	0	2	1	1	2	25	1	2	15	4	2	3	2	1	1	2	0	0	3	15	0	0	0	0	2	0	1	1	6	4	4	18	3	0	4	0	18	21	12	18
1	RNASE1	1	0	3	1	1	0	1	1	0	2	0	2	0	3	1	0	7	0	0	1	4	2	3	0	0	0	1	0	0	1	0	0	0	0	0	0	3	0	1	5	4	0	3	2	3	16	5	6
1	RNASE2	3	0	1	1	2	1	1	7	0	1	0	1	0	26	1	1	8	8	4	2	4	0	2	0	0	1	3	16	1	0	0	0	1	0	0	1	4	1	5	22	3	0	0	2	1	19	2	2
1	SLC7A7	8	0	1	4	2	3	9	8	0	1	2	3	0	28	1	4	8	5	0	1	3	2	1	8	0	0	10	13	0	0	0	0	0	1	0	0	7	2	4	15	1	0	2	2	0	23	9	11
1	MMP14	0	0	0	6	1	2	0	4	3	1	1	3	0	1	0	0	5	13	1	2	3	6	10	0	6	3	2	20	4	0	1	0	1	0	0	0	1	3	9	6	1	3	6	1	3	5	1	2
1	GZMH	7	2	4	3	6	2	6	5	1	5	0	2	2	20	1	2	3	2	0	3	4	0	0	0	0	0	1	3	0	0	0	0	4	0	0	1	6	2	3	8	0	0	3	0	6	14	7	8
1	GZMB	9	0	1	2	2	4	3	2	2	4	0	3	1	15	2	2	3	4	0	1	0	0	0	0	0	2	6	0	0	0	0	0	2	0	0	2	4	1	2	19	0	0	2	1	3	12	8	18
1	CLEC14A	0	1	2	0	1	2	1	0	3	3	0	1	3	25	2	1	1	0	0	4	0	4	1	0	0	1	0	0	0	0	0	0	1	0	0	0	6	5	14	1	11	12	2	2	16	19	15	2
1	PYGL	0	0	1	0	0	0	0	7	6	0	2	1	1	3	0	0	0	8	0	2	2	2	0	0	0	3	0	15	0	0	1	0	1	0	0	2	0	1	0	0	0	0	5	0	7	1	1	0
1	GNG2	0	0	4	4	6	5	14	0	0	3	1	1	1	0	0	1	3	0	0	1	0	0	4	2	0	1	0	0	0	0	0	0	2	0	1	0	9	3	16	13	4	6	5	2	18	25	13	12
1	PTGER2	7	0	0	4	4	0	13	3	0	1	6	6	2	33	1	1	0	7	1	0	5	0	0	1	0	0	0	3	0	2	0	0	0	0	0	4	1	0	5	5	5	9	6	0	3	25	7	2
1	SAMD4A	0	0	0	1	1	3	3	0	0	4	1	3	0	1	0	1	0	4	0	0	0	0	0	0	5	0	0	5	0	0	1	0	0	0	0	1	2	1	9	12	6	19	6	2	16	20	7	16
1	LGALS3	9	0	0	0	0	0	0	9	5	0	1	1	0	6	3	2	6	12	1	0	18	1	0	1	6	2	0	11	1	1	0	0	0	0	0	0	1	0	0	0	2	3	7	4	0	14	5	9
1	HIF1A	0	0	0	0	0	0	3	0	4	1	2	6	0	4	1	1	0	7	0	0	0	0	0	0	4	0	1	3	0	1	0	0	0	0	0	0	0	2	7	5	0	0	0	2	2	0	0	6
1	ACTN1	0	0	0	2	0	2	2	3	0	5	1	1	0	4	1	0	0	11	3	2	6	1	0	1	8	2	0	9	0	1	0	0	0	1	1	1	1	2	2	18	3	3	13	1	7	10	4	23
1	LTBP2	0	0	0	3	0	0	4	17	0	2	3	0	0	24	1	0	2	4	2	0	3	1	4	2	0	1	0	8	1	0	0	0	0	0	0	0	1	3	4	19	5	3	2	3	12	22	15	2
1	JDP2	0	0	4	0	0	0	6	5	0	1	0	1	2	5	1	1	12	0	0	1	4	1	6	0	0	0	0	1	1	1	0	0	0	0	0	1	1	0	2	5	2	1	5	2	10	10	4	3
1	FLVCR2	0	0	0	0	1	1	2	6	1	1	0	2	1	25	0	0	7	7	0	0	0	1	3	0	1	0	12	1	0	1	0	0	0	0	1	2	1	0	8	4	1	0	4	1	1	16	2	19
1	TGFB3	0	0	2	3	2	2	10	5	4	2	1	4	1	24	0	0	0	4	3	0	2	2	0	1	0	2	0	2	1	0	0	0	2	0	0	0	1	5	24	31	5	2	11	5	10	11	4	0
1	FLRT2	0	0	0	4	0	0	10	0	0	4	1	1	0	4	0	1	1	0	0	0	2	1	4	1	1	0	0	1	3	0	1	0	0	0	0	0	1	4	16	21	3	11	7	2	31	7	4	3
1	GPR65	10	2	3	2	11	10	19	4	0	3	1	1	1	21	2	1	8	4	1	3	4	1	0	1	0	0	7	28	0	0	0	0	2	0	0	3	12	4	13	19	5	0	2	1	10	34	9	13
1	KCNK13	0	0	1	0	1	3	3	0	2	0	0	1	1	25	1	3	5	0	0	0	5	3	2	0	0	0	2	10	1	0	0	0	0	0	0	0	0	6	15	4	0	0	0	0	2	9	5	0
1	GPR68	0	1	3	1	9	5	4	0	0	2	3	6	2	12	2	1	1	8	5	1	0	0	0	1	0	0	0	0	0	0	0	0	3	0	0	0	0	3	21	21	0	0	3	2	11	10	7	0
1	RIN3	0	3	1	0	0	3	4	5	0	2	1	1	1	1	0	0	1	5	0	4	1	3	0	2	0	1	3	3	0	0	0	0	1	0	0	1	2	0	3	20	4	3	6	2	11	20	9	15
1	LGMN	2	0	4	1	3	1	2	2	0	1	0	3	1	22	1	1	20	0	0	0	0	3	7	0	0	0	7	2	0	1	0	0	0	0	0	0	1	1	6	2	3	1	1	0	2	18	2	22
1	ASB2	0	0	4	0	1	1	4	2	0	1	2	1	1	2	0	2	0	6	3	3	5	1	0	2	0	2	0	2	0	0	0	1	2	0	0	0	2	6	17	23	3	4	12	0	22	2	6	23
1	SERPINA1	4	2	0	1	1	0	5	5	0	2	1	8	1	28	2	0	6	10	0	2	4	0	0	0	8	2	0	12	0	0	0	0	0	0	0	2	5	0	2	16	0	0	2	2	0	25	12	1
1	SERPINA3	3	0	2	0	0	0	5	0	1	3	4	2	1	5	1	1	0	2	6	0	5	2	0	0	0	0	0	14	0	0	0	0	0	0	0	0	1	0	3	18	3	3	2	1	3	20	6	0
1	BDKRB2	0	0	2	2	0	0	1	7	1	0	0	1	1	5	2	2	0	0	2	0	4	1	2	0	0	0	0	3	0	0	0	0	0	0	0	0	0	2	8	9	4	4	3	4	2	15	0	0
1	BCL11B	0	0	4	0	3	2	3	0	0	0	1	0	4	14	0	2	0	0	0	5	0	1	0	1	0	1	2	1	0	0	0	0	0	2	1	3	0	0	0	1	0	0	3	1	0	0	6	20
1	WARS	1	0	2	0	3	1	0	1	0	6	2	9	0	8	1	4	8	6	0	0	4	0	3	1	0	0	13	2	0	1	0	0	2	1	0	3	0	0	6	30	1	1	1	0	2	7	3	21
1	TNFAIP2	5	1	0	0	0	0	0	6	1	0	0	7	1	26	3	2	7	10	0	0	4	2	3	0	1	3	2	4	1	1	0	0	0	0	0	2	3	2	4	0	0	0	3	1	1	1	2	4
1	PLD4	0	2	1	1	0	2	3	0	0	0	0	0	0	29	1	1	0	6	1	2	1	0	0	0	0	0	1	12	0	0	0	1	0	0	0	0	8	1	7	7	2	3	3	1	12	16	12	6
1	AHNAK2	3	1	0	2	0	0	1	10	1	1	1	4	0	0	0	2	0	12	0	3	5	0	0	0	5	3	0	1	0	0	0	0	0	0	0	0	0	3	11	30	2	9	12	1	14	2	1	0
1	GPR132	0	4	3	0	0	1	9	0	0	2	1	1	2	30	1	1	8	0	1	1	4	2	2	4	0	2	3	6	0	0	0	0	3	0	0	1	0	2	8	24	5	0	3	2	5	20	7	9
1	ADAM6	0	1	1	0	3	2	11	0	0	0	3	1	1	19	2	1	2	4	1	1	0	0	1	2	0	0	2	2	0	0	0	0	2	1	0	0	4	1	3	10	3	0	0	1	5	10	0	6
1	ATP10A	1	0	0	2	0	1	6	0	0	1	0	1	0	1	1	1	1	4	1	0	0	5	0	2	8	0	0	1	0	0	0	0	1	1	0	0	3	9	16	13	5	1	1	2	10	20	18	1
1	GREM1	0	0	0	14	1	1	0	0	0	2	5	0	2	14	1	0	1	5	3	0	3	0	0	1	0	0	0	0	0	0	0	0	3	0	0	0	1	9	24	12	1	3	0	3	14	6	0	0
1	RASGRP1	3	0	0	0	1	2	5	0	4	2	3	2	1	19	1	2	4	6	0	0	0	0	0	2	2	0	1	0	0	0	0	0	0	0	0	1	3	1	4	7	0	0	1	0	9	4	5	0
1	THBS1	0	0	1	8	2	1	9	9	3	3	1	0	1	38	0	0	0	5	0	0	3	2	0	2	0	0	0	0	0	0	0	0	2	0	0	0	1	4	6	11	9	4	1	2	10	18	4	0
1	PLCB2	0	3	3	0	6	3	14	1	0	1	0	7	0	8	0	1	13	6	2	2	5	0	3	4	0	4	3	10	0	1	0	0	2	0	0	1	11	1	9	9	5	0	1	2	3	15	3	18
1	DLL4	0	2	1	0	0	1	0	0	3	0	0	0	2	4	1	4	0	0	0	7	0	3	3	0	0	1	0	1	0	0	0	0	0	0	0	0	1	0	0	0	3	6	0	1	2	19	1	0
1	EHD4	1	1	0	0	0	0	0	3	1	0	0	0	1	2	0	0	7	0	0	0	2	3	2	0	0	0	0	5	1	1	0	0	0	0	0	2	0	0	1	0	0	1	3	1	3	26	7	1
1	PATL2	0	0	0	0	0	3	1	0	0	3	2	1	3	15	0	1	1	3	0	2	0	0	0	0	0	5	4	0	0	0	0	0	0	0	2	10	2	0	1	3	0	0	1	0	1	13	4	15
1	B2M	11	3	2	0	3	1	6	2	1	6	2	1	3	38	3	3	4	8	1	2	2	0	1	1	0	0	7	13	0	1	0	0	1	0	1	2	0	1	3	15	0	0	5	0	6	24	7	9
1	TRIM69	0	0	0	0	0	1	3	0	3	4	2	3	3	11	2	1	0	4	0	3	2	0	0	0	0	0	10	3	0	0	0	0	0	0	0	0	1	1	7	3	2	0	0	2	4	13	3	21
1	GATM	0	1	0	1	0	0	3	0	5	0	0	0	0	12	0	0	1	0	0	3	3	1	2	0	0	0	0	3	0	0	0	0	0	0	0	0	10	0	0	0	0	0	10	1	1	0	6	0
1	SQRDL	20	1	0	0	6	2	2	19	3	2	0	1	2	30	4	2	0	0	0	3	6	3	0	0	0	1	0	13	0	1	0	0	0	1	0	0	0	0	2	6	1	1	7	4	4	16	4	0
1	FBN1	0	0	0	5	2	3	5	6	0	1	0	0	0	8	0	0	9	0	2	0	0	2	10	0	1	0	0	0	5	0	0	0	1	0	0	0	1	4	15	21	7	1	4	2	16	13	4	0
1	ATP8B4	10	3	1	2	7	7	12	4	0	1	5	0	0	27	1	1	0	5	0	0	1	0	0	0	0	0	0	10	0	0	0	0	3	0	0	1	10	5	13	25	6	11	4	3	13	27	7	17
1	MYO5A	3	1	1	0	2	2	6	1	0	1	3	1	0	0	0	1	2	2	0	0	0	0	0	1	0	0	1	0	0	0	1	0	1	0	0	0	0	4	8	14	1	5	0	1	25	0	4	2
1	RAB27A	12	0	1	0	2	1	1	23	3	0	1	2	3	1	3	2	0	4	0	0	5	0	0	1	9	0	1	7	0	1	0	0	0	1	1	0	9	0	5	23	4	3	4	3	8	19	16	25
1	AQP9	2	0	1	0	1	4	0	17	0	1	2	3	0	9	2	0	2	10	7	2	3	0	2	0	2	1	10	0	0	0	0	0	0	1	0	1	0	3	9	18	0	0	2	4	0	20	6	6
1	MYO1E	1	0	0	0	4	0	3	6	4	1	0	0	0	3	2	0	0	2	2	0	7	3	0	0	1	0	4	3	0	0	0	0	0	0	0	0	0	0	1	6	2	4	0	0	1	2	2	12
1	ANXA2	0	0	1	1	2	0	1	11	5	1	2	2	0	7	2	0	23	14	7	2	5	1	8	3	5	0	0	15	3	1	0	0	0	0	0	0	0	0	1	24	1	0	5	1	0	0	4	2
1	LACTB	8	1	0	1	2	2	3	9	3	3	4	3	0	10	0	0	9	3	0	0	3	1	1	0	0	0	3	5	0	0	0	0	1	0	0	2	1	0	4	2	1	0	0	0	1	16	6	1
1	PLEKHO2	11	5	6	2	3	7	8	16	0	2	1	1	1	2	2	0	7	0	0	4	0	2	1	4	0	1	2	5	0	0	0	0	4	0	1	0	2	8	25	30	10	9	6	0	21	33	7	21
1	ITGA11	1	0	2	14	2	0	3	5	1	2	2	0	0	11	0	1	1	5	3	1	0	1	0	1	2	0	0	3	0	0	0	0	0	0	1	0	1	7	11	11	7	0	0	0	2	10	0	0
1	LOXL1	0	2	0	3	0	0	5	4	1	0	1	3	1	21	0	0	11	11	7	0	9	0	3	1	9	0	0	7	0	0	0	0	0	0	0	0	1	7	17	0	8	1	3	0	16	6	5	0
1	PML	5	0	1	0	1	2	2	1	1	4	0	9	1	14	0	0	3	8	0	2	0	1	1	2	2	2	4	1	0	0	0	0	0	0	0	1	0	1	4	8	2	0	3	1	5	5	6	34
1	ISLR	0	0	3	2	0	0	9	12	1	0	0	0	2	11	0	1	0	1	5	0	3	1	2	1	0	0	0	0	0	0	1	0	1	0	0	0	0	10	17	17	9	17	3	2	12	25	2	2
1	SEMA7A	0	0	3	0	1	0	1	0	0	2	1	0	1	6	0	0	11	4	3	1	4	2	8	2	0	0	9	0	3	0	0	0	0	1	0	0	1	3	7	0	1	0	1	1	3	10	4	4
1	PSTPIP1	3	0	4	0	4	4	5	11	1	1	3	4	1	28	0	3	5	9	2	4	0	0	0	4	0	2	4	1	0	0	0	0	0	0	0	1	2	5	11	21	3	0	2	2	17	14	7	22
1	TBC1D2B	0	0	2	0	1	3	1	2	0	2	1	0	0	6	0	0	1	4	1	1	4	0	3	0	1	1	0	15	0	0	0	0	1	0	1	2	1	0	2	1	1	7	4	1	6	20	10	10
1	CTSH	8	2	0	0	0	0	0	9	0	0	1	0	0	10	2	2	3	9	0	0	0	0	2	0	8	0	1	6	0	0	0	0	0	0	0	0	2	0	0	0	0	1	3	3	0	13	12	5
1	BCL2A1	2	0	4	3	6	5	7	8	0	0	1	7	1	0	2	1	3	4	3	3	1	0	0	4	0	2	12	6	0	0	0	0	0	0	1	0	3	3	12	32	0	0	3	1	3	23	9	17
1	IL16	0	5	4	3	7	6	12	0	0	1	3	2	1	8	2	1	3	1	0	2	2	1	1	1	0	0	1	8	0	0	0	0	1	0	1	0	11	1	8	15	7	5	3	2	19	32	12	10
1	TM6SF1	2	3	2	1	0	1	8	1	0	0	0	1	2	10	0	1	4	0	1	0	9	2	1	3	0	0	0	4	0	0	0	0	3	1	0	1	8	4	18	15	4	5	3	2	14	14	9	1
1	ALPK3	0	3	0	0	0	0	0	0	3	3	0	0	0	5	0	2	0	0	0	0	3	1	0	0	0	0	0	5	0	0	0	0	0	0	0	0	0	0	1	0	2	0	0	0	20	4	0	0
1	HAPLN3	0	1	3	2	1	2	5	0	1	3	1	14	1	20	2	0	1	8	0	2	0	3	1	6	1	3	6	3	0	0	0	0	0	0	0	3	5	2	10	34	0	0	4	1	2	5	3	23
1	MFGE8	0	1	2	1	0	0	0	0	1	3	1	0	1	0	1	0	0	8	0	0	0	4	0	1	8	1	3	0	0	0	0	0	0	0	0	0	1	10	16	16	4	2	7	3	13	14	4	25
1	ANPEP	4	0	0	1	0	0	1	4	1	2	0	1	2	27	3	3	15	6	0	4	1	2	7	0	1	0	0	2	2	0	0	0	0	0	1	0	5	0	2	15	4	0	5	4	1	17	5	5
1	FES	0	2	5	0	1	0	1	15	3	0	0	0	0	5	2	0	1	0	0	1	9	3	0	3	0	1	0	11	0	1	0	0	1	0	0	0	3	0	11	0	1	5	6	1	10	8	1	11
1	ALDH1A3	0	0	0	11	5	1	10	5	2	0	0	0	0	7	0	0	1	8	1	0	10	0	6	0	2	0	0	5	2	0	0	0	2	1	0	0	0	6	8	2	1	2	0	0	15	14	6	13
1	LRRK1	2	0	0	0	0	3	13	3	0	0	1	0	0	6	1	0	0	0	1	4	3	0	0	2	0	1	5	2	0	0	0	0	1	0	0	0	0	0	0	1	1	1	1	1	1	1	8	31
1	NHLRC4	0	0	3	0	0	1	3	0	0	1	0	0	1	3	1	0	3	1	0	0	0	0	9	2	6	0	0	0	1	0	0	0	0	0	0	1	4	2	3	2	3	1	0	2	15	29	3	0
1	TPSB2	0	0	0	4	0	1	2	0	0	1	0	0	3	2	1	0	1	7	0	2	0	3	0	0	3	1	0	0	0	1	0	0	1	0	1	0	1	1	16	11	9	0	4	1	5	18	14	0
1	TNFRSF12A	0	1	0	0	0	0	0	5	6	5	1	0	1	5	0	1	4	7	0	0	5	0	0	0	12	0	0	19	1	0	0	0	0	0	0	0	0	1	0	8	1	0	0	0	0	20	3	2
1	MMP25	0	0	2	0	0	4	3	0	0	5	1	2	1	27	0	0	5	4	0	2	0	0	1	0	0	0	0	3	0	0	0	0	1	0	0	2	4	0	6	7	0	1	0	0	2	16	5	0
1	IL32	4	0	0	2	1	3	0	4	3	4	2	2	0	40	0	1	4	4	0	3	0	1	0	0	0	1	6	2	0	0	0	0	0	1	0	0	5	1	1	28	1	0	3	0	0	24	2	16
1	MEFV	0	0	3	0	0	6	11	0	0	3	0	0	2	21	4	1	7	3	1	1	1	1	0	0	0	0	2	2	0	0	0	0	2	0	0	0	0	1	7	21	0	0	0	0	6	16	6	5
1	NLRC3	0	2	0	0	8	4	5	0	0	1	0	1	0	25	1	0	4	0	0	3	0	0	1	1	0	1	3	2	0	0	0	0	1	0	2	5	13	1	7	12	3	2	3	1	19	23	11	7
1	VASN	0	0	0	0	0	0	0	8	8	3	1	1	0	9	1	0	11	8	0	0	8	2	3	0	10	0	9	3	2	0	0	0	0	0	0	2	4	3	7	8	6	5	0	0	17	28	5	17
1	CIITA	5	4	3	0	2	1	4	0	0	3	4	7	1	26	1	1	4	9	0	2	5	0	0	1	0	1	2	17	1	0	0	0	1	0	1	0	10	0	8	10	1	0	3	0	12	27	15	25
1	SOCS1	0	0	3	0	0	0	3	0	2	0	0	8	1	32	1	0	1	0	4	0	7	0	5	1	0	0	6	4	1	0	0	0	1	0	0	4	0	0	2	15	1	0	3	0	3	1	1	14
1	NTAN1	2	0	0	1	0	2	0	16	4	3	1	1	0	2	0	0	2	8	0	2	12	0	0	1	2	0	4	9	0	0	0	0	0	0	0	0	0	1	4	0	1	1	4	1	7	13	5	10
1	ITPRIPL2	0	0	0	2	0	0	1	3	1	0	2	3	0	1	1	0	3	14	1	1	2	3	5	1	9	1	0	24	2	1	0	0	0	0	0	0	0	0	3	0	0	6	2	2	5	6	3	0
1	ACSM5	0	1	0	0	2	2	0	1	0	1	0	0	1	7	1	1	0	0	0	7	0	2	0	0	0	1	0	7	0	0	0	0	2	0	0	1	3	4	1	4	6	2	1	1	9	9	8	2
1	DCUN1D3	2	1	0	0	1	2	7	3	0	1	0	1	0	7	0	2	3	5	0	0	0	1	3	0	9	1	0	0	1	0	0	0	1	0	1	1	0	0	1	0	1	0	0	1	0	18	6	1
1	IGSF6	7	3	1	1	5	6	8	0	0	1	1	2	1	26	1	1	10	9	1	5	0	0	0	1	0	0	5	11	0	0	0	0	1	0	0	1	4	4	13	17	1	0	0	2	2	29	12	4
1	IL4R	12	0	0	3	2	2	2	19	0	1	4	1	0	19	0	0	1	9	0	3	3	5	0	2	2	2	1	10	0	0	0	0	0	0	0	0	0	0	1	11	2	2	5	1	10	26	5	8
1	IL21R	2	0	3	5	9	3	7	10	0	3	2	3	1	42	1	3	6	8	0	4	0	1	0	2	0	2	8	0	0	0	0	0	2	0	0	0	7	3	10	32	3	0	1	3	10	30	5	11
1	APOBR	7	1	3	1	5	3	6	2	0	2	3	0	1	34	2	1	20	11	1	2	7	1	1	1	0	0	4	16	0	1	0	0	0	0	0	1	2	0	0	4	0	0	3	1	4	28	7	1
1	LAT	0	1	0	0	3	3	0	0	0	4	0	1	1	5	1	1	1	2	5	4	0	0	2	3	0	2	2	0	0	0	0	0	0	0	1	3	10	0	5	5	1	0	0	1	1	6	1	15
1	RRN3P2	0	0	1	0	0	3	1	0	0	0	0	0	1	15	0	0	0	0	0	1	3	1	0	0	0	2	1	1	0	0	0	0	0	0	1	1	4	0	0	5	4	0	6	0	1	16	2	14
1	LOC606724	0	1	1	0	2	3	2	0	0	2	0	1	1	5	0	1	8	6	1	1	4	0	6	2	2	2	4	5	0	0	0	0	1	0	0	0	5	3	5	5	0	0	0	1	5	12	2	7
1	SPN	0	1	3	0	11	5	7	0	0	3	5	2	2	43	1	3	3	5	0	2	2	1	0	1	0	0	1	10	0	0	0	0	2	0	0	1	11	0	13	19	4	2	3	1	16	16	19	18
1	C16orf54	0	6	7	0	9	2	9	0	0	1	5	2	2	12	0	2	5	5	0	2	3	1	0	1	0	0	2	16	0	1	0	0	0	0	0	10	6	1	19	3	0	1	3	1	17	25	10	25
1	MVP	13	1	0	3	1	1	1	18	1	3	0	0	0	23	0	0	13	12	1	6	2	0	0	4	6	1	0	3	0	0	0	0	0	0	0	0	0	0	1	6	1	3	5	3	0	23	4	0
1	CORO1A	9	6	2	2	5	4	8	1	0	3	0	0	1	27	0	1	10	7	2	3	13	0	1	4	0	1	4	16	0	1	0	0	3	0	1	0	6	3	6	23	2	0	3	1	11	31	8	14
1	SEPT1	0	0	0	0	7	6	3	0	0	1	1	2	2	28	1	0	3	3	0	3	0	0	1	2	0	2	3	0	0	0	0	0	1	0	1	0	10	1	8	6	1	0	0	0	12	16	8	15
1	ITGAL	7	2	4	2	16	7	0	2	0	1	2	1	2	39	2	2	4	4	1	4	2	1	0	1	0	1	7	11	0	0	0	0	2	0	0	7	16	2	8	20	1	0	3	1	14	22	10	7
1	ITGAM	4	6	1	1	1	2	3	7	0	0	3	3	0	22	1	1	12	8	2	3	5	1	2	0	0	1	5	11	0	0	0	0	0	1	0	0	2	4	20	21	4	1	3	1	6	25	11	7
1	ITGAX	4	0	1	1	4	7	4	1	0	0	0	2	1	14	0	2	6	5	2	2	6	1	0	3	0	2	4	12	0	0	0	0	1	0	0	0	1	4	10	20	1	0	0	2	3	24	10	6
1	YBX3P1	1	0	0	0	0	1	3	6	3	1	2	1	1	1	0	0	0	11	2	4	1	2	0	3	3	1	2	9	1	0	1	0	0	0	0	0	0	0	1	13	1	1	0	1	5	0	2	12
1	ADCY7	0	1	0	1	1	2	3	3	0	1	2	5	0	37	0	0	14	11	2	4	0	0	0	2	1	3	12	5	1	0	0	0	0	0	0	1	0	2	5	23	1	0	2	0	0	11	2	21
1	SNX20	1	1	3	0	8	7	5	0	0	4	4	0	1	34	1	4	5	6	1	3	0	1	0	0	0	1	6	1	0	0	0	0	1	0	0	1	12	0	0	14	2	0	1	1	10	19	8	18
1	NOD2	12	0	3	0	0	1	2	6	0	2	2	0	3	28	1	1	1	11	2	3	0	1	0	1	1	1	3	1	0	0	0	0	0	0	0	1	0	0	0	18	1	0	5	2	1	11	5	1
1	MMP2	0	0	2	14	0	1	7	0	3	3	2	1	2	1	1	1	10	6	2	0	0	4	11	1	0	1	1	5	5	0	0	0	4	0	0	0	1	3	16	10	10	6	4	3	8	29	9	3
1	MT2A	6	0	0	0	1	0	5	5	4	4	1	4	2	5	0	1	12	0	2	0	1	2	0	0	0	1	1	5	0	1	0	0	1	1	0	0	0	0	8	31	1	1	3	3	4	16	3	0
1	MT1L	1	1	0	0	0	0	4	4	1	2	0	2	0	15	0	1	4	0	0	0	6	1	1	0	0	0	1	3	0	0	0	0	0	0	0	1	0	0	5	31	5	0	12	3	2	14	4	2
1	MT1E	1	0	1	0	0	0	4	10	7	1	0	2	2	2	0	1	1	0	0	0	1	1	0	0	0	0	1	0	0	1	0	0	0	0	0	1	0	0	2	11	1	1	2	4	4	28	2	2
1	HERPUD1	1	1	0	0	0	2	2	7	2	0	0	2	1	5	1	0	5	0	0	2	1	2	1	0	0	0	3	4	1	0	0	0	0	0	0	1	6	0	6	0	5	1	4	3	4	25	6	4
1	CETP	0	1	1	0	0	1	7	0	0	0	0	1	2	16	0	0	2	0	0	3	1	7	1	0	0	0	3	3	1	0	0	1	0	0	0	1	0	0	2	1	2	1	0	1	3	30	5	5
1	NLRC5	4	1	2	0	1	2	0	1	2	3	4	3	2	39	1	4	1	9	0	1	3	0	0	0	0	1	5	19	1	0	0	0	0	0	0	1	0	1	2	11	1	0	2	1	4	13	4	16
1	CCL22	0	0	3	0	2	2	5	0	0	0	3	0	1	41	1	0	3	10	1	2	0	0	0	0	1	0	2	4	0	0	0	0	1	0	1	1	2	0	7	2	1	0	3	0	16	15	6	8
1	CX3CL1	0	0	0	0	0	1	3	0	0	0	1	4	2	0	3	0	0	7	0	8	0	3	0	0	3	0	2	0	0	0	0	1	0	0	0	0	2	2	5	1	4	5	10	2	4	2	14	21
1	ADGRG5	0	1	0	0	1	0	2	0	0	1	1	0	0	7	3	1	7	1	2	1	4	0	0	1	2	1	1	15	0	0	0	0	0	0	0	0	9	0	2	14	1	0	7	5	0	12	5	1
1	CDH11	2	0	2	14	1	3	4	1	1	0	2	0	0	17	0	1	2	11	0	2	0	1	3	0	6	1	0	4	5	0	1	0	1	0	0	0	0	5	18	12	11	8	2	3	9	17	12	0
1	CMTM3	0	0	0	6	0	1	4	0	4	1	0	0	0	2	0	0	10	8	3	1	4	3	15	5	7	2	1	10	4	0	0	0	0	0	0	0	1	6	19	3	2	4	1	0	8	18	6	1
1	BEAN1	0	0	0	6	0	0	1	0	2	4	2	4	0	1	0	0	0	16	0	0	0	0	3	0	6	1	0	1	4	0	0	0	0	0	0	0	0	0	8	0	2	0	0	0	1	16	1	0
1	EXOC3L1	0	0	1	0	0	1	1	0	0	0	0	4	2	11	0	0	0	0	0	5	0	3	1	0	0	1	0	1	0	0	0	0	0	0	0	0	1	0	0	0	2	0	0	0	1	16	2	0
1	PSMB10	14	1	0	0	2	6	1	5	1	6	0	4	0	22	2	0	11	6	1	0	7	0	1	0	0	0	2	7	1	0	0	0	0	1	0	0	3	0	0	4	1	0	3	1	4	18	4	4
1	DPEP2	1	1	6	0	7	3	10	6	0	0	1	1	1	26	1	0	4	2	1	5	2	4	0	1	0	1	2	2	1	0	0	0	4	0	0	0	4	4	20	1	1	2	1	2	12	19	16	10
1	MLKL	0	1	0	0	1	2	1	0	0	4	0	0	4	32	4	1	15	1	0	9	4	2	2	2	0	1	10	5	1	0	0	0	0	1	0	2	2	0	0	9	2	0	2	3	1	18	7	20
1	CHST6	2	4	0	0	0	0	0	7	4	0	1	5	0	6	1	1	0	5	4	0	10	1	0	0	0	0	8	6	0	1	0	0	0	0	0	0	0	0	6	1	0	0	4	1	1	0	2	6
1	MAF	0	1	0	4	3	2	3	1	0	3	0	0	0	3	1	1	1	0	0	1	3	3	1	0	0	1	1	9	1	0	0	0	2	0	0	1	0	7	23	17	4	12	4	2	24	5	11	9
1	PLCG2	0	0	1	0	0	2	1	5	0	0	1	1	1	20	1	0	7	0	0	0	2	3	2	0	0	0	4	11	1	0	0	0	2	0	0	0	0	2	13	1	1	5	3	2	6	9	7	28
1	COTL1	1	0	1	2	0	2	12	1	1	2	1	3	3	34	1	3	16	0	0	0	10	2	4	4	0	0	15	10	1	0	0	0	0	0	0	0	1	0	1	12	0	0	0	1	2	27	5	25
1	CRISPLD2	0	0	0	14	0	2	14	1	0	4	3	0	2	27	1	1	1	7	0	0	0	1	1	2	0	1	2	0	1	0	0	0	3	0	0	0	2	4	18	8	7	7	7	2	20	27	4	2
1	IRF8	3	3	2	1	3	8	7	0	0	1	4	2	2	35	2	1	7	5	1	2	0	1	0	2	0	0	3	6	1	0	0	0	1	0	1	1	12	0	4	26	5	3	4	2	0	30	9	20
1	FOXF1	0	0	0	7	2	0	12	0	1	0	0	0	0	9	2	2	0	0	0	2	0	1	1	1	0	0	1	1	0	1	0	0	1	0	1	2	1	2	3	1	15	1	8	4	20	17	16	0
1	ZNF469	1	0	0	11	1	1	11	2	0	1	1	2	0	3	0	1	0	6	1	3	0	6	1	1	3	1	0	1	2	0	2	0	0	2	0	1	0	3	3	17	3	4	10	1	2	9	0	2
1	SNAI3	1	0	1	0	2	4	6	6	0	0	0	5	0	31	0	0	5	0	1	2	7	1	1	1	0	0	4	3	1	2	0	0	0	0	3	0	11	2	9	5	0	0	4	3	2	29	6	12
1	RNF166	1	0	2	0	1	1	0	0	0	0	0	1	1	26	1	0	3	0	1	1	0	1	1	1	0	2	9	8	1	0	0	0	0	1	0	0	0	0	0	1	0	0	0	1	4	6	2	19
1	SCARF1	0	2	1	0	0	4	4	0	2	0	0	2	2	23	1	1	6	0	0	4	0	3	2	0	0	2	0	2	1	0	0	0	0	0	0	3	6	3	7	2	5	2	2	3	9	24	10	11
1	WDR81	0	1	0	0	0	2	1	1	0	0	1	2	0	0	0	0	14	2	0	4	0	3	3	0	0	2	0	4	4	0	0	0	1	1	0	2	2	0	6	2	1	0	6	5	5	4	2	4
1	SERPINF1	3	0	2	16	0	1	1	8	2	1	5	1	3	0	0	0	6	7	10	2	7	1	3	1	0	2	0	3	2	0	1	0	2	0	0	0	5	8	22	17	8	7	13	4	11	12	4	10
1	HIC1	0	0	3	1	4	2	5	0	0	2	0	1	3	27	0	1	7	0	0	1	0	5	8	0	0	3	0	2	3	0	2	0	0	0	0	0	0	7	13	17	7	14	4	0	26	19	4	3
1	P2RX5	0	0	0	0	7	1	3	0	0	0	1	0	0	10	0	1	1	2	0	0	0	1	5	3	0	0	9	0	1	0	0	0	1	0	0	0	0	1	1	4	0	0	0	0	4	2	4	13
1	P2RX1	0	2	3	0	2	5	4	0	0	0	3	1	0	25	0	1	0	4	0	0	5	2	0	3	0	2	1	2	0	0	0	0	0	0	0	0	7	3	8	15	5	1	13	2	18	14	10	12
1	ATP2A3	0	0	3	0	4	1	4	0	0	0	0	4	2	31	0	0	1	0	0	0	4	4	0	2	0	0	0	4	0	0	0	2	0	1	3	0	10	0	1	1	4	0	4	3	2	25	3	0
1	SPNS3	0	4	0	1	1	0	1	1	0	0	1	0	1	19	0	1	3	3	1	1	3	0	0	0	1	0	1	4	0	0	0	0	0	0	0	0	9	0	0	0	2	1	3	1	0	16	6	24
1	CXCL16	6	1	0	0	0	1	2	5	4	0	0	11	1	14	3	1	11	11	3	2	2	1	4	3	3	0	2	21	0	0	0	0	0	1	2	2	3	0	3	12	3	0	2	2	1	18	9	21
1	ZMYND15	4	1	0	0	0	2	1	0	5	4	0	11	1	21	1	1	4	6	2	2	1	1	2	0	1	1	1	7	0	0	0	0	0	0	1	1	8	2	1	8	2	0	0	2	1	19	5	18
1	VMO1	1	1	1	0	1	1	6	10	0	1	0	2	0	13	0	1	7	2	2	1	0	0	3	0	0	1	1	8	0	0	0	0	0	1	0	0	1	1	2	14	1	0	2	0	3	24	2	0
1	PLD2	0	0	0	0	0	1	2	0	1	0	1	2	0	0	2	0	0	7	0	1	1	2	3	1	2	1	1	9	2	0	0	0	0	0	0	2	0	0	2	0	0	1	1	2	1	0	0	8
1	SCIMP	4	2	2	1	8	7	9	2	4	1	3	2	2	34	1	1	7	4	1	4	2	0	0	1	0	0	1	10	0	0	0	0	2	0	0	1	9	3	12	19	3	0	2	0	14	16	9	15
1	NLRP1	0	3	2	0	2	2	1	0	0	0	0	2	0	26	0	1	1	0	0	2	1	4	0	2	0	4	0	4	0	0	0	0	0	0	1	3	0	1	12	3	6	7	4	3	5	19	10	15
1	XAF1	2	0	2	0	3	2	4	0	8	3	0	3	1	25	0	1	1	2	0	2	3	0	0	0	0	3	1	2	1	0	0	0	0	0	0	4	0	0	2	3	1	0	5	5	0	15	3	5
1	CLEC10A	0	3	4	0	4	5	2	1	0	3	4	1	0	14	2	1	1	6	0	0	0	0	1	3	0	0	1	4	0	0	0	0	2	0	1	3	11	3	11	11	5	3	5	1	7	26	10	18
1	ASGR2	0	3	0	0	1	1	3	4	0	2	1	3	0	19	2	0	4	1	0	1	5	1	0	1	0	0	1	5	0	0	0	0	1	0	0	0	5	0	1	5	1	0	2	1	5	18	4	12
1	ASGR1	0	0	5	0	0	1	1	0	0	0	0	0	1	11	0	2	2	0	3	1	0	2	7	1	0	2	3	0	1	0	0	1	0	0	0	1	1	0	0	0	0	0	0	0	4	8	4	16
1	ACAP1	0	2	4	0	10	6	6	0	0	3	2	2	4	29	1	1	4	6	1	2	6	0	0	3	0	3	1	5	0	0	0	0	3	0	0	0	6	0	7	16	2	0	4	1	14	19	5	16
1	TNFSF12	6	0	0	5	3	1	2	7	2	2	0	1	0	7	1	0	0	0	0	2	8	1	2	1	0	0	0	4	0	0	0	0	2	0	0	1	8	9	18	5	8	7	6	4	15	16	15	1
1	TNFSF12-TNFSF13	2	0	0	1	1	2	2	13	3	3	0	1	2	20	0	0	11	2	1	1	1	0	4	1	0	1	2	5	0	1	0	0	1	0	0	0	2	1	2	4	0	0	0	0	2	7	6	9
1	TNFSF13	2	1	0	1	1	0	8	16	3	0	0	4	0	19	2	0	4	1	0	0	11	0	1	0	3	0	0	5	0	0	0	0	1	0	0	1	4	0	1	0	1	0	1	1	1	18	11	0
1	CD68	11	3	0	3	4	2	6	10	1	2	1	3	1	8	2	0	24	3	2	4	2	0	2	1	0	2	11	13	1	0	0	0	0	0	0	0	1	2	2	13	2	1	1	2	3	16	10	10
1	LINC00324	0	1	1	0	1	0	1	0	0	0	1	1	0	5	1	0	1	1	0	0	2	7	0	1	0	0	0	9	2	0	0	0	1	1	0	1	0	0	1	0	0	0	0	3	2	1	4	1
1	PIK3R6	0	2	4	0	4	5	2	0	0	1	0	3	1	20	0	0	9	7	2	3	1	3	1	4	0	1	4	8	1	0	0	0	2	0	0	0	8	1	3	24	4	1	3	0	15	22	10	6
1	PIK3R5	0	1	4	0	3	11	13	0	0	2	2	3	3	28	0	1	13	2	2	4	0	2	0	3	0	0	6	16	0	0	0	0	3	0	0	2	10	3	18	20	3	1	0	0	12	17	11	13
1	GAS7	0	1	5	0	0	2	4	2	0	0	0	1	1	0	0	0	0	1	2	1	7	2	2	3	1	0	0	1	1	0	1	0	2	1	0	0	9	8	17	13	5	7	4	2	17	17	9	3
1	HS3ST3A1	0	0	2	1	0	1	2	1	4	4	2	3	1	18	2	3	2	1	0	0	2	0	6	0	0	0	3	1	2	0	0	0	0	1	0	2	1	3	8	13	1	0	7	1	7	0	5	2
1	MGC12916	0	0	1	0	0	0	1	0	3	1	0	2	1	5	1	2	2	2	0	0	4	2	6	1	0	0	2	3	4	0	0	0	0	0	0	1	1	0	0	11	0	0	5	0	0	0	3	3
1	TRPV2	9	0	4	3	8	10	4	15	1	0	0	3	2	0	1	2	2	8	0	2	9	0	0	7	0	1	7	5	0	0	0	0	1	0	0	1	6	3	14	15	4	1	4	1	6	12	12	18
1	FLII	0	0	0	0	0	0	2	2	0	4	3	3	1	0	0	0	0	10	2	0	1	1	1	0	5	0	0	17	1	0	0	0	0	0	0	1	1	1	5	1	1	0	0	0	4	4	0	0
1	LGALS9C	0	2	1	0	0	0	1	0	0	0	1	1	1	4	4	1	0	8	3	2	3	3	0	1	2	4	0	9	0	1	0	0	0	0	0	0	0	0	0	2	0	0	8	6	0	2	3	0
1	GRAP	0	1	2	0	0	3	7	0	0	1	0	0	5	5	0	0	4	0	0	1	1	7	2	0	0	0	1	5	0	0	0	0	1	0	0	0	0	0	0	3	6	2	2	2	5	20	6	4
1	LGALS9	12	3	2	0	1	2	5	1	0	2	0	2	1	25	3	1	12	12	1	4	3	4	2	4	1	0	3	14	0	0	0	0	0	0	0	0	11	0	1	1	0	0	4	2	1	17	6	6
1	ADAP2	9	6	0	3	3	6	9	18	1	1	0	3	2	33	3	1	18	4	3	4	2	3	1	3	0	1	3	14	0	0	0	0	2	1	0	0	0	3	14	14	1	0	1	4	7	11	7	7
1	EVI2B	15	4	3	1	13	8	14	11	0	1	4	3	2	28	2	1	19	6	1	4	4	2	0	1	0	1	2	10	0	0	0	0	2	0	0	5	14	5	14	31	4	1	2	1	19	25	18	18
1	EVI2A	6	4	4	5	11	7	12	4	0	2	4	2	1	24	1	1	17	6	3	3	3	1	4	3	0	1	6	2	0	0	0	0	2	0	0	2	13	4	12	29	4	0	2	2	17	36	8	19
1	MYO1D	0	1	0	0	1	0	1	2	0	3	2	0	0	0	2	0	0	9	0	0	4	3	0	0	5	0	0	0	0	1	1	0	0	0	0	0	0	0	0	2	2	0	0	0	0	8	1	1
1	CCL2	7	1	1	2	0	0	12	10	3	2	3	1	1	36	0	0	1	6	0	0	4	1	0	1	0	0	4	14	0	0	0	0	1	0	0	0	10	5	11	12	2	1	4	2	10	25	3	26
1	CCL8	1	2	2	0	5	3	0	3	0	1	0	2	2	19	2	0	6	2	2	0	0	1	2	0	0	0	6	5	0	0	0	0	0	0	0	2	2	3	7	20	1	0	1	4	0	4	4	13
1	CCL13	0	0	1	0	0	0	0	1	0	1	2	1	1	10	0	0	6	15	3	0	0	0	0	3	7	0	3	0	0	0	0	0	0	0	1	1	2	2	8	10	0	0	2	0	2	11	9	12
1	SLFN11	0	1	2	0	0	0	8	3	0	0	0	1	0	14	1	1	0	0	0	5	1	3	0	2	0	1	1	2	0	0	0	0	2	0	0	0	3	2	16	9	2	0	2	2	3	14	4	24
1	SLFN12L	0	0	1	0	6	1	3	0	0	3	4	0	1	18	1	0	1	3	0	3	1	0	0	0	0	0	3	1	0	0	0	0	1	0	0	2	3	0	3	8	0	0	2	0	3	17	7	23
1	CCL5	10	3	5	3	19	4	5	16	2	4	1	2	4	24	2	2	3	2	1	4	4	1	0	1	0	2	6	5	0	0	0	0	2	0	0	1	1	2	3	16	1	0	5	1	10	29	8	23
1	CCL18	1	0	3	1	1	1	3	6	0	0	0	1	2	3	4	0	4	10	2	1	0	0	0	0	4	1	3	0	0	0	0	0	0	1	0	1	2	1	1	16	0	0	0	1	1	16	5	7
1	CCL3	3	1	2	1	2	7	6	0	0	1	1	6	3	24	2	0	7	1	2	1	0	1	1	0	0	0	3	0	0	0	0	0	1	0	0	1	1	1	7	25	0	0	1	1	0	14	4	5
1	CCL4	5	2	5	2	11	1	15	0	0	6	1	5	2	24	1	2	10	3	1	3	0	1	2	0	0	0	6	1	0	0	0	0	3	0	0	1	5	3	5	27	1	0	1	4	5	25	6	14
1	CCL4L1	0	0	1	0	3	5	3	0	0	2	1	2	0	4	4	1	3	0	1	2	0	1	0	0	0	0	2	1	0	0	0	0	0	0	0	0	1	2	1	12	0	0	0	0	0	6	2	3
1	PLXDC1	2	1	3	14	0	2	0	0	0	2	0	0	4	11	0	3	5	1	0	3	0	2	4	2	2	3	0	1	2	0	0	0	1	0	0	1	2	3	6	6	4	5	0	3	8	9	2	0
1	IKZF3	0	0	0	0	1	0	3	0	0	0	2	4	3	26	2	0	0	1	0	3	3	0	0	0	0	0	6	2	0	0	0	0	1	0	0	0	6	0	8	0	0	0	1	1	4	12	1	11
1	IGFBP4	0	2	0	4	1	1	2	5	1	0	0	1	2	19	1	1	0	2	0	1	0	4	1	0	0	1	0	3	0	0	0	0	1	0	0	0	1	3	15	1	4	1	7	2	22	14	8	1
1	CCR7	5	2	4	2	6	3	6	5	0	1	3	1	2	24	1	0	2	6	2	2	2	1	0	1	0	2	3	1	0	0	0	1	1	0	0	2	7	0	12	0	2	1	5	0	22	24	4	10
1	STAT5A	0	2	4	0	3	2	1	6	1	3	1	3	0	0	2	0	1	9	3	2	8	1	0	1	4	0	0	16	0	0	0	0	4	0	0	0	7	0	1	1	1	3	4	2	8	24	13	14
1	STAT3	3	2	0	1	0	0	7	0	2	0	3	3	0	3	2	3	0	3	0	0	2	0	0	0	0	0	0	15	1	0	0	0	1	0	0	3	2	0	3	16	4	1	3	1	5	8	2	2
1	PTRF	0	0	0	3	2	1	3	4	3	4	0	1	0	11	0	0	0	4	0	1	5	5	1	2	13	1	0	5	0	0	2	0	2	0	0	0	1	4	25	37	6	13	15	2	25	7	12	19
1	TMEM106A	0	1	0	0	0	0	2	0	0	2	0	1	1	12	0	1	7	0	0	3	0	1	1	0	0	0	0	8	0	1	0	0	0	0	0	2	1	0	7	5	0	2	3	1	6	19	3	1
1	FMNL1	3	0	3	2	3	4	4	10	1	4	0	3	1	37	1	3	23	11	4	6	13	0	4	4	2	3	6	7	0	0	0	0	1	0	0	3	9	3	21	24	3	0	0	1	8	27	8	17
1	TBX21	2	2	6	0	12	11	9	0	0	5	0	1	2	29	0	0	3	1	0	2	2	0	0	0	0	2	5	3	0	0	0	0	1	0	0	3	7	1	1	13	1	0	3	2	11	22	10	23
1	HOXB2	0	0	0	0	0	0	10	0	2	0	2	2	0	4	1	1	1	5	0	0	3	0	0	1	0	0	0	11	0	0	0	0	0	0	0	1	1	5	6	0	1	0	6	1	5	4	0	0
1	GNGT2	8	2	2	2	6	3	10	0	3	3	0	2	2	34	1	2	6	3	0	2	4	2	1	3	0	1	5	12	0	0	0	0	3	1	0	0	6	4	11	24	0	2	2	0	11	23	13	12
1	ABI3	13	1	4	1	8	8	7	2	1	3	0	1	2	44	1	2	9	0	0	4	2	4	1	2	0	2	3	11	0	0	0	0	3	0	0	0	9	5	23	17	1	5	2	1	19	22	13	16
1	NGFR	0	0	2	0	0	0	17	0	1	1	2	0	2	13	0	1	1	4	0	0	2	0	6	2	13	0	0	3	3	0	0	0	1	0	1	1	0	1	10	9	5	2	8	1	19	1	4	14
1	ITGA3	0	2	0	1	1	2	2	2	3	1	1	2	0	3	1	0	0	12	3	1	6	0	0	2	7	1	0	4	0	1	0	0	0	0	0	1	0	0	2	8	1	2	9	2	0	20	4	0
1	COL1A1	0	0	2	13	1	1	4	4	1	2	2	0	0	8	0	0	3	9	3	2	1	2	11	2	3	3	0	7	4	0	0	0	1	0	0	0	0	1	10	17	5	4	1	1	2	7	1	0
1	ABCC3	2	0	0	0	1	0	1	20	7	0	0	0	0	34	2	2	0	2	1	4	6	1	0	0	8	2	0	11	0	0	0	0	0	0	0	0	0	1	0	0	0	1	4	1	0	3	6	0
1	SCPEP1	0	3	2	0	0	2	1	20	0	0	0	1	0	21	0	2	0	0	0	0	6	1	0	1	0	0	2	17	0	0	0	0	2	0	0	2	0	2	5	1	4	1	4	0	9	0	3	25
1	MRC2	0	0	1	1	0	0	18	3	7	1	0	0	1	22	1	2	4	5	5	0	3	3	12	2	7	1	0	16	8	0	0	0	3	0	0	0	1	3	21	20	6	3	6	2	10	17	8	1
1	TANC2	0	0	0	0	0	0	4	0	0	4	1	7	0	0	0	1	0	4	1	0	0	1	4	0	5	1	0	0	3	0	0	0	0	0	0	1	1	0	5	0	0	1	0	0	3	7	0	0
1	ACE	0	3	0	0	0	0	0	0	0	0	0	0	1	24	1	1	6	0	0	6	0	0	3	0	0	1	0	2	1	0	0	0	0	0	0	2	3	0	0	2	3	2	8	1	0	13	7	1
1	LIMD2	0	1	4	0	1	1	4	0	0	0	1	1	1	8	0	0	9	8	0	3	1	0	5	7	0	2	7	7	0	0	0	0	2	1	0	0	5	1	9	0	0	0	0	0	10	6	3	16
1	CD79B	1	2	3	0	5	5	2	0	0	1	0	1	1	28	1	2	7	0	0	0	5	3	2	3	0	0	3	3	0	0	0	0	1	0	3	0	11	1	14	8	7	5	3	1	20	23	8	25
1	ICAM2	0	0	0	0	3	0	3	0	1	0	0	1	2	47	1	1	7	0	0	2	0	3	3	1	0	0	1	0	0	0	0	0	0	0	1	0	13	0	2	2	4	6	5	1	12	25	9	30
1	PECAM1	3	0	3	3	1	7	1	0	0	1	0	0	5	12	1	1	5	0	0	5	3	5	1	1	0	0	0	4	0	0	0	0	1	0	0	0	6	4	14	6	9	0	1	2	7	24	14	7
1	MILR1	8	2	0	3	6	2	4	4	0	3	0	0	0	10	4	1	11	9	3	2	3	2	2	1	4	1	3	14	0	0	0	0	1	1	0	0	6	1	11	14	4	0	1	2	6	25	12	6
1	FAM20A	4	1	1	7	0	2	0	17	1	2	0	2	1	15	1	2	4	11	4	0	2	0	5	0	10	0	1	5	0	0	0	0	1	0	0	2	5	5	17	28	3	2	2	1	18	35	6	18
1	KIF19	0	0	4	0	0	3	4	0	0	0	0	5	2	17	0	0	5	0	0	1	2	0	3	0	0	2	0	2	0	3	0	1	0	0	0	0	4	0	4	8	4	2	1	0	9	9	4	22
1	CD300A	0	1	3	1	5	5	9	2	0	2	0	2	1	22	1	2	15	4	2	3	1	2	2	3	0	1	6	10	0	0	0	0	2	0	0	0	7	4	12	27	1	0	2	2	5	29	4	18
1	CD300LB	0	0	5	0	1	2	4	0	0	2	1	0	1	15	1	0	5	5	1	1	3	1	0	0	0	0	1	6	0	0	0	0	3	0	0	0	6	0	9	14	3	0	2	1	6	19	4	0
1	CD300C	0	1	0	0	1	5	6	0	0	3	0	3	0	10	1	1	15	0	3	2	0	0	0	2	0	1	3	5	0	0	0	0	1	0	0	0	4	2	12	20	1	0	2	1	5	28	11	6
1	CD300LF	6	0	2	1	1	7	4	0	3	2	2	3	1	28	1	2	4	5	1	2	3	1	0	4	1	1	4	9	0	0	0	0	1	0	1	1	6	7	13	21	1	0	0	2	3	25	13	6
1	UNC13D	0	0	2	0	2	2	11	0	0	1	1	1	0	38	1	1	3	17	2	4	0	0	1	5	5	3	20	2	0	0	0	0	0	1	0	1	2	1	2	0	1	4	2	1	0	20	4	25
1	SPHK1	2	0	0	13	1	0	0	16	0	0	1	4	1	16	1	3	4	3	3	2	0	3	0	3	2	3	4	1	0	0	0	0	0	1	0	0	0	4	12	28	2	3	1	0	0	1	2	18
1	CYGB	0	0	3	0	4	1	4	1	0	1	0	0	3	0	0	0	3	0	0	6	0	0	9	0	0	1	0	0	7	0	1	0	0	0	0	0	0	2	13	3	7	1	7	1	21	7	12	6
1	TMC8	0	4	3	0	10	4	8	0	0	0	0	3	3	32	1	0	10	5	3	5	0	1	0	2	7	4	3	8	0	0	0	0	1	0	0	0	3	0	2	8	2	0	1	0	6	10	5	25
1	SOCS3	0	0	2	1	0	1	7	1	2	1	0	1	2	28	1	1	7	0	2	0	6	2	4	0	0	2	0	9	0	0	0	0	1	1	0	0	0	1	7	14	1	0	5	5	3	9	3	8
1	CYTH1	1	0	4	0	0	1	0	1	0	1	0	3	0	25	0	0	15	1	0	0	0	0	5	0	0	3	3	0	1	0	0	0	0	0	2	0	1	0	4	18	1	1	0	1	8	0	2	8
1	TIMP2	0	0	0	3	0	1	9	3	0	2	3	0	1	0	0	0	2	7	0	1	0	0	1	1	4	0	0	1	3	0	0	0	3	0	1	0	1	4	20	16	7	13	5	2	13	22	10	8
1	LGALS3BP	0	6	0	0	0	0	2	5	3	2	0	4	0	1	1	0	2	1	9	2	5	0	1	6	0	1	1	7	0	0	0	0	0	0	0	0	0	0	1	2	0	0	5	2	0	3	0	0
1	C1QTNF1	0	0	0	6	0	2	17	0	7	2	0	1	0	14	0	0	1	1	5	1	1	5	1	1	1	1	1	2	0	0	0	0	0	0	0	0	1	0	1	18	6	15	12	1	6	22	11	24
1	PDE6G	0	0	4	0	3	5	5	0	0	0	0	0	1	26	1	0	12	4	0	0	0	0	0	1	0	0	1	10	0	0	0	0	3	0	0	0	0	2	11	4	2	6	0	2	1	17	5	12
1	CD7	1	2	3	0	10	3	2	1	0	5	1	3	2	31	1	1	2	6	0	4	4	1	2	4	0	2	8	15	0	0	0	0	3	0	0	2	5	2	6	16	0	0	2	2	2	26	6	21
1	SECTM1	7	3	1	0	0	2	1	4	0	3	3	1	0	28	1	2	0	8	0	1	1	2	1	0	0	0	0	8	0	1	0	0	1	0	0	1	4	3	2	8	2	0	1	2	1	16	2	0
1	COLEC12	0	1	0	15	0	1	0	1	0	1	4	1	1	4	3	0	2	6	2	0	6	1	9	1	0	0	0	3	2	0	0	0	3	0	0	0	1	8	17	17	4	5	0	0	17	18	22	0
1	EMILIN2	0	1	1	0	0	0	3	0	1	0	0	5	1	16	0	0	5	12	2	4	4	4	3	5	9	0	5	5	1	1	0	0	2	1	0	0	1	1	4	12	1	1	0	0	1	15	7	22
1	RAB31	2	1	0	12	2	3	12	0	1	2	4	2	1	37	2	3	2	9	1	3	0	4	0	4	2	2	0	0	1	0	0	0	2	1	0	0	1	14	19	33	1	17	6	2	14	25	7	0
1	APCDD1	0	0	1	3	0	0	5	0	0	2	0	0	3	1	2	0	0	2	0	0	0	5	3	2	2	1	1	0	1	0	0	0	0	0	0	0	0	0	0	0	2	4	3	0	7	10	3	20
1	TUBB6	0	0	0	0	0	3	2	1	2	2	1	2	1	3	0	0	0	8	1	1	3	3	0	2	4	2	3	19	0	0	0	0	0	0	0	0	0	5	16	23	2	3	7	0	22	3	6	25
1	RNF125	1	2	3	0	1	0	5	0	0	0	2	4	1	0	0	4	4	10	0	1	5	2	3	0	2	0	0	1	0	0	0	0	0	0	0	1	11	0	2	1	2	1	0	0	7	16	11	17
1	PSTPIP2	1	0	3	2	1	2	0	4	0	1	1	0	0	16	1	2	1	7	1	0	2	0	3	1	2	0	3	7	0	0	0	0	0	0	0	2	2	0	0	0	0	0	9	4	1	0	2	7
1	ALPK2	0	0	0	12	0	3	1	10	0	2	3	6	0	23	0	0	1	5	0	9	0	0	3	0	0	1	4	0	0	0	0	0	0	1	0	1	3	2	6	14	3	1	0	1	6	4	1	7
1	ZNF532	0	1	0	0	0	0	1	0	3	0	1	2	0	0	0	0	0	1	0	1	0	0	0	2	3	1	1	1	1	0	0	0	1	0	0	0	0	1	11	8	4	6	7	3	5	0	0	10
1	TNFRSF11A	0	2	2	0	0	0	1	6	0	0	3	2	0	1	1	3	4	3	2	1	5	0	0	0	0	0	3	3	0	0	0	0	1	0	0	0	2	0	0	0	0	0	0	2	0	0	0	17
1	SERPINB8	2	0	1	1	1	1	5	5	0	1	2	3	0	13	3	3	2	10	2	3	6	1	0	1	5	1	3	11	0	0	0	0	0	0	0	1	2	0	0	4	1	1	4	2	2	10	6	25
1	CCDC102B	0	1	0	3	1	1	0	2	5	0	0	2	3	3	1	0	0	0	0	1	0	4	1	2	0	2	1	10	0	0	0	0	1	0	0	2	0	2	6	5	3	5	1	0	3	15	5	5
1	CD226	0	0	2	0	5	6	9	0	0	2	3	2	0	18	1	0	1	2	0	2	3	0	0	0	0	0	1	7	0	0	0	0	1	0	0	1	10	2	5	12	1	0	2	1	12	19	8	15
1	NFATC1	0	0	2	0	3	0	6	0	0	1	1	2	1	1	0	0	0	0	0	4	2	4	0	3	0	0	0	16	0	0	0	0	2	0	0	1	0	5	10	9	5	0	1	2	7	1	8	12
1	GZMM	0	0	2	0	7	5	6	0	0	3	0	2	0	32	0	0	5	3	0	2	0	1	1	1	0	1	1	0	0	1	0	0	1	0	1	2	17	4	8	9	2	2	2	1	11	16	5	13
1	FSTL3	0	0	0	7	0	1	2	5	0	3	1	3	0	0	0	0	2	10	0	2	1	1	3	2	5	1	0	1	1	0	0	0	0	0	0	0	0	7	13	13	5	2	0	0	4	24	4	0
1	CFD	5	0	3	5	2	0	3	17	0	0	1	3	0	11	1	0	19	0	2	1	0	0	8	1	0	1	0	4	2	2	0	2	1	1	0	0	0	1	1	3	1	1	5	2	12	17	8	0
1	CNN2	1	0	2	8	2	3	0	7	0	0	0	1	2	31	0	0	2	3	2	0	0	4	0	0	1	0	0	6	0	0	0	0	0	0	0	0	0	0	0	4	1	2	5	3	1	15	2	12
1	HMHA1	0	0	0	0	1	4	3	4	0	1	0	0	0	17	0	2	6	8	2	4	5	2	1	1	3	2	3	10	0	0	0	2	1	1	0	4	4	0	0	8	1	0	0	1	8	13	6	8
1	MOB3A	0	0	1	0	0	0	0	0	5	2	0	5	0	26	2	0	2	1	2	2	2	2	2	0	1	0	1	12	2	0	0	0	2	0	0	0	0	2	13	10	2	1	3	4	12	9	6	0
1	C19orf35	0	1	2	0	1	5	5	0	0	2	0	0	2	29	1	1	4	0	2	2	2	2	2	0	0	0	1	8	0	0	0	0	0	0	2	1	5	0	8	15	2	0	3	2	9	28	8	5
1	GNA15	4	4	4	2	0	1	5	9	0	0	2	5	1	36	1	1	27	12	2	3	6	1	7	2	4	2	5	7	0	0	0	0	0	0	0	2	0	0	2	1	0	0	3	2	1	1	4	12
1	S1PR4	1	2	4	0	14	3	8	0	0	2	1	3	3	13	1	1	5	5	0	2	0	2	0	1	0	0	3	0	0	1	0	0	1	0	1	0	4	1	13	11	4	0	3	1	15	33	9	17
1	MATK	1	0	1	2	2	3	7	0	0	0	0	3	0	17	0	1	2	2	0	2	0	3	1	1	0	1	2	0	0	0	0	1	1	1	0	1	0	3	17	13	2	1	0	0	10	13	8	9
1	EBI3	2	4	0	1	2	5	9	5	0	1	1	0	2	45	1	1	5	4	2	3	0	1	1	1	0	1	1	6	0	0	0	1	2	0	0	0	6	1	8	11	3	0	3	1	17	16	5	13
1	TMIGD2	0	0	3	0	1	2	3	0	0	4	1	2	1	18	0	0	4	3	0	1	0	0	1	1	0	1	2	4	0	1	0	0	0	0	0	1	3	0	3	1	0	0	2	0	2	10	2	12
1	LRG1	14	0	2	0	0	0	4	7	0	0	0	2	1	30	1	0	6	5	4	2	1	1	2	0	9	1	0	4	0	0	0	0	0	0	0	1	0	0	1	0	0	0	2	3	0	8	3	0
1	SEMA6B	0	0	3	0	0	1	0	0	0	0	0	1	1	8	0	1	3	0	0	2	0	3	1	2	0	2	0	0	0	0	0	0	0	1	0	0	2	2	14	5	4	3	0	1	10	22	2	0
1	PLIN3	0	0	0	1	0	1	0	3	8	1	2	1	1	4	1	0	5	6	8	2	3	1	1	0	3	1	0	17	0	0	1	0	0	0	0	0	0	0	0	15	0	0	4	2	0	5	3	0
1	ARRDC5	0	0	2	0	2	3	1	0	0	0	0	0	1	19	0	0	6	6	1	3	0	1	1	2	0	2	4	1	0	0	0	0	0	0	0	1	4	0	2	5	2	0	0	1	6	12	5	15
1	DENND1C	3	0	0	1	6	5	1	10	0	1	3	1	0	24	2	0	12	4	0	5	4	1	2	0	0	0	2	11	0	0	0	0	1	0	1	3	11	0	0	4	0	0	0	0	1	20	5	10
1	CD70	0	0	0	0	2	1	4	2	0	0	0	3	0	25	0	2	2	9	0	8	0	0	1	2	2	2	5	2	0	0	0	0	1	0	0	0	0	0	3	13	1	0	1	0	2	17	4	11
1	TNFSF14	1	0	2	0	1	1	1	0	0	0	1	2	0	19	0	0	3	4	2	3	4	0	0	0	0	1	4	8	0	0	0	0	0	0	0	2	3	2	12	4	1	0	1	0	12	14	5	16
1	C3	3	2	1	0	1	3	2	10	0	1	3	0	0	12	1	1	13	8	4	2	4	1	3	0	4	0	0	13	0	0	0	0	2	0	0	0	5	6	14	8	4	0	5	1	8	21	16	21
1	VAV1	13	1	3	3	3	1	5	3	0	0	0	0	0	34	1	1	17	8	2	3	2	0	1	1	0	1	7	13	0	1	0	1	1	0	0	0	10	1	6	9	0	0	7	1	8	22	7	17
1	ADGRE1	0	1	1	2	0	5	10	10	0	0	0	0	0	4	1	2	9	3	2	3	4	2	3	1	0	2	2	13	0	1	0	0	0	0	0	1	0	1	9	20	2	0	4	2	2	28	7	2
1	ADGRE4P	0	0	0	0	3	1	6	0	0	0	0	1	0	6	1	0	2	7	1	0	1	0	0	0	3	1	1	5	0	0	0	0	0	0	0	1	1	0	2	6	0	0	2	0	0	26	11	5
1	CD209	0	3	4	0	1	6	7	0	0	2	3	2	1	15	0	2	16	3	0	1	0	2	2	1	0	0	2	2	0	0	0	0	1	0	0	1	4	1	10	26	5	0	2	0	14	15	3	22
1	PRAM1	3	1	0	0	2	4	9	5	3	1	0	3	1	19	0	0	1	3	1	2	5	0	0	1	0	1	1	12	1	0	0	0	3	0	0	0	11	6	20	14	1	2	2	2	13	34	12	5
1	MYO1F	11	2	2	1	4	10	12	4	0	2	1	2	1	33	2	1	10	8	3	4	2	2	1	1	0	2	4	12	0	0	0	0	3	0	0	2	11	2	10	25	3	1	3	1	10	41	11	14
1	COL5A3	0	0	1	14	0	1	0	1	4	3	0	3	2	3	1	4	2	0	0	2	5	5	0	0	0	2	0	1	0	0	0	0	1	0	0	0	1	0	3	16	1	2	2	1	0	12	0	0
1	ICAM1	5	1	2	2	1	3	3	9	1	0	1	5	0	16	0	1	16	12	1	3	2	2	1	0	6	1	5	10	0	0	0	0	0	0	0	1	2	4	8	32	2	0	1	3	5	35	11	26
1	ICAM4	0	0	4	0	2	1	2	0	0	0	1	1	0	5	0	0	6	6	1	0	0	2	8	0	8	0	1	1	0	0	0	0	2	0	0	0	1	3	8	5	0	1	3	0	0	17	9	16
1	ICAM3	1	0	2	0	4	3	1	7	10	1	1	0	4	21	1	0	21	3	1	3	1	2	3	0	0	0	2	3	0	0	0	0	1	1	0	0	12	0	3	4	1	0	0	0	6	24	1	7
1	C19orf38	0	0	3	0	1	0	5	2	1	1	1	3	0	27	1	0	5	4	0	2	3	0	3	0	0	0	1	10	0	1	0	0	2	0	0	0	8	4	8	3	2	0	2	2	9	22	5	5
1	MAN2B1	1	0	0	0	1	1	2	5	0	0	2	1	0	4	0	0	6	10	5	2	0	1	1	0	0	1	7	16	0	1	0	0	0	0	0	1	0	4	8	1	1	2	0	0	3	15	10	13
1	LYL1	1	1	5	0	4	1	4	6	0	0	0	0	1	9	0	0	3	0	0	1	1	0	0	0	0	3	1	9	0	0	0	0	1	0	0	0	4	4	20	6	3	5	3	1	9	21	6	9
1	PODNL1	0	0	2	3	0	2	2	8	2	5	3	1	1	11	0	0	0	9	7	0	5	0	3	0	2	4	0	4	0	0	0	0	0	0	0	0	0	2	8	13	2	0	0	1	0	16	2	0
1	IL27RA	0	0	0	0	0	0	3	0	1	1	0	3	1	30	1	1	9	10	1	1	0	0	11	3	4	1	5	1	1	0	0	0	1	0	0	1	0	0	2	12	1	0	6	2	3	9	11	27
1	ADGRE5	2	0	2	0	0	2	2	2	3	2	0	3	0	4	2	2	0	3	2	3	6	4	0	2	7	0	1	8	0	0	0	0	0	0	0	1	1	0	1	7	1	8	4	2	0	26	15	5
1	ADGRE2	5	0	2	0	3	6	8	8	0	0	1	3	3	3	1	0	3	5	2	2	4	3	0	1	3	2	2	7	0	0	0	0	1	1	0	1	0	2	4	5	0	0	5	1	4	9	3	7
1	NOTCH3	0	1	2	0	0	0	0	0	0	0	2	0	2	3	1	1	0	1	0	1	0	6	0	1	4	2	1	6	0	0	0	0	0	0	0	0	0	1	8	0	0	0	0	0	10	1	0	2
1	EPHX3	0	1	0	0	0	0	5	1	0	0	1	0	0	4	0	0	2	4	0	0	3	0	0	1	3	0	0	6	0	0	0	0	0	0	0	0	1	0	1	0	0	1	3	2	4	2	0	6
1	RASAL3	15	1	4	7	5	7	6	4	0	3	1	2	4	34	1	2	8	4	0	3	5	4	0	2	0	3	4	11	0	0	0	0	2	0	1	1	11	3	11	18	3	0	2	3	18	27	11	15
1	TPM4	0	0	2	0	0	2	1	4	1	1	1	1	0	12	0	0	0	7	5	1	1	2	0	1	1	3	0	4	0	0	0	0	0	0	0	1	0	1	6	6	3	7	3	1	1	11	7	3
1	KLF2	0	0	0	10	6	0	10	0	0	0	1	3	1	15	1	1	4	0	0	2	0	3	3	1	0	0	0	0	1	0	0	0	1	0	0	2	8	6	10	8	12	10	3	2	8	11	11	3
1	PLVAP	0	1	3	7	1	1	0	5	0	0	0	0	0	5	0	0	1	0	0	7	0	3	0	1	0	1	0	4	0	0	0	0	1	1	0	0	1	2	6	0	3	2	1	3	12	11	0	0
1	B3GNT3	1	0	0	0	1	0	0	0	0	0	2	0	0	13	3	0	0	11	0	0	0	0	0	1	6	0	6	0	0	1	0	0	0	0	0	0	0	1	0	1	0	0	6	4	0	0	0	31
1	JAK3	0	1	0	0	1	4	6	0	0	1	2	3	1	32	0	0	9	9	5	3	8	0	5	3	5	2	7	8	0	0	0	0	0	0	0	1	8	0	7	7	1	1	3	2	12	19	2	21
1	IL12RB1	0	3	3	0	8	6	4	0	0	4	1	2	1	22	2	3	12	7	2	4	3	0	0	3	0	0	3	15	0	0	0	0	0	0	0	5	4	1	5	12	0	0	2	2	9	14	8	12
1	IFI30	11	5	3	2	3	4	2	12	1	5	1	9	2	29	1	0	13	4	5	1	4	0	0	2	0	1	6	19	0	0	0	0	1	1	0	0	4	2	15	19	0	0	0	0	2	13	8	6
1	LRRC25	10	0	3	2	5	7	6	4	4	1	0	2	1	19	3	1	18	7	2	4	1	2	1	1	1	0	6	6	0	0	0	0	3	0	0	1	5	4	12	35	4	0	2	3	14	24	5	14
1	IGFLR1	0	1	1	0	3	1	3	1	0	2	1	2	0	36	0	1	8	8	7	2	2	0	0	0	0	1	8	16	0	1	0	0	1	0	0	0	7	3	4	6	0	0	0	3	2	15	1	12
1	SCN1B	0	1	1	0	0	0	2	3	0	3	0	0	2	4	2	2	1	6	0	3	2	1	0	0	8	0	0	0	0	0	0	0	0	1	0	0	2	4	15	17	7	6	0	0	24	15	1	0
1	FXYD5	0	1	2	1	2	0	3	15	2	4	0	0	0	1	1	1	5	8	4	2	3	4	3	1	10	1	9	12	1	0	0	1	0	1	0	0	0	1	0	1	0	7	7	2	0	19	6	27
1	CD22	0	0	1	0	1	3	2	0	0	1	1	1	0	6	0	0	1	1	1	0	7	1	2	2	2	0	1	0	0	1	0	1	2	0	0	0	4	1	11	10	6	4	2	0	18	11	8	1
1	ZBTB32	0	0	0	0	8	4	0	0	0	3	0	2	1	32	0	0	1	1	1	2	0	0	0	1	0	3	5	0	0	0	0	0	1	0	0	2	2	0	5	7	1	0	0	1	2	6	4	7
1	HCST	4	1	3	0	4	4	3	3	4	6	1	3	1	37	1	0	12	6	2	3	4	0	2	3	0	2	3	17	0	0	0	0	5	0	0	0	9	6	17	29	3	1	4	1	13	34	11	22
1	TYROBP	4	3	1	1	3	7	6	3	0	4	0	1	0	35	2	1	15	9	2	4	0	1	1	1	0	1	3	15	1	0	0	0	2	0	0	0	5	6	16	35	5	0	0	3	11	17	8	8
1	KCNK6	0	0	1	0	2	2	9	4	0	1	0	4	0	29	1	1	0	6	1	0	0	0	0	0	0	0	0	6	0	0	0	0	0	0	0	0	1	0	3	7	3	1	4	2	2	15	7	0
1	RASGRP4	0	3	3	0	1	7	9	1	0	1	0	1	0	16	0	1	13	7	1	2	3	2	1	0	0	0	2	18	0	0	0	0	3	0	0	1	5	3	17	33	6	4	3	3	23	17	20	5
1	MAP4K1	0	1	3	0	8	1	5	0	0	2	2	2	2	23	0	2	3	12	3	4	3	1	0	0	1	1	4	13	0	0	0	0	3	0	0	0	12	0	10	15	2	0	2	3	18	9	7	25
1	GMFG	9	2	4	3	12	5	9	16	0	3	0	2	3	38	1	1	12	0	0	4	3	3	2	1	0	3	2	16	0	0	0	0	2	0	1	0	12	4	14	8	4	3	4	1	18	34	9	25
1	SERTAD1	0	0	1	0	0	0	5	5	5	2	0	3	1	7	0	0	4	0	1	0	5	0	4	1	0	0	0	13	3	0	0	0	0	0	1	0	0	0	3	1	2	0	3	3	4	18	5	0
1	AXL	0	0	0	2	1	3	13	3	1	1	1	0	0	24	1	0	0	6	1	2	6	4	0	0	2	2	1	6	3	0	1	0	1	0	0	0	1	3	20	24	8	17	7	2	25	22	13	6
1	TGFB1	0	0	3	0	2	2	1	4	1	1	0	13	1	26	1	1	21	3	0	2	1	3	4	1	5	2	2	20	4	0	0	0	0	1	0	1	0	4	20	14	3	7	4	1	21	16	8	1
1	B3GNT8	0	0	1	0	0	3	6	10	3	0	1	0	0	11	0	0	0	1	0	0	4	0	0	4	8	0	0	4	0	0	0	0	0	0	0	0	0	0	0	1	2	0	5	1	0	9	3	0
1	CEACAM21	0	0	2	0	2	3	4	0	0	4	1	0	0	37	0	1	6	3	1	3	0	1	0	0	0	1	0	12	0	0	0	0	2	1	1	0	13	0	4	18	0	2	3	1	7	22	11	12
1	CEACAM4	0	0	3	0	2	5	2	3	0	2	0	0	0	4	2	0	2	5	1	0	0	2	1	0	2	1	0	2	0	1	0	0	2	0	0	0	0	3	2	8	0	0	1	0	2	22	4	3
1	CD79A	1	0	1	0	12	5	2	0	0	0	4	0	2	40	1	0	4	3	3	1	0	0	2	2	0	0	2	3	0	0	0	0	2	0	1	1	7	1	9	11	4	0	0	2	14	19	2	16
1	POU2F2	0	3	1	0	6	6	7	0	0	0	1	1	0	42	0	1	5	3	0	2	0	0	1	1	0	0	5	3	0	0	0	0	1	0	1	0	3	0	11	7	4	0	5	2	25	29	5	30
1	PLAUR	3	0	3	6	2	2	8	3	1	1	1	5	0	30	2	0	14	13	5	1	9	3	7	4	6	2	11	16	2	0	0	0	0	1	0	0	0	1	6	20	1	0	2	4	0	23	3	6
1	KCNN4	1	0	2	0	2	0	1	9	1	0	2	0	0	13	2	0	5	14	1	1	7	1	0	5	10	2	3	10	1	0	0	0	0	1	0	0	1	0	0	0	0	0	5	4	0	26	3	26
1	PVRL2	0	0	0	0	0	0	1	3	4	0	0	12	1	7	1	0	10	0	3	0	4	0	7	2	5	0	0	15	1	0	0	0	0	0	0	0	0	0	4	2	0	0	0	0	0	8	0	0
1	APOE	1	0	2	1	4	2	0	0	0	2	0	6	1	0	0	0	7	0	2	1	0	0	1	1	2	0	0	6	1	0	0	0	2	0	0	0	3	4	18	11	0	0	0	1	3	18	2	6
1	APOC1	11	0	1	2	2	7	0	3	0	1	0	0	1	8	1	0	9	5	2	1	0	0	2	0	8	2	2	2	1	0	0	0	3	1	0	0	3	7	7	4	0	0	0	0	0	17	4	4
1	RELB	2	0	1	2	0	1	1	6	2	0	2	1	0	34	2	1	2	11	1	2	1	0	0	0	1	0	6	18	2	0	0	0	0	0	0	0	1	0	9	10	0	0	1	0	2	10	2	22
1	GPR4	0	0	2	1	0	1	2	0	0	1	0	1	2	9	2	0	3	0	0	6	0	3	2	1	0	0	0	3	1	0	0	0	1	0	0	0	1	1	3	0	2	2	0	2	2	12	5	0
1	PTGIR	0	0	3	4	0	4	15	0	0	1	1	0	4	24	0	1	1	0	1	0	1	0	2	2	0	3	1	8	0	0	0	0	1	1	0	0	1	1	13	16	5	2	0	1	21	30	8	2
1	C5AR1	2	0	1	2	1	0	9	11	1	0	0	5	1	17	1	1	6	3	2	1	1	1	2	0	0	1	5	10	1	0	0	0	1	1	0	0	1	3	18	30	4	0	0	2	8	17	8	4
1	MEIS3	0	0	0	7	2	0	4	0	0	3	1	1	0	4	0	2	0	3	0	1	0	3	0	1	0	2	0	3	0	0	0	0	2	0	0	0	0	4	11	4	8	19	5	2	10	2	0	0
1	EHD2	0	0	0	6	0	2	2	5	5	3	1	0	1	11	0	0	1	12	0	5	5	4	0	1	11	1	0	9	1	0	1	0	0	0	0	0	1	3	13	24	2	17	9	1	24	13	16	4
1	PLA2G4C	2	0	0	1	2	1	0	1	0	0	0	0	2	3	0	1	0	0	0	4	3	0	0	0	0	0	0	3	0	0	0	0	0	1	0	0	3	4	4	23	4	13	0	1	16	5	7	0
1	EMP3	1	1	0	3	4	1	4	4	14	1	1	1	0	0	0	0	4	6	5	4	8	2	1	5	2	1	2	10	2	0	0	0	0	0	0	0	0	9	17	34	1	10	5	2	16	33	8	9
1	SIGLEC17P	5	0	0	1	0	2	2	1	0	0	1	0	1	5	0	0	0	3	0	1	0	1	0	0	6	0	0	0	0	0	0	0	1	0	0	3	3	3	4	8	10	5	2	0	12	21	12	0
1	CD37	14	2	3	3	15	7	6	4	0	1	1	2	2	40	1	1	14	7	3	4	4	1	1	1	0	1	3	19	0	0	0	0	3	0	0	0	14	3	8	25	4	0	2	1	18	22	19	13
1	FLT3LG	0	0	0	0	2	2	2	0	1	5	0	2	1	26	1	0	3	3	0	0	0	0	0	0	0	3	1	12	1	0	0	0	0	0	1	0	8	1	13	6	3	7	7	3	22	22	5	6
1	RCN3	0	0	0	5	0	0	1	7	0	3	2	1	2	22	1	0	14	7	1	0	2	4	10	1	0	2	1	10	3	0	0	0	1	0	0	0	0	1	10	13	3	1	0	1	1	10	0	0
1	RRAS	1	0	0	2	1	1	2	14	3	2	0	0	0	13	0	0	0	4	1	0	3	0	0	1	6	0	0	13	0	0	0	0	0	0	0	0	0	1	4	12	2	6	9	1	10	29	6	2
1	IL4I1	0	0	1	0	2	1	0	0	0	0	0	3	1	25	1	1	4	10	2	3	2	0	0	6	1	1	10	13	0	0	0	0	2	0	0	1	3	1	7	10	0	0	0	1	1	11	4	7
1	SIGLEC11	0	0	1	0	1	0	5	0	0	1	1	1	1	14	1	1	7	0	0	0	2	0	2	0	0	0	1	10	1	0	0	0	2	1	0	0	1	0	6	12	2	1	2	0	1	20	7	6
1	NAPSB	11	3	2	0	2	4	8	0	4	2	2	0	0	32	0	1	5	7	2	4	2	0	0	0	1	0	2	11	0	0	0	0	2	0	0	0	15	4	11	14	3	0	5	1	22	27	14	11
1	SPIB	0	0	2	0	2	2	2	0	0	1	2	2	1	37	0	0	0	4	2	1	0	0	0	1	0	0	8	0	0	1	0	0	0	1	0	0	12	1	10	7	3	0	4	0	4	9	6	20
1	SIGLEC9	2	6	0	1	2	8	15	6	0	1	0	1	1	26	1	1	15	11	2	3	3	1	3	1	0	1	6	19	1	0	0	0	3	0	0	4	3	6	15	30	3	0	1	3	5	27	8	1
1	SIGLEC7	0	2	3	0	1	6	18	5	0	2	0	1	2	12	2	1	9	5	2	3	1	2	2	1	4	0	5	11	1	0	0	0	1	0	0	1	2	6	12	20	1	0	1	2	7	25	6	2
1	CD33	7	4	4	1	4	4	7	6	0	0	0	0	1	7	0	1	18	8	1	3	3	1	1	2	0	2	5	21	1	0	0	0	2	0	0	1	5	4	16	27	4	0	2	1	13	24	18	17
1	NKG7	11	2	4	3	4	6	6	7	0	9	0	4	2	32	2	3	5	2	0	3	4	0	0	0	0	1	4	3	0	0	0	0	3	0	0	4	8	3	5	21	1	0	3	1	8	20	8	21
1	SIGLEC10	5	1	1	1	8	8	8	3	7	4	0	0	1	26	0	2	9	5	1	3	1	1	2	1	0	1	2	10	0	0	0	0	2	0	0	1	8	3	14	18	1	0	4	1	12	25	5	10
1	SIGLEC8	0	1	1	0	5	4	4	0	0	4	0	1	0	22	0	2	0	0	1	6	1	0	1	0	0	1	0	11	0	1	0	0	1	0	0	1	10	2	8	6	3	0	1	2	8	11	4	0
1	SIGLEC5	0	0	0	0	1	6	11	0	0	1	1	1	1	4	2	1	6	3	0	2	3	0	1	0	0	0	2	11	0	0	0	0	2	0	1	1	3	4	17	2	0	0	1	1	8	25	8	0
1	SIGLEC14	0	2	0	0	2	5	0	0	0	1	0	1	1	4	2	0	7	3	1	2	1	0	0	0	0	0	1	8	0	0	0	0	0	0	0	0	3	3	8	1	1	0	0	1	1	22	4	1
1	FPR1	2	2	1	1	4	4	12	5	0	0	1	3	2	22	2	1	23	4	2	2	2	1	6	0	0	0	4	19	1	0	0	0	2	1	0	0	5	4	19	22	4	0	3	1	4	26	8	13
1	FPR2	0	1	1	0	3	2	3	4	0	0	1	3	1	17	0	0	10	6	0	0	0	2	1	0	0	0	11	4	1	0	0	0	0	0	1	2	1	3	10	18	0	0	1	1	0	27	6	17
1	FPR3	5	3	2	3	3	7	14	5	0	4	2	2	0	25	1	1	13	8	1	2	0	0	1	1	0	0	6	9	0	0	0	0	2	0	0	0	3	6	11	18	4	0	1	2	8	17	8	9
1	NLRP12	0	1	1	0	1	0	2	6	2	0	1	0	0	5	1	0	2	3	0	1	1	2	1	0	1	1	0	2	0	0	0	0	1	0	0	1	3	2	8	5	3	0	0	0	2	22	3	0
1	OSCAR	12	0	0	1	10	6	10	0	0	0	0	2	1	35	1	0	11	5	4	1	4	1	2	3	0	3	5	7	0	0	0	0	1	1	0	0	0	3	12	22	2	0	1	4	1	25	13	2
1	LILRA6	0	0	2	0	2	11	10	0	0	2	0	7	2	14	0	1	8	5	0	2	2	3	1	1	1	1	2	2	0	0	0	0	1	0	0	2	3	3	11	23	0	0	0	2	2	15	8	5
1	LILRB3	3	0	3	1	2	8	7	11	0	1	0	9	1	25	1	1	11	5	2	2	3	2	1	2	1	1	10	3	0	0	0	0	1	0	0	0	2	4	12	20	2	0	0	2	2	23	9	16
1	LILRB5	0	3	4	0	2	3	9	0	0	2	0	1	0	4	0	1	12	2	0	2	0	1	3	0	0	0	1	1	1	0	0	0	2	0	0	0	4	1	11	22	3	0	1	2	6	16	8	6
1	LILRB2	4	2	3	2	5	10	9	12	1	1	1	4	2	2	1	1	9	4	1	2	0	2	1	1	0	1	3	9	0	0	0	0	2	0	0	1	3	4	10	23	1	0	1	2	4	28	9	5
1	LILRA5	0	0	4	0	4	4	10	0	0	1	2	1	1	14	2	1	5	4	0	0	0	3	1	0	0	1	5	0	0	0	0	0	1	0	0	0	2	2	9	27	3	1	1	1	4	17	6	13
1	LILRA4	0	1	1	0	1	2	3	0	0	2	1	3	4	20	0	0	4	4	0	4	4	0	0	0	0	0	2	2	0	0	0	0	1	1	0	1	7	3	13	3	3	0	0	3	7	10	4	5
1	LAIR1	10	3	1	3	4	7	4	10	0	1	0	1	1	26	1	1	11	7	3	2	3	0	4	3	1	1	4	20	1	0	0	0	2	0	0	2	4	7	9	21	4	0	2	3	11	14	8	14
1	CDC42EP5	0	1	2	0	1	0	2	0	0	1	1	1	1	2	0	0	3	4	1	0	1	4	5	1	0	4	0	6	2	1	1	0	0	0	0	0	1	0	1	1	3	5	10	2	0	8	1	2
1	LILRA2	0	1	1	0	0	1	10	2	0	0	0	0	1	24	1	0	6	5	1	5	4	0	1	0	0	1	0	13	1	0	0	0	2	1	0	0	8	4	18	24	3	1	2	2	10	28	7	0
1	LILRA1	0	0	1	0	1	3	6	0	0	0	0	0	1	20	0	0	2	1	0	2	1	0	0	0	0	0	1	10	0	0	0	0	1	0	0	1	6	2	14	2	2	0	3	1	4	8	6	5
1	LILRB1	7	4	1	2	5	12	8	3	0	2	0	0	1	35	1	1	14	5	0	3	2	2	1	1	0	0	5	17	0	0	0	0	3	0	0	1	5	4	14	22	4	0	3	2	11	23	11	10
1	LILRB4	4	2	1	2	5	4	7	2	1	2	0	4	1	31	3	1	7	5	3	1	1	0	2	1	1	1	8	14	1	0	0	0	2	0	0	0	5	2	15	25	2	0	0	2	10	15	6	6
1	TMEM150B	0	0	1	0	8	3	0	0	0	2	1	0	0	16	1	1	17	3	2	0	0	1	5	0	0	0	10	5	1	0	0	0	0	0	0	4	4	0	0	10	0	0	0	1	0	21	8	14
1	SSC5D	0	0	0	1	0	0	16	0	0	3	1	0	0	11	0	0	0	4	3	1	4	1	0	2	2	2	0	2	0	0	0	0	1	0	1	0	1	7	18	14	7	16	2	3	26	23	9	0
1	SIRPB2	0	2	3	1	1	4	7	1	3	2	0	1	0	19	1	1	8	10	1	2	1	3	1	0	0	1	4	13	0	0	0	0	2	0	0	1	4	3	15	22	5	1	0	2	5	22	9	5
1	SIRPB1	0	0	0	0	2	3	7	0	0	2	1	0	0	0	1	0	14	5	1	3	3	0	7	0	0	1	0	0	3	0	0	0	2	0	1	3	2	1	13	21	1	0	3	1	3	23	5	0
1	SIRPG	4	0	3	1	22	4	1	0	0	6	3	2	1	33	1	0	4	6	0	3	1	0	0	3	0	0	3	2	0	0	0	0	2	0	0	2	8	2	4	8	0	0	2	2	8	12	6	13
1	SIRPA	2	3	0	0	0	3	4	4	0	4	2	1	1	0	1	0	10	4	0	3	4	0	9	0	0	2	2	0	0	0	0	0	2	0	1	3	0	0	8	33	2	3	5	2	11	19	10	15
1	CPXM1	0	0	2	0	0	1	0	0	0	1	0	2	0	6	0	0	1	0	5	0	0	3	8	3	0	0	0	0	6	0	1	0	4	0	0	0	1	3	7	13	3	6	8	1	1	10	0	10
1	SIGLEC1	3	3	4	0	3	7	13	1	0	3	0	3	3	18	1	1	10	3	1	2	1	0	1	1	0	2	3	2	0	0	0	0	0	0	0	1	3	4	15	17	2	1	1	4	6	16	8	6
1	HSPA12B	0	1	3	1	0	1	0	0	0	2	0	0	3	2	0	1	2	0	0	0	0	3	9	1	0	0	0	0	4	0	0	0	2	0	0	0	5	4	14	10	10	16	3	2	7	13	8	0
1	RASSF2	0	2	2	1	1	2	8	0	2	0	3	0	2	8	0	0	0	4	0	2	0	4	2	2	0	1	3	0	0	0	0	0	4	0	1	0	14	6	14	1	2	13	0	2	23	23	16	30
1	LAMP5	0	0	1	2	2	0	1	0	0	3	1	0	2	10	2	1	1	9	2	0	0	0	0	3	9	0	0	0	1	0	1	0	0	0	0	1	0	3	20	8	2	3	0	0	6	12	5	0
1	THBD	2	0	0	6	1	3	13	22	0	1	0	0	1	23	0	0	2	0	1	0	1	3	6	1	0	0	0	3	1	0	0	1	2	0	0	1	0	3	17	6	0	8	4	1	27	9	11	0
1	CD93	2	1	2	2	1	1	4	4	1	0	0	0	2	18	1	2	3	0	0	0	0	3	2	0	0	0	0	8	0	0	0	0	1	0	2	0	3	1	15	8	6	8	2	2	18	24	11	5
1	CST3	0	3	0	0	0	0	2	2	4	4	0	0	2	8	0	0	8	0	5	1	6	0	1	1	0	0	0	4	0	0	0	0	0	0	0	0	1	0	0	1	2	0	6	1	5	18	9	0
1	CST7	12	2	4	7	15	2	7	8	0	3	5	1	2	24	2	2	7	6	1	2	3	1	1	0	0	0	5	5	0	0	0	0	2	0	0	3	13	1	8	17	5	0	3	1	8	25	6	20
1	HCK	6	5	5	2	2	2	10	6	1	1	2	0	2	28	0	2	15	7	2	2	0	3	1	2	0	1	4	7	0	0	0	0	2	0	0	2	4	6	12	21	2	0	3	2	8	10	14	16
1	PROCR	0	1	0	4	2	0	7	14	2	2	0	0	0	15	1	1	4	4	0	2	5	0	4	1	3	4	0	5	1	0	0	0	1	0	1	0	0	0	0	3	0	8	3	1	0	3	7	7
1	SLA2	7	2	4	3	3	3	8	0	0	6	3	1	3	32	2	2	4	6	1	3	0	1	0	1	0	1	3	2	0	0	0	0	2	0	0	3	8	2	6	19	0	0	1	2	13	19	7	22
1	TGM2	0	3	0	2	2	1	5	0	0	2	2	0	1	30	1	1	0	11	2	4	1	0	0	0	2	2	3	0	0	0	0	0	0	0	0	0	1	2	0	25	7	16	0	0	3	27	6	7
1	MAFB	1	0	5	4	0	2	1	9	0	1	0	3	0	27	0	2	2	0	2	2	0	1	3	0	0	1	1	2	0	0	0	0	2	0	0	2	0	4	16	7	1	0	0	1	20	7	9	11
1	WISP2	0	3	0	1	0	1	6	0	0	5	4	0	0	0	1	0	7	4	5	0	0	0	0	0	0	1	0	1	1	0	0	0	1	1	0	0	5	2	9	1	8	3	6	1	17	8	9	1
1	SLPI	2	4	0	0	0	0	0	10	3	1	3	1	0	1	2	0	4	12	7	0	0	1	3	0	7	0	5	1	0	0	0	0	0	0	0	0	0	0	0	4	2	0	3	3	0	9	6	33
1	SDC4	0	4	0	0	0	0	3	8	6	0	1	0	0	2	4	0	0	8	0	0	5	0	0	1	13	0	0	3	0	0	0	0	0	0	0	0	0	0	0	0	0	0	4	3	0	25	5	0
1	PLTP	1	2	0	0	0	1	10	5	4	1	1	0	0	0	1	1	16	7	11	2	2	2	7	3	2	1	3	20	1	0	2	0	1	0	0	2	0	0	1	2	2	1	5	1	3	1	1	14
1	CD40	5	1	0	0	2	3	4	3	0	1	0	2	2	31	1	0	8	5	0	4	7	0	3	3	1	2	2	10	1	0	0	0	1	0	1	0	4	2	3	4	1	9	9	2	4	15	8	20
1	SULF2	1	0	0	7	0	0	9	0	0	2	3	1	1	9	1	2	0	7	4	3	0	5	2	1	4	1	0	1	3	0	0	0	2	0	0	1	0	0	0	26	1	3	4	0	1	2	4	0
1	PREX1	0	3	4	1	0	2	5	0	1	0	0	0	0	3	0	2	10	0	0	1	9	5	2	0	0	0	0	8	0	0	0	0	3	0	0	2	11	0	10	4	1	1	0	0	8	14	10	0
1	SNAI1	0	1	2	2	0	2	16	7	1	1	0	0	1	6	0	0	2	0	2	1	7	3	3	1	0	4	3	3	0	0	0	0	2	0	1	0	1	0	1	18	3	1	3	3	0	20	3	8
1	CEBPB	1	1	2	1	0	0	2	12	1	4	1	0	1	10	0	1	4	0	7	1	3	1	0	1	0	1	6	4	1	0	0	0	0	1	0	0	0	0	0	20	1	0	4	0	5	13	0	21
1	CASS4	0	0	1	0	1	4	4	0	0	1	2	1	1	32	0	1	4	4	2	3	0	0	1	0	0	0	0	2	0	0	0	0	1	0	0	1	6	2	9	11	2	3	0	1	8	16	12	13
1	ZBP1	1	1	3	0	9	3	3	0	0	6	4	0	2	37	1	1	5	7	3	4	3	0	0	3	0	2	4	7	0	0	0	0	1	0	0	2	2	0	0	12	1	1	2	2	2	30	5	9
1	PMEPA1	0	1	0	5	0	0	8	2	2	1	0	0	0	16	0	1	2	2	0	1	4	3	2	2	2	2	1	2	2	0	0	0	0	0	0	0	0	1	1	14	3	2	0	0	3	23	4	3
1	APCDD1L	0	0	1	0	0	0	0	3	0	5	2	0	0	13	0	0	4	2	2	0	1	0	3	0	1	0	1	4	3	0	0	0	0	0	0	0	0	2	11	14	2	4	5	0	6	5	0	21
1	CTSZ	1	0	1	1	2	0	5	16	1	1	0	0	0	31	1	0	17	0	6	2	7	3	2	0	0	2	11	8	0	0	0	0	0	2	0	0	1	2	6	10	1	0	0	1	0	23	5	9
1	ZNF831	4	2	3	3	16	5	7	1	0	2	3	2	2	22	0	1	3	3	1	1	0	1	0	1	0	1	3	0	0	0	0	0	2	0	2	2	13	1	13	11	4	0	2	0	11	19	9	24
1	SAMSN1	15	2	3	5	11	4	12	5	0	3	4	2	2	26	2	1	15	7	2	2	1	0	1	2	0	0	5	13	0	1	0	0	2	0	0	1	5	4	12	33	1	0	2	1	14	24	8	11
1	MAP3K7CL	1	0	0	1	2	0	1	5	3	4	0	0	0	16	0	1	0	0	1	3	1	3	0	0	0	2	0	7	0	0	0	0	0	0	0	0	2	2	5	2	1	6	0	0	3	19	3	0
1	TIAM1	0	0	4	0	0	0	6	2	1	0	1	3	1	6	0	0	2	8	0	1	1	0	7	1	11	0	1	1	1	0	0	1	0	0	0	2	1	2	5	0	0	4	1	4	5	1	6	0
1	EVA1C	14	0	0	1	0	0	1	1	14	0	0	1	0	6	2	0	0	4	0	3	11	0	0	1	3	0	0	10	0	0	0	0	0	0	0	0	2	0	2	21	9	11	8	0	15	1	5	14
1	IFNGR2	2	0	1	0	0	0	0	8	1	0	0	0	2	12	0	0	12	8	1	3	4	0	14	1	3	1	6	10	0	0	0	0	0	0	0	0	0	0	0	0	0	0	0	1	0	4	3	19
1	RUNX1	4	0	0	7	0	0	1	3	1	0	2	1	0	19	1	3	9	13	8	1	2	3	6	1	5	2	0	19	0	0	0	0	1	0	0	1	0	0	2	0	0	0	4	2	0	1	5	0
1	BACE2	3	0	0	0	0	0	5	9	3	0	0	3	0	0	2	0	0	5	0	0	6	5	1	4	0	0	8	7	0	0	0	0	0	0	0	1	0	0	0	4	0	0	1	2	0	5	0	34
1	ABCG1	1	0	1	1	0	0	1	3	0	0	0	0	1	35	0	0	13	0	0	7	0	1	8	2	0	0	0	0	1	0	0	0	0	1	0	2	0	2	1	0	0	0	0	0	1	2	5	0
1	UBASH3A	3	0	3	1	9	4	4	0	0	4	3	4	2	28	2	0	4	4	0	3	2	0	0	1	0	0	3	4	0	0	0	0	1	0	0	11	9	2	5	14	1	1	4	3	14	26	6	22
1	ITGB2	17	3	4	2	9	9	9	9	0	0	1	4	0	38	1	1	12	4	2	2	0	1	1	3	0	1	5	14	0	0	0	0	1	0	0	2	7	4	16	23	1	0	2	2	10	30	14	14
1	COL6A1	0	0	1	0	0	1	4	1	2	4	1	1	1	7	0	0	4	1	4	1	0	3	2	1	0	3	0	6	1	0	1	0	1	0	0	0	1	5	17	15	5	4	10	2	11	13	2	0
1	COL6A2	0	0	2	4	0	2	8	12	3	2	1	1	1	12	0	0	0	6	5	4	4	4	0	1	0	4	0	8	0	0	1	0	1	0	0	0	1	9	17	20	4	6	9	2	21	17	6	0
1	S100B	0	1	2	0	1	0	2	0	1	3	3	1	0	1	0	0	5	10	1	0	7	0	1	1	7	2	2	2	0	0	0	2	0	0	0	1	10	1	10	22	5	3	5	2	19	13	12	33
1	CECR1	0	1	2	0	0	3	8	4	0	1	0	1	3	8	1	1	4	1	2	1	3	0	1	0	0	0	2	6	0	0	0	0	1	0	0	2	9	3	12	3	0	0	6	1	6	10	6	3
1	BMS1P20	1	0	0	1	2	3	8	0	0	0	1	1	1	5	1	1	2	2	0	0	0	0	0	1	0	0	2	0	1	0	0	0	1	0	1	1	7	0	8	8	1	0	0	1	2	8	0	7
1	RGL4	5	0	0	2	15	4	1	2	0	3	0	2	3	15	1	0	3	3	2	1	0	1	0	0	0	2	2	0	0	0	0	1	2	0	0	3	13	2	2	4	2	0	2	0	4	18	5	18
1	DERL3	0	0	1	2	2	1	0	1	0	0	0	2	0	27	0	0	0	0	3	2	4	2	0	0	0	2	5	5	0	0	0	0	0	1	1	1	7	0	4	1	1	0	0	0	3	20	1	3
1	SUSD2	2	0	0	1	0	0	3	4	1	0	0	1	1	8	1	2	1	0	0	0	3	1	2	0	1	0	0	6	1	0	0	0	0	0	0	0	2	0	4	2	2	0	2	2	3	10	19	0
1	GGT5	1	0	3	6	3	3	12	0	8	1	0	2	1	23	1	0	5	1	1	0	1	3	1	3	0	1	0	3	1	0	1	0	0	0	0	0	2	4	15	14	7	7	1	1	17	18	7	2
1	ADORA2A	0	1	4	0	3	1	0	0	0	0	1	2	0	28	0	0	2	0	0	2	0	5	1	5	0	1	1	0	1	0	0	0	0	0	0	0	6	1	8	5	2	1	0	1	13	23	6	0
1	TPST2	9	0	2	6	0	2	1	3	1	0	0	1	3	7	1	1	11	0	3	0	0	2	2	2	0	0	1	3	1	0	0	0	0	0	0	0	0	0	0	1	0	0	3	1	1	5	4	1
1	CRYBB1	0	3	4	0	0	3	3	2	0	1	0	1	0	9	1	0	12	3	5	1	2	0	5	0	0	2	0	7	1	0	0	0	2	0	0	0	5	0	3	9	2	0	0	2	4	16	2	0
1	MIAT	0	0	0	3	5	5	2	0	0	0	1	2	1	8	0	0	0	6	2	1	0	0	0	1	1	1	2	0	0	0	0	0	0	1	0	1	3	1	1	18	0	0	0	0	2	0	3	1
1	NEFH	0	0	3	1	0	0	6	1	0	0	1	0	1	9	0	0	6	0	0	0	0	0	15	5	0	0	0	0	9	0	0	0	2	0	0	3	10	3	15	14	3	2	8	2	10	2	1	1
1	LIF	0	0	0	2	0	0	4	8	3	0	1	2	1	19	2	4	8	8	5	0	1	3	3	1	7	1	1	7	4	0	0	0	0	0	0	0	0	0	2	4	3	0	1	2	1	3	1	25
1	SEC14L2	1	0	0	1	0	0	4	1	1	5	1	1	0	2	1	2	5	3	3	2	0	2	2	0	2	0	0	3	1	0	0	0	0	0	0	0	1	0	1	3	0	0	0	1	3	0	2	0
1	TCN2	0	2	0	1	1	0	6	3	3	0	1	5	4	7	2	0	5	5	0	5	0	0	0	0	1	0	3	1	1	1	0	0	2	1	0	0	3	2	13	8	2	0	8	1	9	8	3	29
1	SELM	1	1	3	1	0	1	1	21	2	0	0	1	2	13	0	2	0	0	1	0	7	1	0	7	0	0	1	1	1	0	0	0	0	0	0	0	0	4	13	11	5	2	3	0	30	6	0	0
1	LIMK2	1	0	4	1	0	0	1	2	0	1	0	1	0	24	3	0	0	0	6	0	4	3	0	2	0	1	6	12	1	0	0	0	0	0	0	1	0	0	0	0	1	1	9	2	0	1	3	19
1	YWHAH	4	0	0	1	2	0	0	0	0	0	1	3	1	5	0	0	0	10	0	3	4	2	0	2	1	0	4	0	1	0	0	0	0	0	0	0	0	0	2	17	1	0	3	1	1	5	3	0
1	TIMP3	0	0	2	13	0	2	5	0	2	9	0	0	0	0	1	0	3	0	0	0	0	4	4	1	0	0	0	3	1	0	1	0	2	0	0	0	1	6	13	4	11	30	9	2	19	29	12	0
1	HMOX1	5	0	1	2	0	2	6	6	0	2	0	1	1	18	0	1	5	4	1	5	0	1	1	0	1	1	3	14	1	0	0	0	4	1	0	0	5	3	10	2	1	0	0	4	2	9	5	1
1	APOL6	15	3	0	1	4	3	6	2	2	9	0	5	1	23	2	1	3	7	1	4	3	0	0	1	2	0	3	9	1	0	0	0	0	0	0	1	2	0	2	2	0	1	2	1	4	13	4	16
1	APOL3	16	2	3	2	5	5	3	5	1	7	4	4	2	14	1	4	3	2	0	2	0	2	0	0	0	0	2	3	1	0	0	0	2	0	0	2	5	1	4	17	2	3	5	1	11	20	8	8
1	APOL4	0	2	4	0	0	0	2	0	0	3	1	7	1	21	2	1	9	10	0	0	2	3	10	0	4	0	4	11	1	0	0	0	1	1	0	1	2	0	8	2	0	0	2	3	2	1	5	14
1	APOL2	7	0	1	1	3	1	1	1	0	3	1	11	2	29	3	1	0	9	6	2	2	1	0	1	1	3	3	5	2	1	0	0	0	0	0	1	1	1	5	4	0	0	0	0	5	2	3	2
1	APOL1	17	1	0	4	2	2	7	3	2	1	0	11	2	22	2	2	4	8	3	3	4	0	0	0	3	0	9	7	1	0	0	0	0	1	0	3	0	0	4	2	0	1	6	1	3	0	2	11
1	MYH9	1	0	0	1	0	0	0	2	2	2	1	1	1	19	2	0	1	6	2	1	4	2	0	1	1	0	1	6	1	0	0	0	1	0	0	0	0	0	3	5	2	1	0	1	4	9	2	7
1	NCF4	3	5	4	1	3	5	7	12	1	3	0	2	2	33	2	1	18	8	3	4	0	2	1	5	1	3	5	16	0	0	0	0	3	0	0	0	13	1	3	7	2	0	1	1	7	20	13	16
1	CSF2RB	0	3	5	1	5	7	14	2	0	0	3	1	2	23	1	1	12	7	0	3	2	2	2	3	0	1	2	13	0	1	0	0	3	0	1	2	10	3	15	21	6	2	2	1	22	35	13	13
1	IL2RB	11	2	3	5	4	4	10	3	0	2	2	2	1	22	1	1	3	6	1	3	3	0	0	0	0	2	8	2	0	0	0	0	4	0	0	0	7	1	9	16	1	0	3	1	8	29	4	18
1	C1QTNF6	0	0	0	6	0	1	0	3	3	7	0	0	1	1	1	0	1	5	5	1	0	3	1	1	1	4	0	5	0	0	0	0	1	1	0	0	1	2	8	2	1	3	0	0	0	0	0	0
1	RAC2	10	2	3	2	10	3	6	10	0	4	1	4	1	31	2	2	13	14	2	4	3	0	1	4	5	2	4	15	1	2	0	0	1	0	0	0	1	1	6	11	0	0	5	1	1	26	12	14
1	CYTH4	3	4	4	1	6	9	6	2	0	5	0	3	1	36	1	1	14	4	4	4	1	2	1	4	0	1	5	10	0	0	0	0	2	0	0	2	8	4	16	27	3	0	3	2	17	40	8	18
1	MFNG	0	3	6	0	11	5	5	0	0	2	1	0	2	36	1	1	9	0	0	3	0	3	1	4	0	3	2	15	0	0	0	0	1	0	0	0	9	4	13	19	9	3	4	1	18	21	12	19
1	LGALS2	0	0	0	0	5	2	1	0	0	5	1	1	1	2	0	0	2	4	0	2	0	0	0	0	0	1	1	0	0	0	0	0	0	0	1	0	7	0	0	6	0	0	1	1	1	14	3	11
1	LGALS1	3	0	1	13	0	1	1	5	4	4	0	0	1	5	1	1	4	8	4	2	3	1	1	2	4	2	0	1	2	0	0	0	1	1	0	0	0	6	23	15	3	1	10	3	5	26	2	2
1	MAFF	1	0	0	1	0	0	1	4	0	0	1	6	1	1	1	0	0	8	0	0	0	2	0	1	4	0	3	1	1	0	0	0	0	1	0	1	0	0	3	0	0	0	0	3	2	0	2	17
1	APOBEC3C	1	1	0	0	3	1	8	9	4	1	2	2	1	7	1	0	0	2	3	5	6	0	0	2	0	2	1	17	1	0	0	0	1	0	0	1	1	1	3	0	0	7	15	2	9	0	11	8
1	APOBEC3D	0	2	0	0	3	1	3	1	2	2	3	2	1	29	1	2	0	3	1	4	2	0	0	5	0	1	2	5	2	0	0	0	0	2	1	1	3	0	6	2	0	1	6	3	1	0	1	8
1	APOBEC3F	0	0	0	0	1	0	2	4	2	2	0	4	1	17	2	0	1	3	1	3	6	4	0	1	0	2	3	8	2	0	0	3	0	0	0	1	5	0	6	0	0	2	4	3	4	0	4	9
1	APOBEC3G	2	2	3	0	6	1	2	4	2	4	0	0	1	19	2	1	0	3	0	4	2	1	1	1	0	1	2	4	1	0	0	1	0	1	0	2	5	3	9	0	0	5	5	1	14	7	5	15
1	APOBEC3H	7	0	2	0	9	1	6	7	1	4	0	4	3	16	2	0	5	9	0	1	0	1	0	2	2	2	4	6	0	0	0	0	0	0	0	0	8	0	3	0	0	0	1	1	8	6	4	7
1	PDGFB	0	3	3	0	0	2	0	0	0	2	0	1	1	7	1	0	6	0	0	5	5	5	7	0	0	0	0	7	1	0	0	1	0	0	0	1	0	0	7	1	1	1	1	2	4	8	3	0
1	SUN2	4	0	2	1	0	0	1	0	0	0	2	1	1	6	2	0	0	4	0	1	3	2	0	1	0	0	5	3	1	0	0	0	0	0	0	3	1	0	0	0	1	3	1	2	17	3	5	29
1	MGAT3	0	0	2	0	0	0	3	0	0	0	1	1	1	9	0	1	0	10	0	2	0	5	5	1	9	0	2	0	3	1	0	0	0	0	1	0	10	0	1	0	0	1	2	1	0	3	9	20
1	GRAP2	0	0	3	0	4	5	2	0	0	2	3	0	1	6	0	2	2	3	0	1	2	0	0	0	0	1	3	1	0	0	0	0	2	0	0	8	15	0	6	20	6	0	4	1	11	16	8	23
1	MEI1	0	0	4	1	22	0	7	0	1	0	2	1	1	31	2	1	9	4	1	3	1	0	3	2	0	1	3	1	0	0	0	0	1	0	1	0	10	0	10	11	1	0	2	0	9	21	5	21
1	NAGA	3	0	0	1	0	0	0	11	2	0	0	2	1	5	1	0	4	7	0	0	4	2	1	1	1	0	3	20	1	0	0	0	0	0	0	3	0	1	3	1	0	0	3	1	0	3	2	0
1	NFAM1	0	3	4	0	4	7	16	0	0	2	0	4	0	21	2	1	14	1	3	3	1	0	2	3	0	1	6	15	0	0	0	0	2	0	0	0	13	1	9	29	3	0	2	0	6	19	6	7
1	PARVG	2	2	4	0	1	7	10	4	0	2	0	3	1	20	2	1	10	5	2	2	4	1	2	3	0	1	6	15	0	0	0	0	3	0	0	4	10	7	13	16	1	0	2	2	13	25	10	21
1	FBLN1	0	0	0	0	1	0	3	1	0	0	4	0	2	6	0	0	1	3	2	0	3	1	2	4	0	0	0	1	1	0	1	0	2	0	0	0	2	3	11	0	0	0	12	1	27	11	9	9
1	KIAA0930	4	0	0	3	2	0	2	3	0	1	1	6	1	2	0	0	17	5	5	3	3	0	3	4	0	2	2	0	1	0	0	0	2	1	0	0	0	0	2	14	1	1	0	2	1	1	3	0
1	MLC1	0	0	1	0	0	0	4	0	4	0	0	1	1	15	1	2	2	0	0	3	3	1	1	0	0	1	0	4	1	1	0	0	0	0	0	0	0	0	1	0	0	0	3	3	0	2	8	2
1	TYMP	12	0	1	2	2	3	3	6	0	7	2	4	2	30	2	2	13	4	1	2	3	3	0	1	0	1	4	14	1	0	0	0	1	1	0	1	0	2	10	21	0	0	2	1	1	7	0	3
1	ODF3B	4	0	0	1	0	1	4	1	0	2	1	9	1	26	2	0	1	0	0	3	0	2	0	1	0	1	0	2	1	0	0	0	0	0	0	0	0	3	7	13	2	0	0	0	4	13	2	0
1	KLHDC7B	6	2	4	0	1	2	0	11	0	3	0	5	1	16	1	0	9	5	4	0	4	0	0	2	1	0	8	9	2	0	0	0	1	0	0	1	1	1	10	4	1	0	2	2	2	5	1	9
1	CSF2RA	7	1	1	2	5	2	4	2	0	2	1	0	1	14	1	2	13	4	2	2	0	0	1	0	0	0	4	6	0	0	0	0	2	1	0	0	10	1	7	15	4	0	2	2	13	23	9	28
1	IL3RA	0	1	3	0	2	2	0	0	0	0	0	0	3	35	1	4	1	0	0	3	1	2	0	2	0	0	0	0	0	0	0	0	2	0	0	0	6	3	9	6	4	2	3	2	17	27	13	11
1	P2RY8	2	0	8	2	3	7	1	2	0	0	0	1	2	33	0	1	10	0	0	3	1	6	1	0	0	0	2	4	0	0	0	0	2	0	1	0	12	2	7	2	2	0	2	0	12	21	8	19
1	CD99	1	0	1	4	1	0	0	1	5	0	1	0	0	1	1	0	1	0	1	1	1	2	4	0	0	1	0	13	1	0	0	0	0	0	0	0	0	0	0	3	1	0	0	0	4	1	1	1
1	MXRA5	0	0	0	4	0	2	13	6	0	2	2	1	0	7	0	1	12	3	1	0	2	5	14	0	1	0	0	4	2	0	0	0	0	0	0	0	2	1	18	5	6	0	3	2	1	12	1	0
1	TLR7	8	1	1	3	4	7	4	3	0	2	0	1	1	23	4	1	2	3	1	3	2	1	1	0	0	0	2	13	0	0	0	0	1	1	0	1	10	3	9	7	1	0	2	2	13	26	10	6
1	TLR8	3	3	2	1	9	12	8	4	0	3	3	2	1	17	1	1	7	4	1	3	1	0	0	0	0	0	5	5	0	0	0	0	1	0	0	4	6	4	13	22	2	0	2	1	7	25	8	18
1	AP1S2	0	2	6	1	0	1	9	0	1	2	1	1	1	0	0	0	0	5	0	1	4	0	0	1	0	0	0	7	0	0	0	0	3	0	1	1	1	1	8	22	4	1	3	1	17	15	11	13
1	RAI2	0	0	0	0	0	1	11	0	0	1	2	0	6	18	1	1	0	5	0	0	0	0	0	1	5	0	0	0	0	0	1	1	1	0	3	0	4	1	4	4	13	3	2	3	25	20	22	1
1	ACOT9	3	0	0	1	0	0	0	7	5	0	2	0	0	3	2	0	0	12	2	0	5	1	1	1	2	1	5	7	0	0	0	0	0	1	0	0	0	0	0	23	1	0	0	0	0	9	1	24
1	SAT1	5	1	4	0	3	0	7	10	0	0	0	0	2	2	2	0	4	3	4	0	3	1	0	0	2	0	0	5	0	0	1	0	0	0	0	1	0	0	0	7	1	0	0	0	1	3	3	5
1	CXorf21	3	1	3	1	2	4	5	5	0	2	4	0	2	31	1	0	4	5	1	3	0	1	0	2	0	0	4	11	0	0	0	0	4	0	1	0	11	2	12	26	3	0	2	1	14	26	10	17
1	CYBB	4	4	2	1	6	8	11	5	0	2	3	0	1	32	2	1	10	8	1	3	0	1	2	3	0	0	6	7	0	0	0	0	2	0	0	1	7	5	15	22	2	0	2	3	11	30	7	17
1	SRPX	0	0	0	10	0	0	16	3	6	3	3	1	2	1	0	0	5	1	2	0	1	3	3	2	1	1	0	1	0	0	0	0	2	1	0	0	2	3	17	15	5	6	16	7	17	14	19	2
1	GPR34	4	5	1	1	2	5	4	0	3	0	0	1	0	8	1	1	7	2	1	3	2	0	3	0	0	1	0	12	0	0	0	0	1	0	0	1	6	5	11	18	3	2	1	2	11	15	14	5
1	GPR82	1	2	1	0	0	2	4	0	1	2	1	0	0	7	1	0	6	1	1	2	2	0	0	1	0	0	1	17	0	0	0	0	1	0	0	1	6	0	4	7	0	0	2	1	7	7	5	3
1	CHST7	0	0	0	0	1	0	3	0	9	0	0	1	1	15	0	2	8	0	0	1	0	1	4	0	0	3	0	2	0	0	0	0	0	0	1	0	0	0	5	11	0	2	0	1	21	0	3	11
1	TIMP1	0	1	0	2	0	0	4	17	10	2	1	6	2	22	1	0	12	7	5	1	7	0	6	3	7	2	0	8	1	0	0	0	0	1	0	0	0	0	9	5	4	0	3	2	1	21	0	0
1	CFP	0	0	6	0	4	4	12	0	0	1	0	0	2	29	0	1	4	2	0	0	2	0	1	2	0	1	0	3	0	1	0	0	2	0	0	0	15	1	12	10	1	0	3	2	18	31	9	13
1	SLC38A5	1	0	3	3	2	0	1	0	0	2	1	0	0	15	0	3	10	1	6	0	0	0	7	4	0	0	5	2	2	0	0	0	0	0	1	0	0	0	0	11	0	8	12	1	0	23	4	6
1	WAS	3	2	2	0	10	4	5	3	0	2	2	3	1	38	1	1	15	5	4	3	3	2	2	0	0	1	6	11	0	0	0	0	3	0	0	0	12	4	17	30	4	0	4	2	11	42	12	17
1	PIM2	4	0	2	0	3	3	1	0	1	0	3	2	1	24	0	3	0	9	2	4	8	1	0	0	0	0	8	1	0	1	0	0	1	0	0	1	8	0	1	11	0	0	0	2	4	20	4	9
1	FOXP3	0	0	0	0	6	2	4	0	0	2	3	4	0	24	0	0	3	6	4	3	0	0	0	0	0	1	5	0	0	0	0	0	2	0	0	3	6	1	6	10	0	0	1	1	1	9	2	5
1	KLF8	0	2	0	0	0	1	10	0	0	1	1	0	0	11	0	0	0	3	0	5	2	0	0	0	4	2	0	0	0	0	0	1	2	0	1	0	0	3	6	0	1	2	7	1	20	0	5	8
1	MSN	13	3	1	7	1	2	4	5	7	5	1	0	0	1	2	1	0	9	0	1	6	2	0	1	4	1	4	8	0	0	0	0	2	1	0	0	1	4	9	26	1	5	7	1	30	25	17	27
1	VSIG4	3	2	2	1	6	16	16	6	0	1	0	0	2	10	3	1	14	5	2	2	0	1	3	0	0	1	2	7	0	0	0	0	1	1	1	0	2	5	20	23	4	1	1	2	7	23	7	10
1	HEPH	0	0	3	5	1	1	5	2	1	3	1	0	4	16	1	1	0	1	0	0	5	3	0	2	0	0	2	1	0	1	0	0	0	0	0	0	2	0	0	13	3	14	7	1	0	17	7	25
1	IL2RG	11	3	5	2	14	4	5	2	0	5	3	0	3	13	3	2	4	5	2	3	2	0	0	3	0	1	4	10	0	1	0	0	0	0	0	0	10	0	0	17	0	0	3	2	2	20	7	24
1	CXCR3	3	2	4	1	21	4	1	0	0	4	2	1	1	37	2	2	5	1	2	4	3	0	0	4	0	1	3	3	0	0	0	0	0	0	0	5	11	0	0	19	1	0	3	3	7	24	4	14
1	RGAG4	0	1	2	0	0	0	4	1	3	0	0	0	0	6	0	1	0	0	0	0	1	0	5	0	3	0	0	1	4	0	0	0	1	0	0	1	8	5	16	4	7	7	15	0	30	3	5	1
1	P2RY10	0	0	4	2	6	3	4	0	0	1	5	1	2	27	1	0	1	6	1	2	0	1	0	0	0	0	1	0	0	1	0	0	2	0	0	1	17	3	13	11	1	0	2	1	17	26	5	11
1	GPR174	1	0	1	0	3	5	1	0	0	0	3	0	1	21	1	0	0	2	1	1	0	0	0	0	0	1	1	1	0	0	0	0	2	0	1	0	6	1	2	1	0	0	1	1	11	19	6	9
1	SRPX2	0	0	2	4	1	0	4	6	1	0	3	0	2	21	0	0	9	12	5	0	3	2	13	1	4	1	0	10	4	0	0	0	3	0	0	0	0	0	0	1	2	2	1	2	5	3	1	0
1	BTK	7	3	2	2	13	8	9	3	0	1	3	1	2	19	1	0	6	7	1	4	3	0	0	2	0	0	4	16	0	0	0	0	3	1	0	0	14	5	19	23	3	0	2	2	12	25	19	14
1	SLC25A53	0	0	0	0	0	1	1	0	0	0	2	1	0	8	0	0	0	2	1	3	0	0	0	1	0	1	6	3	0	0	0	1	1	0	1	1	8	0	6	1	1	5	3	3	6	21	4	33
1	ACSL4	1	4	0	0	0	0	0	5	0	1	1	1	0	8	3	0	5	6	0	0	0	0	0	2	1	0	2	0	1	0	0	0	0	0	0	0	1	0	0	2	1	0	7	2	0	20	8	20
1	PLS3	1	2	0	5	1	0	2	9	16	1	2	0	0	0	1	0	0	4	0	0	12	4	0	1	7	0	3	8	1	0	0	0	0	0	0	0	0	1	1	10	1	1	5	1	3	0	10	29
1	DOCK11	0	2	0	4	0	0	4	1	0	0	1	0	0	5	0	3	2	4	0	1	0	0	1	2	1	0	0	7	0	0	0	0	2	0	0	0	1	0	1	12	7	0	4	2	17	19	7	22
1	IL13RA1	4	0	1	1	0	0	1	16	2	3	1	0	0	5	2	2	5	4	1	0	11	2	1	0	2	0	0	18	1	0	0	0	0	0	0	0	1	0	0	16	0	0	0	0	1	8	5	0
1	SEPT6	0	0	2	0	0	1	0	0	0	2	1	0	1	29	0	0	2	1	2	0	9	0	5	1	0	0	7	7	2	0	0	0	3	0	1	0	9	0	5	26	3	0	2	0	17	17	5	9
1	SH2D1A	2	2	4	2	10	5	13	0	0	3	4	2	2	16	2	0	4	6	0	3	5	0	0	1	0	0	1	4	0	0	0	0	2	0	0	6	13	2	5	14	1	0	0	0	10	17	7	14
1	SASH3	7	3	4	1	7	8	9	3	0	2	2	2	3	21	2	1	11	6	2	3	2	1	0	4	0	0	3	15	0	1	0	0	3	0	1	0	13	3	14	27	3	0	2	3	16	28	14	21
1	ELF4	0	0	0	0	0	1	8	4	0	0	3	0	0	14	1	1	0	11	3	2	6	1	1	2	3	2	3	23	1	0	0	0	0	0	0	0	0	0	0	0	0	0	4	1	0	0	3	2
1	RAB33A	0	0	3	0	1	3	2	0	0	1	0	0	0	16	1	1	0	5	0	3	0	1	0	3	0	1	3	0	0	0	0	0	0	0	0	0	7	5	8	5	1	3	2	1	8	21	3	11
1	SMIM10	0	3	1	0	0	0	10	4	4	3	0	0	0	0	0	0	0	0	1	4	8	1	0	2	0	0	0	3	0	0	0	0	1	0	0	1	8	3	12	0	6	1	20	2	31	29	4	22
1	CD40LG	0	0	1	0	4	2	4	0	0	0	5	0	4	6	0	0	2	4	0	2	3	1	0	1	0	0	1	1	0	2	0	1	1	0	0	3	13	0	0	5	3	0	2	3	8	20	6	11
1	ARHGEF6	9	0	1	6	7	6	8	0	0	2	1	0	0	13	0	2	1	1	0	3	0	0	0	1	0	1	0	7	1	0	0	0	3	0	1	0	14	3	15	0	4	9	1	2	22	33	20	6
1	GABRE	5	1	2	1	0	1	0	0	0	0	0	0	0	12	0	0	0	0	0	2	0	2	0	0	2	4	5	2	0	0	0	0	0	0	0	1	0	0	0	0	0	1	6	1	2	0	4	30
1	BGN	0	0	1	8	0	1	9	2	1	3	0	1	1	11	0	0	0	3	0	0	4	2	0	2	1	1	0	6	0	0	0	0	0	0	0	0	1	7	15	14	7	3	0	0	7	31	1	0
1	ARHGAP4	0	1	1	0	2	0	0	11	0	0	1	1	0	19	0	0	9	7	2	1	2	0	1	6	0	3	1	13	0	0	0	0	0	0	0	0	7	1	0	4	1	1	0	3	0	19	3	10
1	RENBP	2	2	1	0	1	1	5	1	2	0	1	0	0	0	0	1	8	3	0	0	3	0	1	5	1	0	5	4	0	0	0	0	2	0	0	0	1	2	3	4	2	0	0	0	7	4	4	9
1	FLNA	0	0	0	2	0	1	3	4	3	3	2	0	1	1	0	0	1	12	2	1	2	5	0	0	4	1	3	23	0	0	1	0	1	0	0	1	1	6	15	23	3	10	15	1	17	12	9	33
1	GAB3	9	1	3	5	4	7	8	3	6	2	1	0	2	28	0	2	9	1	1	3	3	0	3	2	0	3	1	14	0	0	0	0	3	0	2	2	15	2	13	29	5	7	4	1	28	29	14	20
1	CLIC2	6	3	6	4	2	2	11	6	0	1	0	0	0	12	1	1	0	0	0	2	0	2	0	1	0	0	0	6	0	0	0	0	3	0	0	2	9	3	11	13	3	13	4	3	31	12	7	19
1	IL9R	0	0	1	0	6	3	1	0	0	1	0	2	0	12	0	0	1	0	2	3	0	0	0	0	0	3	3	0	0	0	0	0	2	1	0	0	8	0	5	0	1	0	0	0	7	12	2	0
1	MIR22HG	0	0	0	5	0	0	2	7	2	2	0	1	2	14	0	2	2	0	1	0	7	1	1	0	0	0	0	6	2	0	0	0	0	2	0	0	0	1	7	1	11	1	3	1	10	16	5	5
1	MIR155HG	0	0	3	0	0	1	2	0	0	2	0	1	0	5	2	1	0	4	1	1	3	1	0	3	0	2	3	9	0	0	0	0	1	0	1	0	3	1	2	13	0	0	6	0	2	11	5	10
2	TNFRSF18	1	1	1	0	0	0	0	0	0	0	0	3	0	24	1	2	4	7	4	3	3	3	2	5	2	1	0	1	0	0	0	0	1	0	0	0	0	1	10	16	0	0	0	1	1	0	1	0
2	FBXO6	10	2	1	0	2	7	0	3	3	3	0	4	0	16	1	0	2	5	2	3	6	0	3	0	0	2	2	3	0	0	0	0	0	0	0	2	1	0	0	0	0	0	0	0	0	2	0	0
2	AGTRAP	0	0	1	0	0	0	0	4	4	3	1	3	0	6	1	0	9	1	1	0	4	1	5	1	5	0	1	31	0	0	0	0	1	1	0	0	0	0	1	14	0	0	0	1	0	14	1	0
2	SH3BGRL3	0	0	1	1	2	1	1	11	0	1	0	4	0	32	1	0	13	10	7	3	3	0	6	6	8	2	5	12	0	0	0	0	0	1	0	0	0	0	0	1	0	0	0	0	1	18	4	6
2	RPS6KA1	0	0	2	0	0	0	3	4	0	0	0	2	0	15	3	0	4	0	1	0	11	1	1	1	0	0	5	21	0	0	0	0	0	1	1	0	0	0	0	0	1	0	0	0	1	22	7	0
2	ZDHHC18	0	0	2	0	2	1	0	0	4	0	2	3	0	8	0	0	2	3	0	1	3	1	0	0	0	1	6	19	0	0	0	0	1	0	1	3	0	0	3	2	0	0	0	0	4	0	0	6
2	SYTL1	0	0	2	0	1	2	3	0	0	0	0	4	2	32	2	1	2	7	2	1	3	0	4	2	7	3	0	2	0	0	0	0	0	0	1	0	0	0	0	0	0	0	0	2	2	0	1	0
2	SPOCD1	0	0	2	5	0	1	0	5	2	2	2	1	0	1	0	2	0	10	6	1	2	0	0	4	4	2	0	12	0	0	0	0	0	0	0	0	0	4	6	0	0	0	0	0	1	13	1	0
2	ELOVL1	2	0	1	0	0	0	0	3	0	0	0	0	0	5	4	0	4	0	2	0	10	3	0	2	0	0	6	5	1	0	0	0	0	0	0	0	0	0	0	0	0	0	0	0	0	3	1	2
2	BCL10	1	0	2	0	2	0	1	0	1	0	2	2	0	7	2	0	5	5	0	0	1	3	3	1	0	0	1	13	1	1	0	0	0	0	1	0	0	0	0	1	0	0	0	1	1	3	4	2
2	GBP3	6	2	0	0	0	3	3	6	3	3	0	2	0	17	5	1	1	6	0	0	3	1	0	0	4	0	0	10	0	1	0	0	0	0	0	2	0	0	0	0	0	0	3	2	1	21	4	0
2	SLC25A24	0	0	0	0	0	0	5	6	4	0	1	1	0	1	0	0	0	0	0	0	5	2	0	1	0	0	1	6	0	1	0	0	0	0	0	0	0	0	0	0	0	0	1	1	0	16	0	0
2	HENMT1	0	0	5	1	0	0	9	18	1	0	0	0	3	4	0	0	0	0	1	2	9	1	0	3	0	0	10	2	0	0	0	0	0	0	0	0	2	0	0	0	0	0	0	0	0	3	0	8
2	DENND2D	0	0	1	0	0	1	4	31	3	1	0	1	1	23	3	0	6	9	3	0	7	0	1	3	0	0	1	12	0	0	0	0	1	0	1	1	3	0	1	0	0	0	5	1	1	8	3	0
2	MOV10	1	1	0	0	0	1	0	2	3	1	0	3	0	4	0	0	0	11	2	1	2	4	0	0	1	0	1	27	0	0	0	0	0	0	0	2	3	0	0	0	0	0	0	0	0	0	0	0
2	EMBP1	0	3	1	0	1	0	1	10	0	2	0	0	0	10	1	2	2	2	2	3	5	0	1	1	2	0	0	4	0	0	0	0	0	0	0	1	0	0	1	0	0	0	0	0	1	11	2	0
2	S100A10	0	1	0	3	0	0	0	7	2	1	1	1	0	1	1	0	27	13	2	6	3	0	12	0	5	0	4	15	1	1	0	0	0	1	0	0	0	0	0	15	1	0	0	1	0	10	4	10
2	S100A11	4	1	0	0	0	0	3	20	3	0	0	0	0	1	0	0	13	9	5	2	1	0	4	6	6	1	10	6	1	0	0	0	0	1	0	1	0	0	0	0	0	0	0	0	0	0	0	2
2	SH2D2A	0	0	2	0	0	3	6	10	0	2	3	1	2	26	1	2	8	5	3	5	7	1	0	5	0	1	15	9	0	0	0	0	0	1	1	0	0	0	1	1	0	0	2	1	0	3	0	25
2	TAGLN2	2	0	0	0	0	0	0	5	5	0	1	0	0	1	3	1	16	12	5	2	19	2	8	1	5	2	2	13	1	1	0	0	0	1	0	0	0	0	0	2	0	0	4	5	0	6	1	2
2	KCNJ10	0	0	2	0	4	2	1	0	0	0	0	0	0	10	2	1	2	0	1	0	0	0	0	1	0	0	5	0	0	0	0	0	0	0	0	7	5	0	3	2	0	0	0	0	2	4	0	2
2	F11R	0	0	0	0	0	0	0	4	2	0	1	0	0	3	2	0	2	1	0	0	8	2	2	0	3	0	3	8	0	0	0	0	0	0	0	0	0	0	0	0	0	0	7	4	0	0	0	2
2	HSPA6	0	1	2	1	3	1	1	6	0	1	1	2	1	4	3	0	7	9	3	4	4	0	2	1	0	3	0	9	0	0	0	0	0	1	0	2	0	0	1	1	0	0	0	0	0	0	1	0
2	XCL1	0	0	2	0	2	1	1	0	0	0	2	2	1	19	1	0	3	3	0	2	1	1	0	2	0	0	3	0	0	0	0	0	0	0	0	2	0	0	0	0	0	0	2	0	3	0	0	17
2	ARPC5	0	0	2	0	0	1	0	4	1	0	1	0	0	3	1	0	1	0	5	4	0	3	1	0	0	2	5	8	0	0	0	0	0	1	0	0	0	0	0	0	0	0	0	0	0	10	0	9
2	IKBKE	1	2	0	0	0	0	1	1	0	0	0	0	2	18	4	0	8	2	10	1	1	0	4	2	4	0	2	4	0	0	0	0	0	0	0	0	4	0	0	0	1	0	5	4	0	0	2	3
2	CD55	0	1	1	0	0	0	2	3	0	0	2	5	1	1	1	0	7	15	0	0	4	0	4	0	9	0	0	0	1	0	0	0	0	0	0	1	0	0	3	0	0	3	5	1	1	3	1	2
2	DUSP10	6	0	1	0	1	0	1	0	1	2	1	3	0	4	1	0	0	1	7	4	9	0	0	1	0	0	0	10	0	0	0	0	0	0	0	0	0	0	1	2	1	0	1	6	2	1	1	1
2	RBKS	0	2	0	0	0	0	2	12	8	2	0	0	1	5	1	0	4	0	0	0	13	1	4	0	0	0	0	3	2	0	0	0	0	0	4	0	2	0	0	0	0	0	0	0	0	7	3	0
2	PELI1	0	4	1	0	0	0	1	0	0	0	2	1	0	4	1	1	0	14	0	1	0	0	2	2	8	0	2	3	0	0	0	0	0	0	0	0	0	0	0	0	0	1	0	0	0	0	1	14
2	NAGK	1	0	4	1	0	1	3	0	0	3	0	2	0	28	1	1	3	1	3	3	0	0	0	2	1	1	3	2	1	0	0	0	1	1	0	0	0	4	9	0	0	0	0	0	8	2	1	0
2	MTHFD2	0	0	3	0	0	0	8	0	0	0	2	0	1	2	0	0	0	3	5	0	0	1	0	4	0	2	2	1	0	0	0	0	0	0	0	0	0	0	0	6	0	0	0	0	0	0	0	1
2	CAPG	0	1	0	1	0	1	1	17	4	3	0	0	0	31	1	0	5	7	5	0	2	0	2	4	2	0	1	5	0	0	0	0	0	1	0	0	0	0	1	0	0	0	4	1	0	20	5	0
2	VAMP8	1	2	0	0	0	0	2	10	0	1	0	0	1	14	2	0	17	2	0	1	2	2	1	3	4	0	1	16	0	1	0	0	0	1	0	0	1	0	0	0	0	0	1	1	0	11	2	0
2	GNLY	10	1	2	0	3	3	4	0	0	3	1	3	1	20	1	1	7	4	0	1	2	2	0	0	3	0	5	4	0	0	0	0	0	0	0	0	0	0	1	16	0	1	2	0	2	14	6	20
2	LINC00152	1	0	0	3	0	0	0	10	5	1	0	1	1	4	3	5	8	4	3	0	10	2	0	2	4	2	0	9	3	0	0	0	0	1	0	0	1	2	0	12	0	0	0	0	1	0	0	0
2	DUSP2	0	0	3	2	0	0	4	1	0	0	1	1	1	22	0	1	2	3	0	0	1	1	2	3	0	0	6	0	0	0	0	1	0	0	0	0	2	0	0	0	0	0	1	2	1	0	3	16
2	RNF149	2	1	0	0	0	1	0	7	2	2	1	1	0	32	2	3	22	5	1	4	6	0	10	3	4	1	2	12	3	0	0	0	0	0	0	2	0	0	0	0	0	0	0	0	0	3	5	0
2	TMEM87B	1	0	2	0	1	0	3	9	1	1	0	0	0	11	2	3	1	2	3	0	3	0	3	2	3	3	0	3	0	0	0	0	0	0	0	0	0	0	0	0	1	0	0	0	0	0	1	0
2	IL1RN	0	0	4	0	0	1	2	1	0	0	5	9	2	5	2	0	4	7	1	0	0	0	2	1	2	0	0	5	0	1	0	0	1	0	0	1	0	0	8	0	0	0	4	3	1	1	1	0
2	PSD4	0	0	2	0	0	0	2	7	0	0	0	0	1	38	2	0	2	0	0	1	8	1	4	0	0	0	0	9	0	0	0	0	0	0	0	1	0	0	0	0	0	0	0	0	0	8	0	0
2	ACTR3	0	0	0	2	0	0	1	4	3	2	3	0	0	14	2	1	1	5	1	2	3	0	0	1	0	0	8	6	0	0	0	0	0	1	0	0	0	0	0	10	0	0	0	1	0	0	2	11
2	TFCP2L1	0	0	1	1	1	0	2	3	5	1	0	0	0	6	1	2	2	0	0	0	10	3	4	1	0	0	4	6	2	0	0	0	0	0	0	0	0	0	0	0	0	0	6	0	0	0	2	11
2	KYNU	2	3	2	0	3	0	4	4	1	1	4	3	1	34	2	0	11	4	1	0	4	0	1	0	0	0	13	12	0	0	0	0	0	0	0	1	0	0	3	2	1	0	2	1	1	2	5	18
2	CASP8	0	0	0	0	0	0	0	0	1	3	0	1	0	20	4	1	0	3	0	2	6	1	0	0	4	2	1	13	1	0	0	0	0	0	0	1	0	0	0	0	0	0	0	0	0	1	0	1
2	RUFY4	0	0	0	0	1	0	2	0	0	4	0	3	1	19	2	0	0	3	1	2	0	0	0	2	0	3	2	1	1	0	0	0	0	0	0	1	3	0	5	0	2	0	1	0	0	3	0	6
2	ATG7	1	0	0	0	0	0	0	4	0	3	0	5	0	9	1	0	6	5	5	0	5	0	2	1	1	0	1	4	0	0	0	0	0	1	0	0	3	0	1	2	0	0	0	0	1	22	4	0
2	MYD88	7	0	0	0	0	1	3	9	0	1	4	0	0	25	3	0	17	12	2	5	1	0	7	0	4	1	0	3	0	0	0	0	0	0	0	2	2	0	5	0	0	0	0	0	1	5	7	2
2	TWF2	0	1	0	0	0	0	0	2	3	3	0	0	0	13	0	0	6	6	3	1	10	0	0	0	1	2	3	12	0	0	0	0	0	1	0	0	1	0	3	0	0	0	4	0	2	19	3	0
2	PARP9	2	1	0	0	0	2	2	1	3	5	0	8	1	37	3	0	0	12	0	2	1	0	0	1	4	0	0	11	0	0	0	0	0	1	0	2	0	0	5	8	1	0	0	0	0	5	2	0
2	DTX3L	3	1	0	0	0	2	1	4	1	1	2	2	2	23	2	0	0	12	1	3	1	0	0	1	4	0	1	8	0	0	0	0	0	1	0	2	0	0	0	4	0	0	0	0	0	5	1	0
2	NCEH1	0	0	0	0	0	0	1	0	0	0	3	0	0	15	2	0	5	2	1	1	6	0	2	1	0	0	0	1	0	0	0	0	1	1	0	3	0	0	0	1	1	0	1	1	0	1	8	0
2	SH3BP2	0	4	0	0	0	0	1	0	0	0	2	5	0	4	1	0	0	10	0	5	1	1	4	1	7	3	1	12	1	0	0	0	0	0	1	1	0	0	0	0	0	0	0	1	0	4	3	7
2	WDR1	0	0	0	0	0	0	2	1	1	0	2	0	0	1	3	0	0	2	0	0	4	4	0	4	0	0	0	20	0	0	0	0	0	0	0	0	0	0	0	2	1	0	6	1	0	3	1	0
2	OCIAD2	1	0	0	0	1	0	1	7	4	0	1	0	0	8	2	0	0	4	1	5	9	0	0	0	3	1	0	6	0	0	0	0	0	0	0	0	0	0	0	0	1	0	0	0	1	0	0	0
2	SPP1	3	0	0	1	0	0	0	4	0	1	0	5	0	2	0	0	5	5	0	0	6	0	4	3	3	0	1	6	2	0	0	0	0	0	0	0	0	5	9	8	0	0	0	1	0	0	0	1
2	TMEM154	10	1	3	4	2	1	9	2	8	2	0	0	0	28	2	2	2	2	2	1	5	0	0	1	2	0	0	15	1	0	0	0	0	0	0	1	0	0	0	0	0	0	6	3	2	1	2	1
2	DDX60L	1	0	0	0	0	3	4	0	1	2	1	3	0	10	1	0	0	2	2	0	4	0	1	0	1	2	0	13	1	0	0	0	0	0	0	1	0	0	4	4	1	1	0	1	1	15	2	0
2	EMB	5	4	3	2	2	1	9	20	2	4	0	0	1	24	2	1	6	3	2	3	2	0	2	2	3	1	0	3	0	1	0	0	0	0	0	1	4	0	0	1	0	2	0	0	0	17	5	0
2	S100Z	0	0	0	0	0	0	1	4	0	0	1	0	0	4	0	0	3	3	1	2	1	0	0	0	0	0	1	7	0	0	0	1	0	0	0	0	0	1	0	0	0	0	0	0	0	12	4	2
2	CXCL14	0	0	0	15	2	0	5	16	3	1	0	0	0	10	1	0	0	10	0	5	3	1	3	0	11	0	0	0	0	3	0	0	0	0	0	1	0	0	0	0	2	0	0	0	0	0	2	0
2	SIL1	3	0	1	0	0	0	0	10	3	0	0	3	1	0	0	0	1	0	2	4	4	1	4	0	0	0	0	5	0	1	0	0	0	0	0	0	0	0	0	1	0	0	0	0	1	9	0	0
2	CDX1	0	0	0	0	0	1	2	0	0	0	2	0	2	17	0	0	4	3	0	0	0	2	2	1	0	2	2	0	1	1	0	0	0	0	0	0	0	0	0	5	1	3	0	0	0	2	2	1
2	C5orf58	0	0	1	0	0	2	1	0	0	0	0	4	0	4	0	0	2	3	1	2	0	2	0	2	0	3	0	1	0	0	0	0	0	0	1	2	0	0	1	0	0	0	0	0	9	2	2	2
2	SERPINB6	1	0	2	0	0	0	0	4	4	4	0	3	2	1	1	0	5	0	0	3	8	0	4	0	0	2	1	11	1	0	0	0	0	1	0	0	3	0	0	1	0	1	0	0	0	13	6	0
2	MBOAT1	0	2	2	0	0	0	1	9	3	0	1	2	0	0	2	0	0	5	0	0	5	3	0	2	1	0	0	2	0	0	0	0	0	0	0	2	1	0	0	1	1	0	7	3	0	0	0	0
2	HLA-G	2	1	1	0	1	0	1	0	1	1	2	0	1	9	1	1	1	7	2	1	0	0	0	1	1	1	1	3	0	0	0	0	0	1	0	0	0	0	0	1	0	0	2	0	0	10	2	3
2	HLA-H	7	3	0	0	0	1	2	1	1	2	2	0	1	17	2	1	8	5	1	3	3	0	1	0	0	0	6	9	0	1	0	0	0	0	0	0	0	1	0	12	0	1	6	0	0	11	1	11
2	HLA-A	7	4	0	0	0	1	1	3	5	2	3	0	1	19	4	3	5	8	0	2	1	0	1	0	0	0	8	8	0	0	0	0	0	0	0	0	0	0	0	13	0	0	5	1	0	26	2	13
2	HLA-L	0	0	1	0	0	1	3	0	0	0	0	0	0	7	1	0	0	4	1	2	2	0	1	1	0	2	2	1	1	0	0	0	0	0	0	1	0	1	0	1	0	0	1	1	0	3	2	6
2	HLA-C	8	2	0	0	0	1	2	3	1	5	2	2	2	24	3	1	7	9	0	3	4	0	1	0	0	0	2	12	0	0	0	0	0	1	0	0	1	0	2	5	0	0	2	2	0	22	2	6
2	HLA-B	10	4	0	0	1	2	2	3	2	2	2	0	4	29	3	3	10	5	0	3	4	0	1	0	1	0	4	14	0	0	0	0	0	0	0	0	1	0	0	10	0	2	3	2	0	23	3	8
2	MICB	2	0	1	0	0	2	0	4	0	0	2	3	0	8	1	0	0	8	0	2	2	0	0	1	0	0	1	15	1	0	0	0	1	0	0	0	0	0	1	2	0	0	3	1	1	6	1	0
2	CLIC1	1	0	0	0	0	0	0	4	5	0	0	0	0	3	1	0	16	5	1	5	7	1	5	1	6	1	2	12	2	0	0	0	0	0	0	0	0	0	0	3	0	1	0	0	0	3	0	0
2	PSMB8	13	3	0	0	0	1	3	3	3	3	1	4	0	21	4	1	2	6	0	4	1	0	0	0	0	0	2	8	0	1	0	0	0	0	0	0	0	0	0	8	1	0	2	0	0	16	1	4
2	TAP1	12	0	1	0	0	2	1	1	2	3	2	4	0	23	2	2	4	10	1	6	2	0	0	1	0	0	4	7	0	0	0	0	0	0	0	1	0	0	2	13	0	0	0	1	1	8	1	9
2	PSMB9	14	0	0	0	6	1	2	3	1	3	1	1	0	24	2	2	3	7	0	4	3	0	0	0	0	0	10	5	0	0	0	0	1	0	0	0	1	0	1	22	0	0	4	1	1	15	4	16
2	TAPBP	6	0	0	0	0	1	1	0	0	2	1	1	1	18	2	0	8	3	0	3	0	0	1	0	0	1	4	4	1	0	0	0	0	0	0	0	1	0	3	8	0	0	1	1	1	13	1	3
2	DEF6	0	1	3	0	1	1	3	4	0	1	0	2	2	34	2	0	11	2	4	6	6	0	6	2	1	2	1	13	0	0	0	0	0	0	0	3	2	0	2	1	0	0	2	2	4	2	2	7
2	MB21D1	0	0	0	1	0	0	1	7	1	1	2	2	0	13	0	2	0	5	0	1	3	0	0	0	0	0	16	9	2	0	0	0	0	0	1	0	0	0	0	15	0	0	1	1	1	13	0	17
2	AIM1	6	1	0	0	0	1	5	11	2	1	0	1	4	32	3	1	7	2	0	0	5	0	1	0	0	0	1	6	0	0	0	0	0	1	1	1	0	0	0	0	0	0	0	1	1	2	4	5
2	PKIB	2	1	0	0	0	0	1	0	10	1	1	3	0	1	2	0	0	5	1	0	5	0	1	4	1	0	0	9	0	0	0	0	0	0	0	0	4	0	2	0	0	0	0	0	2	2	0	0
2	ABRACL	0	0	0	0	0	0	3	13	0	0	0	0	0	9	2	0	13	1	6	0	9	0	4	0	0	0	5	7	2	0	0	1	0	0	0	0	0	0	0	0	0	0	0	0	0	0	0	2
2	ADAP1	0	1	0	0	1	0	8	0	0	0	1	0	1	7	1	0	8	0	1	0	2	3	6	1	0	0	0	0	0	0	0	0	0	0	0	1	0	0	0	0	0	0	0	1	0	2	0	0
2	LFNG	0	2	0	0	0	0	4	0	1	5	2	0	0	29	1	1	10	8	0	1	2	2	10	3	0	1	0	12	1	0	0	0	0	0	0	1	0	0	0	2	1	0	0	0	0	2	0	0
2	ZNRF2	2	2	0	0	0	0	0	21	2	0	1	0	1	11	2	0	1	5	1	0	1	0	0	0	10	0	0	7	1	0	0	0	0	0	1	0	0	0	0	0	0	0	0	0	0	0	0	0
2	DPY19L1	0	0	0	0	3	0	1	3	11	0	2	0	0	0	0	2	0	10	1	1	4	0	0	0	4	1	0	4	2	0	0	0	0	0	0	0	0	0	0	1	0	0	8	3	0	1	1	0
2	UPP1	4	0	0	2	2	0	0	17	2	1	2	2	0	3	1	0	3	12	1	0	7	0	0	1	6	1	5	14	0	0	0	0	0	0	0	0	0	0	2	1	0	0	2	1	0	2	2	7
2	VOPP1	0	0	0	0	0	0	1	0	3	0	1	0	0	25	2	5	4	5	3	0	0	2	1	1	0	1	4	4	0	0	0	0	1	2	0	0	0	0	0	6	0	0	1	0	0	1	3	3
2	CCL26	1	0	0	8	0	0	0	12	2	0	1	2	0	9	1	0	11	3	2	0	0	1	6	0	0	2	0	0	1	0	0	0	0	0	0	0	0	0	3	4	0	0	0	0	0	0	0	1
2	ARPC1B	4	0	0	0	0	1	1	19	0	1	2	0	0	4	4	3	25	11	7	2	3	2	5	7	0	0	10	18	1	0	0	0	0	1	0	0	0	0	0	6	1	0	3	1	0	24	1	11
2	NAMPT	0	0	0	1	0	0	6	8	5	0	3	1	1	0	1	0	0	11	1	0	5	0	0	0	2	0	3	6	1	1	0	0	0	0	0	1	0	0	0	6	1	0	0	0	1	0	0	25
2	IRF5	0	2	0	0	0	1	0	0	0	0	2	0	0	30	2	3	5	6	2	0	4	0	0	1	4	0	1	11	0	0	0	0	0	1	0	1	1	1	0	0	0	0	0	1	1	0	4	2
2	PARP12	3	1	0	0	0	3	0	2	3	2	0	3	0	16	1	1	2	7	1	0	5	0	0	0	1	0	2	6	1	0	0	0	0	0	0	1	0	0	2	7	0	0	0	0	0	6	1	3
2	TNFRSF10A	3	0	0	0	0	1	0	2	0	0	0	1	0	8	2	0	5	7	0	3	0	1	2	0	4	0	0	1	0	0	0	0	0	0	1	0	0	0	0	3	0	0	0	1	1	1	1	0
2	DUSP4	0	1	2	2	0	0	3	1	7	5	0	6	0	0	0	0	2	7	0	1	0	0	5	3	5	1	0	1	0	0	0	0	0	1	0	0	1	0	1	0	1	0	0	1	0	11	1	0
2	SDCBP	2	0	1	0	0	0	3	3	2	1	2	1	0	0	1	2	6	0	1	0	0	0	6	1	0	0	2	9	1	0	0	0	0	0	0	2	0	0	2	4	1	0	0	0	1	12	5	9
2	RIPK2	7	0	2	1	0	0	0	0	0	2	3	1	0	8	2	1	11	14	5	1	0	2	5	2	3	0	7	15	1	0	0	0	0	0	0	0	0	0	0	0	0	0	0	0	0	13	2	4
2	PDP1	0	1	0	0	0	0	2	2	0	0	2	0	0	1	1	1	1	3	0	0	0	1	1	2	2	0	0	0	5	0	0	0	0	0	0	1	0	0	0	0	0	0	0	0	0	0	1	3
2	NDRG1	3	0	0	1	0	0	0	6	0	1	2	1	0	0	1	1	3	0	0	5	6	3	1	0	0	0	12	3	2	1	0	0	0	0	0	2	0	0	3	0	0	0	1	1	0	0	0	15
2	GSDMD	4	0	0	0	0	0	0	3	5	1	0	1	0	21	1	2	0	0	1	1	4	3	0	0	0	0	0	5	0	1	0	0	0	0	0	0	0	0	1	1	3	0	3	3	0	9	0	0
2	PARP10	0	0	0	0	0	1	0	0	0	3	0	0	0	10	1	2	0	0	1	2	6	0	0	0	0	1	0	9	0	0	0	1	0	0	0	0	0	0	2	0	1	0	0	0	0	2	0	0
2	OSTF1	2	0	4	1	2	1	7	23	1	0	0	2	4	4	2	1	25	0	0	0	20	1	9	2	1	1	8	9	2	0	0	0	0	1	0	0	0	0	0	0	0	0	0	1	1	0	9	9
2	GCNT1	0	0	2	0	2	0	6	23	1	0	1	0	1	20	2	0	13	1	3	0	3	0	3	1	0	0	1	0	2	0	0	0	0	0	1	0	0	0	0	12	0	0	0	0	0	1	1	1
2	TRIM14	2	0	1	0	1	0	2	0	0	4	1	0	1	17	3	1	0	7	1	5	4	0	0	0	8	2	0	4	0	0	0	0	0	0	0	3	2	0	0	7	0	0	0	2	0	1	5	0
2	FAM225A	0	0	1	3	0	0	0	0	0	1	1	6	0	7	0	0	3	2	1	2	3	0	2	2	0	2	0	0	2	0	0	0	0	0	2	2	2	0	1	4	0	1	0	0	0	2	1	0
2	PTBP3	0	0	0	0	0	0	0	1	1	1	4	0	0	4	3	1	7	1	0	0	2	1	6	0	0	0	0	6	2	0	0	0	0	0	1	0	0	0	0	0	0	0	0	1	0	0	0	0
2	PTGES	1	0	0	0	0	1	2	5	0	1	1	0	0	9	1	2	7	5	5	0	0	0	5	6	0	0	0	0	1	0	0	0	0	0	0	0	0	0	0	2	0	1	3	1	1	0	0	0
2	NRBF2	0	0	1	0	0	0	3	1	0	1	1	1	0	1	1	1	10	0	3	1	0	0	9	1	0	0	9	4	1	0	0	0	0	0	0	0	0	0	1	4	0	0	0	0	0	0	1	27
2	SGPL1	0	0	0	0	0	0	0	0	0	0	1	3	0	5	2	0	3	7	2	0	0	1	5	2	4	0	0	0	0	0	0	0	0	0	0	2	0	0	7	0	0	0	0	0	0	0	0	0
2	ANKRD22	8	2	3	2	7	0	1	0	0	2	1	0	0	18	2	1	2	7	0	0	0	0	0	0	0	0	3	9	0	0	0	0	0	0	0	2	1	0	0	0	0	0	0	1	1	1	2	3
2	ACSL5	16	3	3	0	1	0	0	4	3	5	1	0	1	24	2	0	6	3	0	1	1	2	2	0	3	0	1	0	1	0	0	0	0	0	0	1	6	0	0	0	0	0	0	2	0	34	2	19
2	CASP7	3	0	0	1	0	0	4	8	6	1	2	1	1	3	0	1	0	6	0	0	6	0	2	0	0	0	0	11	0	0	0	0	0	0	0	1	0	0	1	1	1	0	0	1	1	2	2	0
2	IFITM1	3	0	1	0	0	0	5	3	3	3	1	0	2	3	2	0	2	3	0	0	0	3	0	0	1	1	0	1	0	0	0	0	1	0	0	0	1	0	0	18	0	0	4	1	0	6	1	0
2	ANO9	0	1	0	0	0	0	1	0	0	0	0	0	0	17	3	1	2	0	0	1	2	1	3	1	0	0	0	2	0	0	0	0	0	0	0	0	1	0	0	0	0	0	3	1	0	0	0	0
2	IRF7	1	1	0	0	0	1	2	0	3	3	0	3	1	16	1	0	3	5	1	1	4	0	2	0	3	0	0	11	0	0	0	0	0	0	0	0	0	0	5	3	0	0	0	0	0	13	0	0
2	ASCL2	0	1	6	0	0	0	4	0	0	1	0	0	0	30	0	1	7	0	1	0	3	1	2	4	0	0	1	6	0	0	0	0	1	0	0	2	0	0	0	0	0	0	6	1	0	0	0	0
2	OR51E1	0	1	1	0	3	1	0	4	7	0	0	0	0	0	2	3	0	0	0	2	0	3	0	1	0	3	0	1	0	0	0	0	1	0	1	0	0	0	0	2	1	0	0	0	0	0	0	0
2	TMEM9B	1	0	0	1	1	0	2	0	2	3	0	1	1	7	3	2	13	0	0	0	0	0	12	2	0	0	0	1	2	0	0	0	0	0	0	0	0	0	0	0	1	0	0	0	0	5	6	0
2	ACP2	0	0	1	0	0	3	2	1	1	2	1	5	0	34	2	0	13	1	1	0	0	0	7	0	0	0	1	3	2	0	0	0	0	1	0	0	1	0	12	5	0	0	2	1	0	16	1	0
2	NR1H3	0	0	0	0	3	2	0	2	2	2	0	0	0	28	1	0	4	0	2	2	0	1	0	0	0	1	2	1	0	1	0	0	0	0	0	0	4	0	1	0	0	0	1	1	0	14	2	8
2	FTH1	3	2	1	1	0	0	0	7	1	0	3	0	0	1	1	1	2	10	3	2	2	0	0	1	0	1	0	1	0	0	0	0	0	2	0	0	0	1	3	0	1	0	0	0	0	1	1	0
2	CCDC88B	0	1	0	0	1	2	5	5	0	0	0	1	1	41	0	0	7	1	1	2	0	1	2	3	0	1	3	4	0	0	0	0	0	0	0	0	1	0	0	2	1	0	0	1	2	5	1	7
2	CATSPER1	2	0	0	1	2	0	0	12	1	0	1	1	0	4	2	0	10	9	2	1	1	0	1	0	8	1	2	1	0	0	0	0	0	1	0	0	0	0	0	0	0	0	0	0	2	19	2	0
2	UNC93B1	5	1	0	0	0	0	0	5	1	0	0	0	0	14	2	0	10	3	5	2	3	1	1	1	8	1	1	12	0	0	0	0	0	2	0	0	0	0	0	0	0	0	0	0	0	17	0	0
2	TCIRG1	12	2	2	0	0	2	0	12	2	0	0	4	0	27	2	4	0	3	3	2	9	0	1	2	5	3	4	14	0	0	0	0	0	1	0	0	0	0	1	2	0	1	2	3	0	24	0	0
2	RELT	0	0	4	0	0	1	2	0	0	0	0	7	0	21	0	3	10	8	2	2	0	0	2	3	3	3	12	0	0	0	0	0	1	1	1	0	0	0	2	18	0	0	0	1	0	6	4	10
2	MYO7A	0	0	2	0	7	2	1	2	0	2	0	3	0	25	0	0	14	1	0	1	7	0	1	1	0	0	3	10	0	0	0	0	0	1	0	0	0	0	0	8	0	0	1	0	0	1	0	17
2	CTSC	0	2	0	0	0	0	4	12	1	2	2	2	1	22	1	2	15	11	0	1	1	3	8	4	6	0	7	8	0	0	0	0	0	0	0	1	0	1	2	12	0	1	3	2	0	1	2	21
2	MMP12	0	0	0	1	1	2	0	1	0	1	4	2	1	6	0	0	0	14	1	0	0	0	0	2	5	1	7	0	1	0	0	0	0	0	0	0	0	2	5	4	0	0	1	1	0	0	0	8
2	CASP5	2	0	0	0	3	3	1	2	0	1	0	1	1	4	1	0	4	0	0	2	1	0	0	0	0	1	4	5	0	0	0	0	0	0	0	1	0	0	1	1	0	0	0	0	0	5	2	9
2	TMPRSS13	0	0	1	0	0	0	8	0	0	2	5	0	2	4	3	0	6	4	2	0	0	1	0	1	0	0	8	1	0	0	0	0	0	0	0	1	0	0	0	0	0	0	2	2	0	0	0	6
2	PTPN6	0	1	1	0	1	2	1	3	0	0	0	0	1	35	2	1	16	4	3	4	3	0	1	1	1	1	4	17	0	0	0	0	0	1	1	0	2	0	1	0	0	0	0	1	0	19	7	1
2	KLRC3	1	0	0	0	2	1	1	0	0	2	0	0	2	7	0	0	1	3	0	2	0	0	0	0	0	2	1	3	0	0	0	0	0	0	0	1	2	0	1	4	0	0	0	0	0	4	1	7
2	KLRC2	6	0	0	0	3	4	1	0	0	2	2	1	1	4	1	0	7	4	2	0	0	0	2	0	0	1	1	2	1	0	0	0	0	0	0	1	0	0	2	5	0	0	0	1	0	7	1	5
2	KLRC1	5	0	1	0	0	1	2	0	0	4	3	3	2	8	0	0	4	2	1	1	0	1	0	0	0	1	1	0	0	0	0	0	0	0	0	2	0	0	1	4	0	1	4	0	1	12	2	15
2	GPRC5A	0	4	0	0	0	0	0	2	2	0	2	8	0	1	3	0	0	2	2	0	4	2	0	1	0	0	0	6	0	0	0	0	0	0	0	0	0	0	1	0	0	0	1	2	1	13	4	0
2	KIAA1551	0	3	2	0	0	0	1	0	0	1	0	3	0	6	1	0	0	0	0	1	0	0	0	0	0	1	3	4	0	0	0	0	0	0	1	2	1	0	0	0	0	1	0	1	0	1	2	0
2	PKP2	0	1	0	0	0	0	1	0	0	0	2	2	0	4	1	0	0	8	0	1	0	3	1	0	5	0	4	0	0	1	0	0	0	0	0	3	0	0	2	0	0	0	3	1	0	0	1	0
2	FKBP11	2	0	0	3	1	1	0	16	6	0	1	8	0	3	0	3	6	1	5	3	3	0	9	3	0	2	1	1	3	0	0	0	0	0	0	0	0	0	1	1	0	0	0	0	0	10	1	5
2	SMAGP	0	0	0	0	0	0	0	6	1	0	1	0	3	15	1	0	5	1	1	0	3	4	8	1	1	0	2	5	4	0	0	0	0	0	0	0	0	0	0	1	0	0	2	2	0	0	0	2
2	GALNT6	0	2	2	0	0	0	4	3	0	1	1	0	0	18	3	0	8	2	1	0	10	1	7	3	2	0	0	2	0	0	0	0	0	0	0	0	0	0	0	4	0	0	8	3	0	0	1	0
2	STAC3	1	0	0	0	0	1	3	1	0	12	0	1	1	7	0	0	7	5	3	2	2	0	4	2	2	1	1	11	1	0	0	0	0	0	0	0	1	0	1	2	1	0	0	0	2	15	5	1
2	RAP1B	0	0	1	0	0	0	2	3	1	0	1	1	1	5	1	2	2	2	0	0	4	1	5	2	0	0	0	12	5	2	0	0	1	0	0	0	0	1	1	1	1	1	8	3	1	0	9	0
2	C12orf75	0	3	0	0	3	1	0	0	0	1	1	0	0	19	1	2	1	2	1	0	4	0	0	0	0	0	0	5	0	0	0	0	0	0	0	0	0	0	0	3	0	1	7	1	0	0	3	0
2	OAS1	3	0	0	0	1	1	3	0	2	1	1	2	0	23	1	0	0	5	1	6	4	0	0	0	0	1	0	8	0	0	0	0	0	0	0	1	0	0	0	0	0	0	0	2	0	2	0	0
2	SLC8B1	0	0	0	0	0	0	2	5	1	1	1	3	0	33	0	1	15	1	3	0	5	2	7	0	0	1	0	21	2	0	0	0	1	2	0	0	0	0	6	1	1	0	0	2	0	13	0	1
2	OASL	5	0	0	0	1	0	2	0	0	2	1	2	1	18	2	1	2	6	0	2	2	0	0	0	0	0	1	7	0	0	0	0	0	0	0	3	0	1	2	4	0	0	1	2	0	12	4	0
2	SLC15A4	1	1	0	0	0	0	1	3	0	2	1	1	0	1	0	0	0	2	2	2	1	0	0	1	8	1	3	8	1	0	0	0	0	0	0	0	2	0	1	3	0	1	0	2	0	14	0	10
2	RAB20	0	0	1	0	0	0	9	3	3	1	0	0	1	24	1	0	4	0	1	1	0	3	2	0	0	0	2	4	0	0	0	0	0	0	0	0	2	0	0	0	1	0	1	0	0	17	1	1
2	PNP	0	0	0	0	0	0	2	1	0	1	2	1	0	10	3	2	5	6	0	0	1	0	0	0	3	0	0	10	0	1	0	0	0	0	0	0	0	0	0	6	0	0	0	1	0	1	0	2
2	CEBPE	0	0	1	0	0	2	1	1	0	0	0	0	1	11	0	0	2	2	1	1	2	1	0	0	0	0	1	5	0	0	0	0	0	0	0	0	0	1	0	1	0	0	0	0	2	15	2	1
2	PSME2	10	0	1	0	0	2	0	4	3	5	0	1	1	25	2	2	2	3	0	0	0	0	1	0	0	0	1	6	0	2	0	0	0	1	1	0	1	0	0	8	0	0	0	0	0	4	0	2
2	RIPK3	4	3	7	0	0	0	10	7	1	1	0	1	0	15	4	1	9	1	0	1	2	3	1	4	0	0	0	18	0	2	0	0	0	0	1	0	0	0	0	0	2	0	5	0	0	20	3	0
2	ARF6	0	0	0	0	1	0	1	0	2	1	4	2	1	3	3	1	2	10	0	0	0	0	0	0	2	0	0	3	0	1	0	0	0	0	0	0	0	0	0	0	0	0	0	0	1	0	1	0
2	GCH1	1	0	2	1	0	1	5	1	1	1	2	3	2	26	3	1	1	3	0	0	5	0	0	1	0	0	2	7	0	1	0	0	0	1	0	2	5	0	0	0	0	0	0	0	0	2	0	1
2	BATF	13	1	6	0	7	2	4	13	1	2	2	3	1	12	2	2	12	6	3	3	3	1	2	5	0	1	0	13	0	0	0	0	0	0	0	0	8	2	3	0	1	0	3	1	0	20	0	0
2	CCDC88C	0	0	2	0	0	0	6	0	0	0	2	2	0	31	2	0	0	7	0	0	0	3	0	4	5	0	0	2	0	1	0	0	0	1	1	0	2	0	0	1	0	0	0	0	0	0	1	0
2	IFI27	4	0	0	0	0	1	3	0	0	1	0	4	0	10	1	2	7	0	1	1	3	0	1	0	0	0	1	1	0	0	0	0	0	0	1	0	0	0	2	6	0	0	4	0	0	6	0	0
2	CRIP1	0	0	0	0	0	0	2	4	1	1	0	1	1	20	1	3	5	0	0	2	1	1	3	2	0	2	0	3	0	2	0	0	0	0	0	0	0	0	2	5	2	0	0	1	1	26	0	0
2	SPINT1	0	0	0	0	0	1	4	4	0	0	0	0	0	6	3	0	3	0	0	0	4	0	9	0	0	0	0	12	0	0	0	0	0	0	0	0	1	0	0	0	0	0	0	0	0	0	0	0
2	C15orf48	7	0	0	0	1	0	0	4	0	0	4	1	0	28	2	0	6	9	1	0	4	1	0	0	0	0	0	6	0	1	0	0	0	1	0	0	3	0	1	3	0	0	0	1	1	6	0	0
2	TMOD3	1	0	0	0	1	0	0	1	6	0	3	0	0	2	1	1	3	10	0	0	3	1	3	0	3	0	0	13	3	0	0	0	0	0	0	0	0	0	0	0	0	0	0	0	0	3	5	0
2	PPIB	0	0	0	0	0	0	0	3	3	1	0	3	0	3	0	0	5	0	4	0	2	0	3	0	0	0	0	8	1	0	0	0	0	0	0	0	0	0	0	0	0	0	0	0	0	1	0	1
2	PKM	0	0	0	0	0	0	0	3	2	2	3	5	0	3	0	3	4	9	2	2	5	2	0	1	7	0	0	0	0	0	0	0	0	0	0	0	0	0	1	9	3	0	1	1	0	0	0	2
2	STRA6	0	1	1	0	0	0	0	6	0	0	1	0	1	14	0	1	0	9	4	0	1	0	2	0	11	0	1	2	1	0	0	0	0	0	0	0	1	0	0	2	0	0	0	1	0	0	0	0
2	ISG20	5	0	0	0	1	3	1	7	5	3	1	2	2	28	1	3	0	0	4	4	7	2	0	1	0	2	1	7	0	1	0	0	0	0	0	0	1	0	3	12	0	0	1	1	1	21	1	3
2	CIB1	4	0	0	0	0	0	1	7	2	0	0	1	0	27	1	1	7	0	2	0	3	0	2	0	0	0	0	8	0	0	0	0	0	0	0	0	0	0	0	1	0	0	0	0	0	3	0	0
2	IQGAP1	9	0	0	1	1	0	8	4	4	1	2	0	1	0	3	3	0	6	0	0	5	0	0	2	5	0	0	10	0	0	0	0	0	0	0	0	0	0	1	3	1	1	6	2	1	3	10	0
2	FURIN	0	0	2	0	0	3	2	2	1	3	1	1	1	5	1	0	4	1	0	0	2	1	4	0	0	0	0	3	1	0	0	0	0	0	0	1	0	0	1	3	0	0	0	0	0	1	1	0
2	ZG16B	0	0	2	0	0	0	1	0	0	0	0	0	3	9	1	0	2	6	0	1	0	2	1	0	0	0	0	0	0	1	0	0	0	0	0	0	1	0	0	0	0	0	1	1	0	6	2	0
2	PYCARD	9	3	0	1	0	0	2	16	0	0	0	0	0	2	2	0	8	4	5	3	2	1	3	0	3	2	0	11	0	0	0	0	0	0	0	0	0	0	0	2	0	0	5	2	0	3	3	0
2	ZNF267	0	1	0	0	0	0	1	0	3	0	2	2	1	10	0	0	2	6	1	7	0	0	0	0	1	1	2	2	0	0	0	0	0	0	0	1	1	1	1	1	0	0	2	1	0	1	4	3
2	TRADD	4	0	0	0	1	0	0	8	4	0	0	1	0	4	0	0	1	0	0	5	5	1	0	0	0	2	1	3	1	0	0	0	0	0	0	0	0	0	1	0	1	1	1	1	3	0	0	2
2	FHOD1	0	0	0	0	1	1	4	9	1	2	1	3	1	3	0	1	6	3	0	2	3	1	5	2	9	2	1	10	2	0	0	0	0	0	0	0	0	0	0	2	1	0	0	1	0	16	6	0
2	RLTPR	0	0	2	0	10	2	3	0	0	0	2	1	0	28	1	0	3	4	3	2	0	0	1	3	0	1	4	0	1	0	0	0	0	1	0	0	7	0	2	1	1	0	0	0	3	5	0	2
2	CYBA	0	1	0	0	2	0	3	4	0	0	0	1	1	27	2	1	18	1	6	3	1	1	7	0	1	1	11	14	1	1	0	0	0	0	0	0	2	0	0	2	3	0	4	2	0	23	1	13
2	ALOX15B	0	0	0	0	0	3	2	3	0	0	2	3	0	16	1	0	1	7	1	1	1	1	0	0	3	0	0	0	0	0	0	0	1	0	0	0	0	0	2	2	0	0	1	3	1	21	9	0
2	SPECC1	6	0	1	1	0	0	3	0	0	8	3	2	0	3	1	2	0	11	3	0	0	3	0	2	4	1	0	0	1	0	0	0	0	0	0	0	0	0	2	10	0	0	0	1	0	9	0	0
2	MAP2K3	0	0	0	0	1	0	5	3	2	0	0	1	3	5	1	1	7	2	0	0	2	2	2	0	0	0	3	5	1	0	0	0	0	1	0	0	0	0	0	1	1	0	0	1	1	7	3	18
2	GSDMA	0	1	1	0	1	2	3	0	0	1	1	0	0	3	1	0	5	2	1	1	1	0	1	0	2	0	1	2	0	0	0	0	0	0	0	0	0	0	0	0	1	0	0	0	2	3	0	1
2	IFI35	7	2	0	0	3	0	2	2	4	3	0	1	1	12	2	0	1	2	1	3	2	0	0	0	0	0	0	5	0	0	0	0	0	1	1	0	0	0	2	10	0	1	4	1	1	5	2	0
2	GRN	1	0	0	0	0	0	0	3	0	3	1	0	1	2	1	0	14	2	3	1	3	1	1	0	0	0	1	13	0	1	0	0	0	0	0	1	0	0	4	2	1	0	1	1	0	18	4	0
2	WIPI1	2	0	0	2	1	0	0	11	1	3	1	0	0	5	1	3	6	0	0	0	8	0	5	0	0	1	0	6	1	1	0	0	1	0	0	2	0	0	0	1	2	0	0	1	1	0	0	0
2	CDR2L	2	0	0	1	0	0	7	1	0	3	0	14	0	1	1	1	3	5	1	0	1	1	0	2	1	0	0	0	2	0	0	0	0	0	0	0	0	0	3	0	0	1	0	1	0	0	1	0
2	RHBDF2	0	2	0	1	0	0	0	19	0	2	1	1	0	6	0	0	9	6	3	1	6	2	1	1	0	1	11	18	0	0	0	0	0	1	0	0	0	0	0	5	0	0	3	2	0	0	0	6
2	SYNGR2	3	2	0	0	0	0	0	5	0	0	0	0	1	30	0	0	3	7	2	1	6	1	0	1	3	0	1	2	0	0	0	0	0	1	0	0	0	0	0	0	0	0	0	0	0	0	1	0
2	P4HB	0	0	0	1	0	0	0	6	4	2	0	8	0	8	1	0	8	0	6	2	2	1	4	0	0	1	2	7	3	0	0	0	0	0	0	0	0	0	0	0	0	0	0	0	0	0	0	0
2	SLC16A3	2	0	0	6	1	0	1	13	2	0	1	8	0	14	0	0	5	10	2	3	5	2	3	5	0	1	5	22	1	1	0	0	0	1	0	0	0	0	2	5	0	1	3	0	0	1	0	1
2	C17orf62	1	1	0	0	0	2	0	0	1	0	0	4	0	20	0	0	5	7	5	1	0	1	1	0	5	2	0	7	3	0	0	0	0	1	0	0	0	0	0	0	0	0	0	0	3	0	0	0
2	MYL12A	0	0	0	0	0	1	0	11	3	0	0	1	0	14	1	0	4	5	0	0	8	3	2	1	0	0	2	8	0	0	0	0	0	0	0	0	0	1	0	5	0	0	0	1	0	14	4	6
2	TTC39C	0	0	1	0	0	0	0	1	0	0	3	3	1	10	2	0	0	6	8	2	3	0	2	0	1	2	0	2	0	0	0	1	0	0	0	0	1	0	3	0	0	0	6	1	0	0	0	0
2	DSC2	0	3	0	0	0	1	1	4	0	1	2	1	0	20	3	1	1	13	0	0	1	1	4	1	4	0	9	3	0	1	0	0	0	0	0	2	0	0	0	3	0	0	0	1	0	0	0	28
2	GALNT1	0	0	0	1	1	1	0	0	0	1	4	3	0	0	1	0	2	2	0	2	0	1	5	0	0	1	0	6	1	0	0	0	0	0	0	0	0	0	0	0	1	0	0	0	0	0	1	0
2	MOCOS	2	0	0	0	2	1	1	0	0	1	1	3	0	6	3	3	0	5	9	0	3	0	0	0	0	0	1	2	0	0	0	0	0	0	0	0	0	0	0	1	0	0	2	2	0	1	0	0
2	PMAIP1	0	3	2	0	0	0	4	0	0	0	2	2	0	8	1	1	0	13	1	0	0	0	0	4	2	0	0	0	0	0	0	0	0	0	0	0	0	0	1	2	0	1	0	2	0	0	0	0
2	CNDP2	0	0	1	0	1	0	5	0	0	1	0	3	1	3	4	0	18	0	0	9	12	0	9	0	0	0	0	6	1	0	0	0	0	1	0	0	2	0	0	1	0	0	0	1	0	11	2	0
2	SBNO2	4	0	1	1	0	1	3	2	1	2	1	1	1	0	2	0	0	7	3	1	0	1	0	0	0	2	0	9	1	0	0	0	0	0	0	0	1	0	1	8	0	0	0	0	0	3	0	0
2	JSRP1	0	0	0	0	1	2	1	0	0	0	1	4	0	24	0	0	2	4	3	1	0	0	0	1	0	0	0	0	0	0	0	0	0	0	0	0	3	0	1	4	1	0	0	0	1	8	0	6
2	OAZ1	2	0	1	0	5	0	0	0	1	0	0	0	0	7	0	0	12	0	7	0	5	0	2	1	0	0	0	2	1	0	0	1	0	1	0	0	1	0	0	1	0	0	0	0	1	1	0	0
2	C19orf66	1	0	0	0	1	1	4	2	12	3	0	2	1	9	0	1	0	6	2	0	6	0	0	0	4	0	1	1	0	0	0	0	1	0	0	0	0	0	1	1	0	0	0	1	1	17	3	2
2	HSH2D	0	0	1	0	0	0	3	0	0	3	0	4	1	25	1	0	4	6	3	0	2	0	1	2	0	0	0	3	0	0	0	0	0	0	0	0	4	0	0	1	0	0	0	0	1	21	0	0
2	BST2	0	1	2	0	0	1	4	0	4	2	1	12	0	7	1	0	0	1	3	0	5	2	0	0	0	2	0	9	0	0	0	0	0	0	0	0	0	0	4	3	1	1	4	0	2	5	2	0
2	COLGALT1	0	0	0	0	0	2	1	8	5	1	2	3	0	0	0	0	4	3	7	3	3	3	2	0	1	4	9	20	0	0	0	0	0	0	0	0	0	0	0	18	0	0	0	0	0	0	1	4
2	FCHO1	1	0	2	0	0	1	4	1	0	0	2	0	0	29	0	0	4	14	5	2	3	0	2	3	8	0	7	0	0	0	0	0	0	0	0	0	3	0	0	0	0	0	1	1	0	2	0	14
2	INSL3	0	0	0	0	0	1	1	0	0	0	2	2	0	6	1	0	0	12	2	0	0	0	1	0	5	1	0	0	0	0	0	0	0	1	0	0	1	0	0	0	0	0	0	0	0	2	0	5
2	GMIP	0	1	2	0	0	5	2	7	0	0	1	0	1	18	1	1	10	0	5	4	0	0	1	5	0	2	4	3	0	0	0	0	0	0	0	1	4	2	1	0	0	0	1	0	0	23	4	4
2	RAB4B	1	0	2	0	0	1	1	0	0	0	0	0	1	18	1	0	11	0	4	0	9	0	4	1	0	0	0	5	2	0	0	0	0	0	0	0	1	0	2	0	0	0	1	0	2	2	3	0
2	CYP2S1	0	0	4	0	0	0	2	0	0	0	1	0	0	21	0	1	6	15	1	0	7	2	2	0	5	1	1	20	0	0	0	0	0	0	1	1	0	0	0	1	0	2	3	1	0	0	6	0
2	ARHGEF1	0	0	1	0	0	1	0	0	0	3	1	0	0	6	0	0	7	3	0	2	2	0	2	0	0	3	0	22	2	0	0	0	0	0	0	4	0	0	0	4	0	0	0	1	0	4	4	3
2	BCL3	7	1	0	0	0	2	2	12	4	0	1	1	0	32	2	2	4	6	5	0	3	0	0	0	2	1	0	14	1	0	0	0	0	1	0	0	2	0	2	3	0	0	0	1	0	2	1	0
2	APOC2	2	0	0	0	2	4	0	0	0	3	0	0	0	6	1	0	3	6	4	1	4	0	0	0	1	1	2	16	0	0	0	0	1	0	0	0	2	0	0	7	0	0	0	1	0	10	6	0
2	C5AR2	0	0	4	0	4	1	0	0	0	1	0	0	2	18	1	0	5	0	0	0	2	4	2	0	0	0	0	5	1	0	0	0	0	0	1	0	0	0	8	10	0	0	0	1	1	25	0	0
2	FTL	0	0	1	1	2	2	0	5	0	0	0	0	1	16	0	1	8	0	4	0	7	0	1	1	0	0	4	14	1	0	0	0	0	1	0	0	1	0	0	3	0	0	0	0	1	3	3	10
2	TSKS	0	0	1	0	0	1	0	0	0	2	2	0	1	3	0	0	4	1	0	0	0	1	2	0	0	0	0	1	3	0	0	0	2	0	0	0	0	0	0	2	0	1	0	0	0	1	1	13
2	LAIR2	4	0	0	1	4	3	0	0	0	1	0	0	1	2	0	0	0	3	1	1	0	0	0	0	0	2	1	0	0	0	0	0	0	0	0	0	0	0	1	0	0	0	0	1	0	11	2	4
2	KIR2DL4	0	0	0	0	1	0	1	0	0	4	0	2	2	19	1	0	1	0	1	1	0	0	0	0	0	0	2	0	0	0	0	0	0	0	0	1	2	0	1	3	0	0	0	0	0	3	1	1
2	CTSA	2	4	0	0	0	0	0	1	1	3	0	1	1	5	1	0	10	0	6	0	5	1	2	1	0	0	1	7	1	0	0	0	0	1	0	2	0	0	1	2	0	0	0	2	0	16	0	2
2	MMP9	2	0	2	3	0	2	1	3	1	2	0	2	0	12	0	0	3	6	3	2	0	1	0	4	0	2	6	4	0	0	0	0	0	0	1	0	1	3	9	20	0	0	0	0	0	7	1	3
2	ZNF217	2	4	0	0	0	0	0	6	10	0	2	0	0	4	1	0	1	10	0	0	6	0	0	0	5	1	0	18	1	0	0	0	0	0	1	1	0	0	0	0	0	0	0	0	0	0	1	0
2	RGS19	0	0	2	1	0	0	0	2	1	2	0	1	1	16	0	1	7	6	3	5	4	2	4	4	0	2	4	9	0	0	0	0	0	1	0	0	0	3	5	1	0	0	1	2	3	15	7	2
2	IL10RB	2	0	0	0	0	0	0	6	2	0	1	0	0	13	0	0	10	3	2	3	0	2	3	0	0	1	4	12	1	5	1	0	0	0	1	2	2	1	0	0	0	0	2	2	0	8	2	13
2	MX2	1	0	4	1	1	2	1	5	1	1	1	1	1	5	0	1	3	5	3	1	3	0	1	5	1	1	9	4	0	0	0	0	0	0	0	0	0	0	0	2	0	0	3	5	2	4	1	19
2	ICOSLG	0	3	2	0	0	1	1	0	0	0	1	0	0	31	1	0	16	5	0	0	10	5	9	0	1	0	1	7	2	0	0	0	1	0	0	0	0	0	0	2	0	0	1	1	0	6	2	2
2	TRPM2	1	1	3	0	0	1	2	3	0	0	0	1	1	26	1	3	13	4	3	2	11	1	4	3	1	1	4	6	0	0	0	0	0	1	0	0	0	0	0	0	2	0	0	1	1	0	0	1
2	ASPHD2	0	0	3	1	2	0	0	0	1	1	1	10	1	15	0	3	7	6	1	0	3	1	6	4	3	0	2	2	3	0	0	0	0	0	0	0	0	2	3	0	1	0	2	0	4	0	1	0
2	XBP1	1	0	3	0	2	0	0	3	1	0	1	4	1	33	0	3	5	0	0	0	0	2	3	2	0	0	0	7	2	0	0	0	0	0	0	1	6	0	1	0	0	0	1	2	0	12	1	0
2	AP1B1	2	0	2	1	0	0	0	1	0	0	1	2	2	2	1	0	9	0	2	0	0	3	1	2	0	0	8	4	1	0	0	0	0	0	0	0	0	0	0	0	0	0	0	0	0	1	0	0
2	OSM	0	1	0	0	1	0	7	0	0	0	0	2	1	8	1	0	10	5	2	1	0	1	3	2	0	1	1	2	0	0	0	0	0	0	0	0	1	1	5	24	0	0	0	1	0	12	4	2
2	SH3BP1	0	1	4	0	2	1	0	0	0	0	1	1	2	9	0	0	9	8	2	2	0	1	2	4	6	2	14	3	1	0	0	0	0	0	0	0	0	0	0	0	0	1	6	0	0	0	1	10
2	KDELR3	1	0	0	4	0	0	2	10	2	1	0	3	1	2	0	3	7	4	9	1	3	0	9	3	2	0	2	3	4	0	0	0	0	0	0	0	0	0	1	2	1	0	1	2	0	0	1	1
2	FAM109B	0	0	1	0	0	0	6	2	6	0	1	1	1	0	0	0	0	7	0	0	5	2	1	3	4	0	0	6	1	0	0	0	0	1	0	0	0	0	3	0	1	0	0	0	1	1	0	1
2	TSPO	2	1	1	2	0	0	1	4	2	0	0	2	2	1	2	0	6	3	1	0	2	1	1	0	1	0	2	13	2	0	0	0	0	2	0	0	0	0	0	0	0	0	0	0	2	0	2	3
2	TBC1D22A	1	0	2	1	3	0	0	3	0	0	0	1	1	3	0	0	14	1	2	1	1	2	1	1	0	1	1	2	1	0	0	0	0	1	0	0	0	1	0	5	1	1	0	1	1	0	5	2
2	ARSA	3	0	0	0	2	0	2	5	0	2	0	3	1	4	0	0	4	2	2	1	12	1	2	1	0	1	1	7	1	0	0	0	0	0	0	0	0	0	2	1	0	0	0	0	3	9	1	0
2	MSL3	0	1	2	0	0	0	2	0	0	0	2	1	1	14	1	0	11	5	2	1	3	0	5	1	1	4	5	2	1	0	0	0	1	0	0	2	6	0	0	0	0	0	0	0	0	0	7	16
2	PDK3	0	0	0	0	0	0	3	8	3	1	1	1	1	2	1	1	0	3	0	0	6	0	0	1	3	0	0	4	0	0	0	0	1	1	0	0	0	0	0	0	0	0	1	2	0	0	2	0
2	PLP2	0	3	0	0	0	0	0	9	5	0	1	0	0	6	0	0	0	4	3	1	4	0	0	0	0	1	0	7	0	0	0	0	0	0	1	0	0	0	0	2	0	0	8	0	0	0	0	0
2	SOWAHD	2	0	5	0	1	1	2	2	0	1	0	0	0	27	1	0	7	6	4	1	1	0	1	1	0	1	6	12	0	0	0	0	0	0	0	0	2	0	0	0	0	0	0	1	0	8	5	5
2	MIR4435-2HG	0	0	0	6	0	0	0	8	5	1	0	0	0	2	3	6	7	0	1	1	9	3	3	2	0	4	1	12	1	0	0	0	0	1	0	0	1	1	1	11	0	0	0	1	1	0	0	0
3	HSPB7	0	4	2	2	1	0	5	2	0	5	0	0	0	1	0	0	0	0	0	0	10	3	0	0	0	0	0	7	0	0	0	0	2	0	0	0	1	10	13	7	8	22	14	3	22	17	15	0
3	TMCO4	0	0	1	0	0	0	0	2	5	0	0	3	0	1	2	0	0	0	0	0	4	1	0	1	0	0	1	15	1	0	0	0	0	1	0	4	5	0	0	0	0	0	0	0	0	3	0	0
3	UBXN10	0	1	1	0	1	0	0	6	0	1	3	0	0	3	3	0	1	0	0	0	8	2	1	0	1	0	0	4	0	0	0	0	0	0	0	0	2	0	0	0	0	0	7	1	1	19	4	1
3	CDA	0	1	4	0	0	1	3	0	0	3	0	0	1	8	1	0	1	0	0	0	0	2	0	0	1	0	0	0	0	0	0	0	0	1	0	1	0	0	0	14	4	0	2	1	2	4	3	0
3	LUZP1	0	0	1	0	0	2	1	3	0	3	0	3	1	0	2	0	1	0	0	0	5	4	1	0	0	0	2	8	2	2	0	0	2	0	2	2	0	2	3	4	0	2	1	3	0	7	5	18
3	MAN1C1	0	2	4	0	1	0	3	6	2	0	0	0	1	13	0	3	0	0	2	0	10	0	0	0	0	0	1	16	0	0	0	0	1	0	0	2	17	6	12	0	1	0	0	0	25	12	13	0
3	FAM110D	0	1	1	0	1	0	1	0	0	0	0	0	3	19	2	0	1	0	0	1	0	4	0	0	0	0	0	0	0	0	0	1	2	0	0	0	12	2	14	0	6	1	3	2	32	22	14	10
3	FCN3	0	0	1	0	0	1	13	4	0	0	0	1	2	7	1	0	0	0	0	5	1	2	1	0	1	0	1	0	0	0	0	0	1	0	0	0	0	0	1	0	0	0	0	2	0	18	4	9
3	STX12	1	0	1	0	3	2	4	0	0	2	0	0	1	4	2	0	1	0	0	1	0	3	1	0	0	0	1	5	0	0	0	0	1	0	0	1	4	0	3	0	7	3	6	4	7	18	8	3
3	TINAGL1	0	1	0	1	0	0	5	0	0	1	1	1	0	25	2	0	0	1	0	0	0	2	1	1	1	1	1	0	0	0	0	0	0	0	0	1	0	0	0	0	0	1	11	3	0	11	1	21
3	FAM167B	0	2	4	1	0	0	9	1	0	1	0	3	1	1	1	0	0	0	0	2	0	1	1	0	0	0	0	0	0	0	0	1	1	0	0	0	2	1	9	0	4	3	0	0	6	16	3	1
3	ERMAP	0	0	1	0	0	0	1	2	4	1	1	0	1	3	3	1	0	0	0	0	6	3	1	0	0	0	1	13	1	0	1	0	0	0	1	0	0	0	2	1	1	2	1	1	5	3	12	5
3	TIE1	0	1	2	0	0	1	3	0	0	2	0	0	2	16	1	1	0	0	0	3	0	2	1	0	0	1	0	0	0	0	0	0	2	0	0	0	4	6	19	8	11	11	4	2	14	27	8	6
3	ROR1	0	0	0	0	0	0	1	0	5	3	2	3	0	0	0	0	0	10	0	0	3	0	0	0	7	0	0	2	0	0	0	0	2	0	0	1	2	2	8	8	2	0	3	1	17	24	10	16
3	JAK1	1	1	0	0	0	2	2	0	0	5	2	0	1	8	3	0	2	2	0	0	0	4	1	0	0	0	2	4	2	0	0	0	1	0	0	1	2	0	1	3	3	12	9	1	4	29	10	5
3	PDE4B	2	0	4	1	1	3	7	0	2	0	0	3	0	1	1	0	0	0	0	1	0	5	0	1	0	1	2	0	0	2	0	0	1	1	1	1	6	0	12	25	5	0	1	4	11	17	10	20
3	SGIP1	1	0	1	7	1	3	1	0	1	2	0	0	0	15	0	1	0	0	0	0	0	1	0	0	0	0	0	1	0	0	0	0	0	0	1	0	0	3	5	16	6	5	1	0	19	12	6	0
3	IL12RB2	0	0	0	0	3	1	2	0	0	1	1	1	2	0	0	0	1	1	0	0	0	1	1	0	0	0	10	0	1	0	0	0	0	0	0	2	0	0	3	13	0	0	0	0	1	2	1	18
3	GNG12	0	0	0	0	0	1	5	0	3	0	3	0	0	0	2	0	0	0	0	0	6	1	0	1	0	0	1	17	1	1	0	0	1	0	0	0	0	0	0	8	1	2	6	3	7	12	16	4
3	PTGER3	0	0	0	10	0	1	2	0	0	4	0	0	0	18	1	0	0	0	0	0	0	0	0	0	0	0	0	1	0	0	0	0	2	0	0	0	5	9	21	6	6	10	5	2	16	7	5	1
3	NEGR1	0	1	1	0	0	1	6	0	0	3	0	0	2	5	1	2	0	0	0	1	0	1	0	1	0	0	0	1	0	0	0	0	3	0	0	0	3	3	10	12	12	0	7	1	25	15	18	0
3	PTGFR	0	1	1	0	0	1	0	0	0	0	1	0	1	14	0	0	0	0	0	0	0	0	2	0	0	0	3	0	2	0	0	0	1	0	0	0	6	2	12	7	3	8	0	0	18	12	10	24
3	IFI44L	2	0	2	0	0	2	7	0	0	3	2	2	2	10	1	1	0	0	0	0	0	1	0	0	0	0	0	5	0	0	0	0	1	0	0	1	0	2	2	5	0	1	2	1	1	14	3	2
3	WDR63	0	1	0	0	0	0	0	7	5	3	0	0	1	0	0	1	0	0	0	0	5	0	1	0	0	0	0	2	1	1	0	0	0	0	0	1	3	0	1	0	0	0	0	0	5	17	3	0
3	CYR61	0	0	0	7	1	1	8	6	3	3	0	0	0	21	1	0	0	0	0	0	0	2	1	0	0	0	0	5	0	0	0	0	2	0	0	0	2	2	11	13	5	0	1	2	5	17	7	9
3	SH3GLB1	0	1	0	0	2	2	3	4	2	0	0	0	0	0	0	0	2	0	0	1	2	6	1	0	0	0	2	18	1	0	0	0	1	0	1	0	1	0	0	1	4	3	4	1	6	5	5	22
3	LRRC8C	7	1	5	2	2	0	6	2	1	2	0	2	2	4	1	1	0	0	0	1	5	0	0	1	0	0	1	2	0	0	0	0	3	0	0	1	1	2	11	9	0	10	2	2	11	7	10	19
3	ARHGAP29	0	2	0	0	0	0	1	6	3	2	1	3	0	1	2	0	0	1	0	0	5	2	0	0	0	0	1	1	0	0	0	0	0	0	0	0	0	1	5	3	1	1	0	1	6	22	3	0
3	VAV3	1	3	0	0	0	0	3	0	10	1	0	0	1	2	2	0	0	0	0	0	7	3	0	0	0	0	0	7	0	0	0	0	0	0	0	0	1	1	0	0	1	0	3	1	0	7	4	0
3	KCNA3	0	0	0	0	5	4	3	0	0	1	0	0	2	24	0	0	1	0	0	2	0	0	0	0	0	0	0	0	0	0	0	0	1	0	0	1	11	1	7	5	3	0	2	1	10	26	7	15
3	RAP1A	1	0	2	0	0	0	4	2	0	0	2	1	0	13	0	0	0	0	0	0	6	4	0	0	0	0	1	16	0	0	0	0	3	0	0	0	3	0	3	5	2	1	3	1	14	15	5	9
3	TSPAN2	0	0	0	0	0	0	3	1	0	8	3	0	0	15	1	0	0	0	0	0	4	2	0	1	0	0	0	2	0	0	0	0	1	0	0	0	2	3	8	5	11	10	10	2	11	18	9	11
3	VTCN1	3	0	0	0	0	0	4	0	0	0	1	1	0	0	2	0	0	5	1	0	0	0	0	0	2	0	1	2	0	0	0	0	0	0	1	0	0	0	0	0	0	0	4	2	1	0	3	11
3	FAM46C	0	0	0	0	2	4	7	0	0	1	0	4	1	24	1	0	0	0	0	0	0	0	0	1	0	0	0	10	0	0	1	0	0	0	0	2	16	0	7	1	1	0	3	1	3	20	4	0
3	TXNIP	0	5	0	0	2	0	4	0	0	0	0	3	0	8	0	0	0	0	0	0	0	0	0	0	1	0	0	2	1	0	0	0	0	0	0	8	1	0	6	1	7	3	3	2	20	27	18	4
3	LIX1L	0	0	0	1	4	0	0	0	0	1	0	1	0	0	0	1	0	0	0	2	0	1	0	1	0	0	2	1	0	0	0	0	1	0	1	2	6	2	12	16	8	4	7	0	23	16	7	27
3	PDE4DIP	0	0	0	0	0	0	0	0	0	2	1	1	0	3	0	1	2	1	2	0	0	0	0	0	0	0	0	6	0	0	0	0	0	0	0	2	3	0	4	1	1	0	0	0	5	20	0	0
3	GJA5	1	1	3	1	0	1	1	0	0	0	0	1	0	19	0	4	0	0	0	0	4	0	0	0	0	0	0	0	0	0	0	0	1	0	0	0	2	2	17	8	12	7	1	3	7	14	9	0
3	S100A12	1	0	2	1	0	2	4	1	0	0	0	0	1	0	1	0	0	0	0	0	0	0	0	0	0	0	3	0	0	0	0	0	0	0	0	0	0	0	4	4	0	0	0	0	2	6	3	13
3	SEMA4A	0	1	3	0	0	0	5	0	0	0	0	2	1	34	2	0	4	1	0	0	0	0	3	5	0	0	0	0	0	0	0	0	0	0	0	1	2	1	1	0	0	0	0	0	1	0	4	0
3	PEAR1	0	1	0	0	0	4	6	0	0	3	0	2	0	9	0	0	0	0	0	3	0	2	1	1	0	0	0	0	0	0	0	0	0	0	0	1	0	0	6	1	3	10	2	1	13	16	9	3
3	FCRL2	1	0	0	0	3	1	0	0	0	0	0	1	2	11	0	0	0	0	1	0	0	0	0	0	0	0	0	0	0	0	0	0	0	0	0	1	1	0	6	0	0	0	0	0	7	13	1	12
3	CD1C	1	0	3	0	2	3	3	0	0	4	4	1	1	22	2	0	0	6	0	0	0	0	0	1	0	0	0	0	0	1	0	0	2	0	1	0	8	4	7	4	5	1	4	1	16	17	8	18
3	CD1E	0	0	3	0	1	1	3	0	0	4	3	0	1	16	1	0	0	9	0	0	0	0	0	0	0	0	0	0	0	0	0	0	1	0	1	0	8	4	7	1	1	0	5	1	12	15	5	20
3	FCER1A	1	0	3	0	0	1	1	1	0	3	2	0	3	3	0	0	0	4	0	0	0	0	0	0	3	0	0	3	0	0	0	0	2	0	1	0	3	4	8	1	0	1	7	3	13	19	12	4
3	FCGR3B	2	0	1	0	0	1	4	9	0	1	0	2	0	6	2	0	0	0	0	0	2	0	1	0	0	1	0	1	0	0	0	0	1	0	1	0	1	3	2	1	0	0	2	0	0	12	2	1
3	SH2D1B	3	1	0	0	1	1	4	0	0	0	0	2	2	20	2	0	2	0	0	2	0	0	0	0	0	0	3	0	0	0	0	0	0	0	0	0	3	0	3	6	0	0	1	1	2	23	5	16
3	RGS4	0	0	1	10	0	1	6	3	0	2	2	1	0	7	0	0	0	7	1	0	0	4	0	0	4	1	0	0	2	0	0	0	0	0	0	0	1	3	9	13	5	7	4	2	26	8	0	0
3	CREG1	0	4	0	0	0	0	0	10	1	0	0	0	0	4	1	0	1	0	0	4	4	0	0	1	0	0	1	1	0	0	0	0	0	0	0	1	1	0	0	1	0	0	5	3	0	1	4	9
3	DPT	2	0	1	13	3	0	7	1	0	2	3	0	4	4	1	0	4	0	0	0	0	0	1	1	0	0	0	0	1	0	0	0	1	0	0	0	14	5	14	20	5	12	12	3	12	19	6	7
3	SELP	0	3	3	0	2	2	8	0	0	0	3	0	3	10	2	0	0	4	0	0	0	0	0	2	1	0	0	0	0	0	0	2	1	0	0	1	8	4	14	2	9	8	7	3	19	20	9	6
3	SELE	0	0	1	2	2	1	8	2	1	0	0	0	0	6	1	0	0	0	0	0	0	0	0	0	0	0	1	0	0	0	0	0	0	0	0	1	5	0	7	3	1	3	4	2	3	9	3	12
3	FMO3	0	1	2	0	1	0	0	0	0	0	1	1	1	6	1	1	0	4	1	0	0	0	0	0	0	1	1	0	0	0	0	0	0	0	0	1	3	0	1	1	0	0	0	1	1	15	9	6
3	FMO2	0	0	0	2	0	0	11	1	0	0	3	0	1	8	0	0	0	0	0	1	0	0	0	0	0	0	0	2	1	0	0	0	1	0	0	1	8	6	13	9	4	1	10	3	15	13	15	4
3	ANKRD45	0	0	0	0	0	0	0	3	5	0	0	5	0	3	1	0	0	0	0	0	9	0	0	1	0	0	2	5	0	0	0	0	0	0	0	0	1	0	2	0	0	2	6	1	0	3	3	7
3	RABGAP1L	0	0	0	0	5	0	0	0	0	0	2	2	1	2	1	0	0	1	0	0	1	0	0	0	0	0	1	0	0	0	0	0	0	0	1	0	0	0	5	1	2	2	5	1	3	5	4	1
3	KIAA0040	0	1	0	0	0	0	4	1	2	1	0	4	2	23	2	1	0	1	0	0	2	3	1	1	0	0	0	5	0	0	0	0	0	0	0	0	0	0	6	6	2	2	2	2	2	11	8	0
3	ANGPTL1	0	1	0	0	0	1	7	0	2	5	0	0	0	7	0	1	0	0	0	0	0	1	1	0	0	0	0	2	0	1	0	0	2	0	0	0	4	9	17	10	10	4	12	3	29	23	9	5
3	GLUL	0	1	3	0	0	1	0	2	1	0	0	2	0	22	2	0	0	0	1	2	0	2	0	0	0	0	0	0	0	0	0	0	0	1	0	1	2	0	7	1	2	4	4	1	5	0	0	0
3	LAMC2	1	2	0	0	0	0	3	0	0	3	1	2	0	15	2	0	0	4	0	0	1	0	0	2	3	0	1	1	0	0	0	0	0	0	0	0	0	0	3	5	0	0	2	1	1	4	4	26
3	RGS2	1	1	4	3	1	1	5	4	0	0	2	3	2	4	2	0	0	3	0	0	0	1	0	4	0	0	0	1	0	1	0	0	1	0	0	0	0	2	15	14	8	9	2	0	15	9	2	11
3	CSRP1	0	0	1	0	0	1	3	5	4	0	0	2	1	0	1	0	1	0	1	0	11	1	0	0	0	0	1	2	0	2	0	0	0	0	0	1	0	3	18	9	14	2	14	2	14	29	6	10
3	LMOD1	0	1	2	7	1	1	2	0	0	1	0	0	1	5	0	0	0	0	1	0	0	2	0	0	0	0	0	0	0	0	0	0	2	0	0	0	4	9	19	6	17	11	12	1	24	30	18	4
3	LGR6	0	1	0	0	0	0	3	0	5	1	0	0	0	7	0	1	0	1	0	0	2	0	1	1	1	0	2	2	0	0	0	0	0	0	0	2	0	0	0	1	1	0	11	1	0	1	5	18
3	NUAK2	0	0	2	0	0	1	0	6	2	0	2	0	0	31	2	2	0	0	0	0	4	0	0	0	0	0	0	6	0	0	0	0	0	1	0	9	0	0	0	16	0	0	0	3	0	3	0	0
3	FCMR	0	1	3	0	2	1	8	0	0	4	4	0	1	5	0	0	0	5	0	2	0	2	0	0	0	0	0	3	0	0	0	0	1	0	0	3	5	1	12	4	1	2	4	1	13	25	9	0
3	CD34	0	1	1	0	0	1	0	2	3	1	0	0	2	8	0	0	0	0	0	6	0	2	3	1	0	0	0	0	0	0	0	0	3	0	0	1	7	3	15	2	11	2	3	3	15	18	14	2
3	CAMK1G	0	0	2	0	0	3	1	0	1	0	0	2	1	1	0	0	0	6	0	0	0	0	0	0	0	0	2	0	0	0	0	0	1	0	0	0	0	1	7	5	1	5	6	2	0	24	4	3
3	HSD11B1	0	0	1	0	1	6	3	7	1	0	3	0	1	14	0	0	1	5	2	0	2	0	1	0	0	0	2	0	0	0	0	0	1	0	0	2	4	3	16	13	7	0	5	2	5	23	7	15
3	ATF3	0	1	1	3	0	0	4	0	2	0	0	2	0	6	1	1	0	1	1	0	4	0	0	0	0	0	0	5	0	0	0	0	0	0	1	2	0	0	0	0	0	1	1	4	1	0	1	11
3	KIF26B	0	0	0	4	1	0	1	0	0	3	3	2	0	0	0	0	0	0	1	0	3	0	0	1	0	0	0	1	1	0	0	0	2	0	0	0	0	3	4	1	3	0	3	2	0	5	1	0
3	RSAD2	2	0	0	0	2	0	3	0	0	3	3	2	0	11	1	0	0	7	0	0	4	0	0	0	0	0	1	2	0	0	0	0	1	0	0	0	0	3	5	8	0	1	1	2	1	9	4	0
3	FAM49A	0	2	4	0	0	1	4	1	0	3	0	1	1	29	0	1	0	0	0	1	0	1	0	0	0	1	2	0	0	0	0	0	2	0	1	0	4	3	15	7	2	5	1	1	27	11	7	23
3	CLIP4	0	0	2	0	0	2	1	0	0	3	1	1	0	3	0	0	1	0	3	0	0	0	2	0	1	0	0	0	4	0	0	0	0	0	0	2	1	10	7	12	3	4	8	1	10	0	5	11
3	CRIM1	0	0	0	0	0	0	3	2	3	2	3	0	0	6	0	0	1	0	0	0	1	3	1	0	0	0	0	2	0	1	0	0	0	0	2	1	1	0	0	0	1	8	3	2	12	2	8	12
3	SLC8A1	0	1	1	0	0	3	13	0	0	0	4	0	1	5	3	3	0	5	0	0	0	2	0	0	0	0	0	0	0	0	0	0	1	1	0	1	2	5	20	5	7	1	19	3	13	17	8	1
3	EPAS1	2	1	0	0	1	0	5	0	2	0	0	0	1	3	4	1	0	0	0	4	0	6	0	0	0	0	0	0	0	1	0	0	0	0	0	2	1	0	3	0	3	3	9	3	9	15	5	3
3	CNRIP1	0	1	5	11	2	1	7	0	0	1	1	0	2	0	0	0	0	0	0	2	0	0	0	1	0	2	0	0	2	0	1	0	3	0	0	0	4	8	16	12	10	22	11	3	30	20	20	4
3	TACR1	0	3	1	0	0	0	0	0	0	0	2	0	2	16	0	0	0	1	0	0	0	0	0	0	0	0	0	0	0	0	0	1	1	0	1	1	4	1	14	1	17	1	6	1	17	2	9	17
3	ANKRD36BP2	0	0	1	0	7	0	1	0	0	0	5	0	0	15	0	0	0	4	1	0	0	0	0	2	0	0	2	0	0	0	0	0	0	0	1	0	5	0	4	3	0	1	0	0	4	3	1	15
3	INPP4A	0	0	2	0	0	0	1	0	0	0	1	0	0	6	0	1	0	3	0	0	1	0	0	1	0	0	2	1	1	0	0	0	1	0	0	2	0	0	2	0	1	0	0	0	7	2	1	9
3	FHL2	2	0	0	1	0	1	8	19	1	3	2	2	0	3	0	0	0	0	6	0	4	1	0	0	0	1	0	0	0	1	0	0	0	0	1	0	1	0	2	0	2	0	10	1	9	12	0	2
3	LIMS1	0	0	0	1	0	0	1	12	5	1	2	1	0	5	1	0	0	0	0	1	1	0	0	0	0	0	0	4	0	0	0	0	0	0	0	0	0	0	2	0	1	0	0	1	4	6	6	7
3	SH3RF3	0	0	0	0	0	1	3	0	0	3	0	2	3	8	0	2	1	0	0	2	0	4	2	0	0	0	0	3	1	0	0	0	3	0	0	0	2	0	3	14	13	7	1	1	18	9	3	13
3	LIMS3	0	0	0	0	0	1	1	3	4	3	1	0	4	0	3	0	0	1	0	0	0	0	0	0	4	0	0	0	0	0	0	0	0	0	0	0	1	2	4	6	2	2	6	1	5	16	0	0
3	FBLN7	0	0	0	0	0	0	0	0	10	3	0	1	1	6	1	0	0	0	3	2	3	1	0	0	0	1	0	1	0	0	0	0	1	0	0	1	0	1	13	4	1	1	0	0	18	17	1	0
3	HNMT	1	2	3	0	1	1	1	0	1	1	2	0	1	3	2	0	0	3	0	2	0	1	0	0	0	0	1	0	0	1	0	0	0	0	0	1	11	1	0	0	0	2	2	3	4	13	16	1
3	ZEB2	5	0	1	11	6	6	15	0	1	1	0	0	0	0	0	1	2	0	0	1	0	3	1	1	0	0	0	0	1	0	0	0	2	0	0	1	1	3	20	23	6	19	6	2	19	16	13	19
3	KIF5C	0	0	2	0	0	1	1	0	0	0	0	1	1	3	0	2	0	0	0	0	0	0	0	2	0	0	0	0	0	0	0	0	0	0	0	0	6	0	5	0	0	2	0	0	19	2	4	0
3	NR4A2	2	0	1	0	4	0	3	1	0	0	0	11	1	3	2	0	0	0	0	0	1	0	0	0	0	0	0	1	0	0	0	0	0	0	0	1	0	0	3	1	0	0	0	5	3	3	3	0
3	ITGB6	2	0	0	2	0	0	0	0	0	2	3	0	0	0	3	0	0	8	0	0	0	0	0	0	3	0	0	0	0	4	0	0	0	0	1	0	1	0	0	0	2	0	8	3	0	21	12	4
3	TANK	1	1	2	0	1	0	0	1	5	0	0	0	0	6	0	0	0	1	0	1	1	0	0	1	2	1	1	9	1	2	0	0	0	0	0	0	2	0	0	0	2	1	0	1	2	11	3	16
3	NOSTRIN	0	0	0	0	3	0	6	0	0	0	0	2	2	3	1	0	2	0	0	4	0	2	3	0	0	0	0	1	0	1	0	2	0	0	2	0	4	0	0	0	2	4	5	5	1	18	9	1
3	CYBRD1	0	1	2	0	0	0	6	1	6	1	1	0	0	9	0	0	1	0	0	0	7	2	2	1	0	0	0	9	1	0	0	0	2	0	1	0	1	8	20	22	5	18	6	4	14	9	12	3
3	CCDC141	0	0	0	0	0	3	3	0	0	1	0	1	1	7	0	1	0	0	0	4	0	2	1	0	0	0	0	1	0	0	0	0	1	0	1	0	2	0	3	8	3	6	1	4	4	17	7	11
3	PDE1A	1	1	0	1	0	0	5	0	0	0	3	0	0	4	0	0	0	0	0	0	0	4	1	2	0	0	0	0	1	0	0	0	3	0	0	1	7	10	18	5	8	5	0	1	18	20	1	0
3	ZNF804A	0	0	3	0	0	1	1	1	0	1	1	1	0	19	1	0	0	0	0	0	0	1	0	0	0	0	2	1	1	0	0	0	3	0	0	1	4	2	12	5	1	0	11	0	6	13	8	9
3	ITGAV	2	0	0	1	0	0	2	0	3	1	2	0	0	1	3	1	0	1	0	1	0	2	0	0	1	0	0	2	0	0	0	0	0	0	0	0	0	3	10	3	4	1	0	1	7	2	0	0
3	CALCRL	0	1	1	0	0	0	2	0	0	0	0	0	2	9	0	1	0	0	0	3	0	2	0	0	0	0	0	1	0	0	0	0	1	0	3	0	1	5	19	2	6	6	2	2	13	19	14	0
3	HECW2	1	1	0	2	0	0	2	0	1	0	0	0	1	9	1	2	1	0	0	2	0	2	3	0	0	0	0	0	1	0	0	0	0	0	2	0	1	0	4	0	1	1	1	2	6	14	4	0
3	ANKRD44	0	0	1	0	3	0	3	0	0	0	3	1	0	0	0	1	0	0	0	0	0	0	0	0	0	0	1	1	0	0	0	0	1	0	0	1	13	2	4	5	3	0	0	1	16	13	8	9
3	PLCL1	0	3	1	0	0	2	2	1	0	1	0	0	0	0	0	0	0	0	0	0	0	0	0	0	0	0	0	0	0	0	0	0	2	0	1	3	7	1	9	10	5	6	14	3	31	18	5	0
3	NRP2	1	0	3	0	1	0	9	5	0	1	0	0	1	0	1	0	0	4	1	0	0	1	0	0	6	0	1	0	1	0	1	0	0	0	1	1	0	3	13	29	6	4	7	2	14	11	6	8
3	IKZF2	0	2	0	0	0	0	4	0	0	0	0	3	0	25	2	0	0	0	0	1	0	1	1	1	6	0	0	3	0	0	0	0	0	0	0	2	5	0	6	0	0	0	0	2	1	0	1	0
3	CXCR2	0	0	2	0	0	2	4	0	0	0	0	1	0	7	1	0	0	5	0	0	0	0	0	0	0	0	0	7	0	0	0	0	2	0	0	0	1	0	4	0	3	0	6	1	0	18	9	14
3	CXCR1	0	0	3	0	0	1	7	0	0	0	0	3	0	4	0	0	0	0	0	0	0	1	0	0	0	0	0	0	0	0	0	0	0	0	0	0	0	0	11	4	1	0	1	1	0	23	4	0
3	GPBAR1	1	0	2	0	2	4	6	3	6	5	1	0	1	28	0	2	2	0	0	0	0	0	1	2	0	0	0	2	0	0	0	0	0	0	0	1	3	8	8	8	9	0	0	0	13	8	8	9
3	TMBIM1	0	1	1	0	0	0	0	5	7	1	2	0	0	4	1	0	0	1	0	1	10	1	0	2	0	0	2	6	1	0	0	0	0	0	2	0	0	0	1	1	2	3	2	3	0	11	9	16
3	CYP27A1	0	4	1	0	1	0	1	5	4	1	0	0	0	0	0	0	1	1	0	3	5	0	2	0	0	0	2	2	0	0	0	0	0	1	0	0	6	1	1	9	7	4	9	2	10	17	8	6
3	SGPP2	0	3	0	0	0	0	0	0	0	0	2	3	0	19	3	1	0	0	0	0	0	0	1	1	0	0	1	0	0	0	0	0	0	0	0	0	2	0	4	0	1	0	0	1	1	0	0	7
3	SCG2	0	2	1	7	0	0	0	0	3	1	1	0	0	0	0	1	0	5	1	2	0	0	0	0	0	0	0	0	0	0	0	0	0	0	0	0	0	7	5	7	6	0	3	1	16	0	1	0
3	FAM124B	0	3	2	0	0	1	1	0	0	2	0	0	0	19	2	1	2	0	0	1	0	1	1	0	0	0	0	2	0	0	0	0	2	0	0	0	2	6	20	7	11	7	2	1	27	15	12	7
3	DOCK10	3	0	2	0	6	3	8	2	0	2	0	1	0	3	1	2	1	1	1	3	0	0	1	1	0	0	1	1	1	0	0	0	1	0	0	0	8	2	17	19	4	3	3	1	12	23	6	6
3	PID1	0	0	2	5	0	0	1	0	0	0	1	0	1	11	1	0	0	0	0	0	0	0	1	0	0	0	0	0	0	0	0	0	1	0	0	1	0	1	3	9	8	3	7	2	11	15	7	18
3	HTR2B	0	4	2	1	2	0	7	0	0	0	2	0	1	0	1	3	1	1	0	0	0	0	1	1	0	0	0	0	1	0	0	0	0	0	0	1	6	6	8	0	6	7	0	0	11	9	1	0
3	MLPH	2	0	1	0	2	0	0	1	0	0	4	3	0	0	1	0	0	4	0	0	2	0	0	0	0	0	1	0	0	0	0	0	0	0	0	0	0	1	5	0	0	0	0	0	0	21	3	0
3	RTP5	0	0	0	0	1	1	1	0	0	1	0	0	0	10	1	0	0	0	0	1	0	0	1	0	0	1	0	0	0	0	0	0	0	0	0	2	1	0	0	0	0	0	0	0	0	5	1	2
3	GRIP2	0	0	1	0	0	2	0	0	0	5	0	4	0	5	0	0	0	0	0	0	0	0	0	0	0	0	0	0	0	0	0	0	1	0	0	0	4	0	1	3	2	1	0	2	5	2	0	3
3	FGD5	2	2	0	0	0	1	2	1	0	0	0	0	3	13	1	1	2	0	0	2	1	1	11	0	0	0	0	1	0	0	0	0	0	0	0	1	5	3	9	1	12	5	8	3	7	12	13	4
3	SH3BP5	0	0	1	0	0	0	3	8	0	0	0	5	1	15	0	0	0	0	0	1	3	1	0	0	0	0	0	0	0	0	0	0	2	0	0	0	9	2	9	0	0	5	3	2	17	7	5	8
3	ZNF385D	0	3	0	2	0	3	1	0	0	1	2	1	2	8	0	0	1	3	0	0	4	2	0	0	0	1	0	0	0	0	0	0	4	0	2	0	4	2	7	4	5	12	5	2	24	12	4	6
3	SLC4A7	0	1	0	0	0	0	3	0	0	0	3	0	0	0	1	0	0	5	1	0	0	0	0	1	0	0	0	10	0	0	0	0	1	0	0	0	1	0	0	0	0	0	0	0	2	0	3	0
3	CCR4	0	0	3	0	3	2	3	0	0	0	3	0	2	29	0	0	0	6	0	1	0	0	0	0	0	0	2	1	0	0	0	0	1	0	0	1	5	1	5	4	1	0	0	1	12	18	6	8
3	ITGA9	0	0	1	0	0	1	12	0	0	0	2	0	2	5	0	0	0	1	0	0	0	1	2	3	2	0	0	2	0	0	0	0	1	0	0	1	1	0	1	2	4	4	8	1	24	14	3	11
3	CSRNP1	0	0	2	0	0	1	7	0	0	2	0	2	0	15	2	0	0	0	0	0	0	0	0	0	0	0	0	2	0	0	0	0	0	1	0	2	2	0	0	1	3	0	4	8	5	20	3	3
3	XIRP1	0	0	1	2	0	1	1	0	0	3	1	1	1	18	0	0	0	1	1	0	0	0	0	0	0	1	8	2	0	0	0	0	0	0	0	1	2	0	3	13	0	0	0	1	0	2	2	5
3	CX3CR1	3	2	0	1	0	1	5	2	0	0	0	0	0	10	0	0	0	0	0	1	0	0	0	0	0	0	0	6	0	0	0	0	1	0	1	0	8	2	7	2	4	0	1	1	12	24	20	4
3	CCR8	0	0	0	0	3	2	0	0	0	0	2	0	1	16	0	0	0	3	0	4	0	0	0	0	0	0	5	0	0	0	0	0	1	0	0	2	3	1	4	6	3	0	0	1	2	13	3	7
3	VIPR1	0	1	2	0	0	0	5	0	0	2	0	0	2	3	1	0	0	0	0	0	0	0	0	0	0	0	0	0	0	1	0	0	0	0	0	1	0	0	0	0	0	0	0	0	0	2	7	0
3	CLEC3B	0	1	2	1	0	0	5	0	0	0	0	0	2	4	0	0	6	0	0	0	0	2	3	1	0	0	0	0	0	1	0	0	0	0	0	0	9	7	9	2	8	5	6	1	13	18	10	1
3	FYCO1	3	2	0	2	3	0	0	8	0	0	0	2	0	2	0	0	0	0	0	0	11	1	0	0	0	0	0	17	0	1	0	0	0	0	0	2	1	1	4	0	6	3	9	1	17	6	14	0
3	PTH1R	0	0	0	0	0	1	14	1	2	2	1	0	1	6	0	0	0	0	0	1	0	0	1	1	0	0	1	0	2	0	0	0	0	0	0	0	3	2	13	2	9	7	6	0	18	23	19	4
3	FAM212A	0	1	3	3	0	1	0	3	0	1	0	3	1	2	0	0	0	0	0	1	2	0	0	0	0	1	0	2	0	0	0	0	0	0	0	0	1	2	19	2	0	0	7	1	16	1	8	1
3	MST1R	2	2	0	0	0	1	1	0	0	0	2	1	0	10	2	0	0	13	0	0	0	0	0	0	13	0	0	2	0	0	0	0	0	0	0	1	0	0	0	0	1	0	5	3	0	11	3	0
3	RASSF1	0	0	2	0	5	0	0	0	0	1	1	6	2	6	0	0	0	0	0	0	1	0	0	0	0	2	0	10	0	0	0	0	1	0	0	0	5	0	1	3	2	0	0	0	1	19	5	4
3	CISH	3	4	1	0	0	1	0	0	3	1	0	0	0	12	1	0	0	0	0	0	4	0	1	0	0	0	0	10	0	0	0	1	0	0	0	2	7	0	0	0	0	0	2	2	0	22	9	0
3	SEMA3G	0	2	1	0	0	0	0	0	0	0	0	0	2	5	0	1	0	0	0	0	0	0	2	0	0	0	0	0	0	0	0	0	2	0	0	0	8	1	10	1	2	2	1	1	18	4	6	5
3	ITIH3	0	0	2	0	2	1	0	0	0	1	1	0	2	14	0	0	0	0	4	1	0	3	0	0	0	1	0	0	0	0	0	0	0	0	0	0	0	2	7	1	5	1	0	0	10	18	11	6
3	MUSTN1	0	0	1	0	2	0	0	1	0	3	1	0	1	7	0	1	1	0	0	0	0	1	0	0	0	0	0	0	0	0	0	1	0	1	0	0	0	0	9	0	8	6	2	1	29	14	12	1
3	DNASE1L3	0	1	3	0	1	1	4	0	0	0	0	0	3	20	0	1	0	0	0	0	0	1	0	0	0	0	0	1	0	2	0	1	0	0	0	2	3	0	0	8	0	4	4	0	3	3	8	13
3	FAM107A	0	0	1	0	0	0	5	0	0	0	0	0	2	20	1	1	0	0	0	0	0	2	1	0	0	0	0	0	0	0	3	1	2	0	2	0	18	0	9	2	5	9	12	1	35	22	10	21
3	ARL6IP5	0	3	0	3	0	0	5	3	0	4	1	1	0	3	1	0	1	5	1	0	3	0	0	0	3	0	0	2	0	1	0	0	0	0	0	1	9	0	3	2	1	0	1	1	12	11	17	3
3	FOXP1	0	1	0	3	3	0	0	2	1	1	0	3	0	11	1	0	0	0	0	0	0	1	0	0	1	0	0	0	0	0	0	0	0	0	0	0	4	0	1	0	3	5	0	1	13	24	12	0
3	EIF4E3	3	1	0	0	0	0	6	0	1	1	2	2	0	22	1	0	0	0	0	0	1	0	0	1	1	0	0	0	0	0	0	0	0	1	0	2	10	1	4	0	0	5	2	0	12	8	12	1
3	PDZRN3	0	1	0	0	0	1	8	0	0	3	5	1	3	0	0	1	0	7	0	0	0	0	0	1	0	0	0	8	0	1	0	0	0	0	0	0	3	0	4	11	8	3	0	0	22	24	12	18
3	VGLL3	0	0	0	5	1	1	5	0	0	3	4	2	1	14	0	0	0	4	2	0	2	1	0	0	0	0	0	2	0	0	1	0	2	2	0	0	3	5	17	0	0	7	6	3	14	26	13	7
3	EPHA3	0	0	0	0	4	1	10	0	0	0	2	0	2	3	2	0	1	0	0	1	2	3	2	1	0	0	0	0	1	0	0	0	1	0	0	0	3	5	9	2	6	0	9	3	18	12	5	0
3	ABI3BP	0	1	0	0	1	3	13	0	0	0	1	0	0	24	0	0	0	0	0	2	0	1	0	0	0	1	0	8	0	0	0	0	1	0	0	0	6	1	9	8	8	10	5	2	22	22	11	9
3	NXPE3	0	0	1	2	1	0	12	2	0	1	0	3	0	18	0	1	0	0	1	0	0	0	0	4	0	0	0	0	0	0	0	0	0	1	0	0	0	0	10	19	4	9	3	1	17	1	5	0
3	CD47	0	0	1	0	0	0	0	0	0	6	1	2	0	13	3	0	0	8	0	0	2	0	0	0	9	0	1	0	0	0	0	0	0	0	0	0	0	0	0	11	0	0	3	3	2	21	8	5
3	ZBED2	0	0	1	0	2	1	0	0	0	0	1	4	0	24	1	0	2	0	2	0	0	0	1	0	1	0	7	0	0	0	0	0	0	0	0	0	0	0	6	14	0	0	1	0	3	8	5	6
3	SIDT1	1	2	5	0	2	1	6	0	0	2	1	1	2	27	2	0	7	0	0	0	3	0	3	0	0	0	0	1	0	2	0	1	0	0	1	2	8	0	2	0	0	2	3	4	1	29	2	0
3	LSAMP	0	0	2	4	0	1	1	0	0	0	2	0	0	0	0	0	0	0	0	0	0	0	1	0	0	0	0	1	0	0	0	0	2	0	1	0	3	3	8	3	7	7	6	0	19	15	13	5
3	ARHGAP31	0	2	0	0	2	1	6	0	0	1	0	1	1	0	0	0	1	0	0	2	0	3	3	0	0	0	1	2	2	0	0	0	2	1	1	1	6	2	17	20	8	7	5	2	14	19	17	24
3	PLA1A	1	0	0	1	1	1	2	1	0	1	1	1	2	3	1	0	1	1	1	4	0	1	0	0	0	0	1	0	0	0	0	0	0	0	0	2	16	3	7	2	3	1	0	1	3	16	4	1
3	POPDC2	0	2	3	0	0	0	0	0	0	1	0	1	2	14	0	0	0	0	0	2	0	2	0	0	0	1	0	1	0	0	0	0	1	0	0	2	2	6	18	2	8	1	13	0	13	12	4	2
3	MYLK	1	0	0	4	4	2	1	2	0	4	0	0	0	10	0	0	0	0	0	0	7	3	0	0	0	0	0	0	0	0	0	0	1	1	1	0	0	7	10	10	9	13	16	1	22	21	15	9
3	MGLL	5	0	1	1	2	0	3	0	0	3	1	1	0	9	1	2	0	1	0	2	2	3	0	1	0	1	0	0	0	1	0	0	0	1	0	0	2	0	0	2	3	2	6	3	4	18	9	1
3	EFCC1	0	1	1	0	0	0	1	0	0	0	0	0	6	0	0	0	0	0	0	1	2	2	3	2	0	0	0	0	0	5	0	0	0	0	0	0	0	0	0	0	1	2	0	0	8	16	7	0
3	RAB43	1	0	1	0	0	1	0	4	1	1	0	0	2	3	1	0	0	0	0	0	1	3	0	0	0	0	1	3	0	0	0	0	0	0	0	1	0	0	0	3	0	0	0	0	1	16	2	8
3	COL6A5	1	0	0	11	0	0	0	1	0	0	0	0	4	3	1	0	0	0	1	0	0	0	0	0	0	0	3	0	0	0	0	0	1	1	0	0	2	0	1	0	0	0	0	0	1	17	8	4
3	ACKR4	1	0	0	11	0	0	3	0	0	0	2	5	1	14	0	1	0	6	0	1	0	2	0	0	0	1	0	1	1	0	0	0	0	0	0	0	1	0	3	1	0	6	3	0	9	6	7	6
3	C3orf36	0	1	0	0	2	2	2	0	0	1	0	0	1	5	1	0	0	0	0	1	0	2	0	0	0	0	0	3	0	0	0	0	0	0	0	0	3	0	4	0	2	1	0	0	9	15	3	0
3	SLCO2A1	0	1	0	1	0	0	4	0	0	3	0	0	2	12	0	1	0	0	0	2	1	2	0	1	0	0	0	3	0	0	0	0	1	0	1	0	7	1	7	1	6	0	2	3	17	21	4	1
3	MRAS	0	0	0	2	0	0	0	0	1	1	3	2	1	1	0	1	0	3	0	0	6	0	0	0	0	0	4	1	0	0	2	0	2	1	0	2	4	8	12	11	4	7	9	3	23	23	8	26
3	CLSTN2	0	1	0	0	0	1	7	0	0	2	3	0	0	4	0	0	0	0	0	0	0	0	0	1	0	0	0	0	0	0	0	0	2	0	1	0	0	0	4	3	3	3	1	3	8	2	5	0
3	CPA3	1	0	0	3	1	1	2	1	0	0	0	1	0	3	1	0	0	8	0	1	0	2	0	0	3	1	0	0	0	1	0	0	1	0	2	1	1	4	15	6	7	6	4	1	11	23	18	0
3	TM4SF18	1	2	0	0	1	1	2	0	7	0	0	0	2	9	0	0	0	0	0	1	1	4	1	0	0	0	0	2	0	0	1	0	0	0	0	0	1	0	9	0	1	2	1	1	4	24	9	4
3	P2RY14	1	4	3	2	2	4	2	0	2	1	0	0	1	15	1	1	1	0	0	0	0	0	0	0	0	0	1	0	0	0	0	0	1	0	4	8	8	3	14	14	7	0	4	2	26	22	12	13
3	P2RY12	4	3	0	1	1	2	5	0	3	3	1	1	1	4	0	0	2	3	0	0	2	0	1	0	0	0	0	8	0	0	0	0	1	0	0	0	4	2	6	4	0	3	9	2	15	12	13	6
3	SUCNR1	2	3	0	1	1	0	1	0	0	1	0	2	1	6	0	0	2	0	0	0	1	1	0	0	0	0	1	2	1	0	0	0	0	1	0	0	1	2	5	0	0	0	0	0	3	11	7	3
3	PQLC2L	1	1	0	0	0	0	0	11	3	1	0	0	0	6	0	0	1	0	2	0	0	0	0	0	0	0	0	1	0	0	0	1	0	0	0	0	0	0	0	0	0	0	1	0	1	0	3	8
3	TP63	0	0	1	0	0	1	2	0	0	0	1	3	0	15	0	0	0	8	0	0	3	0	0	0	8	0	0	1	1	1	0	0	0	0	1	0	0	0	5	0	0	0	7	2	2	0	6	8
3	NSG1	0	0	0	0	0	0	4	0	0	3	3	0	0	0	2	0	0	7	0	0	0	0	1	0	5	0	0	0	0	1	0	1	0	0	2	0	0	0	0	0	0	1	3	2	0	0	6	17
3	EVC	0	0	0	0	0	0	3	1	4	2	2	0	0	0	1	0	0	0	0	0	6	0	0	7	0	0	1	2	0	0	0	0	1	0	0	0	2	3	5	11	6	0	0	2	22	8	3	2
3	AFAP1	0	1	0	5	0	0	6	0	0	0	1	0	0	4	1	0	0	2	0	0	0	0	0	1	4	0	0	0	0	0	0	0	0	0	0	1	0	0	3	14	2	2	0	0	11	4	1	1
3	C1QTNF7	0	0	2	4	0	0	13	0	2	2	3	0	4	3	0	0	0	0	0	0	3	2	0	1	0	0	0	0	0	0	0	0	1	0	0	0	6	3	14	0	9	29	6	2	23	16	18	0
3	LDB2	0	0	2	11	1	2	3	1	1	2	0	0	2	2	1	1	0	0	0	1	0	4	1	0	0	0	0	0	0	0	0	0	2	0	0	1	3	7	12	3	10	18	5	2	21	19	19	5
3	SOD3	0	1	0	0	0	0	2	3	2	2	0	0	3	9	1	0	0	0	0	0	6	2	0	0	0	0	0	4	0	0	0	0	0	0	0	0	7	0	5	10	12	5	3	2	12	16	6	4
3	LGI2	0	4	1	0	0	0	1	0	0	0	0	0	0	16	0	4	0	0	2	0	1	3	0	2	0	0	2	0	0	0	1	0	2	0	0	1	5	4	9	9	5	6	1	3	17	9	1	14
3	PCDH7	0	0	1	3	0	0	8	0	0	3	0	0	0	0	3	0	0	0	1	0	0	0	0	1	0	0	0	0	0	0	1	0	1	0	0	0	0	5	15	18	5	0	5	0	15	4	6	1
3	DTHD1	0	0	0	0	0	1	1	0	0	1	0	5	0	17	0	0	1	0	0	2	0	0	0	0	0	0	1	8	0	0	0	0	1	0	0	4	1	0	0	0	0	0	0	1	5	8	4	5
3	FAM114A1	0	0	0	0	0	0	0	9	5	0	4	4	0	1	0	0	0	4	0	1	9	0	0	1	0	1	0	12	0	1	0	0	1	0	0	0	0	2	6	1	1	0	0	0	6	1	0	0
3	KLHL5	0	0	1	3	0	0	1	0	3	1	1	0	0	8	0	1	0	0	0	0	0	0	0	2	0	0	0	8	0	0	0	0	2	0	0	0	0	2	14	22	1	6	11	3	8	0	1	7
3	ATP10D	1	0	0	3	0	0	2	1	2	0	0	6	0	4	0	1	0	0	0	0	0	0	1	0	0	0	0	3	1	0	0	0	2	0	0	0	0	0	8	13	3	1	5	1	14	8	6	2
3	TXK	0	0	1	0	1	1	4	0	0	2	3	0	1	6	2	0	3	5	0	0	3	0	1	0	0	0	2	1	0	0	0	0	1	0	1	3	9	0	1	0	0	0	0	0	0	12	4	16
3	RASL11B	0	0	1	0	0	0	6	0	0	0	1	0	1	3	0	3	0	0	0	0	0	1	0	1	0	0	0	6	0	0	0	0	1	0	0	0	0	0	2	0	0	9	5	1	4	1	1	0
3	STAP1	2	0	3	1	6	2	1	0	0	1	4	0	1	34	2	0	1	4	0	0	0	0	0	0	0	0	2	0	0	0	0	0	3	0	0	0	10	1	4	14	3	0	2	4	9	14	5	14
3	JCHAIN	2	0	1	1	3	2	6	0	0	0	3	0	1	6	5	1	2	4	0	0	0	0	0	0	0	0	0	0	0	4	0	0	1	0	0	0	13	1	7	6	1	0	2	0	6	12	7	3
3	CXCL8	1	0	2	1	0	0	2	4	1	0	3	4	0	1	2	0	3	10	0	0	0	1	1	0	3	0	1	0	1	0	0	0	0	0	0	0	0	0	4	3	0	0	1	1	0	6	0	3
3	CXCL6	1	0	0	1	0	0	1	5	0	0	0	3	0	0	0	0	1	0	0	0	0	0	1	0	0	0	0	0	0	0	1	0	0	0	0	1	0	0	0	1	0	0	6	2	0	7	2	9
3	PARM1	1	0	0	0	0	1	1	3	0	0	0	0	2	19	0	0	0	0	0	0	0	1	0	1	0	0	1	0	0	2	0	0	0	0	0	0	12	0	0	0	5	9	7	1	6	17	5	10
3	NAAA	3	0	0	3	0	1	3	3	0	0	1	0	0	19	1	3	4	0	0	0	4	0	2	0	0	0	0	0	0	0	0	0	1	0	0	1	10	0	0	2	0	0	0	0	1	24	3	2
3	ANXA3	0	3	1	0	0	0	5	5	2	0	5	0	0	1	2	0	0	8	0	0	0	0	2	0	3	0	0	0	1	0	0	0	0	0	0	2	0	0	0	10	0	0	1	2	0	17	3	16
3	BMP2K	0	1	0	0	0	0	2	3	0	0	2	1	0	1	1	1	13	0	0	2	1	0	2	0	0	0	0	5	1	0	0	0	1	0	0	0	0	0	2	10	0	0	0	2	1	8	4	0
3	ANTXR2	2	0	4	13	3	1	4	9	3	6	2	3	2	24	0	1	0	3	0	0	5	0	0	0	0	0	0	14	1	1	0	0	0	0	0	1	1	5	9	7	8	4	4	4	12	22	8	11
3	PRDM8	0	0	2	0	3	0	3	0	0	3	3	4	1	36	0	1	1	5	0	0	0	0	0	1	0	0	0	0	1	0	0	0	0	0	2	2	0	2	3	3	4	16	4	0	23	9	1	21
3	RASGEF1B	0	1	0	0	0	0	5	1	0	1	2	1	1	14	3	1	0	13	0	0	0	0	2	0	3	0	5	0	1	0	0	0	0	1	0	2	5	0	0	10	1	0	0	1	1	25	9	17
3	GPAT3	0	3	0	0	0	0	0	3	0	1	0	1	1	6	2	0	0	0	0	0	4	0	0	0	0	0	0	1	0	0	1	0	0	0	0	2	0	0	1	16	1	2	8	5	1	0	0	6
3	ARHGAP24	0	3	0	0	0	0	3	2	0	0	0	2	2	2	0	1	0	0	0	0	0	1	3	0	0	0	0	2	0	0	0	0	1	0	0	0	2	2	16	15	6	2	9	1	25	1	9	10
3	SPARCL1	0	0	0	3	1	1	0	0	1	0	0	0	2	8	1	1	0	0	0	5	0	4	0	0	0	0	0	1	0	0	0	0	2	0	1	0	6	7	19	3	15	8	9	2	30	1	21	2
3	HERC5	1	0	0	0	0	1	3	0	3	2	2	0	0	1	1	0	0	5	0	1	7	0	0	0	0	0	2	13	0	0	0	0	0	0	0	1	0	1	7	10	1	5	1	0	12	2	6	11
3	GPRIN3	4	2	0	2	4	1	3	1	0	1	4	0	1	2	1	0	0	1	0	0	3	1	0	0	0	0	1	1	0	0	0	0	0	0	0	0	8	0	0	8	1	0	2	0	2	30	8	0
3	SNCA	0	3	3	0	0	0	4	5	0	0	0	1	0	0	1	0	0	0	0	1	0	1	0	0	0	0	0	0	0	0	0	0	0	0	0	0	0	2	16	4	1	10	0	0	13	0	8	7
3	MMRN1	0	0	0	0	0	2	4	0	2	2	0	0	1	13	2	0	0	0	0	1	5	2	0	0	0	1	0	7	0	1	0	0	1	0	0	1	8	1	17	6	13	2	2	1	22	23	11	3
3	DDIT4L	0	0	0	4	0	0	0	7	7	3	0	0	0	4	0	0	0	0	1	0	15	4	0	0	0	0	0	11	0	0	0	0	0	0	0	1	2	2	6	3	2	0	8	5	12	7	0	10
3	EMCN	0	3	1	1	1	0	0	0	3	0	0	0	2	3	0	0	0	0	0	0	0	1	2	0	0	0	0	2	0	0	0	0	1	0	0	1	7	3	5	0	10	12	4	3	13	23	4	4
3	BANK1	1	1	2	0	0	0	3	0	1	0	0	1	1	4	2	0	1	0	0	1	12	0	0	2	0	0	0	9	0	0	0	0	0	0	1	0	5	0	2	0	0	0	0	1	4	13	9	3
3	SLC39A8	0	0	0	0	0	0	0	5	3	3	1	0	0	2	4	3	0	0	0	1	2	0	0	0	0	0	2	1	0	0	0	0	0	0	0	1	2	0	0	9	0	0	1	0	0	17	6	9
3	NFKB1	7	0	0	0	1	1	2	2	1	0	3	1	0	27	4	0	0	2	0	0	1	1	1	0	0	0	0	21	0	0	0	0	0	0	0	0	3	0	1	8	2	0	4	2	1	10	3	3
3	DKK2	0	0	2	4	0	0	0	1	0	0	1	0	1	8	0	1	0	4	0	0	2	0	0	0	1	0	0	0	2	0	0	0	1	1	0	0	3	1	4	4	2	3	0	2	2	32	9	0
3	C4orf32	3	0	1	8	3	0	1	5	0	0	0	1	2	18	1	1	0	0	0	0	6	0	1	0	0	0	0	0	0	0	0	0	0	0	0	0	2	0	2	0	0	1	0	0	7	17	8	0
3	SYNPO2	0	3	2	0	2	1	11	3	1	0	1	0	0	6	0	0	0	0	0	0	3	0	0	1	0	0	0	4	0	0	0	0	2	1	0	1	6	5	14	4	15	20	13	1	24	13	14	2
3	USP53	0	1	0	0	0	0	0	1	1	0	2	0	0	6	1	0	0	0	0	0	4	1	0	0	0	0	0	6	1	1	0	0	0	0	1	0	0	0	0	0	0	2	1	2	1	3	9	1
3	FAT4	0	1	1	2	0	1	5	1	0	0	0	0	0	3	0	1	0	0	0	0	0	1	1	0	0	0	0	3	0	1	1	0	2	0	0	0	0	1	4	4	11	1	7	1	28	15	21	8
3	SETD7	1	0	0	1	1	0	0	5	1	0	4	2	1	2	1	0	0	4	1	1	0	0	0	0	0	1	0	1	0	0	0	0	3	0	1	0	0	0	0	6	1	4	0	0	4	6	1	0
3	INPP4B	3	0	0	3	1	1	2	0	1	4	1	0	1	0	1	0	0	2	0	0	2	4	0	1	0	0	0	0	0	0	0	0	0	0	1	5	0	0	0	0	0	3	4	3	3	11	2	1
3	SFRP2	0	2	0	18	0	0	0	2	0	3	3	1	2	3	1	1	0	4	3	0	0	0	2	0	0	1	0	2	0	0	0	0	3	1	0	0	2	6	22	21	7	0	1	2	10	18	0	0
3	GUCY1A3	0	0	0	12	2	1	10	0	2	0	0	0	1	21	1	1	0	1	0	1	0	0	0	1	0	0	0	0	0	0	0	0	3	0	0	0	1	11	23	13	6	9	0	2	19	15	8	19
3	CTSO	0	2	1	2	0	0	2	0	2	1	1	1	1	2	1	2	1	0	0	1	0	0	3	0	0	0	0	1	2	1	0	0	2	0	0	2	6	1	10	2	5	11	0	2	28	22	21	1
3	MARCH1	0	0	1	0	2	2	3	0	0	0	3	0	0	16	0	0	1	4	1	2	0	0	0	0	0	1	4	0	0	0	0	0	1	0	0	1	3	2	10	7	0	0	0	0	8	17	10	4
3	KLHL2	0	0	0	0	2	0	3	10	2	0	1	3	1	1	4	0	0	2	0	0	7	0	0	0	0	0	0	1	0	1	0	0	0	0	0	0	1	0	3	7	2	0	8	2	1	17	4	5
3	TLL1	0	1	0	0	0	1	2	0	0	6	0	0	0	18	0	1	0	0	0	5	0	2	1	0	0	0	1	0	1	0	0	0	3	0	0	0	2	5	18	13	1	2	4	2	29	14	4	6
3	DDX60	2	1	0	0	1	2	1	0	4	1	1	5	0	13	2	0	0	2	0	1	1	0	0	0	2	0	0	5	0	0	0	0	0	0	0	2	0	1	6	9	1	0	0	1	2	14	6	0
3	ACSL1	4	0	0	15	0	0	2	15	0	4	0	1	1	2	0	4	0	0	0	0	10	0	2	0	0	0	0	4	0	0	0	0	0	0	0	1	2	0	1	0	0	0	0	0	4	4	2	18
3	TLR3	5	0	0	0	1	1	1	3	2	3	2	2	0	6	2	0	0	0	0	7	3	0	0	0	0	0	0	14	0	1	0	0	0	0	0	0	5	0	2	3	1	0	4	1	11	16	14	4
3	ADAMTS12	0	0	0	2	0	1	3	0	0	0	2	0	1	5	0	0	0	4	2	1	0	0	2	0	0	1	0	3	0	0	0	0	0	0	0	0	0	2	13	14	3	2	1	2	1	10	1	0
3	EGFLAM	0	1	0	0	0	1	3	0	3	0	0	1	1	12	0	1	0	0	0	2	1	0	1	0	0	0	0	1	1	0	3	0	2	0	0	0	1	0	4	2	1	4	9	2	5	1	0	7
[truncated: 14,863 more rows]
[truncated: 170 more columns]

## Sheet: supermodulegroups_genegroups
gene group/super module group	1	2	3	4	5	6	7	8	9	10	11	12	13	14	15	16	17
1	1	1	0	1	0	0	0	0	0	0	0	0	0	0	0	0	0
2	1	1	0	1	0	0	0	0	0	1	0	0	0	0	0	0	0
3	1	0	0	1	1	0	0	0	0	1	0	1	0	0	0	0	0
4	0	0	0	1	1	0	0	0	1	1	0	1	0	0	0	0	0
5	0	0	0	1	0	0	1	0	0	1	1	1	0	0	0	0	0
6	0	1	0	1	1	0	1	0	0	1	0	1	0	0	0	0	0
7	0	1	0	0	0	1	1	1	0	0	0	0	0	0	1	0	0
8	0	1	0	0	0	1	1	1	0	0	0	0	0	0	1	0	0
9	0	1	0	0	0	0	1	0	0	0	0	0	0	0	0	0	0
10	0	0	0	0	0	1	1	1	0	0	0	0	0	0	0	0	0
11	1	0	0	0	0	0	0	0	0	1	0	0	0	0	0	0	0
12	0	0	0	0	0	1	0	0	0	0	0	0	0	0	0	0	0
13	0	0	0	0	0	0	1	0	0	0	0	0	0	0	1	0	0
14	0	0	0	0	0	0	0	1	0	1	0	0	0	0	0	0	0
15	0	0	0	0	0	0	0	0	1	0	0	0	0	0	0	0	0
16	0	0	0	0	0	0	0	0	0	0	0	0	0	1	0	0	0
17	0	0	0	0	0	0	0	0	0	1	0	0	0	0	0	0	0
18	0	0	0	0	0	0	0	0	0	0	1	0	0	0	0	0	0
