# Supplementary material for: An integrated analysis of the cancer genome atlas data discovers a hierarchical association structure across thirty three cancer types
Source: PLOS Digit Health. 2022 Dec 20;1(12):e0000151. doi: 10.1371/journal.pdig.0000151 (PMC9931374; doi:10.1371/journal.pdig.0000151)
Supplement: S2 Table — A: FDR-adjusted Gene Set enrichment p-values of Gene Groups. B: FDR-adjusted Gene Set enrichment p-values of Super Modules. C: FDR-adjusted p-values of the Gene Sets which are uniquely enriched in each Super Module. (XLSX) [file pdig.0000151.s018.xlsx]

## Sheet: genegroups
geneset	genegroup 1	genegroup 2	genegroup 3	genegroup 4	genegroup 5	genegroup 6	genegroup 7	genegroup 8	genegroup 9	genegroup 10	genegroup 11	genegroup 12	genegroup 13	genegroup 14	genegroup 15	genegroup 16	genegroup 17	genegroup 18
AML1_01	6.0148e-12	0.59171	0.010008	0.19167	0.0076828	0.0047514	0.89067	1	0.40851	1	1	1	1	1	0.38063	1	1	1
AML1_Q6	6.0148e-12	0.59171	0.010008	0.19167	0.0076828	0.0047514	0.89067	1	0.40851	1	1	1	1	1	0.38063	1	1	1
NFKB_Q6_01	6.9762e-11	0.24917	0.019865	0.13979	0.0074769	0.0013329	1	0.84772	0.18495	1	0.28157	1	1	1	1	1	1	1
ACOSTA_PROLIFERATION_INDEPENDENT_MYC_TARGETS_DN	1.2856e-11	0.35877	0.011187	1	0.0039032	0.00081964	1	0.96741	0.63216	1	1	1	1	1	1	1	1	1
GSE28726_NAIVE_CD4_TCELL_VS_NAIVE_VA24NEG_NKTCELL_DN	3.1639e-11	1	0.015906	1	0.00021652	0.001652	0.31232	0.70717	0.39126	0.93766	1	1	1	1	1	1	1	1
KEGG_REGULATION_OF_ACTIN_CYTOSKELETON	1.8049e-11	0.19487	0.054021	0.046475	0.016106	0.00018951	1	0.14707	0.33283	1	1	0.69985	1	1	1	1	1	1
GO_REGULATION_OF_CELL_SUBSTRATE_ADHESION	1.0139e-11	0.99668	0.0022932	0.033167	0.0043031	0.00013808	1	1	1	1	1	1	1	1	0.46935	1	1	1
NFKAPPAB65_01	2.3446e-12	0.50515	0.047966	0.34629	0.0011218	0.00025168	0.80294	0.62695	0.12542	1	1	1	1	1	1	1	0.95296	1
CREL_01	1.4237e-13	0.56744	0.017911	0.46745	0.0008834	0.00025477	0.60409	0.69915	0.39119	1	1	0.74833	1	1	1	1	1	1
GO_SECRETORY_GRANULE	1.2652e-12	0.84986	0.043656	0.44324	0.0013707	0.01021	1	0.78171	0.69155	1	1	1	1	1	0.87205	0.034984	0.78101	1
NFKB_Q6	1.5137e-12	0.55996	0.00015937	0.58612	0.0038841	0.00057547	0.3257	0.25456	0.37995	1	1	0.89095	1	1	0.61306	1	1	1
BROWNE_HCMV_INFECTION_14HR_DN	2.4516e-12	1	0.00094162	0.026929	0.0019184	0.00066904	0.027331	0.23591	0.96574	0.41453	1	0.61612	1	1	0.61214	1	1	1
ELVIDGE_HYPOXIA_UP	2.0359e-15	0.58002	0.15511	0.10347	0.00045617	0.0071121	1	0.007431	0.089098	1	1	1	1	1	1	1	1	1
ELVIDGE_HYPOXIA_BY_DMOG_UP	2.6966e-13	0.40838	0.66769	0.075386	0.00089192	0.0060122	1	0.005772	0.10011	1	1	1	1	1	1	1	1	1
ELVIDGE_HIF1A_AND_HIF2A_TARGETS_DN	4.5754e-12	0.29674	1	0.17656	0.036783	0.010498	1	0.0073827	0.33407	1	1	1	1	1	1	1	1	1
GSE22886_NAIVE_TCELL_VS_MONOCYTE_UP	1.4451e-12	1	0.035031	0.0027368	0.025357	0.041367	1	0.70717	1	0.43962	1	1	1	1	1	1	1	1
GSE3982_MAST_CELL_VS_BCELL_UP	2.345e-12	1	0.078683	0.003211	0.0010223	0.010243	1	0.99423	1	1	1	0.74833	1	1	1	1	1	1
GSE2770_IL12_AND_TGFB_ACT_VS_ACT_CD4_TCELL_6H_UP	3.1639e-11	1	0.076272	7.7227e-05	4.7928e-05	0.020912	1	0.47713	0.56502	1	1	1	1	1	1	1	0.95296	1
STAT5B_01	2.17e-12	0.53402	0.00091701	0.83328	0.0040314	0.024014	1	1	0.48666	1	0.043904	1	1	1	1	1	0.95296	1
GSE360_T_GONDII_VS_B_MALAYI_HIGH_DOSE_DC_DN	2.345e-12	0.16223	0.0026354	0.090345	0.0036249	0.08353	1	0.24877	0.73405	1	0.96861	1	1	1	1	1	0.43843	1
GSE3982_EFF_MEMORY_CD4_TCELL_VS_NKCELL_DN	1.6962e-12	0.058466	0.015906	0.14259	0.0096858	0.36378	1	0.70717	0.73405	0.93766	0.96861	1	1	1	1	1	1	1
GSE3982_MAST_CELL_VS_NKCELL_DN	1.4451e-12	0.058466	0.0023677	0.79997	0.0015092	0.1419	1	1	0.87289	0.14838	1	1	1	1	1	1	1	1
MITSIADES_RESPONSE_TO_APLIDIN_UP	3.8823e-12	0.0053661	0.067299	0.019655	0.0052275	0.015497	1	0.65991	1	0.32533	1	0.70222	0.68525	1	0.10742	1	0.95296	1
GSE24634_TEFF_VS_TCONV_DAY5_IN_CULTURE_DN	2.7123e-11	0.018069	0.015444	0.1388	0.0090193	0.020332	1	1	0.16229	1	0.053883	1	0.54262	1	1	1	1	1
MODULE_85	4.1553e-11	1	0.034341	0.50253	0.0085076	0.082854	1	0.99423	1	1	1	1	1	1	1	1	1	1
NABA_COLLAGENS	2.3667e-11	1	0.020519	0.99524	0.019031	0.015546	1	1	1	1	1	1	1	1	1	1	1	1
GSE30153_LUPUS_VS_HEALTHY_DONOR_BCELL_DN	2.7123e-11	0.66047	0.14291	0.62484	0.0051545	0.0092524	1	1	0.39119	1	1	1	1	1	1	1	1	0.55127
SHEDDEN_LUNG_CANCER_GOOD_SURVIVAL_A12	9.9689e-11	0.44863	0.031523	0.21942	0.033924	0.035651	1	0.25372	0.059414	1	0.96861	1	1	1	1	1	0.78335	1
GSE360_HIGH_DOSE_B_MALAYI_VS_M_TUBERCULOSIS_MAC_UP	3.6973e-11	0.66047	0.077469	1	0.028734	0.021518	1	0.2478	0.16313	0.93766	1	0.39367	1	0.78718	1	1	1	1
KANG_GIST_WITH_PDGFRA_UP	2.5862e-12	0.86612	0.03231	1	0.044268	0.20366	1	1	0.8403	1	1	1	1	1	1	1	1	1
WU_SILENCED_BY_METHYLATION_IN_BLADDER_CANCER	1.9799e-12	1	0.011862	0.86114	0.015626	0.24075	1	1	1	1	1	1	1	1	1	1	1	1
KRAS.LUNG_UP.V1_UP	1.5901e-12	1	0.028515	1	0.0087525	0.022224	1	1	0.7642	1	1	1	1	1	1	1	1	1
GSE7460_CTRL_VS_TGFB_TREATED_ACT_FOXP3_MUT_TCONV_DN	1.9955e-12	0.058466	0.077469	0.34456	0.045718	0.14709	1	0.99423	0.26431	0.67756	1	0.92738	1	1	1	1	1	1
GSE8835_HEALTHY_VS_CLL_CD8_TCELL_DN	1.0139e-11	0.16223	0.078683	0.34908	0.03072	0.23774	1	0.99423	0.26431	1	1	1	1	1	0.70653	1	1	1
GSE3982_DC_VS_BASOPHIL_UP	1.0139e-11	0.38127	0.62837	0.64361	0.048507	0.14915	0.057056	0.046842	1	1	1	0.74833	1	1	0.35678	1	0.95296	1
GO_RESPONSE_TO_NUTRIENT	4.4885e-11	0.36567	0.38997	1	0.017123	0.49141	1	0.22818	1	1	1	0.32933	0.91851	1	1	1	1	1
GO_AGING	6.8671e-12	0.59171	0.08644	0.52013	0.013165	0.70866	0.08988	0.072012	0.5708	0.37424	1	0.020283	1	1	1	1	1	1
MODULE_111	6.1485e-12	0.50515	0.58208	1	0.00027253	0.040534	0.99279	1	0.8403	1	0.89254	1	1	1	1	1	1	1
MODULE_213	1.5462e-11	1	0.30414	1	0.00037675	0.7478	0.90693	0.7288	1	1	1	1	1	1	1	1	1	1
MODULE_248	3.792e-11	1	0.11564	0.759	0.00079487	0.15057	1	1	0.88374	1	1	1	1	1	1	1	1	1
PTEN_DN.V2_UP	1.2569e-11	1	0.030657	1	1.9863e-05	0.05368	1	1	0.77134	1	1	1	1	1	1	1	0.56237	1
GSE16385_ROSIGLITAZONE_IL4_VS_IFNG_TNF_STIM_MACROPHAGE_DN	7.1452e-11	1	0.0056315	0.77707	5.6424e-06	0.51151	1	1	1	1	0.96861	1	1	1	1	1	0.95296	1
TTCYNRGAA_STAT5B_01	4.4275e-13	0.5264	0.68656	0.030138	0.017468	0.00058203	1	1	0.034406	0.87101	0.12467	1	1	1	1	1	1	1
AMUNDSON_POOR_SURVIVAL_AFTER_GAMMA_RADIATION_8G	4.1562e-13	0.25194	0.092711	0.0037728	0.85146	0.0005378	1	1	0.45566	1	1	1	1	1	1	1	1	1
GSE13411_NAIVE_BCELL_VS_PLASMA_CELL_UP	4.5962e-14	0.16024	0.24869	0.042824	1	0.0035926	1	1	0.088772	0.64778	1	1	1	1	0.11905	1	1	1
AMUNDSON_POOR_SURVIVAL_AFTER_GAMMA_RADIATION_2G	3.0649e-13	0.58002	0.47582	0.03019	0.818	0.00012087	0.025781	0.16004	0.58155	1	1	0.014261	1	1	1	1	1	1
GSE360_DC_VS_MAC_M_TUBERCULOSIS_DN	1.0139e-11	1	1	0.34908	0.91832	0.0044282	0.31582	0.046842	1	0.4539	1	0.10099	1	0.012799	1	1	1	1
HERNANDEZ_ABERRANT_MITOSIS_BY_DOCETACEL_2NM_UP	2.0701e-11	0.53402	0.31295	0.12826	0.19049	0.0021082	1	1	1	1	1	1	1	1	1	1	1	1
GO_EXTRACELLULAR_MATRIX_STRUCTURAL_CONSTITUENT	4.6831e-12	1	0.11656	1	0.35435	0.00034439	1	1	1	1	1	1	1	1	1	1	1	1
LIEN_BREAST_CARCINOMA_METAPLASTIC_VS_DUCTAL_UP	3.6474e-11	1	0.60821	1	0.018927	3.7333e-05	0.51484	0.74751	1	1	1	1	1	1	1	1	1	1
GO_MUCOPOLYSACCHARIDE_METABOLIC_PROCESS	7.1452e-11	1	0.059988	0.94166	0.014458	2.9507e-05	1	0.56765	0.20545	1	1	1	1	1	1	1	1	1
PID_SYNDECAN_1_PATHWAY	3.0358e-14	0.058781	0.59026	1	0.24563	0.018741	1	1	1	1	1	1	1	1	1	1	1	1
GO_COLLAGEN_FIBRIL_ORGANIZATION	4.1013e-14	1	0.17179	0.9097	0.87494	0.0075426	1	0.3691	1	1	1	1	1	1	1	1	1	1
GO_PLATELET_ALPHA_GRANULE_LUMEN	1.8188e-13	1	0.67908	1	0.83958	0.011031	1	1	1	1	1	1	1	1	1	1	1	1
GSE26928_NAIVE_VS_EFF_MEMORY_CD4_TCELL_DN	7.4313e-14	0.65057	0.061067	0.88475	0.68633	0.015044	0.27692	0.43784	0.074705	0.3774	1	0.46252	1	1	1	1	1	1
REACTOME_COLLAGEN_FORMATION	6.4644e-13	0.38127	0.15155	1	0.051593	0.0038983	1	1	1	1	1	1	1	1	1	1	1	1
KRAS.LUNG.BREAST_UP.V1_UP	9.4938e-14	0.45182	0.031914	1	0.020659	0.025427	1	1	1	1	1	1	1	1	1	1	1	1
WIERENGA_STAT5A_TARGETS_GROUP1	1.7905e-13	0.43007	0.0097251	1	0.11471	0.00033184	0.89067	1	1	1	1	1	1	1	1	1	1	1
GO_PLATELET_ALPHA_GRANULE	4.1308e-13	1	0.039531	1	0.84634	0.0012744	1	1	1	1	1	1	1	1	1	1	1	1
GSE3982_MAST_CELL_VS_MAC_DN	5.532e-14	1	0.014979	0.92845	0.34267	0.0014938	0.59978	0.24366	0.38909	0.92214	1	0.37141	1	1	0.89871	1	1	1
GO_REGULATION_OF_CELL_SHAPE	6.0816e-14	1	0.070901	0.46373	0.08645	0.0012786	1	0.72029	0.5708	1	1	1	1	1	0.19702	1	0.89476	1
REACTOME_EXTRACELLULAR_MATRIX_ORGANIZATION	4.3029e-15	0.057989	0.1675	1	0.028734	0.00098545	1	1	1	1	1	1	1	1	1	1	1	1
GSE3982_NEUTROPHIL_VS_BCELL_UP	9.4499e-14	0.0048747	0.14824	1	0.045718	0.0017184	0.60409	1	0.16313	1	1	1	1	1	0.91995	1	1	1
LINDVALL_IMMORTALIZED_BY_TERT_DN	3.3262e-15	0.17813	0.016602	0.65479	0.58881	0.0019432	0.48213	1	1	1	1	1	1	1	1	1	1	1
GO_NEGATIVE_REGULATION_OF_DEFENSE_RESPONSE	3.3394e-15	0.017155	0.012757	1	0.23333	0.011065	1	0.73577	0.95976	1	0.27345	1	1	1	1	1	1	1
IL2_UP.V1_UP	1.2162e-14	0.14542	0.0044479	0.87856	0.55984	0.00034973	0.55608	0.096071	0.8403	0.84715	0.96861	1	1	1	1	1	1	1
GSE10325_BCELL_VS_MYELOID_UP	6.2969e-15	1	0.0019953	0.19907	0.51311	0.0012786	0.2937	0.98702	0.73352	0.24539	0.96861	0.50171	1	1	1	1	1	1
GARY_CD5_TARGETS_UP	1.0527e-11	0.058275	0.48134	0.011731	0.99577	0.079167	0.10735	0.0089652	5.6535e-07	0.039105	0.66543	0.024993	0.3321	0.14423	0.20158	1	0.67171	1
GO_ENDOSOMAL_PART	3.8714e-11	0.0001119	0.33139	0.00010183	0.058956	0.021431	1	1	0.027053	1	1	1	1	0.45409	0.00042387	1	0.20322	1
GO_VACUOLAR_MEMBRANE	5.3906e-11	5.7242e-06	0.35592	2.8121e-05	0.0010345	0.0091292	1	0.53741	0.00021853	1	1	1	1	0.070182	0.00022744	1	0.1538	1
HUTTMANN_B_CLL_POOR_SURVIVAL_UP	5.6195e-13	0.00012151	0.29403	0.74144	0.0036792	0.0034721	1	0.33056	0.0026026	1	1	1	1	0.111	1	1	1	1
GSE7460_FOXP3_MUT_VS_HET_ACT_TCONV_UP	3.7472e-13	0.001073	0.61802	0.80806	0.043367	0.020912	1	0.47713	0.39126	1	1	1	1	1	1	1	0.43843	1
GO_ENDOCYTIC_VESICLE_MEMBRANE	5.3734e-13	0.00015292	0.34415	1	0.0065082	0.0061711	1	1	0.16313	1	1	1	1	1	1	1	0.95296	0.24709
GO_VESICLE_MEMBRANE	1.3229e-11	0.00019051	0.35231	0.031097	4.6478e-05	3.0567e-05	1	0.33893	0.076386	1	1	1	1	0.84077	0.057854	1	0.29841	0.00029001
PEDERSEN_METASTASIS_BY_ERBB2_ISOFORM_7	1.5047e-12	4.7681e-05	0.004164	0.0052679	0.032563	3.7464e-07	0.0017598	0.05815	0.45019	0.035873	1	0.41956	1	1	1	1	0.75627	1
GO_NEGATIVE_REGULATION_OF_CATALYTIC_ACTIVITY	1.3032e-13	1.6964e-06	0.0026409	0.088913	0.0060219	0.00027591	0.083917	0.10392	0.030561	0.2593	1	0.00051609	1	1	1	1	1	1
GO_GOLGI_MEMBRANE	1.5047e-12	0.00019552	0.45804	0.0017064	0.20504	4.4846e-09	1	0.0014956	0.00014597	1	1	1	1	0.032777	1.6082e-08	1	1	0.48538
STAT6_02	2.2945e-12	0.14389	0.00051288	0.10346	0.0080291	0.67652	0.60409	1	0.015103	1	1	1	1	1	0.47902	1	1	1
DIRMEIER_LMP1_RESPONSE_EARLY	1.4099e-12	0.13004	0.0016127	1	1	0.625	1	1	0.0030238	1	1	1	1	1	1	1	1	1
MODULE_199	4.1553e-11	1	0.00067125	0.88475	0.0031556	0.26017	1	1	1	1	1	1	1	1	1	1	1	1
MODULE_259	5.0207e-12	1	0.00017484	1	0.061245	0.3867	1	0.97018	1	1	1	1	1	1	1	1	1	1
GO_HOMEOSTASIS_OF_NUMBER_OF_CELLS	1.429e-11	0.30492	0.0008524	0.61126	0.070887	1	1	0.17217	0.93562	0.27848	1	0.4952	1	0.76984	1	1	1	1
REACTOME_PEPTIDE_LIGAND_BINDING_RECEPTORS	1.4451e-11	1	0.0037322	1	0.048178	0.97108	1	1	1	1	1	1	1	1	1	1	1	0.02653
WESTON_VEGFA_TARGETS_6HR	9.7155e-13	1	0.0039097	1	0.11275	0.27931	1	1	1	1	1	1	1	1	1	1	1	1
GO_REGULATION_OF_COAGULATION	2.9217e-12	1	0.0022149	0.9662	0.031357	0.33104	1	1	0.86948	1	1	1	1	1	1	1	1	1
GO_MULTI_MULTICELLULAR_ORGANISM_PROCESS	5.0207e-12	0.28214	0.0019048	1	0.050063	0.1297	0.75592	1	1	1	1	1	1	1	1	0.29181	1	1
GO_POSITIVE_REGULATION_OF_PEPTIDYL_TYROSINE_PHOSPHORYLATION	1.3862e-12	0.54495	0.0013296	1	0.052564	0.054632	1	1	1	0.58333	0.95743	1	1	1	1	1	1	1
GSE360_L_DONOVANI_VS_L_MAJOR_MAC_DN	5.2753e-13	0.16223	0.0026354	0.94556	0.21856	0.37066	0.60409	1	1	1	0.4918	1	1	1	0.51256	1	1	1
GO_LYMPHOCYTE_ACTIVATION_INVOLVED_IN_IMMUNE_RESPONSE	9.657e-13	0.26623	0.0011546	1	0.89886	0.65195	1	1	0.73405	1	1	1	1	1	1	0.028205	1	1
GNF2_CASP8	6.1925e-12	0.64235	0.0033411	0.73991	1	1	1	1	0.56625	1	1	1	1	1	1	1	1	1
MODULE_96	9.9136e-12	0.72864	0.0020674	1	1	0.99563	1	1	1	1	1	1	1	1	1	1	1	1
PID_IL23_PATHWAY	9.9136e-12	1	0.011077	0.9097	1	1	1	1	1	1	0.4918	1	1	1	1	1	1	1
MODULE_410	5.7949e-12	0.21219	0.0099575	1	1	1	1	1	1	1	1	1	1	1	1	1	1	1
GO_MONOCYTE_CHEMOTAXIS	5.7613e-12	0.25608	0.016108	1	1	1	1	1	1	1	1	1	1	1	1	1	1	1
PID_IL27_PATHWAY	6.0374e-11	1	0.0028275	1	1	1	1	1	1	1	0.053883	1	1	1	1	1	1	1
GNF2_SNRK	1.2254e-11	0.65304	0.00052883	0.38155	1	1	1	1	0.96709	1	1	1	1	1	1	1	1	1
GO_ALPHA_BETA_T_CELL_DIFFERENTIATION	3.6939e-11	0.2893	0.00093756	1	1	0.37184	1	1	1	1	1	1	1	1	1	1	1	1
GO_REGULATION_OF_INTERLEUKIN_1_BETA_PRODUCTION	7.8289e-12	0.061524	0.00118	1	0.65545	1	1	1	1	1	1	1	1	1	1	1	1	1
MAHAJAN_RESPONSE_TO_IL1A_UP	2.0701e-11	0.18295	0.0051789	0.66706	0.30048	0.13752	1	0.73577	1	1	1	1	1	1	1	1	1	1
LINDSTEDT_DENDRITIC_CELL_MATURATION_C	2.3667e-11	0.1385	0.0019168	0.49319	1	0.18225	0.35655	0.2855	1	1	1	1	1	1	1	1	1	1
HOEBEKE_LYMPHOID_STEM_CELL_UP	9.6427e-11	1	0.011165	0.58791	0.51557	0.61743	1	0.48137	1	0.67411	1	1	1	1	0.0080783	1	1	1
GRAHAM_CML_QUIESCENT_VS_NORMAL_QUIESCENT_DN	5.0207e-12	1	0.0055725	0.085134	0.85576	0.061445	1	1	1	1	1	1	1	1	1	1	1	1
WIERENGA_STAT5A_TARGETS_GROUP2	1.3287e-11	0.95401	0.0042908	0.64361	0.36586	0.0046058	1	1	1	1	1	1	1	1	1	1	1	1
GO_LYSOSOMAL_LUMEN	2.9217e-12	0.21624	0.0078389	1	0.10591	0.011599	1	1	0.10877	1	1	1	1	1	1	1	1	1
GO_VACUOLAR_LUMEN	1.7269e-12	0.35374	0.010657	1	0.21059	0.0024309	1	1	0.12979	1	1	1	1	1	1	1	1	0.71291
GSE29618_PDC_VS_MDC_UP	1.6962e-12	0.38127	0.0064981	0.47179	0.14406	0.042468	0.60409	0.2478	0.26431	1	0.96861	1	1	1	0.50443	1	1	1
GSE3982_EFF_MEMORY_VS_CENT_MEMORY_CD4_TCELL_UP	1.2224e-12	0.38127	0.03429	0.45807	0.25912	0.3551	0.30583	0.24366	0.25868	1	1	0.90167	1	1	1	1	1	1
GSE8515_CTRL_VS_IL1_4H_STIM_MAC_DN	1.2224e-12	1	0.0022699	0.61636	0.65806	0.13953	0.89067	0.04444	0.25868	0.26176	1	1	1	1	1	1	1	1
GSE360_L_DONOVANI_VS_B_MALAYI_LOW_DOSE_DC_DN	1.0139e-11	0.16223	0.00094162	0.14882	1	0.54575	0.14506	0.47713	0.39126	0.4539	0.96861	0.10099	0.95127	1	1	1	0.95296	1
GSE3982_EOSINOPHIL_VS_CENT_MEMORY_CD4_TCELL_UP	8.6618e-12	0.058466	0.0025449	0.14526	0.47342	0.36836	1	0.11493	0.16313	0.27848	1	0.738	1	1	1	1	1	1
GSE4984_UNTREATED_VS_GALECTIN1_TREATED_DC_DN	1.7102e-11	1	0.0038968	0.52614	1	0.056273	1	0.090955	0.97976	0.050034	1	0.17513	1	0.89298	1	1	0.60331	1
GHANDHI_DIRECT_IRRADIATION_UP	1.9473e-12	0.025242	0.0073666	1	0.60117	0.013255	1	0.03235	0.78006	1	0.17584	1	1	1	0.90249	1	1	1
GSE360_L_MAJOR_VS_B_MALAYI_LOW_DOSE_DC_UP	1.0139e-11	0.16223	0.0026354	1	0.29612	0.37066	1	0.005772	0.094055	1	1	1	1	1	0.91995	1	1	1
GSE2770_UNTREATED_VS_TGFB_AND_IL4_TREATED_ACT_CD4_TCELL_48H_DN	7.4031e-12	0.058466	0.0064981	0.22612	0.5702	0.14419	0.31232	0.0056227	0.56502	1	0.4918	0.38824	1	1	0.91223	1	1	1
GSE2770_IL12_ACT_VS_ACT_CD4_TCELL_2H_UP	1.6855e-11	0.37751	0.0056315	0.77707	1	0.13363	1	0.0014332	1	1	1	1	1	1	0.31848	1	0.95296	1
KEGG_T_CELL_RECEPTOR_SIGNALING_PATHWAY	1.9473e-12	0.66047	0.059988	0.10874	0.75194	0.94922	1	0.56765	0.20545	1	1	0.088437	1	1	0.90249	1	1	1
PID_BCR_5PATHWAY	8.6618e-12	0.43007	0.074716	0.050359	1	0.6121	1	0.63482	0.73246	1	1	0.17296	1	1	0.55097	1	1	1
PID_PI3KCI_PATHWAY	1.6816e-12	0.32397	0.28242	0.012529	1	1	1	0.49689	0.83427	1	1	0.62615	1	1	1	1	1	1
GSE11057_PBMC_VS_MEM_CD4_TCELL_DN	1.03e-12	0.37936	0.0058451	0.011386	0.12597	0.35087	1	0.70572	0.38231	1	0.96861	0.52017	1	0.32344	1	1	1	1
KEGG_ASTHMA	6.2441e-13	1	0.10048	1	1	0.88345	1	1	0.96709	1	1	1	1	1	1	1	1	1
GO_NEGATIVE_REGULATION_OF_LEUKOCYTE_DIFFERENTIATION	4.9011e-13	1	0.055926	1	0.4615	0.76502	0.92264	1	1	1	1	1	1	1	1	1	1	1
GO_POSITIVE_REGULATION_OF_CYTOKINE_BIOSYNTHETIC_PROCESS	6.4644e-13	0.38127	0.014914	0.89655	1	0.84094	1	1	0.63865	1	0.81246	1	1	1	1	1	1	1
HINATA_NFKB_TARGETS_FIBROBLAST_UP	1.1312e-13	0.55033	0.06142	1	0.34741	0.53385	0.52493	1	0.37665	1	1	1	1	1	1	1	1	1
FERRANDO_T_ALL_WITH_MLL_ENL_FUSION_UP	2.9353e-13	1	0.069741	0.74966	0.71328	0.32131	0.060478	0.77538	0.63865	1	1	1	1	1	1	1	1	1
DAUER_STAT3_TARGETS_UP	1.6816e-12	0.85776	0.10155	1	0.91832	0.19432	1	0.49689	0.83427	1	1	1	1	1	1	1	1	1
HOSHIDA_LIVER_CANCER_LATE_RECURRENCE_UP	2.9979e-12	0.97063	0.064721	0.41396	1	0.31148	1	1	1	0.96991	1	1	1	1	1	1	1	1
GO_REGULATION_OF_GRANULOCYTE_CHEMOTAXIS	2.05e-12	0.75141	0.056857	1	1	0.30018	1	1	1	1	1	1	1	1	1	1	1	1
BIOCARTA_CTL_PATHWAY	6.9639e-14	0.43007	1	1	1	1	1	1	1	1	1	1	1	1	1	1	1	1
BIOCARTA_TCRA_PATHWAY	1.0623e-13	1	1	1	1	1	1	1	1	1	1	1	1	1	1	1	1	1
PID_INTEGRIN2_PATHWAY	6.0307e-14	0.66047	0.36242	1	0.6527	1	1	1	0.97848	1	1	1	1	1	1	1	1	1
GO_REGULATION_OF_MAST_CELL_ACTIVATION	1.3675e-13	0.75141	0.95422	0.60624	0.44519	0.63095	1	1	1	1	1	1	1	1	1	1	1	1
ROSS_AML_WITH_MLL_FUSIONS	9.3585e-14	0.16484	0.55583	1	0.70779	0.23888	1	0.70717	0.16313	1	1	1	1	0.54243	1	1	1	1
GO_MOVEMENT_IN_ENVIRONMENT_OF_OTHER_ORGANISM_INVOLVED_IN_SYMBIOTIC_INTERACTION	2.9353e-13	0.21158	0.63355	0.95451	0.39496	0.32131	1	0.77538	0.22258	0.93766	1	1	1	1	1	1	1	1
DASU_IL6_SIGNALING_UP	9.7155e-13	0.10235	0.15745	1	1	0.27931	0.73825	0.58945	0.37317	1	1	1	1	1	1	1	1	1
GO_REGULATION_OF_INTERLEUKIN_10_PRODUCTION	1.4701e-13	0.057585	0.077702	1	1	0.36378	1	1	0.78882	1	0.58451	1	1	1	1	1	1	1
PARK_TRETINOIN_RESPONSE_AND_PML_RARA_FUSION	1.2744e-13	0.023947	0.3777	1	1	0.50265	1	0.78691	0.98889	1	1	1	1	1	1	1	1	1
GO_REGULATION_OF_LYMPHOCYTE_MIGRATION	7.5921e-14	0.0049017	0.49553	1	1	1	1	0.88969	0.73405	1	1	1	1	1	1	1	1	1
GO_B_CELL_MEDIATED_IMMUNITY	1.6889e-12	0.015696	1	1	1	1	1	1	1	1	0.984	1	1	1	1	1	0.84324	1
GO_INTERACTION_WITH_HOST	6.6512e-13	0.013434	0.69534	0.80806	0.23743	0.29944	1	1	0.21515	0.86182	1	0.62351	1	1	1	1	1	1
GSE2770_TGFB_AND_IL4_ACT_VS_ACT_CD4_TCELL_48H_DN	6.6299e-14	0.66047	0.14291	0.1388	0.98622	0.1419	1	0.70717	0.73405	1	1	0.54156	1	2.0327e-05	1	1	1	1
GSE2770_IL4_ACT_VS_ACT_CD4_TCELL_6H_UP	3.7472e-13	0.38127	0.61802	0.47179	0.4644	1	0.31232	1	0.26431	1	1	0.73107	0.95127	0.0019031	1	1	1	1
BIOCARTA_ASBCELL_PATHWAY	9.1733e-11	1	1	1	1	1	1	1	1	1	1	1	1	1	1	1	1	1
CHIANG_LIVER_CANCER_SUBCLASS_INTERFERON_UP	6.0374e-11	0.63072	0.7879	1	0.84672	0.86202	1	1	0.94423	1	1	1	1	1	1	1	1	1
GO_REGULATION_OF_VASCULAR_ENDOTHELIAL_GROWTH_FACTOR_PRODUCTION	7.85e-11	1	0.85304	0.44324	0.71041	0.52089	1	1	1	1	1	1	1	1	1	1	1	1
BIOCARTA_BLYMPHOCYTE_PATHWAY	1.7213e-11	1	1	1	1	1	1	1	1	1	1	1	1	1	1	1	1	1
BIOCARTA_TCAPOPTOSIS_PATHWAY	3.0916e-11	1	1	1	1	1	1	1	1	1	1	1	1	1	1	1	1	1
GO_REGULATION_OF_TYPE_2_IMMUNE_RESPONSE	6.0374e-11	0.63072	0.31383	0.71662	1	0.42698	1	1	1	1	1	1	1	1	1	1	1	1
GO_POSITIVE_REGULATION_OF_INTERLEUKIN_4_PRODUCTION	6.9313e-11	1	0.25635	1	1	0.3551	1	1	0.88374	1	1	1	1	1	1	1	1	1
GO_REGULATION_OF_LEUKOCYTE_DEGRANULATION	7.1244e-11	0.7733	0.52671	0.64053	1	0.3276	1	1	0.41931	1	1	1	1	1	1	1	1	1
MODULE_164	1.9079e-11	0.96256	0.17028	1	0.56423	0.86635	0.76043	1	0.68187	1	1	1	1	1	1	1	0.18043	1
TAKEDA_TARGETS_OF_NUP98_HOXA9_FUSION_3D_DN	4.3725e-11	0.66047	0.11564	1	1	0.90981	1	1	0.6201	1	1	1	1	1	1	1	1	1
GO_B_CELL_RECEPTOR_SIGNALING_PATHWAY	6.1152e-11	0.88232	0.11789	1	1	1	1	1	1	1	1	1	1	1	1	1	1	1
GO_LIPOPOLYSACCHARIDE_MEDIATED_SIGNALING_PATHWAY	7.85e-11	0.66047	0.030358	1	1	1	0.99279	1	0.29425	1	1	1	1	1	1	1	1	1
GO_REGULATION_OF_B_CELL_MEDIATED_IMMUNITY	7.1244e-11	0.25608	0.065595	1	1	1	1	1	1	0.22987	1	1	1	1	1	1	1	1
GSE3982_EOSINOPHIL_VS_EFF_MEMORY_CD4_TCELL_UP	4.3063e-11	0.16223	0.03762	0.94556	0.81484	0.8704	0.89067	0.47713	0.39126	0.28214	1	0.74833	1	1	0.13565	1	0.95296	1
BIOCARTA_TH1TH2_PATHWAY	4.9374e-12	1	0.21207	1	1	1	1	1	1	1	0.24074	1	1	1	1	1	1	1
GO_REGULATION_OF_ALPHA_BETA_T_CELL_DIFFERENTIATION	5.0207e-12	0.29807	0.25635	1	1	0.3867	1	1	1	1	0.15535	1	1	1	1	1	1	1
CROONQUIST_NRAS_SIGNALING_UP	5.7613e-12	0.25608	0.065595	0.96071	0.96732	1	1	0.42284	1	1	1	1	1	1	1	1	1	1
GO_T_CELL_RECEPTOR_COMPLEX	4.9374e-12	0.087417	0.21207	1	1	1	1	1	1	1	1	1	1	1	1	1	1	1
PID_INTEGRIN3_PATHWAY	1.4926e-11	0.27178	0.22775	0.98282	0.78657	0.14727	1	1	1	1	1	1	1	1	1	1	1	1
GO_POSITIVE_REGULATION_OF_ALPHA_BETA_T_CELL_DIFFERENTIATION	9.9136e-12	0.22102	0.47909	1	1	0.27559	1	1	1	1	0.4918	1	1	1	1	1	1	1
GO_DETECTION_OF_BIOTIC_STIMULUS	3.0168e-11	0.134	0.77175	1	1	0.84946	1	1	0.93181	1	1	1	1	1	1	1	1	1
GUENTHER_GROWTH_SPHERICAL_VS_ADHERENT_DN	6.0374e-11	1	0.31383	0.71662	1	0.041928	1	1	1	1	1	1	1	1	1	1	1	1
HUANG_FOXA2_TARGETS_DN	5.7949e-12	0.21219	0.46532	0.54483	0.60052	0.028147	1	1	1	1	1	1	1	1	1	1	1	1
GO_COMPLEX_OF_COLLAGEN_TRIMERS	6.5218e-12	1	1	1	0.2171	0.12312	1	1	1	1	1	1	1	1	1	1	1	1
GO_VIRUS_RECEPTOR_ACTIVITY	5.5194e-12	0.46141	0.82202	1	0.25562	0.19512	1	0.67688	0.26431	1	1	1	1	1	1	1	1	1
BIOCARTA_CTLA4_PATHWAY	4.9374e-12	0.53402	1	0.52857	1	1	1	1	0.85528	1	1	1	1	1	1	1	1	1
REACTOME_GPVI_MEDIATED_ACTIVATION_CASCADE	4.8568e-12	1	0.85304	0.44324	0.97492	1	0.99279	1	0.63865	1	1	1	1	1	1	1	1	1
SA_MMP_CYTOKINE_CONNECTION	1.9311e-12	1	0.59496	0.9097	1	0.67485	1	1	1	1	1	1	1	1	1	1	1	1
GO_POSITIVE_REGULATION_OF_SMOOTH_MUSCLE_CELL_MIGRATION	2.5169e-12	1	0.83933	0.80806	0.95439	0.90981	1	0.78691	0.98889	1	1	1	1	1	1	1	1	1
NIELSEN_MALIGNAT_FIBROUS_HISTIOCYTOMA_UP	1.7153e-12	0.51864	0.64942	1	1	1	1	1	1	1	1	1	1	1	1	1	1	1
GO_IMMUNOLOGICAL_SYNAPSE	9.9886e-13	0.18693	0.88098	0.48471	1	1	1	1	1	0.92451	1	1	1	1	1	1	1	1
MODULE_300	9.9886e-13	1	0.88098	1	0.77317	0.23065	1	1	1	1	1	1	1	1	1	1	1	1
GO_REGULATION_OF_INTERLEUKIN_4_PRODUCTION	1.2921e-12	1	0.36242	1	1	0.1857	1	1	0.97848	1	1	1	1	1	1	1	1	1
GNF2_RAP1B	8.0711e-11	0.00034412	0.46532	0.89655	1	0.9836	1	1	1	1	1	1	1	1	0.3436	1	1	1
GO_NEGATIVE_REGULATION_OF_LEUKOCYTE_MEDIATED_IMMUNITY	8.5398e-11	9.0476e-05	1	0.75534	0.87494	0.39875	1	1	1	1	1	1	1	1	1	1	1	1
GSE3720_UNSTIM_VS_LPS_STIM_VD1_GAMMADELTA_TCELL_DN	2.278e-11	0.0007216	0.078434	0.34115	0.44879	0.54998	1	0.7373	0.78992	1	1	1	1	1	0.061293	1	1	1
GO_REGULATION_OF_SYMBIOSIS_ENCOMPASSING_MUTUALISM_THROUGH_PARASITISM	9.1115e-11	4.8162e-05	0.28723	1	1	0.39995	0.92234	0.052846	0.28704	0.31587	0.19848	0.79841	1	1	0.56019	1	1	1
DIRMEIER_LMP1_RESPONSE_LATE_UP	4.3916e-12	0.0023988	0.36568	1	1	0.83384	1	0.057774	1	1	1	0.23974	1	1	1	1	1	1
GO_POSITIVE_REGULATION_OF_ALPHA_BETA_T_CELL_PROLIFERATION	4.9374e-12	0.00047351	1	1	1	1	1	1	1	1	0.24074	1	1	1	1	1	1	1
GO_PROTEASE_BINDING	4.5754e-12	0.00071467	0.12439	1	1	0.46541	1	0.54157	0.33407	1	1	1	1	1	1	1	1	1
GO_CELLULAR_RESPONSE_TO_MECHANICAL_STIMULUS	1.1515e-11	0.0011873	0.29644	1	0.16647	0.052301	1	0.72247	1	1	1	1	1	1	1	1	1	1
GO_ENDOPEPTIDASE_ACTIVITY	5.2771e-12	0.0048747	0.097207	1	0.063328	0.28314	1	0.47195	1	1	1	0.11092	1	1	1	0.37157	0.34328	1
KEGG_NOD_LIKE_RECEPTOR_SIGNALING_PATHWAY	2.7123e-11	0.022125	0.41869	1	0.58768	1	1	0.61634	0.69648	1	1	0.88576	1	1	0.26361	1	1	1
GO_NEGATIVE_REGULATION_OF_T_CELL_PROLIFERATION	2.7819e-11	0.012065	1	1	0.93835	1	0.63428	0.51039	0.8403	1	1	0.99208	1	1	1	1	1	1
GO_REGULATION_OF_CD4_POSITIVE_ALPHA_BETA_T_CELL_ACTIVATION	1.6702e-11	0.042192	0.18102	1	1	1	1	1	1	1	0.10528	1	1	1	1	1	1	1
GO_REGULATION_OF_NATURAL_KILLER_CELL_MEDIATED_IMMUNITY	4.8187e-11	0.034683	0.44898	1	1	0.57714	1	1	1	1	0.086082	1	1	1	1	1	1	1
GILDEA_METASTASIS	4.3725e-11	0.023947	0.11564	1	1	0.061091	1	0.78691	1	1	1	1	1	1	1	1	1	1
HENDRICKS_SMARCA4_TARGETS_UP	2.8742e-11	0.091139	0.14053	1	0.28933	0.039734	1	1	0.88123	1	1	1	1	1	1	1	1	1
GO_POSITIVE_REGULATION_OF_PRODUCTION_OF_MOLECULAR_MEDIATOR_OF_IMMUNE_RESPONSE	6.1545e-12	0.024282	0.071667	1	1	0.063128	1	1	0.7202	0.27848	1	1	1	1	1	1	1	1
GO_POSITIVE_REGULATION_OF_NF_KAPPAB_TRANSCRIPTION_FACTOR_ACTIVITY	5.6806e-11	0.0024488	0.021578	0.14322	1	0.082292	1	1	0.10285	1	1	0.3884	1	0.48601	1	1	1	1
GSE360_L_MAJOR_VS_T_GONDII_MAC_UP	1.2224e-12	0.017862	0.0060687	0.3243	0.65806	0.85998	1	1	1	1	1	1	1	1	0.89871	1	1	1
GO_CELLULAR_RESPONSE_TO_INTERLEUKIN_1	2.9217e-12	0.058466	0.0078389	1	0.56913	0.8135	0.9786	0.78417	0.86948	1	0.96861	1	1	1	1	1	1	1
GO_CHEMOKINE_ACTIVITY	1.072e-12	0.064872	0.028017	1	1	0.73422	1	1	1	1	1	1	1	1	1	1	1	1
GSE360_L_MAJOR_VS_B_MALAYI_HIGH_DOSE_MAC_UP	2.345e-12	0.004894	0.0068587	0.48596	0.15669	0.37066	1	0.70717	1	0.68246	1	1	1	1	0.51256	1	1	1
GO_REGULATION_OF_CYTOKINE_PRODUCTION_INVOLVED_IN_IMMUNE_RESPONSE	4.3916e-12	0.017981	0.013864	0.88475	1	0.26017	1	1	0.88374	1	1	1	1	1	1	1	1	1
GO_REGULATION_OF_INTERLEUKIN_12_PRODUCTION	4.0066e-12	0.012841	0.0018516	0.81184	1	0.21157	1	1	1	1	0.69032	1	1	1	1	1	1	1
GO_B_CELL_ACTIVATION	4.2593e-13	0.012533	0.022292	0.94556	0.68154	0.16401	1	0.69948	0.73405	1	1	1	1	1	1	0.10214	1	1
KEGG_SYSTEMIC_LUPUS_ERYTHEMATOSUS	3.4009e-13	1	0.67497	1	1	1	1	1	1	0.028362	1	0.014327	1	0.75737	1	1	1	1
GSE3982_MAC_VS_EFF_MEMORY_CD4_TCELL_UP	8.6618e-12	1	0.26201	0.14526	0.58441	0.14709	0.14453	0.47713	0.56625	0.039105	1	0.029124	1	0.5494	1	1	1	1
LAIHO_COLORECTAL_CANCER_SERRATED_UP	2.4223e-11	0.02802	0.15065	0.56143	1	0.52759	1	0.28095	1	1	1	0.10198	1	0.77514	0.66225	1	0.13805	1
GSE22282_HYPOXIA_VS_NORMOXIA_MYELOID_DC_UP	4.3063e-11	0.018501	0.078683	1	0.29612	1	0.60409	0.47713	0.39126	0.15787	1	0.007244	1	0.55092	1	1	1	0.56289
RIZKI_TUMOR_INVASIVENESS_3D_DN	1.3237e-11	0.063533	0.42388	1	0.36051	0.079603	0.098286	0.51879	0.44432	0.26165	1	0.075263	1	1	0.42236	1	1	1
GSE360_DC_VS_MAC_B_MALAYI_HIGH_DOSE_UP	8.6618e-12	0.058466	0.26201	0.4786	0.47342	0.0099773	1	0.70717	1	1	1	0.014398	0.95127	1	0.91995	1	1	1
GSE3982_BCELL_VS_EFF_MEMORY_CD4_TCELL_UP	5.3852e-12	0.16204	0.03429	0.92845	0.25912	0.076316	0.59978	1	1	0.43067	0.96861	0.048861	1	0.32888	1	1	1	1
GO_PEPTIDASE_ACTIVITY	1.3431e-11	0.011805	0.058732	0.86114	0.019193	0.55261	1	0.33463	0.69238	1	0.984	0.013398	1	1	1	1	0.0064195	1
THEILGAARD_NEUTROPHIL_AT_SKIN_WOUND_DN	6.5151e-12	0.0094362	0.23788	0.021487	0.87494	0.047738	1	0.34763	0.26431	0.02172	1	0.00055042	1	1	0.0068191	1	1	1
GSE12366_PLASMA_CELL_VS_NAIVE_BCELL_DN	9.7076e-11	0.017862	0.41823	0.011896	1	0.019656	0.052918	1	0.021006	0.92214	1	0.24392	1	0.75737	0.066911	1	1	1
MARZEC_IL2_SIGNALING_UP	1.3706e-12	0.0011139	0.029176	1	1	0.0067477	0.76596	0.95705	0.24547	0.077828	1	0.026091	1	1	1	1	1	1
GSE360_DC_VS_MAC_L_DONOVANI_UP	7.4031e-12	0.0048503	0.015906	1	1	0.020912	0.60409	0.2478	0.39126	0.079027	1	0.16153	0.95127	0.10966	1	1	1	1
GSE17186_NAIVE_VS_CD21LOW_TRANSITIONAL_BCELL_UP	8.6618e-12	0.0010931	0.03679	1	0.80425	0.70288	1	0.70717	0.094055	0.00034455	1	0.39367	1	0.057376	1	1	1	1
MODULE_177	2.1131e-12	8.7911e-06	0.0051524	1	1	1	0.00018063	0.87686	0.51452	0.45007	1	0.059369	1	1	1	1	1	1
GO_ANTIGEN_PROCESSING_AND_PRESENTATION_OF_PEPTIDE_ANTIGEN	6.4386e-11	1.8482e-06	1	0.61126	1	1	0.00049301	0.0024694	1	0.27848	1	0.0002093	1	1	0.90936	1	1	1
GSE13484_UNSTIM_VS_3H_YF17D_VACCINE_STIM_PBMC_DN	7.4031e-12	6.0463e-06	0.00087113	0.33925	0.99805	0.86635	1	0.0056227	1	1	1	0.0065178	1	1	0.91223	1	1	1
GO_POSITIVE_REGULATION_OF_PEPTIDASE_ACTIVITY	7.405e-12	0.00019445	0.0026664	1	0.12626	1	1	0.014132	0.69238	1	1	0.052339	1	1	1	1	1	1
GO_REGULATION_OF_CYSTEINE_TYPE_ENDOPEPTIDASE_ACTIVITY	4.3893e-12	6.7872e-05	0.0045469	1	0.33985	0.61743	0.38531	0.06416	0.21805	1	1	0.014385	1	1	0.84525	1	1	1
GSE2706_2H_VS_8H_R848_AND_LPS_STIM_DC_DN	8.6833e-13	3.1806e-05	0.0020816	0.91144	1	0.03761	0.5927	0.23854	0.37938	1	0.053883	0.14148	1	1	1	1	1	1
GO_NEGATIVE_REGULATION_OF_MULTI_ORGANISM_PROCESS	8.1535e-13	0.00016887	0.017946	1	0.68433	0.40614	1	0.50878	0.82837	1	0.1	1	1	1	1	1	1	1
GO_CELLULAR_DEFENSE_RESPONSE	9.7155e-13	2.7022e-05	0.05502	1	1	0.27931	1	1	1	1	1	1	1	1	1	1	1	1
GSE29618_BCELL_VS_PDC_DN	3.7472e-13	0.00020784	0.015906	0.33925	1	0.00022007	0.14453	0.00042962	0.39126	1	0.96861	0.73107	1	1	1	1	0.95296	1
GSE3982_MAC_VS_CENT_MEMORY_CD4_TCELL_UP	5.2753e-13	0.004894	0.03762	0.64361	1	0.23774	0.0055649	0.0017214	0.26431	0.68246	1	0.17089	1	0.35645	1	1	1	1
GSE9006_TYPE_1_DIABETES_AT_DX_VS_4MONTH_POST_DX_PBMC_UP	1.1261e-13	0.058466	0.016702	1	1	0.23774	0.31582	0.00010647	0.022651	0.082881	0.96861	0.015121	1	0.028196	1	1	1	1
ISRE_01	3.5791e-14	0.00022449	0.00094181	0.081988	0.068201	0.0010757	0.84988	0.91154	0.92073	1	1	1	1	1	0.93715	1	1	0.54295
SEITZ_NEOPLASTIC_TRANSFORMATION_BY_8P_DELETION_UP	2.0605e-13	9.1609e-05	0.0006606	1	0.45287	0.013149	1	1	1	1	1	1	1	1	1	1	1	1
BRUECKNER_TARGETS_OF_MIRLET7A3_DN	5.7586e-13	0.0071096	0.013281	1	0.68482	0.0049768	1	0.70717	0.78882	1	1	1	1	1	1	1	1	1
GSE17974_IL4_AND_ANTI_IL12_VS_UNTREATED_48H_ACT_CD4_TCELL_UP	8.8942e-14	0.052168	0.0048172	0.11174	0.28581	0.015617	1	1	1	1	1	1	1	1	1	1	1	1
KRAS.DF.V1_UP	6.1097e-13	0.0041583	0.001908	0.11956	0.10976	0.0012102	0.28938	1	0.85528	1	1	1	1	1	0.4589	1	1	1
HELLEBREKERS_SILENCED_DURING_TUMOR_ANGIOGENESIS	3.0081e-14	0.17813	5.5152e-05	0.65479	0.1769	0.00051868	1	1	1	1	1	1	1	1	1	1	1	1
GSE4590_SMALL_VS_LARGE_PRE_BCELL_DN	5.1401e-14	0.077681	0.0026664	0.28791	0.082993	3.2905e-05	1	0.79457	0.47517	1	1	1	1	1	1	1	1	1
GO_REGULATION_OF_SEQUENCE_SPECIFIC_DNA_BINDING_TRANSCRIPTION_FACTOR_ACTIVITY	3.2119e-14	0.013906	0.00010654	0.06999	0.25606	0.0037224	0.58773	1	0.33919	0.34712	1	1	1	1	0.043301	1	1	1
KIM_WT1_TARGETS_8HR_UP	8.0717e-12	0.26105	0.00043898	0.010016	0.84042	0.00021744	1	0.017876	1	1	1	0.74892	1	1	1	1	1	1
GSE17974_IL4_AND_ANTI_IL12_VS_UNTREATED_6H_ACT_CD4_TCELL_DN	8.6833e-13	1	0.00023647	0.0023283	0.63535	0.0034388	1	0.46334	1	1	1	1	1	1	1	1	0.95296	1
IL15_UP.V1_UP	2.7873e-11	0.14542	0.0015901	1	0.9014	0.00034973	0.27363	0.096071	0.7048	0.58333	1	0.82238	1	1	1	1	1	1
GSE29618_PDC_VS_MDC_DAY7_FLU_VACCINE_UP	2.7123e-11	0.66047	8.4852e-05	0.46601	0.063759	0.0039208	0.60409	0.045273	0.56003	1	0.96861	1	1	1	1	1	1	1
GSE360_T_GONDII_VS_B_MALAYI_HIGH_DOSE_DC_UP	3.1639e-11	0.001073	0.00087113	0.80806	0.099282	0.0006226	0.89067	0.046041	0.56502	1	1	1	1	1	1	1	1	1
GSE22886_DC_VS_MONOCYTE_UP	4.3063e-11	1	0.00094162	1	0.48456	2.6811e-05	0.14506	0.11577	1	0.4539	1	0.015121	1	1	1	1	0.95296	0.56289
YAGI_AML_WITH_11Q23_REARRANGED	3.5807e-11	0.00098489	0.0054398	0.010393	0.00041805	8.9787e-05	1	0.40029	0.67931	1	1	0.17905	1	0.5404	0.85645	1	1	1
GSE360_CTRL_VS_T_GONDII_DC_DN	1.6962e-12	0.001073	0.00087113	1	0.00021652	0.020912	0.31232	0.99423	1	1	1	0.54878	1	1	1	1	1	1
GO_CELLULAR_RESPONSE_TO_EXTERNAL_STIMULUS	1.9607e-11	7.8958e-05	0.00024382	0.64382	0.0002366	0.068128	1	0.28278	0.73405	1	1	0.63568	1	1	1	1	1	1
GSE360_T_GONDII_VS_B_MALAYI_LOW_DOSE_DC_UP	1.9775e-11	0.00018962	7.5285e-05	0.92062	0.057143	0.018941	1	0.70572	1	1	1	0.23732	1	1	1	1	1	1
GSE22601_IMMATURE_CD4_SINGLE_POSITIVE_VS_DOUBLE_POSITIVE_THYMOCYTE_DN	2.345e-12	0.00021691	0.00031019	0.090345	0.59655	0.14915	0.31582	1	1	0.4539	1	0.17089	1	1	0.51256	1	1	1
GSE15735_CTRL_VS_HDAC_INHIBITOR_TREATED_CD4_TCELL_2H_UP	1.0139e-11	0.00021691	9.8008e-05	0.23558	0.10849	0.37066	0.31582	1	0.56625	1	1	1	1	1	0.22857	1	1	1
GSE3982_EOSINOPHIL_VS_NEUTROPHIL_DN	2.204e-13	0.00098489	0.0021816	0.042824	0.057143	0.074653	1	0.24155	0.38231	1	0.96861	1	1	1	1	1	1	1
GSE2770_TGFB_AND_IL4_VS_IL12_TREATED_ACT_CD4_TCELL_2H_DN	3.2783e-12	0.00093439	0.00068647	0.073173	0.31351	0.070527	1	0.98702	0.042117	1	1	1	1	1	1	1	1	1
GSE19772_CTRL_VS_HCMV_INF_MONOCYTES_UP	1.9955e-12	0.018497	2.7646e-05	0.0065704	0.028734	0.14709	1	0.2478	0.87546	1	0.4918	0.92738	1	1	0.91995	1	1	1
KEGG_LEUKOCYTE_TRANSENDOTHELIAL_MIGRATION	3.5587e-13	0.032709	6.9004e-05	0.61783	0.58441	0.19978	1	1	0.40161	1	1	1	1	1	1	1	1	1
GO_MYELOID_CELL_DIFFERENTIATION	1.681e-12	0.0038114	1.507e-05	0.73358	0.14078	0.19849	0.87044	0.68602	0.71329	0.85787	1	1	1	1	1	1	1	1
GSE23321_CENTRAL_MEMORY_VS_NAIVE_CD8_TCELL_UP	7.4031e-12	0.058466	2.6101e-05	0.63323	0.36586	0.14419	0.60409	0.47713	0.16313	1	0.96861	1	1	1	0.50443	1	0.67849	1
MOSERLE_IFNA_RESPONSE	7.85e-11	0.0026167	1.2168e-05	1	1	1	1	1	1	1	1	1	1	1	1	1	1	1
GO_MYELOID_LEUKOCYTE_DIFFERENTIATION	2.4957e-11	0.017515	1.1148e-05	0.83957	0.7092	0.22048	1	1	0.73352	0.69436	1	1	1	1	1	1	1	1
MODULE_146	2.7344e-12	1	2.018e-05	1	0.15995	0.25138	1	1	1	1	1	1	1	1	1	1	1	0.064655
LINDGREN_BLADDER_CANCER_HIGH_RECURRENCE	1.6816e-12	0.85776	5.3927e-06	1	1	0.42698	1	1	1	0.73743	1	1	1	1	1	1	1	1
GSE3982_BCELL_VS_TH2_UP	2.3208e-11	0.66047	1.5619e-06	0.3243	0.038643	0.22719	1	1	1	1	0.96861	1	1	1	1	1	1	1
GSE18791_CTRL_VS_NEWCASTLE_VIRUS_DC_14H_DN	1.681e-12	0.051831	3.887e-06	1	0.040671	0.015044	1	0.97018	0.8403	1	1	1	1	1	1	1	1	1
GSE3982_BCELL_VS_BASOPHIL_DN	5.2753e-13	0.66047	2.9178e-05	0.14882	0.073446	0.044455	1	1	0.87548	1	1	0.93414	1	1	1	1	1	1
GSE22886_NAIVE_CD8_TCELL_VS_DC_UP	7.4031e-12	1	7.349e-06	0.02561	0.67951	1	0.89067	0.47713	0.022049	1	1	1	1	0.055631	0.91223	1	1	1
GSE22611_NOD2_TRANSDUCED_VS_CTRL_HEK293T_STIMULATED_WITH_MDP_2H_UP	1.2959e-13	1	5.5564e-06	0.017958	0.22461	0.3867	1	0.90676	0.094055	1	1	0.33574	1	0.045269	1	1	1	1
MODULE_361	6.3189e-14	1	1.9491e-08	1	0.086878	0.37961	1	1	1	1	1	1	1	1	1	1	1	1
ONDER_CDH1_SIGNALING_VIA_CTNNB1	6.7566e-15	0.18741	6.8251e-10	1	0.11913	0.27909	1	1	1	1	1	1	1	1	1	1	1	1
PHONG_TNF_TARGETS_UP	4.3515e-12	0.41158	1.3196e-08	1	0.60519	0.14915	1	1	0.94423	1	1	1	1	1	1	1	1	1
SWEET_KRAS_TARGETS_UP	1.3481e-14	1	6.1086e-08	1	0.13816	0.0027342	1	1	1	1	1	1	1	1	1	1	1	1
GSE22886_NAIVE_TCELL_VS_NEUTROPHIL_DN	3.7472e-13	0.66047	4.3882e-07	0.22612	0.043367	0.0040881	1	1	0.73405	1	0.4918	1	1	1	1	1	1	1
BROWNE_HCMV_INFECTION_18HR_DN	1.9035e-13	1	1.5134e-06	0.94556	0.0016815	0.083989	1	1	1	1	1	1	1	0.022318	1	1	0.85049	1
GSE13485_DAY7_VS_DAY21_YF17D_VACCINE_PBMC_UP	1.1153e-14	8.5037e-07	3.8997e-09	0.45807	0.43961	0.04016	0.89067	0.99423	0.090847	1	0.4918	1	1	1	1	1	1	1
GSE34156_UNTREATED_VS_6H_NOD2_AND_TLR1_TLR2_LIGAND_TREATED_MONOCYTE_DN	1.4878e-12	4.3452e-06	9.7511e-07	0.28791	1	1	1	1	0.69238	1	0.89909	0.052339	1	1	0.047485	1	1	1
GSE18791_CTRL_VS_NEWCASTLE_VIRUS_DC_18H_DN	1.0031e-14	0.0035701	1.7728e-07	1	1	0.11163	1	1	0.49768	1	1	0.99208	1	1	1	1	1	1
GSE2706_R848_VS_R848_AND_LPS_2H_STIM_DC_DN	5.1123e-14	0.00074055	3.8797e-08	1	0.08645	0.46541	1	1	0.83427	1	0.96861	1	1	1	1	1	0.93098	1
GSE6092_IFNG_VS_IFNG_AND_B_BURGDORFERI_INF_ENDOTHELIAL_CELL_DN	1.3672e-14	0.00041357	4.474e-06	0.91585	1	0.0074763	1	0.60804	0.91963	0.94226	0.96861	0.015016	1	1	1	1	1	1
GSE5679_PPARG_LIGAND_ROSIGLITAZONE_VS_RARA_AGONIST_AM580_TREATED_DC_DN	3.9359e-15	3.8039e-05	9.4294e-05	0.34456	0.15036	0.36836	1	1	0.049457	1	0.96861	1	1	1	0.91995	1	1	1
GSE17186_MEMORY_VS_CD21HIGH_TRANSITIONAL_BCELL_DN	2.3692e-14	0.00021691	9.8008e-05	0.14882	0.81484	0.022171	0.31582	0.99423	0.049457	1	0.4918	0.74833	1	1	0.70653	1	1	1
GSE33374_CD8_ALPHAALPHA_VS_ALPHABETA_CD161_HIGH_TCELL_DN	1.1261e-13	6.3271e-06	9.8008e-05	1	1	0.37066	0.60409	0.017073	0.049457	0.68246	1	0.10099	1	0.78808	1	1	1	1
GSE14386_UNTREATED_VS_IFNA_TREATED_ACT_PBMC_MS_PATIENT_DN	1.7068e-14	3.1368e-06	5.1716e-05	0.14942	0.65806	0.78399	0.011868	1	0.092932	0.71226	1	0.99353	1	1	1	1	1	1
GSE44732_UNSTIM_VS_IL27_STIM_IMATURE_DC_DN	1.03e-12	3.3034e-05	7.5285e-05	1	0.12597	0.13587	0.0047593	1	0.020371	1	1	1	1	1	1	1	1	1
CASORELLI_ACUTE_PROMYELOCYTIC_LEUKEMIA_UP	3.8369e-15	1	2.0308e-05	0.0015845	0.29738	0.078348	1	0.90027	0.59833	1	1	1	1	1	0.66938	1	1	1
GSE29618_BCELL_VS_MONOCYTE_UP	1.4892e-16	1	5.9705e-05	0.00936	1	0.12344	0.57336	0.44973	0.72571	1	1	0.21203	1	0.9725	1	1	1	1
GSE29618_BCELL_VS_MONOCYTE_DAY7_FLU_VACCINE_UP	2.6326e-14	1	4.7815e-06	0.019655	1	0.0075283	0.88516	0.98132	1	0.40044	0.96861	0.49241	1	1	0.4589	1	1	1
GSE42724_NAIVE_BCELL_VS_PLASMABLAST_DN	3.8285e-14	0.37751	7.1106e-05	5.672e-05	0.85799	0.07257	0.050331	0.042314	0.15323	0.90454	1	1	1	1	1	1	1	1
GSE10325_LUPUS_CD4_TCELL_VS_LUPUS_MYELOID_UP	4.1903e-16	0.66047	0.0060687	7.8834e-06	0.1322	0.019656	1	1	1	1	1	0.90167	1	1	1	1	1	1
GSE5542_UNTREATED_VS_IFNA_AND_IFNG_TREATED_EPITHELIAL_CELLS_6H_DN	2.2024e-15	0.16204	0.0022699	6.6068e-05	0.090777	0.076316	1	0.11229	1	1	1	1	1	1	0.67535	1	1	1
GSE360_T_GONDII_VS_M_TUBERCULOSIS_MAC_DN	2.1516e-17	0.018334	0.00087113	0.00052939	0.79693	0.53587	0.89067	0.99423	0.56502	0.67313	1	1	1	1	1	1	1	1
KONDO_EZH2_TARGETS	1.5747e-13	1	7.2274e-06	0.0011295	0.002211	0.0017266	1	1	1	1	1	1	1	1	0.49813	1	1	1
GSE22886_NAIVE_CD4_TCELL_VS_MONOCYTE_UP	1.1153e-14	1	0.00026222	0.011896	0.0025748	0.076316	1	0.99423	1	0.92214	1	0.71043	1	1	1	1	1	1
GO_CELLULAR_RESPONSE_TO_OXYGEN_CONTAINING_COMPOUND	6.3112e-14	0.16408	0.00039758	0.016584	0.0045566	0.0092285	0.75436	1	0.39126	1	1	0.73107	1	1	1	1	1	1
GSE16450_CTRL_VS_IFNA_6H_STIM_IMMATURE_NEURON_CELL_LINE_DN	1.2154e-15	0.055321	0.00022369	0.0003773	0.00026162	0.070527	1	1	1	1	1	1	1	1	1	1	1	1
LINDGREN_BLADDER_CANCER_CLUSTER_2A_DN	6.4241e-11	0.44863	0.0012975	0.00032577	0.033654	0.10976	1	1	1	1	1	0.48937	1	1	0.34541	1	1	1
GO_EXTRINSIC_COMPONENT_OF_MEMBRANE	6.3191e-11	0.017155	0.0011189	3.0766e-05	0.0019184	0.6536	1	0.68378	0.93907	1	1	0.87678	1	1	0.98042	1	1	1
GSE3920_UNTREATED_VS_IFNG_TREATED_FIBROBLAST_DN	1.429e-11	0.59692	1.3002e-06	1.0555e-05	0.027255	0.019635	1	1	0.6074	1	1	1	1	1	0.19702	1	1	1
GSE17974_CTRL_VS_ACT_IL4_AND_ANTI_IL12_72H_CD4_TCELL_UP	7.1452e-11	0.66047	0.014033	5.1992e-08	0.75018	0.51151	1	1	1	1	1	1	1	1	0.47902	1	1	1
GSE12366_GC_VS_MEMORY_BCELL_DN	9.2564e-15	0.00098489	0.00075806	2.1656e-05	0.08605	0.074653	1	0.70572	0.38231	1	0.96861	1	1	1	0.88774	1	1	1
GSE7460_CTRL_VS_TGFB_TREATED_ACT_TCONV_DN	1.1261e-13	0.0010931	0.03762	8.8906e-05	0.10849	0.23774	1	0.70717	0.16313	1	1	1	1	1	1	1	1	1
GSE3920_IFNA_VS_IFNB_TREATED_ENDOTHELIAL_CELL_UP	3.4991e-12	0.00033593	0.0050203	4.6735e-05	0.107	0.12312	1	1	0.89238	1	1	1	1	1	1	1	1	1
GSE37416_12H_VS_48H_F_TULARENSIS_LVS_NEUTROPHIL_UP	7.9052e-14	3.733e-05	0.0024552	0.00020775	1	0.53587	1	1	0.39126	1	0.19299	0.25655	1	1	0.0085483	1	1	1
GSE1460_INTRATHYMIC_T_PROGENITOR_VS_NAIVE_CD4_TCELL_ADULT_BLOOD_DN	4.587e-12	5.4323e-06	0.0021816	2.2709e-06	0.013468	0.5192	1	0.70572	1	1	0.96861	1	1	1	1	1	1	1
GO_ENZYME_ACTIVATOR_ACTIVITY	8.6428e-14	0.00098489	0.03679	7.5268e-05	0.090671	0.0014778	0.18561	0.56249	0.036699	1	0.96861	1	1	0.55092	0.007096	1	1	1
BROWNE_HCMV_INFECTION_24HR_DN	5.8513e-11	0.48488	1.114e-07	0.24446	0.092677	2.0014e-05	1	1	0.98889	1	1	1	1	1	1	1	1	1
GO_REGULATION_OF_EPITHELIAL_CELL_MIGRATION	6.4031e-11	0.27169	1.2736e-07	0.047667	0.014451	0.00025847	1	0.86138	0.88374	1	1	1	1	1	1	1	1	1
CSR_LATE_UP.V1_DN	6.4031e-11	0.098976	5.9501e-07	0.71257	0.0022715	0.0055598	1	1	0.73405	1	1	1	1	1	1	1	0.24418	1
ZWANG_CLASS_1_TRANSIENTLY_INDUCED_BY_EGF	1.7268e-11	0.016964	7.7256e-07	0.00050937	0.0006401	1.4645e-05	1	1	0.31637	1	1	1	1	1	0.024153	1	1	1
GSE2770_IL12_VS_TGFB_AND_IL12_TREATED_ACT_CD4_TCELL_48H_UP	3.6973e-11	0.0048747	4.7393e-07	0.0013626	0.21169	2.491e-05	1	1	1	1	0.96861	1	1	1	1	1	1	1
ZWANG_CLASS_3_TRANSIENTLY_INDUCED_BY_EGF	7.8601e-15	0.0083176	2.1805e-06	2.1453e-05	0.32052	1.024e-05	1	0.7927	0.6973	1	1	1	1	1	1	1	1	1
GO_ACTIN_BINDING	2.8751e-14	0.055949	1.9322e-05	0.00017062	0.0025309	2.4298e-06	1	0.1137	0.72571	1	1	1	1	1	1	1	1	1
RAF_UP.V1_UP	2.7752e-16	0.017143	7.1583e-08	0.00099829	0.034168	5.6811e-05	1	0.98944	0.73352	1	1	1	1	1	1	1	0.95296	1
GO_NEGATIVE_REGULATION_OF_INTRACELLULAR_SIGNAL_TRANSDUCTION	3.6835e-13	0.03997	0.00025128	0.00015897	0.010769	4.9812e-05	0.065892	1	0.019013	1	1	0.13054	1	1	0.81873	1	1	1
GO_TRANSMEMBRANE_RECEPTOR_PROTEIN_TYROSINE_KINASE_SIGNALING_PATHWAY	6.4227e-13	0.0049373	3.5404e-06	3.7233e-06	0.00011247	2.0177e-05	1	0.31264	0.001597	1	1	1	1	1	0.3962	1	1	1
GO_REGULATION_OF_SMALL_GTPASE_MEDIATED_SIGNAL_TRANSDUCTION	7.4363e-13	0.63364	0.1118	4.2424e-06	0.00045376	1.39e-05	0.11427	1	0.16229	1	1	1	1	1	0.34343	1	1	1
MODULE_179	2.2168e-16	0.62178	0.011173	0.0020529	0.0065452	0.64547	1	0.14163	0.73352	0.62415	1	0.0014092	1	1	1	1	1	0.85473
MODULE_255	1.0924e-15	0.57938	0.026725	0.003366	0.0089109	0.57714	1	0.20999	0.66754	0.86813	1	0.0012362	1	1	1	1	1	0.73793
MODULE_317	3.9434e-15	0.55581	0.03853	0.0042384	0.017187	0.54227	1	0.31127	0.6201	0.80206	1	0.00078826	1	1	1	1	1	0.67863
MODULE_378	7.4981e-15	0.54495	0.035862	0.0035421	0.013851	0.63745	1	0.29725	0.59833	0.76525	1	0.00062128	1	1	1	1	1	0.64712
MODULE_459	1.599e-14	0.53402	0.033667	0.0030704	0.016662	0.85347	1	0.28589	0.58155	0.73795	1	0.00051801	1	1	1	1	1	0.62326
MODULE_532	1.3844e-12	0.69216	0.11122	0.004199	0.011733	0.88063	1	0.2392	0.62193	0.94404	1	0.00015259	1	1	1	1	1	0.85288
GSE1432_6H_VS_24H_IFNG_MICROGLIA_UP	1.1261e-13	0.16223	0.0068587	0.64361	0.91832	0.022171	0.31582	0.046842	0.39126	1	1	8.127e-05	1	1	0.70653	1	1	1
GSE7460_FOXP3_MUT_VS_WT_ACT_WITH_TGFB_TCONV_UP	1.1261e-13	0.66047	0.016702	1	1	0.37066	0.057056	0.017073	0.73405	1	1	0.0014092	1	0.55092	0.70653	1	0.67851	1
GO_T_CELL_RECEPTOR_SIGNALING_PATHWAY	3.3394e-15	0.017155	0.0331	0.20627	1	1	0.59729	0.090193	0.25737	0.39034	1	2.5463e-05	1	0.61701	1	1	1	1
GSE32901_NAIVE_VS_TH1_CD4_TCELL_DN	7.6184e-14	0.094708	0.066177	1	1	0.86655	9.6556e-06	1	1	0.88499	1	2.5257e-05	1	0.63199	1	1	1	1
GSE22601_IMMATURE_CD4_SINGLE_POSITIVE_VS_CD4_SINGLE_POSITIVE_THYMOCYTE_UP	8.6618e-12	0.058466	1	0.63792	0.69373	0.70288	0.89067	0.47713	0.56625	0.67756	1	2.903e-06	0.95127	0.11319	1	1	1	1
GSE22229_RENAL_TRANSPLANT_IMMUNOSUPP_THERAPY_VS_HEALTHY_PBMC_UP	8.6618e-12	1	0.62277	1	1	0.14709	0.0054186	0.11493	0.73405	0.15446	1	2.903e-06	1	1	0.13195	1	1	1
GSE4748_CTRL_VS_CYANOBACTERIUM_LPSLIKE_STIM_DC_3H_DN	3.6973e-11	0.16223	1	1	1	0.54025	0.001435	0.00010353	0.094055	0.081103	1	2.6737e-07	1	0.027488	1	1	1	1
SMIRNOV_RESPONSE_TO_IR_6HR_DN	8.1468e-17	0.11489	0.074403	1	0.97195	1	1.4472e-10	0.00058739	0.81573	0.93766	1	0.58715	1	1	1	1	1	1
GSE24634_IL4_VS_CTRL_TREATED_NAIVE_CD4_TCELL_DAY10_UP	2.7123e-11	0.38127	0.0062855	0.46601	0.19617	0.1419	3.8868e-07	0.70717	1	0.66829	1	0.38089	1	1	0.90412	1	1	1
GSE17186_NAIVE_VS_CD21LOW_TRANSITIONAL_BCELL_CORD_BLOOD_DN	5.2753e-13	0.16223	0.43497	0.14882	1	0.23774	4.6903e-07	0.99423	0.73405	0.15787	1	1	1	1	0.13565	1	1	1
GSE360_T_GONDII_VS_B_MALAYI_HIGH_DOSE_MAC_UP	8.6618e-12	0.018497	0.077469	0.14526	0.58441	0.70288	0.00033937	0.2478	0.73405	0.0071673	1	0.55432	1	1	0.69851	1	1	1
GSE15735_2H_VS_12H_HDAC_INHIBITOR_TREATED_CD4_TCELL_DN	1.9955e-12	1	0.077469	0.23106	1	0.0017184	7.2987e-05	0.0016991	0.022338	0.039105	1	0.55432	1	1	1	1	1	1
SENESE_HDAC1_TARGETS_UP	4.5144e-14	0.018497	0.0018561	0.00028681	0.85799	0.00084953	0.45838	0.34201	0.54085	0.68246	1	1.5496e-08	1	1	5.1484e-09	1	1	1
SENESE_HDAC3_TARGETS_UP	5.175e-14	0.0048747	3.114e-06	7.0799e-06	0.010993	0.0017184	1	0.056361	0.78992	1	1	2.1311e-05	1	1	3.8863e-08	1	1	1
NUYTTEN_NIPP1_TARGETS_UP	3.9356e-11	0.00062255	1.0816e-05	5.2285e-06	0.044444	0.33104	1	0.16364	1	0.12769	0.96861	4.8382e-06	0.49679	1	0.00024899	1	0.090627	1
GSE16385_ROSIGLITAZONE_IL4_VS_IFNG_TNF_STIM_MACROPHAGE_UP	2.345e-12	0.058466	0.00031019	1.0385e-07	1	0.022171	1	1	1	1	1	0.93414	1	1	8.8666e-06	1	1	1
GO_REGULATION_OF_TRANSFERASE_ACTIVITY	7.3699e-11	0.027272	1.7716e-08	9.6489e-05	0.00016541	1.4658e-06	3.0747e-08	0.0032942	0.0084884	0.00068518	1	3.602e-07	1	0.8308	0.34418	1	1	1
GO_NEGATIVE_REGULATION_OF_PROTEIN_METABOLIC_PROCESS	2.9123e-14	1.6289e-05	0.012113	0.00025961	0.00027777	0.00013251	0.00027792	0.0092319	0.0075212	0.028048	1	3.8871e-09	1	1	0.28595	1	1	1
GO_REGULATION_OF_PROTEOLYSIS	8.1698e-19	2.3923e-05	0.0004473	1	0.3054	0.11004	0.020379	0.057545	0.33532	0.16988	1	1.0653e-09	1	0.20325	0.77974	1	0.95296	1
ETS2_B	7.3444e-15	0.0079641	4.9807e-05	0.34121	0.034849	0.14709	1	0.037084	0.050302	1	1	1	1	1	0.97789	1	1	1
GSE13484_12H_UNSTIM_VS_YF17D_VACCINE_STIM_PBMC_DN	3.9359e-15	0.0048747	9.4294e-05	0.049637	0.58441	0.23774	1	0.2478	0.26431	1	1	1	1	1	1	1	1	1
TSAI_RESPONSE_TO_IONIZING_RADIATION	1.7068e-14	0.019732	0.0006606	0.91061	0.53296	0.1419	0.12971	0.10546	0.092932	1	1	0.99353	1	1	1	1	1	1
MODULE_289	9.7964e-15	1	0.00012806	0.70329	0.21839	0.40614	1	1	1	1	1	1	1	1	1	1	1	0.0023053
MODULE_375	1.1643e-14	1	0.00063842	0.53918	1	0.3483	1	1	1	1	1	1	1	1	1	1	1	0.038888
GSE9006_HEALTHY_VS_TYPE_1_DIABETES_PBMC_AT_DX_DN	2.2024e-15	0.38127	2.3243e-05	0.79008	0.55033	0.52272	0.052918	0.99423	1	0.92214	0.96861	0.90167	1	1	0.33299	1	1	1
GO_REGULATION_OF_INTERLEUKIN_1_PRODUCTION	3.2518e-15	0.094708	1.9322e-05	1	0.87548	1	1	1	1	1	1	1	1	1	1	1	1	1
PENG_RAPAMYCIN_RESPONSE_UP	1.1261e-13	1	0.016702	1	0.018612	0.14915	0.31582	0.24877	0.094055	0.93766	1	1	0.56861	0.058574	1	1	1	1
GSE1460_DP_THYMOCYTE_VS_NAIVE_CD4_TCELL_ADULT_BLOOD_DN	1.1153e-14	0.16204	0.0022699	0.13481	0.43961	0.22719	0.017024	0.70717	0.25868	1	0.96861	1	1	0.10294	1	1	1	1
GSE3982_DC_VS_MAC_LPS_STIM_DN	4.4488e-13	0.66047	0.0066855	0.34456	0.045718	0.082292	0.001435	0.47713	0.56625	1	0.19299	1	1	1	1	1	0.95296	1
GSE29618_MONOCYTE_VS_MDC_DAY7_FLU_VACCINE_DN	6.6299e-14	0.66047	2.4732e-05	0.79997	1	0.041367	0.14226	0.016376	0.87289	0.66829	1	0.05075	1	0.19755	1	1	1	1
GSE360_L_MAJOR_VS_B_MALAYI_HIGH_DOSE_DC_UP	1.9729e-14	0.38127	0.0066855	0.4786	0.58441	0.043626	0.89067	0.0057445	0.39126	1	1	0.26256	1	1	1	1	0.95296	1
GSE3982_MAC_VS_NKCELL_UP	5.2753e-13	0.16223	0.0068587	0.23558	0.073446	0.044455	0.14506	0.017073	0.39126	1	0.4918	0.056928	1	1	1	1	1	1
GSE21774_CD62L_POS_CD56_DIM_VS_CD62L_NEG_CD56_DIM_NK_CELL_DN	1.9729e-14	0.66047	9.4294e-05	1	0.10337	0.021518	0.89067	0.11493	0.87546	1	0.4918	0.92738	1	1	1	1	0.95296	1
GO_NEGATIVE_REGULATION_OF_RESPONSE_TO_WOUNDING	9.0133e-15	0.51083	0.00087492	0.60205	0.052045	0.041928	1	0.79457	1	1	1	1	1	1	1	1	1	1
GO_REGULATION_OF_PEPTIDYL_TYROSINE_PHOSPHORYLATION	2.3143e-13	0.19487	0.00060676	0.58811	0.1343	0.007755	1	1	0.65205	1	0.56487	1	1	1	1	1	1	1
GO_TISSUE_REMODELING	2.9353e-13	1	0.00049787	0.74966	0.39496	0.0308	1	0.44421	0.86212	1	1	1	1	1	1	1	1	1
HAHTOLA_MYCOSIS_FUNGOIDES_CD4_UP	3e-14	0.0034365	0.019134	1	0.077099	0.58035	1	1	0.93294	1	1	1	1	1	1	1	1	1
GSE1740_MCSF_VS_MCSF_AND_IFNG_DAY2_DERIVED_MACROPHAGE_UP	1.0031e-14	0.014437	0.004267	1	0.98884	0.64127	1	0.21333	1	1	0.96861	1	1	1	1	1	1	0.47662
GO_RESPONSE_TO_INTERLEUKIN_1	4.1842e-14	0.001168	0.00097631	0.99064	0.42824	0.99584	1	0.6104	0.82507	1	1	1	1	1	1	1	1	1
GO_REGULATION_OF_LEUKOCYTE_MEDIATED_CYTOTOXICITY	7.4412e-14	0.0017482	0.1239	0.83328	1	0.78963	1	1	1	1	0.038157	1	1	1	1	1	1	1
GO_REGULATION_OF_CELL_KILLING	4.5307e-14	0.003659	0.020506	0.94556	1	0.59367	1	1	1	1	0.053883	1	1	1	1	1	1	1
GO_REGULATION_OF_RESPONSE_TO_BIOTIC_STIMULUS	3.112e-14	0.012626	0.010231	1	1	0.28791	1	0.62695	0.20389	0.78108	0.11444	0.12261	1	1	1	1	1	1
TARTE_PLASMA_CELL_VS_B_LYMPHOCYTE_DN	7.5921e-14	0.22973	0.012299	0.58612	1	1	1	1	1	1	1	1	1	1	1	1	1	1
LIANG_SILENCED_BY_METHYLATION_2	7.4412e-14	0.080794	0.010041	1	1	0.48061	1	1	1	1	0.72531	1	1	1	1	1	1	1
GO_CHEMOKINE_RECEPTOR_BINDING	3.873e-14	0.094708	0.013864	1	1	0.83384	1	1	1	1	1	1	1	1	1	1	1	1
GO_REGULATION_OF_INTERLEUKIN_2_PRODUCTION	8.4606e-14	0.064872	0.0066572	0.4573	1	1	1	0.98749	0.82507	1	1	0.96117	1	1	1	1	1	1
GO_LYMPHOCYTE_CHEMOTAXIS	7.5921e-14	0.22973	0.0023357	1	1	1	1	1	1	1	1	1	1	1	1	1	1	1
GO_REGULATION_OF_LEUKOCYTE_APOPTOTIC_PROCESS	2.1261e-14	0.045861	0.015858	0.64058	0.56903	1	0.47096	0.72247	0.56625	1	1	1	1	1	1	1	1	1
GSE1740_UNSTIM_VS_IFNA_STIMULATED_MCSF_IFNG_DERIVED_MACROPHAGE_UP	8.2444e-15	0.34873	0.02529	1	0.17608	0.63304	0.84988	0.20974	0.49511	1	1	1	1	1	1	1	0.37051	1
GO_COLLAGEN_BINDING	9.7079e-15	0.43007	0.0063273	0.9662	0.10133	0.34098	1	1	1	1	1	1	1	1	1	1	1	1
GSE8921_UNSTIM_VS_TLR1_2_STIM_MONOCYTE_24H_UP	3.9359e-15	0.16223	0.0066855	0.087775	0.070605	0.36836	1	0.99423	0.56625	1	1	0.39367	1	1	0.22632	1	1	1
GNF2_JAK1	1.1669e-15	0.67094	0.13169	0.83328	1	1	1	1	1	1	1	1	1	1	1	1	1	1
GO_REGULATION_OF_B_CELL_PROLIFERATION	1.2166e-15	0.9085	0.13541	0.86114	0.43103	1	0.69423	1	0.87546	1	1	1	1	1	1	1	1	1
GNF2_MATK	6.0092e-16	1	0.074616	1	1	1	1	1	1	1	1	1	1	1	1	1	1	1
BIOCARTA_NKT_PATHWAY	2.4328e-15	1	0.10849	1	1	0.89715	1	1	1	1	0.40355	1	1	1	1	1	1	1
TIAN_TNF_SIGNALING_VIA_NFKB	9.9829e-16	0.65304	0.022082	1	1	1	1	1	0.58155	1	1	1	1	1	1	1	1	1
GO_NEGATIVE_REGULATION_OF_CYTOKINE_SECRETION	1.0072e-14	1	0.020519	1	1	1	1	1	0.78882	1	1	1	1	1	1	1	1	1
GO_POSITIVE_REGULATION_OF_B_CELL_ACTIVATION	1.3481e-14	0.55033	0.1519	1	1	1	1	1	1	0.53662	1	1	1	1	1	1	1	1
GNF2_MMP1	1.1669e-15	0.67094	0.40969	1	1	0.072194	1	1	1	1	1	1	1	1	1	1	1	1
MODULE_399	3.6003e-15	1	0.64942	1	0.3688	0.087881	1	1	0.85568	1	1	0.69473	1	1	1	1	1	1
GNF2_SPI1	5.3601e-15	1	0.89396	1	1	0.23774	1	1	0.33921	1	0.4918	1	1	1	1	1	1	1
KEGG_PRIMARY_IMMUNODEFICIENCY	1.0865e-14	0.70643	1	0.88475	1	0.57714	1	1	0.71495	1	1	1	1	1	1	1	1	1
BIOCARTA_TCYTOTOXIC_PATHWAY	6.1079e-15	1	1	1	1	1	1	1	1	1	1	1	1	1	1	1	1	1
BIOCARTA_THELPER_PATHWAY	6.1079e-15	1	1	1	1	1	1	1	1	1	1	1	1	1	1	1	1	1
GO_T_CELL_MIGRATION	4.2696e-15	1	1	1	1	1	1	1	1	1	1	1	1	1	1	1	1	1
FINETTI_BREAST_CANCER_KINOME_GREEN	1.8697e-15	1	0.61474	1	1	1	1	1	1	1	1	1	1	1	1	1	1	1
REACTOME_TCR_SIGNALING	3.6003e-15	0.34969	0.31295	0.049871	1	1	1	0.52613	0.85568	1	1	0.69473	1	1	1	1	1	1
GSE19888_ADENOSINE_A3R_INH_VS_INH_PRETREAT_AND_ACT_WITH_TCELL_MEMBRANES_MAST_CELL_UP	2.3692e-14	0.38127	0.15065	0.0014423	0.29612	0.70796	1	1	0.39126	1	0.96861	1	1	1	1	1	1	1
MODULE_169	1.3931e-16	0.071901	0.0037636	1	0.034271	0.22048	1	0.49558	0.73352	1	1	1	1	1	1	1	1	1
GO_MULTICELLULAR_ORGANISM_METABOLIC_PROCESS	4.8641e-17	0.24127	0.010548	1	0.088607	0.20089	1	1	1	1	1	1	1	1	1	1	1	1
BIDUS_METASTASIS_DN	1.2936e-17	0.024497	0.0087148	0.45434	0.022507	0.045563	1	1	1	1	0.92002	1	1	0.18358	1	1	1	1
REACTOME_INTEGRIN_CELL_SURFACE_INTERACTIONS	2.2569e-17	0.17337	0.0045057	0.23159	0.74618	0.0062727	1	0.72247	1	1	1	1	1	1	1	1	1	1
GSE12366_NAIVE_VS_MEMORY_BCELL_DN	1.8311e-16	0.054425	0.013019	0.038266	0.39284	0.016913	0.88516	0.98132	0.73246	1	1	1	1	1	0.63756	1	1	1
GSE32164_RESTING_DIFFERENTIATED_VS_CMYC_INHIBITED_MACROPHAGE_UP	1.7627e-16	0.058466	0.00094162	0.81184	0.21856	0.010243	0.60409	1	1	1	1	0.10099	1	1	1	1	1	1
REACTOME_CELL_SURFACE_INTERACTIONS_AT_THE_VASCULAR_WALL	1.6007e-16	0.19652	0.00038098	0.93151	1	1	1	0.012152	0.8403	1	1	0.93414	1	1	1	1	1	1
REACTOME_CHEMOKINE_RECEPTORS_BIND_CHEMOKINES	5.9997e-18	0.9085	0.00053596	1	1	0.81306	1	1	1	1	1	1	1	1	1	1	1	1
PAPASPYRIDONOS_UNSTABLE_ATEROSCLEROTIC_PLAQUE_UP	1.689e-17	0.077629	0.0020537	1	1	0.78196	1	0.18102	0.56625	1	1	1	1	1	1	1	1	1
GO_POSITIVE_REGULATION_OF_LYMPHOCYTE_MEDIATED_IMMUNITY	3.8011e-17	0.14234	0.0020885	1	1	1	1	0.67027	1	0.33819	0.26724	0.99208	1	1	1	1	1	1
WESTON_VEGFA_TARGETS	1.0088e-16	0.31638	0.00061975	1	0.45629	0.16021	1	0.56765	0.78006	0.87477	1	1	1	1	1	1	1	1
GU_PDEF_TARGETS_UP	1.0163e-15	1	0.0024552	0.53231	0.41541	0.39632	1	1	1	1	1	1	1	1	1	1	1	1
GO_ALPHA_BETA_T_CELL_ACTIVATION	7.3504e-16	0.36515	0.0024658	1	1	0.49252	1	1	1	1	1	1	1	1	1	1	1	1
GSE360_CTRL_VS_T_GONDII_DC_UP	7.6536e-16	0.66047	0.00029852	0.63792	0.045718	0.14709	1	0.47713	0.87546	1	0.96861	0.92738	1	1	0.69851	1	1	1
GO_REGULATION_OF_WOUND_HEALING	3.55e-16	1	0.00055904	0.5192	0.0054893	0.63468	1	1	1	1	1	1	1	1	1	1	1	1
GO_PLATELET_ACTIVATION	7.9039e-17	0.45855	0.00042909	0.20627	0.038947	0.73518	1	0.47301	0.39126	1	0.78798	1	1	1	1	1	1	1
PID_CD8_TCR_PATHWAY	4.3492e-16	0.080794	0.1239	0.53414	1	0.78963	1	0.53958	0.86948	1	1	0.71202	1	1	1	1	1	1
DEMAGALHAES_AGING_UP	1.2166e-15	0.087417	0.043453	1	0.63023	0.10396	1	1	0.87546	1	1	1	1	1	1	1	1	1
GO_POSITIVE_REGULATION_OF_TUMOR_NECROSIS_FACTOR_SUPERFAMILY_CYTOKINE_PRODUCTION	2.4869e-16	0.094708	0.048956	0.88475	1	0.11568	1	1	1	1	0.80145	1	1	1	1	1	1	1
ALK_DN.V1_UP	3.1439e-16	0.17947	0.15155	1	0.14285	0.33977	1	0.085328	0.95054	0.92554	1	1	1	1	1	1	1	1
GSE22886_NAIVE_CD8_TCELL_VS_MEMORY_TCELL_DN	3.9359e-15	0.058466	0.01631	0.049637	0.47342	0.14709	1	0.11493	0.73405	0.44897	1	0.26256	1	1	0.91995	1	1	1
GSE24634_IL4_VS_CTRL_TREATED_NAIVE_CD4_TCELL_DAY7_DN	7.6536e-16	0.018497	0.03679	0.087775	0.15036	0.043626	0.89067	0.2478	0.73405	1	1	0.26256	1	1	1	1	1	1
LINDSTEDT_DENDRITIC_CELL_MATURATION_B	4.3492e-16	0.0017482	0.1239	0.83328	1	0.09278	1	1	0.57536	1	1	1	1	1	1	1	1	1
GHANDHI_BYSTANDER_IRRADIATION_UP	1.6007e-16	0.0016271	0.020561	0.93151	0.34741	0.14915	1	0.41801	1	1	0.37721	1	1	1	1	1	1	1
GSE2770_IL12_AND_TGFB_VS_IL4_TREATED_ACT_CD4_TCELL_48H_DN	5.3701e-16	0.0038114	0.061067	1	1	1	1	0.098355	0.99954	1	1	0.99785	1	1	1	1	1	1
GO_POSITIVE_REGULATION_OF_ADAPTIVE_IMMUNE_RESPONSE	2.1585e-16	0.0060555	0.0028275	0.82742	1	0.96518	1	0.69915	1	0.38956	0.29112	1	1	1	1	1	1	1
GO_POSITIVE_REGULATION_OF_INTERFERON_GAMMA_PRODUCTION	7.3291e-17	0.0041516	0.0063273	1	1	0.6121	1	0.26412	1	1	0.053883	1	1	1	1	1	1	1
GSE6092_B_BURGDOFERI_VS_B_BURGDORFERI_AND_IFNG_STIM_ENDOTHELIAL_CELL_DN	1.3079e-15	0.0025545	0.17724	0.32215	0.77662	0.04369	0.8007	0.62993	0.28519	0.47722	0.014067	0.0040654	1	1	0.50213	1	1	1
KEGG_JAK_STAT_SIGNALING_PATHWAY	1.1197e-14	0.517	0.37922	0.057809	0.97294	0.086275	1	1	0.85119	1	0.11021	1	1	1	1	1.9204e-05	1	1
GO_DEFENSE_RESPONSE_TO_BACTERIUM	2.2459e-14	0.039416	0.021714	1	1	1	1	1	1	1	0.038157	1	1	1	1	1.3762e-06	1	1
GO_NEGATIVE_REGULATION_OF_PEPTIDASE_ACTIVITY	8.1184e-14	0.045582	0.18506	1	0.36928	0.31677	1	1	0.46951	1	1	0.96117	1	1	1	1.0005e-05	0.95296	1
GO_PEPTIDASE_REGULATOR_ACTIVITY	4.2589e-14	0.0067725	0.10363	1	0.060475	0.61027	1	0.7601	0.9325	1	1	1	1	1	1	1.9732e-06	0.77747	1
GO_NEGATIVE_REGULATION_OF_PROTEOLYSIS	8.8069e-12	0.021153	0.36242	1	0.19758	0.31972	0.02026	1	0.56625	1	1	0.22901	1	1	1	0.0010334	0.14547	1
GO_NEGATIVE_REGULATION_OF_HYDROLASE_ACTIVITY	1.2168e-12	0.0025183	0.054131	0.6874	0.41368	0.0005482	1	1	0.11182	1	1	0.92737	1	1	1	0.0022755	1	1
GO_LEUKOCYTE_PROLIFERATION	6.0617e-15	1	0.025575	1	0.56913	0.33104	1	1	1	1	0.96861	1	1	1	1	0.038403	1	1
GO_SERINE_HYDROLASE_ACTIVITY	2.9538e-15	0.037082	0.42068	1	0.10319	1	1	1	1	1	1	1	1	1	1	0.01864	1	1
GO_SECRETORY_GRANULE_LUMEN	1.5598e-13	1	0.3455	1	0.14685	0.027536	1	1	1	1	1	1	1	1	1	0.0080857	1	1
GO_VESICLE_LUMEN	2.4962e-14	1	0.13169	1	0.07575	0.031029	1	0.55672	1	1	1	1	1	1	1	0.0050702	1	1
BLALOCK_ALZHEIMERS_DISEASE_INCIPIENT_UP	6.1616e-14	0.4312	0.084957	0.0022191	0.68154	0.00045329	1	0.90921	0.065228	1	1	0.0229	1	1	1.6904e-06	1	0.95296	1
GSE13411_IGM_VS_SWITCHED_MEMORY_BCELL_DN	9.4499e-14	0.66047	1	0.0013626	1	0.021518	1	0.99423	0.87546	0.67756	1	0.16593	1	1	0.00022871	1	1	1
GSE360_L_DONOVANI_VS_B_MALAYI_HIGH_DOSE_MAC_UP	7.9052e-14	0.058466	0.076272	0.33925	1	0.080341	0.60409	0.2478	1	0.93766	1	0.73107	1	1	5.1043e-08	1	1	1
GSE22886_NAIVE_CD8_TCELL_VS_NKCELL_DN	2.6889e-15	0.66047	0.25635	0.0060115	0.98622	0.0039208	1	0.47713	1	1	0.96861	0.09124	1	1	0.069618	1	1	1
GSE15271_CXCR4_POS_VS_NEG_GC_BCELL_DN	5.9525e-15	0.0083425	0.66422	0.0025907	0.90077	0.0061561	1	1	0.25687	1	1	1	1	1	0.042691	1	1	1
GSE3920_IFNA_VS_IFNG_TREATED_FIBROBLAST_UP	2.5343e-17	1	0.30277	0.0087039	0.10623	0.0013113	1	1	1	1	1	1	1	1	0.01307	1	1	1
GSE25087_TREG_VS_TCONV_ADULT_UP	2.7752e-16	0.017143	0.032401	0.00015402	0.85799	0.00017774	0.050331	0.23854	0.54287	1	1	0.23032	1	1	1	1	1	1
GSE22886_NAIVE_BCELL_VS_DC_DN	2.6437e-17	0.38127	0.26201	0.23106	1	0.00065066	0.31388	0.11493	0.26431	1	1	0.029124	1	1	0.69851	1	1	1
GSE33424_CD161_HIGH_VS_INT_CD8_TCELL_UP	9.3427e-16	0.38127	0.03762	0.94556	1	0.00024538	0.31582	0.046842	0.39126	1	1	0.056928	1	1	1	1	0.67851	1
GSE7460_TREG_VS_TCONV_ACT_UP	1.4401e-16	0.66047	0.01631	0.087775	0.58441	0.36836	1	1	0.87546	1	1	0.92738	1	1	0.0016447	1	1	1
GSE4748_LPS_VS_LPS_AND_CYANOBACTERIUM_LPSLIKE_STIM_DC_3H_UP	1.4872e-15	0.0043864	0.069627	0.0051394	1	0.51151	1	0.46334	0.54287	1	1	1	1	1	0.0030396	1	1	1
GSE9988_ANTI_TREM1_VS_CTRL_TREATED_MONOCYTES_DN	9.3427e-16	0.004894	0.26478	0.14882	1	0.044455	0.89067	0.99423	0.0040934	1	1	0.93414	1	1	0.00066349	1	1	1
GSE22601_DOUBLE_POSITIVE_VS_CD8_SINGLE_POSITIVE_THYMOCYTE_UP	3.2517e-17	0.38127	0.26478	8.8906e-05	0.10849	0.70796	1	0.47713	0.094055	1	0.96861	1	1	1	0.0041731	1	1	1
AML_Q6	7.342e-17	0.59171	0.010344	1	1.8914e-05	0.010464	1	0.70717	0.73405	1	1	1	1	1	1	1	1	0.65243
MODULE_92	7.2251e-17	0.0048408	0.0062855	1	7.1757e-05	0.072671	1	1	0.82134	1	1	1	1	1	1	0.25804	1	1
GO_POSITIVE_REGULATION_OF_SECRETION	8.4275e-17	0.015151	0.0003234	0.32506	0.00017517	0.0085375	1	1	0.95054	1	1	1	1	1	0.81648	1	1	1
GSE360_DC_VS_MAC_T_GONDII_UP	3.2747e-15	0.018334	0.00028642	0.80806	0.00084826	0.042468	1	0.70717	0.87546	1	1	0.91922	1	1	1	1	1	1
GO_RESPONSE_TO_MECHANICAL_STIMULUS	2.5098e-14	0.022908	0.0095382	0.11949	0.00016339	0.030267	1	1	0.91657	1	1	0.65607	1	1	1	1	1	1
KEGG_ECM_RECEPTOR_INTERACTION	1.6307e-17	1	0.06142	1	0.0018441	4.242e-05	1	1	1	1	1	1	1	1	1	1	1	1
GO_EXOCYTOSIS	7.7819e-17	1	0.0080278	0.16049	0.00059702	3.22e-05	1	0.8817	1	1	1	1	1	1	0.20314	1	1	0.16205
GO_REGULATED_EXOCYTOSIS	2.7715e-17	0.76115	0.0026354	0.17865	0.0041768	0.00012769	1	1	0.98149	1	1	1	1	1	1	1	1	0.18692
GO_BASEMENT_MEMBRANE	3.7483e-15	1	0.010548	1	0.00017037	0.00011577	1	1	0.88374	1	1	1	1	1	1	1	1	1
ZHOU_INFLAMMATORY_RESPONSE_FIMA_UP	2.0604e-15	1	0.0012138	0.0038215	6.7083e-06	0.00045784	1	1	0.26055	1	1	1	1	1	1	1	1	1
HAN_SATB1_TARGETS_UP	2.2085e-16	0.057463	0.008159	0.040878	4.5014e-05	0.00025039	0.69423	0.057219	0.73352	0.10274	1	0.30945	1	1	1	1	1	1
BASSO_HAIRY_CELL_LEUKEMIA_UP	3.4309e-16	1	0.0048248	0.055447	0.056586	0.00051868	1	1	0.81468	1	1	1	1	1	1	1	1	1
GSE360_CTRL_VS_L_DONOVANI_DC_DN	9.3427e-16	0.38127	0.0026354	0.34908	0.0064655	0.0044282	0.89067	0.70717	1	1	1	1	1	1	1	1	1	1
GSE8835_CD4_VS_CD8_TCELL_CLL_PATIENT_DN	7.6536e-16	0.66047	9.4294e-05	0.23106	0.028734	0.0017184	1	0.99423	1	1	1	1	1	1	1	1	1	1
PHONG_TNF_RESPONSE_VIA_P38_PARTIAL	4.2531e-18	0.087549	0.0011958	0.07124	0.0090193	0.0015709	1	0.28814	0.86959	1	1	1	1	1	1	1	1	1
GSE29618_BCELL_VS_PDC_DAY7_FLU_VACCINE_DN	2.6437e-17	0.16223	0.00029852	0.34456	0.28824	0.0017184	0.60409	0.046534	0.56625	1	0.96861	0.55432	1	1	1	1	1	1
GSE2405_0H_VS_1.5H_A_PHAGOCYTOPHILUM_STIM_NEUTROPHIL_UP	1.172e-16	0.0048503	0.00028642	1	0.0055714	0.00022007	1	0.99423	0.87546	1	1	1	1	1	1	1	1	1
RACCACAR_AML_Q6	3.0724e-17	1	0.078434	0.62891	0.0019963	0.018325	1	0.96043	0.27749	1	1	1	1	1	0.49813	1	1	1
GO_GROWTH_FACTOR_BINDING	2.0783e-17	0.14046	0.097302	0.32215	0.00084826	0.0040646	1	1	0.2808	1	1	1	1	1	1	1	1	1
MODULE_220	1.0867e-17	1	0.0058698	1	0.0038869	0.0084652	0.93094	1	0.8394	1	1	1	1	1	1	1	1	1
GSE22886_CD8_TCELL_VS_BCELL_NAIVE_DN	2.4692e-18	1	0.0060687	0.13481	0.0047409	0.076316	1	1	0.25868	1	1	1	1	1	1	1	1	1
KRAS.600.LUNG.BREAST_UP.V1_UP	5.2922e-19	0.97805	0.034008	1	9.1254e-05	0.017529	1	1	1	1	1	1	1	1	1	0.072858	1	1
GO_PLASMA_MEMBRANE_RECEPTOR_COMPLEX	2.5343e-17	0.30492	0.30277	0.19812	0.009258	0.041367	1	1	1	1	1	1	1	1	1	1	1	0.0055773
HALLMARK_HYPOXIA	1.0308e-18	0.16223	0.03762	0.64361	0.0019464	0.0044282	0.89067	0.00044859	0.049457	1	1	1	1	1	1	1	1	1
GO_ENDOCYTIC_VESICLE	8.726e-18	0.00027064	0.21549	0.44324	0.00034577	0.0031572	1	0.68602	0.16313	1	1	1	1	1	1	1	0.73632	0.28959
GGGNNTTTCC_NFKB_Q6_01	3.7105e-12	0.16223	0.13169	0.41753	0.58014	1.3153e-06	1	0.42408	0.5481	1	1	1	1	1	1	1	1	1
GSE9988_ANTI_TREM1_VS_LPS_MONOCYTE_UP	1.2224e-12	0.16204	0.13976	0.21687	0.34267	2.0056e-05	0.89067	0.016012	0.04617	1	1	0.71043	1	1	0.89871	1	1	1
VERRECCHIA_EARLY_RESPONSE_TO_TGFB1	6.4644e-13	1	0.70802	1	1	1.3166e-08	1	0.22532	0.63865	1	1	1	1	1	1	1	1	1
KOYAMA_SEMA3B_TARGETS_UP	6.1164e-12	0.078925	0.20887	0.79997	0.00040857	2.0056e-05	1	1	0.0013824	1	1	1	0.37849	1	1	1	1	1
MEK_UP.V1_UP	2.2024e-15	0.38127	0.014979	0.92845	0.0047409	1.1672e-07	0.89067	0.70717	0.021006	1	0.96861	1	1	1	1	1	1	1
GO_ENDOPLASMIC_RETICULUM_LUMEN	1.3427e-13	0.16435	0.26824	0.94608	0.0069988	7.0846e-07	1	0.048123	0.051176	1	1	1	1	1	1	1	1	1
TONKS_TARGETS_OF_RUNX1_RUNX1T1_FUSION_HSC_UP	4.0794e-17	1	4.1308e-05	0.0030839	0.11679	6.6189e-07	1	1	0.97976	1	0.96861	1	1	1	1	1	1	1
GSE14000_4H_VS_16H_LPS_DC_TRANSLATED_RNA_UP	7.2401e-18	0.15696	0.00022369	0.19907	1	1.6039e-05	1	1	0.37564	1	1	1	1	0.99502	0.87202	1	1	1
RICKMAN_TUMOR_DIFFERENTIATED_WELL_VS_POORLY_DN	1.1334e-16	0.10903	0.00020714	0.93911	0.065995	3.2894e-06	1	0.00354	0.0039315	1	0.84143	0.96117	1	1	1	1	1	1
WOO_LIVER_CANCER_RECURRENCE_UP	3.1625e-16	0.66047	0.00049299	1	0.41007	1.9204e-07	1	0.02892	0.76467	1	1	1	1	1	1	1	1	1
GSE11057_EFF_MEM_VS_CENT_MEM_CD4_TCELL_UP	3.8285e-14	0.66047	0.0056315	0.12683	0.4175	1.4462e-06	0.88869	0.042314	1	1	1	1	1	1	0.87579	1	1	1
BILD_HRAS_ONCOGENIC_SIGNATURE	2.164e-17	0.0053355	0.003587	0.88707	0.33464	1.7602e-09	1	0.26651	0.10903	1	1	0.92737	1	1	1	1	1	1
DAVICIONI_MOLECULAR_ARMS_VS_ERMS_DN	4.0541e-13	0.62045	0.0032742	1	2.1722e-06	1.1371e-07	1	0.64878	0.30938	1	1	1	1	1	1	1	1	1
GO_AMINOGLYCAN_METABOLIC_PROCESS	2.9047e-12	1	0.069906	1	0.00026381	1.0631e-07	1	0.86138	0.24804	1	0.96861	1	1	1	1	1	1	1
HELLER_HDAC_TARGETS_SILENCED_BY_METHYLATION_UP	7.2426e-16	0.38127	0.0021816	0.049637	8.9705e-06	5.7872e-08	0.087492	0.53335	0.78068	0.91395	1	1	1	1	1	1	1	1
EBAUER_TARGETS_OF_PAX3_FOXO1_FUSION_UP	6.1672e-12	0.68713	0.00013998	0.06466	2.5879e-05	0.00035023	1	0.73577	0.9008	1	1	1	1	1	1	1	1	1
GO_POSITIVE_REGULATION_OF_PROTEIN_SERINE_THREONINE_KINASE_ACTIVITY	4.5817e-11	0.40324	9.8008e-05	0.68917	2.8529e-05	0.00049775	1	1	0.074583	1	1	0.30144	1	1	0.19702	1	1	1
GO_RESPONSE_TO_OXYGEN_LEVELS	5.2971e-11	0.11561	0.0082712	0.23785	1.597e-05	8.9787e-05	1	0.14522	0.067677	1	1	0.58715	1	1	1	1	1	1
VART_KSHV_INFECTION_ANGIOGENIC_MARKERS_DN	6.8827e-12	1	2.1136e-05	1	0.0040731	1.8101e-06	1	0.44515	1	1	1	1	1	1	1	1	1	1
GO_OSSIFICATION	5.5462e-11	0.30266	4.5403e-05	0.21613	7.6157e-05	7.9219e-06	1	0.67801	0.80537	1	1	0.86786	1	1	1	1	1	1
LEE_NEURAL_CREST_STEM_CELL_UP	1.5581e-12	0.0043864	0.0018241	1	3.6646e-08	0.0052575	1	1	1	1	1	1	1	1	1	1	1	1
ERB2_UP.V1_UP	1.0336e-11	0.15243	5.9705e-05	0.74857	7.8726e-08	0.016274	1	1	0.36381	1	1	1	1	1	1	1	0.95296	1
GO_MORPHOGENESIS_OF_A_BRANCHING_STRUCTURE	7.5762e-11	1	0.072055	0.254	7.4951e-08	8.9787e-05	1	0.58352	0.73913	1	1	1	1	1	1	1	1	1
GO_SECRETORY_VESICLE	1.1987e-11	0.60637	0.14768	0.70384	3.6937e-08	3.9777e-06	1	1	0.57199	1	1	1	1	1	1	0.45522	1	0.15877
TAKEDA_TARGETS_OF_NUP98_HOXA9_FUSION_8D_UP	3.4689e-13	0.023407	2.2549e-07	0.94556	2.8529e-05	0.27237	1	1	0.85119	1	0.90545	1	1	1	1	1	1	1
GO_REGULATION_OF_CALCIUM_ION_TRANSPORT	2.104e-14	0.067607	3.7911e-06	0.038405	2.7596e-06	0.91091	1	1	0.91494	1	1	1	1	1	1	1	1	1
GO_DIVALENT_INORGANIC_CATION_HOMEOSTASIS	5.0123e-12	1	1.3621e-08	0.013952	6.8612e-07	0.27372	1	0.74828	0.49921	1	1	1	1	1	1	1	1	1
ZHOU_INFLAMMATORY_RESPONSE_LPS_UP	1.023e-12	0.02887	1.6971e-05	0.026634	3.4969e-05	0.044455	1	1	0.30249	1	0.96861	1	1	1	1	1	1	1
GSE16451_CTRL_VS_WEST_EQUINE_ENC_VIRUS_MATURE_NEURON_CELL_LINE_DN	5.2753e-13	0.004894	0.00031019	0.003211	2.7774e-05	0.08353	0.31582	0.47713	1	1	1	1	1	1	1	1	1	1
GSE22886_CD4_TCELL_VS_BCELL_NAIVE_DN	9.7076e-11	1	0.00079863	0.011896	0.00017517	0.13953	1	0.70717	0.86948	1	1	1	1	1	1	1	1	1
GSE17301_IFNA2_VS_IFNA2_AND_ACD3_ACD28_STIM_CD8_TCELL_DN	3.1639e-11	0.16223	2.6101e-05	0.085383	0.00084826	0.080341	1	0.47713	0.73405	1	1	1	1	1	1	1	1	1
NABA_ECM_AFFILIATED	1.2652e-12	1	5.7255e-05	1	0.00019555	0.22451	1	0.88154	0.57536	1	1	1	1	1	1	1	0.78224	0.77335
GSE28726_NAIVE_CD4_TCELL_VS_NAIVE_NKTCELL_DN	5.2753e-13	0.16223	0.0026354	1	2.7774e-05	0.022171	0.89067	1	1	1	1	1	0.95127	1	1	1	1	1
GO_POSITIVE_REGULATION_OF_MAP_KINASE_ACTIVITY	1.6918e-12	1	0.00044923	0.86114	5.7251e-06	0.028252	1	0.7373	0.43417	1	1	1	1	0.63513	0.27284	1	1	1
GO_RECEPTOR_MEDIATED_ENDOCYTOSIS	2.1448e-12	0.7733	0.00039444	0.28791	5.9989e-06	0.155	1	0.82612	0.73352	1	1	1	1	1	1	1	1	1
GO_RESPONSE_TO_ALCOHOL	2.8409e-14	0.87875	0.00026986	0.21777	3.3073e-05	0.024492	0.042481	0.0022821	1	1	1	0.69879	1	1	1	1	1	1
GO_CELLULAR_RESPONSE_TO_ORGANIC_CYCLIC_COMPOUND	4.5717e-11	0.61629	0.00025665	0.025071	1.5018e-06	0.15687	1	0.0013218	0.80684	0.092951	1	0.50519	1	1	0.99056	1	1	1
GO_RESPONSE_TO_INORGANIC_SUBSTANCE	6.2376e-11	0.43007	2.9366e-05	0.082851	9.5221e-06	0.037368	0.96805	0.004599	0.74771	1	0.99533	0.049064	1	1	1	1	1	1
GO_REGULATION_OF_INTRACELLULAR_TRANSPORT	4.4428e-11	0.0013971	8.6886e-05	0.00021932	0.00013619	0.010933	1	0.0045647	0.04617	0.21242	1	0.016307	1	1	0.66938	1	1	1
GO_POSITIVE_REGULATION_OF_BIOSYNTHETIC_PROCESS	5.0615e-11	0.54991	0.0056994	0.0016663	5.8368e-05	0.0019432	0.013821	0.11324	0.32529	0.10835	1	0.00024645	1	1	0.0019776	1	1	1
GO_REGULATION_OF_VESICLE_MEDIATED_TRANSPORT	1.1987e-11	0.052828	0.0011546	1.2072e-05	6.0016e-07	0.015066	1	0.90892	0.26431	1	1	1	1	1	0.047449	1	0.090627	1
GO_REGULATION_OF_HOMEOSTATIC_PROCESS	2.2706e-11	0.017728	0.0033954	0.00022982	2.9525e-08	0.17453	0.65499	0.1137	0.52127	1	1	0.62024	1	1	1	1	1	1
BROWNE_HCMV_INFECTION_48HR_DN	6.4484e-18	0.47606	4.8404e-07	0.0020658	4.5319e-05	2.1966e-05	1	0.80866	0.3795	1	1	1	1	0.97371	1	1	1	1
P53_DN.V1_DN	3.2954e-17	0.37015	1.3196e-08	0.42818	0.00047743	4.3273e-06	1	1	1	1	1	1	1	1	1	1	1	1
NABA_ECM_GLYCOPROTEINS	2.2024e-15	1	1.8865e-08	1	7.316e-06	4.5875e-07	1	1	0.86948	1	1	1	1	1	1	1	1	1
KRAS.600_UP.V1_UP	6.3865e-14	0.6421	0.00018133	0.26552	1.0333e-06	4.571e-05	1	1	1	1	1	1	1	1	1	1	1	0.095515
GO_NEGATIVE_REGULATION_OF_LOCOMOTION	4.7823e-15	0.58868	2.4169e-06	0.27482	6.5634e-07	4.9181e-05	1	0.97018	1	1	1	1	1	1	1	1	1	1
GO_REGULATION_OF_EPITHELIAL_CELL_PROLIFERATION	3.8105e-14	0.6552	9.182e-06	0.089175	1.9452e-05	2.2418e-05	1	1	0.92416	1	1	1	1	1	0.88187	1	1	1
GO_REGULATION_OF_MAP_KINASE_ACTIVITY	2.7108e-13	0.27191	4.8404e-07	0.86434	2.1266e-06	0.00013424	0.88516	1	0.081905	1	1	0.3841	1	1	0.47902	1	1	1
GO_HEPARIN_BINDING	7.8336e-14	1	1.1775e-06	1	2.5128e-07	0.0034373	1	1	1	1	1	1	1	1	1	1	1	1
GO_POSITIVE_REGULATION_OF_KINASE_ACTIVITY	1.3021e-13	0.65304	2.2603e-09	0.0395	2.1504e-05	4.1941e-06	0.9786	0.16631	0.079777	0.89098	1	0.30269	1	1	0.53591	1	1	1
GO_CELL_SUBSTRATE_ADHESION	1.6764e-12	1	9.6636e-08	0.22978	0.00039919	1.363e-06	1	1	0.23384	1	1	1	1	1	1	1	1	1
GO_REGULATION_OF_PROTEIN_SERINE_THREONINE_KINASE_ACTIVITY	2.7775e-11	0.023909	3.6266e-07	0.19536	4.7148e-06	5.9692e-06	0.0013855	0.57002	0.0063975	0.64323	1	0.088437	1	1	0.47902	1	1	1
GO_REGULATION_OF_KINASE_ACTIVITY	1.9979e-14	0.053327	5.0574e-11	0.00049512	1.0787e-06	2.7208e-08	0.0057012	0.019408	0.013513	0.27662	1	0.042757	1	1	0.4589	1	1	1
PEDRIOLI_MIR31_TARGETS_DN	1.6616e-16	0.066489	6.6457e-08	2.8748e-07	1.814e-08	0.001073	1	1	1	1	1	1	1	1	1	1	1	1
GO_RESPONSE_TO_HORMONE	2.4548e-12	0.33806	4.1424e-08	8.4563e-06	4.6186e-08	0.0004488	0.15056	0.02149	0.78992	0.85372	1	0.21925	1	1	1	1	1	1
GO_CELLULAR_CHEMICAL_HOMEOSTASIS	1.11e-14	0.14542	1.8147e-08	0.20149	3.0362e-10	0.046057	1	0.99423	0.082137	1	1	1	1	1	1	1	0.86626	1
GO_CELLULAR_HOMEOSTASIS	1.7158e-15	0.087096	1.962e-07	0.12946	1.2263e-09	0.031626	1	0.20365	0.0056861	1	1	1	1	1	1	1	0.86826	1
NFKAPPAB_01	1.0459e-20	0.8698	0.067287	0.72213	0.0094621	0.00020158	1	1	0.25836	0.90454	0.80145	1	1	1	0.98042	1	1	1
PID_INTEGRIN1_PATHWAY	5.3198e-20	1	0.077469	0.9752	0.32473	0.00011024	1	1	1	1	1	1	1	1	1	1	1	1
GSE24634_IL4_VS_CTRL_TREATED_NAIVE_CD4_TCELL_DAY3_UP	3.7589e-21	0.66047	0.01631	0.80806	0.010341	0.0042648	1	0.99423	0.094055	1	1	1	1	1	1	1	1	1
GSE3982_DC_VS_TH1_UP	4.7636e-21	0.16223	0.0026354	0.34908	0.018612	0.0044282	0.89067	1	0.16313	1	1	1	1	1	1	1	1	1
GO_INTEGRIN_BINDING	5.6968e-22	1	0.0064126	0.92068	0.04005	0.0038983	1	0.54948	1	1	1	1	1	1	1	1	1	1
GSE360_DC_VS_MAC_B_MALAYI_HIGH_DOSE_DN	1.1542e-22	0.16223	0.03762	0.94556	0.03072	0.00067999	0.89067	1	0.73405	1	0.96861	1	1	0.058574	1	1	1	1
GSE15735_CTRL_VS_HDAC_INHIBITOR_TREATED_CD4_TCELL_2H_DN	7.5522e-22	0.38127	0.03762	0.94556	0.21856	0.0044282	0.057056	0.99423	0.87548	1	1	1	1	1	1	1	1	1
ETS_Q4	2.4657e-20	0.12714	0.002479	0.53993	0.49942	0.22451	0.84988	0.11591	0.0019141	1	1	0.99208	1	1	0.41086	1	1	1
GSE22886_CD4_TCELL_VS_BCELL_NAIVE_UP	3.7589e-21	0.058466	0.01631	0.80806	0.47342	0.082292	0.89067	0.2478	0.022338	1	1	0.55432	1	0.78718	1	1	1	1
GSE13411_PLASMA_CELL_VS_MEMORY_BCELL_DN	2.3056e-21	0.018069	0.14291	1	0.88951	0.23065	1	1	0.0036439	1	1	0.54156	1	0.5338	0.069618	1	1	1
GSE22886_NAIVE_CD8_TCELL_VS_DC_DN	5.9558e-22	0.058466	0.14824	0.4786	1	0.043626	0.14453	0.016912	0.022338	1	1	0.16593	1	1	1	1	0.67851	1
GSE22886_TCELL_VS_BCELL_NAIVE_UP	2.3245e-20	0.16223	0.03679	0.63792	1	0.23774	1	0.47713	0.00044892	0.67756	1	0.26256	1	0.012325	1	1	1	1
GSE9988_LPS_VS_VEHICLE_TREATED_MONOCYTE_DN	4.7636e-21	0.0010931	0.15065	0.81184	1	0.08353	1	0.99423	3.9331e-05	1	1	1	1	0.55092	1	1	1	1
YAGI_AML_WITH_T_8_21_TRANSLOCATION	6.6097e-22	0.039536	0.098427	0.00083698	0.053	0.0040646	0.59729	0.26651	0.011047	0.51132	1	1	1	1	0.96331	1	1	1
GSE18893_TCONV_VS_TREG_24H_CULTURE_UP	1.4132e-19	0.058466	0.077469	0.0065704	0.017511	0.0099773	0.89067	1	0.094055	1	1	1	1	1	1	1	1	1
GSE22886_CD8_TCELL_VS_BCELL_NAIVE_UP	2.3245e-20	0.018497	0.03679	0.80806	0.69373	0.0042648	0.89067	0.47713	0.0099698	1	1	0.26256	1	0.5494	1	1	1	1
GSE3982_DC_VS_NKCELL_UP	2.9466e-20	0.058466	0.15065	1	0.21856	0.010243	1	0.11577	0.094055	0.4539	1	0.26904	1	1	1	1	1	1
GSE22886_NAIVE_TCELL_VS_DC_DN	4.7636e-21	0.0010931	0.03762	0.64361	0.81484	0.00067999	1	0.24877	0.022651	1	0.4918	0.40344	1	1	1	1	1	1
GSE27670_BLIMP1_VS_LMP1_TRANSDUCED_GC_BCELL_UP	4.7636e-21	0.004894	0.078683	1	0.38205	0.0044282	0.89067	0.47713	0.16313	1	1	1	1	1	1	1	1	1
GNF2_CD97	5.5113e-22	0.0049017	0.052886	1	1	1	1	1	1	1	1	1	1	1	1	1	1	1
MODULE_107	1.2082e-21	0.0082863	0.048789	1	0.91041	0.48253	1	1	0.56625	1	1	1	1	1	1	1	1	1
MODULE_172	1.6039e-21	0.0031703	0.096149	1	0.55379	0.39245	1	1	0.46641	1	1	1	1	1	1	1	1	1
GO_REGULATION_OF_T_CELL_DIFFERENTIATION	1.2429e-21	0.024379	0.021247	0.51949	1	0.49248	1	1	1	1	0.17584	1	1	1	1	1	1	1
KEGG_ALLOGRAFT_REJECTION	8.878e-22	0.0040369	0.44898	1	1	1	1	1	1	1	0.4918	1	1	1	1	1	1	1
GO_REGULATION_OF_ALPHA_BETA_T_CELL_ACTIVATION	7.4241e-22	0.0048503	0.47676	1	1	0.64355	1	1	1	1	0.053883	0.97566	1	1	1	1	1	1
CROMER_TUMORIGENESIS_UP	6.4589e-22	0.023314	1	1	0.98295	0.059845	1	0.61782	0.94423	1	0.89909	1	1	1	1	1	1	1
GNF2_ICAM3	3.8761e-20	0.0053117	0.056857	1	1	0.63095	1	1	1	1	1	1	1	1	1	1	1	1
MODULE_209	9.9609e-21	0.0021626	0.075078	1	0.58817	0.57714	1	1	0.66428	1	1	1	1	1	1	1	1	1
GNF2_VAV1	7.5068e-20	0.00034412	0.46532	1	1	0.9836	1	0.35525	1	1	1	1	1	1	1	1	1	1
KEGG_GRAFT_VERSUS_HOST_DISEASE	6.4358e-21	0.0003927	0.47909	1	1	0.99563	1	1	1	1	1	1	1	1	1	1	1	1
MIKKELSEN_MCV6_LCP_WITH_H3K4ME3	7.2506e-20	0.006283	0.23102	1	0.0083018	0.6536	1	1	1	1	1	1	1	1	1	1	1	1
HALLMARK_APOPTOSIS	1.2422e-19	0.0014086	0.060694	0.48596	0.11931	0.010828	1	0.13157	1	0.57423	1	1	1	1	1	1	1	1
GNF2_CDH11	1.9792e-20	1	1	1	1	0.03761	1	1	1	1	1	1	1	1	1	1	1	1
ROSS_AML_WITH_CBFB_MYH11_FUSION	3.171e-21	1	0.11789	0.82742	1	0.0085846	1	1	1	1	1	1	1	1	1	1	1	1
GSE360_T_GONDII_VS_B_MALAYI_HIGH_DOSE_MAC_DN	1.854e-20	0.16223	0.076272	0.93626	0.099282	0.23503	0.89067	0.99423	0.048662	1	1	1	1	1	1	1	0.95296	1
HALLMARK_COAGULATION	9.0688e-21	0.17324	0.068721	1	0.081962	0.049861	1	1	0.7642	1	1	1	1	1	1	0.33382	1	1
GSE8515_IL1_VS_IL6_4H_STIM_MAC_UP	7.5522e-22	0.38127	0.03762	0.090345	0.91832	0.14915	0.14506	0.24877	0.73405	1	0.19299	0.40344	1	1	1	1	1	1
GO_NEGATIVE_REGULATION_OF_HOMOTYPIC_CELL_CELL_ADHESION	8.1617e-21	0.080707	0.043282	0.27364	0.77842	0.8951	1	0.51835	1	1	1	1	1	1	1	1	1	1
GO_CYTOKINE_BINDING	3.2343e-21	0.59709	0.031053	0.35849	0.64069	0.363	1	1	0.88374	1	0.97474	1	1	1	1	1	1	1
PID_TCR_PATHWAY	5.3198e-20	0.13004	0.20554	0.12674	1	0.90694	1	0.2701	0.73352	1	1	0.63516	1	1	1	1	1	1
PID_CXCR4_PATHWAY	1.7903e-20	0.28617	0.25595	0.016428	1	0.06135	1	0.24366	0.52127	1	1	1	1	1	0.81982	1	1	1
GSE32164_ALTERNATIVELY_ACT_M2_VS_CMYC_INHIBITED_MACROPHAGE_UP	1.7671e-19	0.058466	0.15065	0.81184	1	0.14915	1	0.11577	0.094055	1	1	1	1	1	0.22857	1	1	1
GSE5679_CTRL_VS_PPARG_LIGAND_ROSIGLITAZONE_AND_RARA_AGONIST_AM580_TREATED_DC_UP	1.7671e-19	0.004894	0.15065	0.090345	0.91832	1	0.89067	0.70717	0.73405	0.93766	1	0.10099	1	1	0.019611	1	1	1
GNF2_RAB7L1	1.3242e-19	0.68353	0.13928	1	1	0.9484	1	1	1	1	1	1	1	1	1	1	1	1
ZHAN_MULTIPLE_MYELOMA_DN	1.992e-19	1	0.20989	1	1	0.3276	1	0.92313	1	1	1	1	1	1	1	1	1	1
GNF2_ZAP70	7.7608e-20	1	0.31383	1	1	1	1	1	1	1	1	1	1	1	1	1	1	1
NIELSEN_GIST_AND_SYNOVIAL_SARCOMA_DN	3.0129e-20	1	0.22775	1	1	1	1	1	1	1	1	1	1	1	1	1	1	1
MODULE_108	4.2225e-20	0.37936	0.012783	1	1	0.25129	1	1	1	1	1	1	1	1	1	1	1	1
GO_MULTICELLULAR_ORGANISMAL_MACROMOLECULE_METABOLIC_PROCESS	1.8178e-19	0.17337	0.048789	1	0.40606	0.25623	1	1	1	1	1	1	1	1	1	1	1	1
KEGG_COMPLEMENT_AND_COAGULATION_CASCADES	2.4889e-19	1	0.81606	1	0.37815	1	1	1	1	1	1	1	1	1	1	0.07959	0.95296	1
GO_HUMORAL_IMMUNE_RESPONSE	4.6185e-19	0.32868	0.19189	1	1	0.95514	1	1	1	1	1	1	1	1	1	0.0061509	1	1
MODULE_263	1.8434e-19	0.2893	0.0050872	1	1	0.37184	1	1	1	1	1	1	1	1	1	1	1	1
GO_LYMPHOCYTE_MIGRATION	1.5203e-19	0.32397	0.0014842	1	1	1	1	1	1	1	1	1	1	1	1	1	1	1
GSE2706_2H_VS_8H_R848_STIM_DC_DN	1.6724e-19	0.15457	0.001908	0.42818	1	0.83872	1	0.69731	1	1	0.19191	1	1	1	0.4589	1	1	1
LU_IL4_SIGNALING	5.3718e-19	0.065712	0.00081452	1	0.97086	1	1	0.81627	0.13212	1	0.984	1	1	1	1	1	1	1
RHEIN_ALL_GLUCOCORTICOID_THERAPY_UP	5.8157e-21	0.042351	0.00093571	1	0.87628	0.99679	1	1	1	1	1	1	1	1	1	1	1	1
FARMER_BREAST_CANCER_CLUSTER_1	4.1196e-20	0.055096	0.0041271	1	1	1	1	1	1	1	0.56487	1	1	1	1	1	1	1
GO_POSITIVE_REGULATION_OF_LEUKOCYTE_MEDIATED_IMMUNITY	1.979e-20	0.055321	0.0017866	0.94101	1	1	1	0.7601	1	0.55215	0.38675	0.94765	1	1	1	1	1	1
GSE25085_FETAL_BM_VS_ADULT_BM_SP4_THYMIC_IMPLANT_DN	2.9613e-21	0.0048503	0.0024552	0.47179	0.67951	0.23503	1	0.2478	0.39126	1	1	0.05285	1	1	0.50443	1	1	1
GSE42088_UNINF_VS_LEISHMANIA_INF_DC_8H_UP	3.7589e-21	0.058466	0.0025449	1	0.58441	0.082292	0.05637	0.11493	0.56625	0.67756	1	0.014398	1	1	0.91995	1	1	1
GO_ANTIGEN_RECEPTOR_MEDIATED_SIGNALING_PATHWAY	3.0284e-22	0.015151	0.0046295	0.17955	1	1	0.87044	0.098355	0.35642	0.85787	1	0.0016098	1	1	1	1	1	1
KEGG_AUTOIMMUNE_THYROID_DISEASE	5.1095e-18	0.012065	1	1	1	1	1	1	1	1	1	1	1	1	1	8.072e-08	1	1
REACTOME_INNATE_IMMUNE_SYSTEM	2.1599e-21	1.9545e-05	0.0052378	1	1	0.8704	1	0.078056	0.21804	1	1	1	1	1	1	6.6471e-07	1	1
NABA_ECM_REGULATORS	4.8607e-25	0.26639	0.16975	1	0.065508	0.0017266	1	1	1	1	1	1	1	1	1	5.4889e-07	0.95296	1
GO_CYTOKINE_ACTIVITY	6.3013e-20	0.0081245	0.063044	1	0.0008297	0.075931	1	1	0.82134	1	0.082383	1	1	1	1	0.00015347	1	1
GO_CYTOKINE_RECEPTOR_BINDING	7.4439e-22	0.0020506	0.053562	1	0.019325	0.0029485	1	1	1	1	0.053883	1	1	1	1	0.00069945	1	1
ETS1_B	5.3623e-18	0.32777	0.018994	1	0.022791	0.26069	0.89067	0.06417	0.016158	1	1	1	1	1	0.65461	1	1	1
GSE7509_DC_VS_MONOCYTE_UP	5.8717e-18	1	0.03762	0.64361	0.38205	0.08353	0.60409	0.99423	0.010147	0.4539	1	1	1	0.78808	1	1	1	1
MODULE_241	1.6789e-18	0.036315	0.010886	1	0.81014	0.21756	0.87407	1	1	1	1	1	1	1	1	1	1	1
MODULE_291	4.4123e-19	0.025422	0.023155	1	1	0.16227	0.79813	1	1	1	1	1	1	1	1	1	1	1
GO_NEGATIVE_REGULATION_OF_CELL_CELL_ADHESION	2.2102e-18	0.055675	0.0033412	0.43737	0.47622	0.096206	0.89067	0.43784	1	1	1	1	1	1	1	1	1	1
GSE3982_CENT_MEMORY_CD4_TCELL_VS_NKCELL_DN	3.8244e-18	0.058466	0.015906	1	0.20446	0.14419	0.31232	0.70717	0.16313	0.67313	1	1	1	1	1	1	1	1
GO_REGULATION_OF_PRODUCTION_OF_MOLECULAR_MEDIATOR_OF_IMMUNE_RESPONSE	1.0013e-17	0.019772	0.016108	1	1	0.13101	1	1	0.73405	0.77328	1	1	1	1	1	1	1	1
GSE6269_E_COLI_VS_STREP_PNEUMO_INF_PBMC_DN	6.959e-18	0.25672	0.0039811	1	1	0.18876	0.71379	0.29763	0.22756	1	0.95743	1	1	1	1	1	1	1
GO_REGULATION_OF_CYTOKINE_BIOSYNTHETIC_PROCESS	7.5368e-18	0.24708	0.011165	0.82509	1	0.043225	1	0.82655	0.71595	1	0.99912	1	1	1	1	1	1	1
GSE42724_MEMORY_BCELL_VS_PLASMABLAST_UP	5.8717e-18	0.38127	0.0068587	0.64361	1	0.70796	0.0055649	0.47713	0.56625	1	1	0.056928	1	1	0.07575	1	1	1
ROY_WOUND_BLOOD_VESSEL_UP	2.7633e-18	1	0.0014842	1	0.91832	0.023671	1	1	1	1	1	1	1	1	1	1	1	1
GO_PLATELET_DEGRANULATION	1.0231e-18	1	0.021247	0.93505	0.73577	0.0044107	1	1	1	1	1	1	1	1	1	1	1	1
GSE2706_2H_VS_8H_R848_STIM_DC_UP	1.6724e-19	0.054425	0.001908	0.75898	0.048486	0.068681	1	0.23108	0.85528	1	1	1	1	0.29703	1	1	1	1
GSE33425_CD8_ALPHAALPHA_VS_ALPHABETA_CD161_HIGH_TCELL_UP	1.7671e-19	0.38127	0.0068587	0.81184	0.15669	0.044455	1	1	0.87548	1	1	0.74833	1	1	0.70653	1	1	1
GO_COLLAGEN_TRIMER	7.1723e-20	1	0.0022149	1	0.031357	0.078943	1	1	1	1	1	1	1	1	1	1	1	1
KLEIN_PRIMARY_EFFUSION_LYMPHOMA_DN	1.2175e-18	0.094708	0.14703	0.88475	1	0.0035337	1	1	1	1	1	1	1	1	1	1	1	1
GO_PHAGOCYTOSIS	1.5001e-18	0.014007	0.11298	0.52993	1	0.00086959	1	1	0.49511	1	1	1	1	1	0.57921	1	1	1
GSE29618_MONOCYTE_VS_MDC_DN	3.8244e-18	1	0.0024552	0.63323	1	0.53587	0.60409	0.00042962	1	0.016604	1	0.05285	1	0.78051	1	1	1	1
PU1_Q6	4.9741e-18	0.037082	0.041909	0.21705	0.43799	0.70866	1	0.60917	0.11175	0.73129	1	1	1	1	0.20112	1	1	1
GSE3982_DC_VS_NEUTROPHIL_DN	3.8244e-18	0.058466	0.25881	0.085383	0.067483	0.53587	1	0.2478	1	1	1	1	1	1	0.34666	1	1	1
REACTOME_SIGNALING_BY_ILS	5.3033e-17	0.023785	0.77966	0.0088664	1	0.93563	1	0.55672	0.19246	1	1	0.72308	1	1	1	1	1	1
YAGI_AML_FAB_MARKERS	8.0051e-19	0.36567	0.029701	0.0043673	0.29572	0.066537	0.57336	1	1	0.23277	1	1	1	1	0.63104	1	1	1
GSE6092_UNSTIM_VS_IFNG_STIM_ENDOTHELIAL_CELL_DN	8.2924e-19	0.66047	0.26201	0.013481	1	0.14709	0.60409	0.99423	0.26431	0.081103	1	1	1	1	0.35169	1	1	1
GSE33425_CD161_HIGH_VS_INT_CD8_TCELL_UP	1.0308e-18	0.38127	0.26478	0.013952	1	0.044455	1	1	0.39126	1	0.96861	0.10099	1	1	0.13565	1	1	1
GNF2_IL2RB	6.739e-17	0.0084851	0.24808	1	0.83447	1	1	1	1	1	1	1	1	1	1	1	1	1
KEGG_TYPE_I_DIABETES_MELLITUS	4.4459e-18	0.0062457	0.20989	1	1	0.65805	1	1	1	1	0.53141	1	1	1	1	1	1	1
GO_POSITIVE_REGULATION_OF_ALPHA_BETA_T_CELL_ACTIVATION	9.3441e-18	0.0014812	0.63752	1	1	0.45326	1	1	1	1	0.18242	1	1	1	1	1	1	1
KEGG_VIRAL_MYOCARDITIS	1.9704e-18	0.00060927	0.80574	1	0.52633	0.92221	1	1	0.73405	1	1	1	1	1	1	1	1	1
BOYAULT_LIVER_CANCER_SUBCLASS_G5_DN	2.7308e-19	0.0015977	1	1	1	1	1	1	1	1	1	1	1	1	1	1	1	1
GO_NEGATIVE_REGULATION_OF_LEUKOCYTE_PROLIFERATION	1.202e-18	0.028027	1	0.98282	0.87565	0.91373	0.8184	0.654	0.97121	1	1	0.96117	1	1	1	1	1	1
GSE360_L_DONOVANI_VS_B_MALAYI_HIGH_DOSE_MAC_DN	1.0308e-18	0.0010931	1	1	0.48456	0.23774	0.89067	0.24877	0.26431	0.15787	0.96861	1	1	0.028196	1	1	1	1
GO_PATTERN_RECOGNITION_RECEPTOR_SIGNALING_PATHWAY	1.7093e-17	0.0009423	0.062063	0.94556	1	0.5114	1	0.92881	0.018296	1	0.49773	0.76089	1	1	1	1	1	1
MODULE_73	1.8961e-16	0.59171	0.7396	1	1	0.81953	1	1	1	1	1	1	1	1	1	1	1	1
REACTOME_PD1_SIGNALING	1.1843e-16	0.50277	1	1	1	1	1	0.61782	1	1	1	1	1	1	1	1	1	1
PID_IL12_STAT4_PATHWAY	1.0638e-16	1	0.42333	0.85345	1	0.9484	1	1	1	1	1	1	1	1	1	1	1	1
REACTOME_PHOSPHORYLATION_OF_CD3_AND_TCR_ZETA_CHAINS	2.5888e-16	1	1	1	1	1	1	0.58352	1	1	1	1	1	1	1	1	1	1
REACTOME_TRANSLOCATION_OF_ZAP_70_TO_IMMUNOLOGICAL_SYNAPSE	3.4696e-16	1	1	1	1	1	1	1	1	1	1	1	1	1	1	1	1	1
ROZANOV_MMP14_TARGETS_SUBSET	1.0638e-16	1	0.42333	1	1	0.23065	1	1	1	1	1	1	1	1	1	1	1	1
GO_T_CELL_SELECTION	4.9165e-17	0.7166	0.46532	1	1	0.26123	1	1	1	1	1	1	1	1	1	1	1	1
MODULE_265	2.5825e-18	0.66047	0.82831	0.40601	1	0.89715	1	1	1	1	1	1	1	1	1	1	1	1
REACTOME_GENERATION_OF_SECOND_MESSENGER_MOLECULES	3.6099e-18	1	0.7879	1	1	1	1	0.73577	0.94423	1	1	1	1	1	1	1	1	1
APPEL_IMATINIB_RESPONSE	3.9922e-18	0.68353	0.88098	1	1	1	1	1	0.67924	1	1	1	1	1	1	1	1	1
NIELSEN_SYNOVIAL_SARCOMA_DN	2.8751e-18	0.55033	0.68656	1	1	1	1	1	1	1	1	1	1	1	1	1	1	1
KLEIN_TARGETS_OF_BCR_ABL1_FUSION	3.7095e-18	0.81716	0.57484	1	1	1	0.58733	0.96145	1	1	1	1	1	1	1	1	1	1
FARMER_BREAST_CANCER_CLUSTER_4	4.8046e-19	1	0.66769	1	1	1	1	1	1	1	1	1	1	1	1	1	1	1
REACTOME_COSTIMULATION_BY_THE_CD28_FAMILY	1.0426e-17	0.39956	1	0.66107	1	1	1	0.60524	0.39119	1	1	1	1	1	0.826	1	1	1
DUNNE_TARGETS_OF_AML1_MTG8_FUSION_UP	1.689e-17	0.88232	0.64942	0.52063	1	0.46555	1	1	0.85568	1	1	1	1	1	1	1	1	1
GO_MHC_CLASS_II_PROTEIN_COMPLEX	1.9851e-17	1	1	1	1	1	1	1	1	1	1	1	1	1	1	1	1	1
GO_REGULATION_OF_ACUTE_INFLAMMATORY_RESPONSE	3.006e-17	0.48488	0.26096	0.83328	0.20063	1	1	1	1	1	1	1	1	1	1	1	1	1
MODULE_456	4.3882e-17	0.67633	1.0962e-05	1	0.17929	0.3228	0.36188	0.11493	1	1	1	1	1	1	1	1	1	1
OSWALD_HEMATOPOIETIC_STEM_CELL_IN_COLLAGEN_GEL_UP	2.5448e-17	1	1.3009e-06	0.13979	0.10319	0.10348	1	0.094007	1	0.73129	1	0.034149	1	1	1	1	1	1
GSE3920_IFNA_VS_IFNB_TREATED_ENDOTHELIAL_CELL_DN	7.0899e-17	0.26427	4.9759e-07	0.043771	0.85198	0.028089	1	0.57002	1	1	1	0.76089	1	1	0.78979	1	1	1
ATF2_S_UP.V1_DN	2.3115e-16	1	2.8466e-06	0.37756	0.0063682	0.18352	1	0.95321	0.12283	1	1	1	1	1	1	1	0.92141	1
GSE22886_TCELL_VS_BCELL_NAIVE_DN	9.536e-17	1	2.4732e-05	0.046475	0.015433	0.1419	1	1	1	1	1	1	1	1	1	1	1	1
GSE360_T_GONDII_VS_B_MALAYI_LOW_DOSE_DC_DN	6.275e-16	0.058466	2.6101e-05	0.47179	0.0096858	0.86635	1	0.47713	0.73405	1	1	1	1	1	0.91223	1	1	1
GSE10325_CD4_TCELL_VS_MYELOID_UP	1.4401e-16	1	2.7646e-05	0.14526	0.10337	0.021518	1	1	0.56625	1	1	0.738	1	1	1	1	1	1
GSE5679_CTRL_VS_PPARG_LIGAND_ROSIGLITAZONE_AND_RARA_AGONIST_AM580_TREATED_DC_DN	1.7627e-16	0.38127	9.8008e-05	0.48596	0.15669	0.022171	0.60409	0.99423	0.39126	1	1	0.74833	1	1	1	1	0.43843	1
GO_INTEGRIN_MEDIATED_SIGNALING_PATHWAY	7.3271e-16	1	1.277e-05	0.68305	0.62604	0.060883	0.92264	0.74048	0.58526	1	1	1	1	1	1	1	1	1
KIM_WT1_TARGETS_UP	3.7469e-18	1	1.9491e-08	0.21744	0.34534	0.00019954	0.68351	0.14944	0.13365	1	1	1	1	1	1	1	1	1
BOSCO_ALLERGEN_INDUCED_TH2_ASSOCIATED_MODULE	2.1149e-18	0.020262	1.3631e-07	0.39596	0.54894	0.0024309	1	1	1	1	1	1	1	1	1	1	1	1
GSE29618_BCELL_VS_MDC_UP	1.8311e-16	1	2.6319e-09	0.00086999	0.60609	0.016913	1	0.98132	0.53292	1	1	0.86068	1	1	0.4589	1	1	1
GSE29618_BCELL_VS_MDC_DAY7_FLU_VACCINE_UP	2.1568e-17	1	1.1036e-08	0.035261	1	0.0028158	1	0.97316	0.71714	1	0.96861	1	1	1	0.053446	1	1	1
REACTOME_CLASS_A1_RHODOPSIN_LIKE_RECEPTORS	9.7727e-18	1	1.2564e-07	1	0.00038904	0.85978	1	1	1	1	0.96861	1	1	1	1	0.27067	1	0.00066121
REACTOME_G_ALPHA_I_SIGNALLING_EVENTS	1.2154e-15	1	2.9897e-07	1	0.019445	0.84454	1	1	0.73352	1	1	1	1	1	1	1	1	0.010863
REACTOME_GPCR_LIGAND_BINDING	4.2696e-15	1	2.4336e-09	1	6.499e-07	0.19393	1	1	0.9255	1	1	1	1	1	1	0.088319	1	0.00011368
RIGGI_EWING_SARCOMA_PROGENITOR_DN	3.7029e-21	0.34098	2.9894e-08	0.15478	9.7249e-05	0.054503	5.9399e-06	0.20302	1	1	1	1	1	1	1	1	1	1
GSE18893_TCONV_VS_TREG_24H_CULTURE_DN	9.3427e-16	0.16223	5.6518e-09	0.090345	0.38205	0.022171	7.3659e-08	1	1	0.4539	1	1	1	1	0.91995	1	1	1
REACTOME_PLATELET_ACTIVATION_SIGNALING_AND_AGGREGATION	1.1269e-19	1	0.00087113	0.14259	0.0030516	0.042468	1	0.11493	0.26431	1	1	1	1	1	1	1	1	1
GO_NEGATIVE_REGULATION_OF_RESPONSE_TO_EXTERNAL_STIMULUS	2.4278e-20	0.37114	4.495e-05	0.57483	0.0082672	0.0030739	1	0.31873	0.45771	1	1	1	1	1	1	1	1	1
GSE1432_1H_VS_24H_IFNG_MICROGLIA_UP	1.0308e-18	0.66047	2.9178e-05	0.090345	0.0019464	0.23774	0.89067	0.47713	0.39126	1	1	1	1	1	1	1	1	1
GSE21774_CD62L_POS_CD56_DIM_VS_CD62L_NEG_CD56_DIM_NK_CELL_UP	8.2924e-19	0.38127	9.4294e-05	0.0065704	0.0060199	0.043626	1	0.47713	0.56625	1	1	1	1	1	1	1	1	1
SARRIO_EPITHELIAL_MESENCHYMAL_TRANSITION_DN	4.6624e-18	0.022125	1.7674e-05	1	0.00058482	0.26017	0.99279	1	0.8403	1	0.3247	1	1	1	1	1	1	1
WINTER_HYPOXIA_DN	3.0573e-20	1	9.6183e-08	0.11969	1	1	1	1	1	1	1	1	1	1	1	1	1	1
ATF2_UP.V1_DN	1.1862e-18	0.63614	2.8466e-06	0.16046	0.050884	0.10574	1	0.66832	0.68187	1	1	1	1	1	1	1	1	1
GO_POSITIVE_REGULATION_OF_VASCULATURE_DEVELOPMENT	1.2059e-19	1	1.239e-07	0.95374	0.019473	0.041861	1	1	1	1	1	1	1	1	1	1	1	1
GO_CELLULAR_RESPONSE_TO_LIPID	1.1632e-19	0.098976	3.8604e-07	0.041018	0.00099834	0.12795	1	0.11493	0.53597	1	1	0.63568	1	1	0.36102	1	1	1
GSE16450_IMMATURE_VS_MATURE_NEURON_CELL_LINE_12H_IFNA_STIM_UP	1.7671e-19	0.66047	4.9759e-07	0.0006025	0.048507	0.044455	1	1	0.094055	1	1	1	1	1	1	1	1	1
AZARE_NEOPLASTIC_TRANSFORMATION_BY_STAT3_UP	2.1013e-20	0.0084418	1.0042e-06	1	0.3869	0.38482	1	0.99266	1	1	1	0.46366	1	1	1	1	1	1
GSE17974_IL4_AND_ANTI_IL12_VS_UNTREATED_24H_ACT_CD4_TCELL_DN	5.0167e-19	0.00014694	9.1073e-07	1	1	0.47918	1	1	0.8403	1	0.96861	1	1	1	1	1	1	1
GSE18791_CTRL_VS_NEWCASTLE_VIRUS_DC_16H_DN	4.2301e-19	0.0010133	1.5619e-06	0.92845	0.43961	0.69128	1	0.47195	0.73405	1	1	1	1	1	1	1	1	1
GSE2706_R848_VS_LPS_8H_STIM_DC_DN	8.2017e-20	0.015151	1.507e-05	0.55788	0.27463	0.31677	1	1	0.13443	1	1	1	1	1	1	1	1	1
GO_MYELOID_LEUKOCYTE_ACTIVATION	3.7167e-19	0.018408	6.4957e-05	1	0.89886	0.88043	1	1	0.48609	1	1	1	1	1	1	1	1	1
GO_CHEMOKINE_MEDIATED_SIGNALING_PATHWAY	1.0506e-18	0.15493	2.229e-05	1	0.96362	0.95773	1	1	1	1	1	1	1	1	1	1	1	1
GO_GRANULOCYTE_MIGRATION	3.5287e-19	0.49388	0.00016671	1	1	0.70288	1	1	1	1	1	1	1	1	1	1	1	1
GO_POSITIVE_REGULATION_OF_PROTEIN_SECRETION	1.2925e-18	0.022908	0.00016459	1	0.051359	0.17901	1	1	0.91657	1	1	1	1	0.90673	1	1	1	1
GO_POSITIVE_REGULATION_OF_CYTOKINE_SECRETION	1.5712e-17	0.0031703	5.453e-05	1	0.55379	0.8704	1	0.84017	0.73352	1	1	1	1	1	1	1	1	1
ZHU_CMV_24_HR_DN	1.6398e-19	0.58687	0.000146	0.53918	0.44726	0.0012786	1	1	1	1	1	1	1	1	1	1	1	1
GSE3982_MEMORY_CD4_TCELL_VS_BCELL_DN	8.9041e-20	0.66047	0.00027362	0.46601	1	0.0039208	0.30968	1	0.87289	0.66829	1	0.38089	1	1	1	1	1	1
GSE3982_BCELL_VS_CENT_MEMORY_CD4_TCELL_UP	5.2922e-19	0.16223	2.4732e-05	0.79997	1	0.020332	1	0.70717	0.87289	0.93149	1	0.91411	1	1	1	1	1	1
ZHU_CMV_ALL_DN	1.82e-20	0.76186	3.937e-05	0.35365	0.10741	4.5751e-05	1	1	0.87548	1	1	0.98121	1	1	1	1	1	1
GSE22886_NAIVE_CD4_TCELL_VS_NEUTROPHIL_DN	1.1387e-20	0.017862	7.9574e-05	0.61636	0.55033	0.0037714	1	1	0.86948	1	0.4918	1	1	1	1	1	1	1
GSE28726_NAIVE_VS_ACTIVATED_CD4_TCELL_UP	4.7636e-21	0.018501	0.00031019	1	0.29612	0.010243	0.60409	0.99423	0.26431	1	1	1	1	0.11399	1	1	1	1
GSE360_L_DONOVANI_VS_B_MALAYI_HIGH_DOSE_DC_UP	4.7329e-18	0.16223	7.865e-06	1	0.47342	2.491e-05	0.60409	0.0057445	1	1	0.96861	1	1	1	1	1	1	1
GSE360_L_DONOVANI_VS_B_MALAYI_LOW_DOSE_DC_UP	6.6518e-19	0.058466	1.8037e-06	1	0.4644	7.4711e-05	1	0.0056227	0.39126	1	1	1	1	1	1	1	1	1
ELF1_Q6	3.3034e-17	0.00019908	0.0052234	0.80806	0.35995	0.0047172	0.8297	0.23048	0.00016978	0.3971	1	1	1	1	0.69851	1	1	1
GO_POSITIVE_REGULATION_OF_I_KAPPAB_KINASE_NF_KAPPAB_SIGNALING	1.7635e-18	0.00055204	0.045385	0.13491	1	0.00020158	0.81205	0.6349	0.010411	1	0.96861	1	1	1	1	1	1	1
LEE_EARLY_T_LYMPHOCYTE_DN	6.9314e-19	0.0022134	0.012783	0.33422	1	0.11004	1	1	0.88123	1	1	1	1	1	1	1	1	1
GSE2770_TGFB_AND_IL4_VS_IL12_TREATED_ACT_CD4_TCELL_6H_UP	5.8717e-18	0.004894	0.0026354	0.14882	1	0.08353	1	1	0.26431	1	1	1	1	1	0.07575	1	1	1
GSE3982_NEUTROPHIL_VS_NKCELL_UP	4.7329e-18	0.00021278	0.0066855	0.23106	1	0.0042648	0.89067	0.99423	0.39126	1	1	1	1	1	0.13195	1	1	1
GSE4984_UNTREATED_VS_GALECTIN1_TREATED_DC_UP	3.755e-18	0.00083279	0.0017507	0.065526	0.91832	0.015617	1	1	0.037784	1	1	1	1	1	0.62115	1	1	1
GSE11864_CSF1_PAM3CYS_VS_CSF1_IFNG_PAM3CYS_IN_MAC_DN	1.0016e-18	2.9275e-05	0.001908	0.75898	0.83847	0.068681	1	0.23108	0.85528	1	0.19191	1	1	1	1	1	1	1
GSE3982_MAST_CELL_VS_DC_DN	4.7329e-18	3.8039e-05	0.00091142	0.63792	0.10337	0.23774	1	1	0.049457	0.93766	0.96861	1	1	1	1	1	1	1
GSE5099_CLASSICAL_M1_VS_ALTERNATIVE_M2_MACROPHAGE_UP	4.2301e-19	0.0010133	0.00026222	0.13481	1	0.52272	1	0.24366	0.0035014	1	0.96861	1	1	0.75737	1	1	1	1
MODULE_121	3.7167e-19	0.0034931	0.0011546	1	0.30576	0.00068089	1	1	1	1	1	1	1	1	1	1	1	1
SENESE_HDAC1_AND_HDAC2_TARGETS_UP	6.0295e-18	0.011619	0.00052428	0.32215	0.94479	0.0013953	0.49934	0.20288	0.87289	1	1	0.06339	1	1	0.62875	1	1	1
GO_REGULATION_OF_INTERLEUKIN_6_PRODUCTION	1.9968e-17	0.0043846	0.0004212	0.90608	1	0.010006	1	0.88969	0.75348	1	1	1	1	1	1	1	1	1
GO_POSITIVE_REGULATION_OF_ESTABLISHMENT_OF_PROTEIN_LOCALIZATION	6.859e-18	0.016964	3.6961e-05	0.34476	0.091856	0.01558	0.88046	0.12595	0.16443	0.8867	0.45476	0.007244	1	0.86581	0.98691	1	1	1
IRF_Q6	6.6842e-18	1.835e-07	9.3585e-05	0.37719	0.11068	1.4214e-05	0.8297	1	0.33361	1	1	1	1	1	0.24907	1	1	0.94243
GSE7509_DC_VS_MONOCYTE_WITH_FCGRIIB_STIM_DN	4.7329e-18	1.3036e-07	9.4294e-05	0.80806	1	0.00065066	1	0.2478	0.56625	1	0.19299	0.055155	1	1	1	1	1	1
GSE5542_UNTREATED_VS_IFNG_TREATED_EPITHELIAL_CELLS_24H_UP	1.1387e-20	1.1093e-07	0.0022699	0.3243	0.77302	0.00019824	1	0.24366	0.73405	1	1	1	1	1	1	1	1	1
HAN_SATB1_TARGETS_DN	3.2924e-17	0.00057259	4.7714e-05	0.00038421	0.24136	0.0013113	1	0.012152	0.50561	1	0.96861	0.58866	1	1	0.44176	1	1	1
GO_ENZYME_REGULATOR_ACTIVITY	2.1756e-19	0.00041479	0.00085517	6.6551e-05	0.0073856	9.9102e-05	0.15235	0.35704	0.022338	1	1	0.010886	1	0.85812	0.13254	1	1	1
GO_NEGATIVE_REGULATION_OF_MOLECULAR_FUNCTION	1.7635e-18	1.5346e-06	0.00025098	0.0064556	6.4317e-05	4.3822e-06	0.010196	0.0083278	0.098233	0.14389	1	0.00066481	1	1	0.72466	1	1	1
STTTCRNTTT_IRF_Q6	2.5039e-13	6.272e-08	0.010814	0.16977	0.43961	0.0024187	1	1	0.83427	1	1	0.99208	1	1	0.41498	1	1	1
GSE18893_TCONV_VS_TREG_2H_CULTURE_DN	9.4499e-14	1.5696e-08	0.0066855	0.026637	0.9092	0.0042648	1	1	1	0.93766	0.96861	0.26256	1	1	0.008846	1	1	1
KEGG_NATURAL_KILLER_CELL_MEDIATED_CYTOTOXICITY	1.77e-15	1.1319e-07	0.022292	0.58091	0.94303	0.47141	0.88516	0.41142	1	1	1	0.82594	1	1	1	0.53816	1	1
KIM_LRRC3B_TARGETS	1.2744e-13	1.2927e-08	1	1	1	0.90981	1	1	0.98889	1	1	1	1	1	1	1	1	1
GO_ANTIGEN_BINDING	1.1892e-12	1.3989e-06	0.27411	1	1	1	1	0.25473	1	1	1	1	1	1	1	1	1	1
GSE14000_UNSTIM_VS_16H_LPS_DC_DN	5.1257e-16	1.6209e-10	2.4732e-05	0.93151	1	0.1419	1	0.47713	1	1	0.053883	0.05075	1	1	0.21783	1	1	1
GSE25085_FETAL_BM_VS_ADULT_BM_SP4_THYMIC_IMPLANT_UP	2.3692e-14	1.7864e-09	8.3428e-06	0.64361	1	0.37066	1	1	0.16313	0.68246	0.96861	0.056928	1	1	0.70653	1	1	1
GSE26890_CXCR1_NEG_VS_POS_EFFECTOR_CD8_TCELL_UP	1.7627e-16	9.8477e-07	0.00031019	0.23558	1	1	1	0.99423	0.39126	1	0.053883	0.0014092	1	1	0.51256	1	1	1
GNF2_CD48	4.5088e-17	1.1446e-05	0.86788	1	1	0.93563	1	0.30431	0.65885	1	1	1	1	1	1	1	1	1
GO_NEGATIVE_REGULATION_OF_IMMUNE_EFFECTOR_PROCESS	1.2053e-16	9.4652e-06	0.11646	0.6836	1	0.25138	1	1	1	1	1	1	1	1	1	1	1	1
GNF2_FGR	1.5726e-18	1.1446e-05	0.86788	1	1	0.93563	1	1	1	1	1	1	1	1	1	1	1	1
GSE25085_FETAL_LIVER_VS_FETAL_BM_SP4_THYMIC_IMPLANT_DN	2.6437e-17	6.1829e-06	0.03679	0.087775	0.070605	0.54025	1	0.2478	0.56625	1	0.96861	1	1	1	1	1	1	1
GNF2_SELL	3.6003e-15	9.0476e-05	0.26349	1	1	0.7244	1	0.97826	0.10063	1	1	1	1	1	1	1	1	1
GO_TOLL_LIKE_RECEPTOR_SIGNALING_PATHWAY	2.171e-15	0.00021691	0.3455	0.72347	1	0.30457	1	0.7601	0.040496	1	1	0.94765	1	1	1	1	1	1
GO_REGULATION_OF_ALPHA_BETA_T_CELL_PROLIFERATION	7.5597e-15	0.0009622	1	1	1	1	1	1	1	1	0.30263	1	1	1	1	1	1	1
GO_MHC_PROTEIN_COMPLEX	1.7354e-15	6.7802e-05	1	1	1	1	1	1	1	1	1	1	1	1	1	1	1	1
MIKKELSEN_IPS_LCP_WITH_H3K4ME3	9.0571e-15	0.00038144	0.077469	1	0.0062068	0.89679	1	1	1	1	1	1	1	1	1	1	1	1
MISSIAGLIA_REGULATED_BY_METHYLATION_UP	2.6898e-16	4.1583e-05	0.043769	1	0.58288	0.012252	1	0.99423	0.47507	1	0.63278	1	1	1	1	1	0.44365	1
GSE5099_DAY3_VS_DAY7_MCSF_TREATED_MACROPHAGE_UP	4.2636e-15	2.8077e-05	0.0050375	0.06744	1	0.066537	1	0.97826	0.07983	1	0.4918	0.32933	1	0.04225	1	1	1	1
GSE3982_NEUTROPHIL_VS_EFF_MEMORY_CD4_TCELL_UP	6.275e-16	6.0463e-06	0.61802	0.02561	0.99805	0.0040881	0.89067	0.2478	0.022049	1	1	1	1	1	1	1	1	1
GSE34515_CD16_NEG_MONOCYTE_VS_DC_UP	2.2024e-15	0.0010133	0.014979	0.21687	0.55033	0.00055606	1	0.24366	0.04617	1	0.19299	1	1	1	0.33299	1	1	1
GSE13738_RESTING_VS_BYSTANDER_ACTIVATED_CD4_TCELL_DN	5.1257e-16	8.8396e-07	0.0062855	0.33137	1	0.1419	0.60409	0.016376	0.0036439	0.26717	0.96861	0.38089	1	1	1	1	1	1
GSE22886_NAIVE_CD4_TCELL_VS_DC_DN	2.3692e-14	0.0010931	0.26478	0.34908	1	0.54575	0.89067	0.017073	0.0040934	0.93766	1	0.17089	1	1	0.70653	1	1	1
GSE9988_LOW_LPS_VS_VEHICLE_TREATED_MONOCYTE_DN	4.7648e-15	3.8672e-05	0.43497	1	1	0.08353	1	0.046842	0.010147	1	1	1	0.7651	0.78808	0.51256	1	1	1
LEI_MYB_TARGETS	5.3868e-17	4.4154e-06	0.0003114	1	0.19146	0.00068248	0.00055322	0.005772	0.39126	0.55042	1	0.076396	1	1	1	1	1	1
GSE35685_CD34POS_CD38NEG_VS_CD34POS_CD10POS_BONE_MARROW_DN	3.2517e-17	3.8672e-05	0.0068587	0.34908	1	0.54575	1	0.005772	0.87548	1	0.96861	0.030416	1	1	0.51256	1	1	1
GSE44955_MCSF_VS_MCSF_AND_IL27_STIM_MACROPHAGE_UP	2.1516e-17	0.001073	0.00087113	1	0.5702	0.36378	0.0052529	0.0056227	0.26431	1	1	0.094281	1	0.54399	1	1	1	1
GSE10325_BCELL_VS_LUPUS_BCELL_DN	3.2517e-17	9.8477e-07	0.078683	1	1	0.8704	0.057056	0.0017214	0.39126	0.4539	0.019782	0.0032829	1	1	1	1	1	1
GO_ANTIGEN_PROCESSING_AND_PRESENTATION	7.4861e-15	1.7511e-06	0.6824	0.88475	1	1	0.00057715	0.0007061	1	0.35511	1	0.00050918	1	1	1	1	1	1
GNF2_HLA-C	7.5101e-19	3.0057e-11	0.59813	1	1	1	1	0.97826	0.5091	1	1	1	1	1	1	1	1	1
GSE22886_NAIVE_VS_IGM_MEMORY_BCELL_DN	2.4692e-18	1.3886e-09	0.07308	0.79008	1	0.04016	0.30583	0.11229	0.021006	1	0.4918	0.37141	1	1	1	1	1	1
GSE6269_HEALTHY_VS_FLU_INF_PBMC_DN	9.5139e-20	9.0257e-10	0.12327	1	1	0.050684	1	0.12877	0.21805	1	0.94115	1	1	1	1	1	1	1
GSE22886_NAIVE_VS_IGG_IGA_MEMORY_BCELL_DN	2.3056e-21	1.4836e-09	0.14291	0.93151	1	0.020332	0.30968	0.1137	0.047456	1	0.96861	0.05075	1	1	1	1	1	1
GNF2_MYD88	1.7357e-21	6.7359e-13	1	1	1	1	1	1	0.18495	1	1	1	1	1	1	1	1	1
HIRSCH_CELLULAR_TRANSFORMATION_SIGNATURE_UP	1.5872e-21	4.2036e-13	0.00027675	0.65146	1	0.041367	1	0.11213	0.083084	1	1	0.79384	1	1	1	1	1	1
RICKMAN_METASTASIS_DN	3.6491e-17	1.109e-09	0.24382	1	1	0.00078547	1	0.27662	0.00046429	1	1	1	1	0.00063887	1	1	1	1
JISON_SICKLE_CELL_DISEASE_UP	4.6185e-19	4.5128e-11	3.1608e-05	1	1	0.16767	0.82558	0.010402	0.057752	1	1	1	1	1	1	1	1	1
GO_RESPONSE_TO_VIRUS	1.3185e-19	6.3571e-12	3.4917e-06	1	1	0.63292	0.58026	0.45094	0.24645	1	0.0033656	0.25153	1	1	1	1	1	1
GSE24634_IL4_VS_CTRL_TREATED_NAIVE_CD4_TCELL_DAY5_DN	2.3245e-20	1.3036e-07	4.7393e-07	0.013481	1	0.8704	1	1	0.87546	1	0.4918	1	1	1	0.91995	1	1	1
GSE2706_2H_VS_8H_LPS_STIM_DC_DN	2.5954e-21	7.6114e-08	1.5973e-05	1	1	0.65706	1	0.97316	0.71714	1	0.053883	0.47234	1	1	1	1	1	1
GSE33424_CD161_INT_VS_NEG_CD8_TCELL_UP	7.5522e-22	1.6545e-08	2.9178e-05	0.34908	1	1	0.89067	0.70717	0.87548	1	0.019782	0.0032829	1	1	1	1	1	1
GNF2_PTPN6	3.7822e-20	4.1485e-07	0.26349	1	1	0.7244	1	0.034421	0.81396	1	1	1	1	1	1	1	1	1
GSE360_DC_VS_MAC_M_TUBERCULOSIS_UP	4.2301e-19	5.6425e-06	0.014979	1	0.18916	0.69128	0.13956	0.04444	0.090847	1	1	1	1	1	1	1	1	1
GSE360_CTRL_VS_L_MAJOR_DC_DN	2.9466e-20	6.3271e-06	0.016702	1	0.03072	0.044455	1	1	0.39126	1	0.96861	1	1	1	1	1	1	1
GSE22589_HEALTHY_VS_HIV_INFECTED_DC_DN	2.3245e-20	9.5818e-07	0.00029852	0.94101	0.47342	0.043626	1	1	0.87546	1	0.96861	1	1	1	1	1	1	1
GO_REGULATION_OF_PEPTIDASE_ACTIVITY	1.6324e-21	2.0602e-06	0.0035149	1	0.069778	0.46382	1	0.11045	0.32651	1	1	0.14215	1	1	1	0.036087	1	1
GO_RESPONSE_TO_TUMOR_NECROSIS_FACTOR	4.0213e-20	8.2179e-07	0.0089732	1	0.65253	0.39995	1	0.20288	0.87289	0.33691	1	0.0095922	1	1	1	1	1	1
GSE19888_ADENOSINE_A3R_INH_VS_TCELL_MEMBRANES_ACT_MAST_CELL_UP	2.3245e-20	9.5818e-07	0.00091142	0.14526	1	0.54025	1	0.99423	0.73405	1	0.019782	1	1	1	0.91995	1	1	1
GO_REGULATION_OF_MULTI_ORGANISM_PROCESS	4.0213e-20	2.4759e-07	0.00068741	1	1	0.1189	1	0.081928	0.063592	0.35198	0.053883	0.42948	1	1	1	1	1	1
GSE34205_HEALTHY_VS_FLU_INF_INFANT_PBMC_DN	1.7671e-19	1.6545e-08	0.016702	1	1	1	0.14506	0.00010647	0.049457	1	1	0.17089	1	1	1	1	1	1
GSE9960_HEALTHY_VS_GRAM_NEG_SEPSIS_PBMC_DN	3.5818e-22	1.4122e-08	0.00027362	1	1	0.078348	0.30968	0.0015936	0.39119	1	1	0.24938	1	1	1	1	1	1
GSE7509_DC_VS_MONOCYTE_DN	8.2924e-19	9.5818e-07	2.7646e-05	1	1	0.54025	1	0.0057445	0.16313	0.27848	1	0.738	1	1	1	1	0.43843	1
BOSCO_INTERFERON_INDUCED_ANTIVIRAL_MODULE	7.3827e-22	0.00013693	4.4199e-05	1	1	1	1	0.71224	1	1	0.33138	1	1	1	1	1	1	1
GO_REGULATION_OF_INTERFERON_GAMMA_PRODUCTION	9.2364e-23	0.00042231	0.00022736	1	1	0.62764	1	0.49098	0.89899	1	0.1343	1	1	1	1	1	1	1
GSE2706_UNSTIM_VS_8H_LPS_DC_DN	2.7701e-22	5.6425e-06	0.00026222	0.45807	0.87565	0.13953	1	0.24366	0.25868	1	0.19299	1	1	1	1	1	1	1
GSE22601_IMMATURE_CD4_SINGLE_POSITIVE_VS_CD8_SINGLE_POSITIVE_THYMOCYTE_DN	7.5522e-22	6.3271e-06	2.9178e-05	0.0068979	0.91832	0.70796	1	0.99423	0.87548	1	1	1	1	1	0.22857	1	1	1
GSE34156_UNTREATED_VS_6H_NOD2_LIGAND_TREATED_MONOCYTE_DN	5.5284e-21	1.0234e-05	0.0058797	0.03019	1	0.71982	1	0.88834	0.75823	0.43067	1	1	1	1	0.29055	1	1	1
GO_REGULATION_OF_I_KAPPAB_KINASE_NF_KAPPAB_SIGNALING	7.2164e-21	0.00014603	0.0037569	0.0080131	1	0.0033496	0.78546	0.38438	0.065156	1	0.6847	1	1	1	1	1	1	1
REACTOME_INTERFERON_GAMMA_SIGNALING	5.0775e-23	1.3442e-07	0.15745	1	1	1	1	1	1	1	0.19746	1	1	1	1	1	1	1
GSE1740_UNSTIM_VS_IFNA_STIMULATED_MCSF_DERIVED_MACROPHAGE_DN	8.3142e-24	4.129e-07	0.34591	0.84327	1	0.78938	1	0.1992	0.81396	1	1	0.57181	1	1	1	1	1	1
GSE360_T_GONDII_VS_M_TUBERCULOSIS_DC_DN	4.6395e-22	1.4752e-08	0.015906	1	0.5702	0.23503	1	0.2478	0.87546	1	1	1	1	1	1	1	1	1
GO_LYMPHOCYTE_MEDIATED_IMMUNITY	3.575e-22	0.00010141	1	1	1	1	0.91215	0.73019	1	1	0.78459	1	1	1	1	1	1	1
GO_NEGATIVE_REGULATION_OF_IMMUNE_RESPONSE	1.8014e-22	4.0802e-06	0.19124	0.86114	1	0.594	1	1	1	1	0.59204	1	1	1	1	1	1	1
GSE24026_PD1_LIGATION_VS_CTRL_IN_ACT_TCELL_LINE_UP	1.0115e-23	1.5671e-09	0.076272	1	1	0.86635	1	0.2478	0.16313	0.93766	0.4918	1	1	7.3862e-05	1	1	1	1
GSE1432_1H_VS_6H_IFNG_MICROGLIA_DN	1.7043e-23	9.8477e-07	0.016702	1	1	0.37066	0.89067	0.47713	0.16313	1	1	9.8276e-06	1	1	0.0091861	1	1	1
GO_ACTIVATION_OF_INNATE_IMMUNE_RESPONSE	4.8634e-23	7.7884e-06	0.042135	0.83452	1	1	0.91407	0.019133	0.18003	0.97647	0.19646	0.00011347	1	1	1	1	1	1
COREBINDINGFACTOR_Q6	3.2152e-21	1	0.27457	0.55897	8.2637e-06	0.13785	1	0.73157	0.74771	1	1	1	1	1	1	1	1	0.70141
ZHOU_INFLAMMATORY_RESPONSE_LIVE_UP	1.1038e-22	0.056616	0.00063309	0.042067	2.1461e-05	0.0099607	1	1	0.20411	1	0.053883	1	1	1	0.70765	1	1	1
ODONNELL_TFRC_TARGETS_UP	2.1072e-20	0.077629	0.00040291	0.1765	8.5717e-06	0.020546	1	0.79578	0.25737	1	1	1	1	1	1	1	0.67849	1
RUIZ_TNC_TARGETS_UP	1.8246e-21	0.022125	0.0025579	0.002362	0.00058482	0.0010341	1	1	1	1	1	1	1	1	1	1	1	1
GO_GLYCOSAMINOGLYCAN_BINDING	2.0237e-21	1	6.818e-07	1	6.3465e-07	0.012035	1	1	1	1	1	1	1	1	1	1	1	1
KEGG_FOCAL_ADHESION	2.3245e-20	0.66047	0.0066855	0.049637	0.00047857	1.5464e-07	1	0.99423	0.87546	1	1	1	1	1	1	1	1	1
HALLMARK_APICAL_JUNCTION	4.7636e-21	1	0.0068587	0.94556	2.7774e-05	8.5053e-05	1	0.70717	0.56625	1	1	1	1	1	1	1	0.67851	1
MANALO_HYPOXIA_UP	1.9889e-20	0.68713	1.2353e-05	0.69675	5.0394e-06	1.0717e-06	1	0.73577	0.29425	1	1	1	1	1	1	1	1	1
GO_VASCULATURE_DEVELOPMENT	1.1795e-19	0.68713	4.2619e-05	0.53186	5.5902e-05	2.9138e-07	1	0.50293	0.9008	1	1	1	1	1	1	1	1	1
NABA_SECRETED_FACTORS	2.5756e-18	0.028027	0.0045732	1	1.0969e-09	0.00039431	1	1	1	1	1	1	1	1	1	8.8236e-07	1	1
GO_RECEPTOR_COMPLEX	3.3453e-18	0.058441	0.0011522	0.068291	8.8372e-09	0.0096299	1	1	0.94141	1	1	1	1	1	1	1	1	7.992e-06
GO_CYTOPLASMIC_VESICLE_PART	5.9957e-20	0.0010344	0.095437	0.29215	8.1047e-06	1.3153e-06	1	0.16981	0.38109	1	1	1	1	1	0.20575	1	0.60035	0.00086132
MODULE_33	2.5169e-25	0.11246	1.2629e-05	1	6.1525e-08	3.8834e-06	0.42112	1	0.87546	1	1	1	1	1	1	1	1	1
MODULE_63	1.439e-25	0.41874	2.9082e-07	1	1.7315e-06	5.3515e-06	1	1	0.93034	1	1	1	1	1	1	1	1	0.32421
GO_SECRETION_BY_CELL	1.4212e-21	0.66047	1.507e-05	0.40742	5.6815e-09	7.5921e-07	1	0.76563	1	1	1	1	1	1	0.55097	1	1	0.024078
GO_SECRETION	2.1962e-24	0.88831	1.4579e-05	0.49315	4.5929e-10	2.0789e-06	1	1	1	1	1	1	1	1	0.40917	1	1	0.025689
LEF1_UP.V1_UP	8.6982e-26	0.66047	0.033395	0.7847	1.5351e-07	4.2421e-07	1	1	1	1	1	1	1	1	1	1	1	1
GO_EXTRACELLULAR_MATRIX_COMPONENT	1.2456e-23	1	0.00052428	1	0.0010801	4.7821e-07	1	1	1	1	1	1	1	1	1	1	1	1
GO_CELL_ADHESION_MOLECULE_BINDING	4.7391e-26	0.34873	0.0040772	0.52993	0.00025776	0.00030948	1	0.67027	1	1	1	1	1	1	1	1	1	1
MARTENS_TRETINOIN_RESPONSE_UP	1.0356e-24	0.7032	0.088183	1	6.6373e-13	5.3851e-05	1	1	0.56729	1	1	1	1	1	1	9.1199e-12	0.43724	0.00036287
GO_REGULATION_OF_SECRETION	2.8943e-25	0.024242	6.2189e-06	0.034436	3.2528e-13	0.0022712	1	1	1	1	1	1	1	1	1	1	0.94394	0.00036295
GO_REGULATION_OF_CELLULAR_LOCALIZATION	1.8561e-24	8.5392e-05	7.726e-08	1.1034e-05	7.0576e-13	5.3515e-06	0.89067	0.052268	0.22681	0.31946	0.84724	0.080663	1	1	0.67535	1	1	0.02028
GO_RESPONSE_TO_ORGANIC_CYCLIC_COMPOUND	6.4888e-19	0.0044615	2.3685e-09	0.082536	9.2556e-10	1.9554e-05	0.28503	0.0021166	0.89899	0.57423	1	0.35811	1	1	1	1	1	1
GO_NEGATIVE_REGULATION_OF_CELL_PROLIFERATION	4.6999e-22	6.7562e-05	6.0401e-06	0.13746	8.4756e-12	9.9277e-08	0.032981	0.51835	0.50808	1	1	0.54946	1	1	1	1	1	1
GO_IDENTICAL_PROTEIN_BINDING	8.6577e-19	3.4241e-05	0.0004622	0.031752	1.1965e-12	0.0015456	7.3513e-05	0.0030546	0.22155	0.0005415	1	1.2303e-06	1	0.2904	0.51196	1	1	1
NAKAMURA_TUMOR_ZONE_PERIPHERAL_VS_CENTRAL_DN	4.081e-13	0.00049876	0.0033411	3.4643e-08	1.5878e-06	3.7163e-05	1	0.94355	0.00068849	1	0.70973	1	1	1	0.0047509	1	1	1
FORTSCHEGGER_PHF8_TARGETS_DN	3.6852e-16	0.011659	0.017254	6.0095e-11	4.991e-05	1.6094e-07	0.24259	0.96145	0.00069193	1	0.22171	0.042757	1	1	0.019611	1	1	1
GO_LIPID_BINDING	3.4089e-19	0.073451	0.012159	5.6716e-07	4.4813e-07	5.871e-06	1	1	0.27991	1	1	1	1	1	1	1	1	0.86126
GSE7460_TCONV_VS_TREG_LN_DN	4.7636e-21	0.0010931	0.00031019	1.1168e-05	0.0036249	0.08353	0.89067	1	0.87548	1	1	1	1	1	0.51256	1	1	1
GSE16450_IMMATURE_VS_MATURE_NEURON_CELL_LINE_UP	1.0183e-20	1	0.21951	1.1557e-06	0.79314	0.031029	1	1	1	1	1	1	1	1	0.16669	1	1	1
GO_VACUOLAR_PART	4.119e-19	1.6146e-05	0.035212	0.0002844	0.0007554	0.00018061	1	0.7601	2.3681e-05	1	1	1	1	0.39433	0.00043627	1	0.19155	1
GO_ENDOSOME	9.1764e-19	3.0028e-06	0.021714	1.9075e-06	0.00011168	0.0038005	1	0.69731	0.0064542	1	1	0.83405	1	0.78808	0.00030253	1	0.044803	1
BAELDE_DIABETIC_NEPHROPATHY_DN	6.543e-20	3.3176e-05	3.6341e-05	5.2622e-12	0.00015473	0.0010435	1	0.023019	1	1	1	0.12212	1	1	0.0078364	1	1	1
GO_REGULATION_OF_GTPASE_ACTIVITY	1.3976e-20	0.018501	6.1086e-08	1.0283e-10	1.0389e-05	4.4483e-06	0.15752	1	0.015217	1	1	1	1	1	0.010682	1	1	1
GO_MOLECULAR_FUNCTION_REGULATOR	7.1767e-25	0.00053526	5.2639e-07	7.329e-10	5.663e-09	2.2514e-07	0.28711	0.78691	0.0029259	1	1	0.24822	1	1	0.063019	1	1	0.52364
KINSEY_TARGETS_OF_EWSR1_FLII_FUSION_DN	1.2422e-19	0.75802	4.1137e-09	0.0074099	1.5986e-08	1.1389e-11	1	1	0.2191	1	1	1	1	1	1	1	1	1
GO_NEGATIVE_REGULATION_OF_CELL_DIFFERENTIATION	4.6779e-18	0.048524	0.0001279	0.035731	3.0362e-10	2.3632e-12	0.76855	1	1	1	1	1	1	1	1	1	1	0.37661
ENK_UV_RESPONSE_EPIDERMIS_DN	6.4647e-15	4.9871e-05	3.3275e-05	2.9465e-05	0.00034106	1.7297e-09	1	0.12136	0.30814	1	1	0.4348	1	1	0.45198	1	1	1
GO_ACTIN_FILAMENT_BASED_PROCESS	3.7127e-15	0.018334	6.358e-05	0.0010375	9.2162e-06	3.4884e-10	0.8869	0.11565	0.16313	1	1	1	1	1	0.60471	1	1	1
GO_POSITIVE_REGULATION_OF_CELLULAR_COMPONENT_ORGANIZATION	2.8351e-17	0.0044225	2.5498e-05	1.8366e-06	3.6384e-09	2.9647e-09	0.0068502	0.030945	0.28519	0.022903	1	0.049257	1	1	0.0032708	1	1	0.35863
GO_RESPONSE_TO_ABIOTIC_STIMULUS	4.5099e-16	0.00015445	8.5248e-05	0.020527	3.0855e-10	1.9666e-06	0.11049	0.0085779	0.042117	0.015794	1	0.002436	1	1	1	1	1	1
GO_CELL_PROLIFERATION	2.4751e-14	0.042972	0.001398	0.0035122	7.2473e-07	3.8401e-10	3.2422e-08	0.29357	0.13418	0.097787	1	0.20343	1	1	1	1	1	1
GO_CELL_SUBSTRATE_JUNCTION	9.7003e-20	0.13314	6.2353e-05	0.016443	0.30931	9.8178e-11	1	0.00023544	6.6734e-09	1	1	0.82084	1	1	0.55877	1	1	1
GO_ANCHORING_JUNCTION	9.3581e-21	0.012328	8.4716e-07	0.0071453	0.36976	8.0182e-14	0.81171	0.00084625	4.6846e-08	1	1	1	1	1	0.35554	1	1	1
ONKEN_UVEAL_MELANOMA_UP	9.5503e-23	6.4793e-07	0.045156	0.00030753	1	7.3107e-08	8.5494e-06	8.6882e-11	2.5114e-06	1	0.97474	1.5048e-11	1	1	3.8374e-07	1	1	1
CHICAS_RB1_TARGETS_SENESCENT	4.0229e-20	3.3304e-06	1.0847e-07	0.38646	1	0.0030429	4.4238e-10	0.00061926	0.37634	2.8196e-09	1	2.9191e-08	1	1	1	1	1	1
GO_MACROMOLECULAR_COMPLEX_BINDING	8.2268e-25	0.0088634	2.6101e-05	0.0024106	2.7594e-05	0.00017774	3.0706e-15	1.6892e-07	1	6.9709e-07	1	1.5544e-10	1	1	3.0826e-05	1	1	1
PEA3_Q6	5.6564e-25	0.0012629	0.22272	0.098046	0.018252	0.24446	0.16517	1	0.05789	0.68246	1	1	1	1	0.80501	1	1	1
MIKKELSEN_MEF_LCP_WITH_H3K4ME3	1.9011e-25	0.001976	0.017402	1	0.062808	0.63468	1	1	1	1	1	1	1	1	1	1	1	1
GO_CARBOHYDRATE_BINDING	2.211e-24	0.026338	0.014872	1	0.016583	0.76799	0.95592	0.18102	0.094055	1	1	1	1	1	1	1	1	1
MODULE_174	7.6942e-24	0.069636	0.011836	1	0.53637	0.38482	1	1	0.89899	1	1	1	1	1	1	1	1	1
HINATA_NFKB_TARGETS_KERATINOCYTE_UP	1.4599e-23	0.061524	0.0026595	1	0.7876	0.18761	1	1	0.12283	1	1	1	1	1	1	1	1	1
GSE37416_12H_VS_24H_F_TULARENSIS_LVS_NEUTROPHIL_UP	1.8813e-24	0.018497	0.077469	0.80806	1	0.23774	0.31388	0.70717	0.87546	1	0.4918	0.39367	1	1	1	1	1	1
GSE7460_FOXP3_MUT_VS_WT_ACT_TCONV_UP	1.4401e-24	0.0048503	0.015906	0.93626	1	0.042468	1	0.70717	0.26431	0.93766	1	0.91922	1	1	1	1	1	1
GO_REGULATION_OF_LYMPHOCYTE_MEDIATED_IMMUNITY	1.7329e-24	0.0064385	0.0032376	0.81184	1	0.98993	1	0.95705	1	0.93766	0.19108	1	1	1	1	1	1	1
WANG_ESOPHAGUS_CANCER_VS_NORMAL_UP	1.6445e-26	0.0081245	0.87181	1	1	0.0034187	0.42439	0.3344	0.67041	1	1	1	1	1	1	1	1	1
GSE6269_E_COLI_VS_STAPH_AUREUS_INF_PBMC_DN	3.3041e-25	0.0021297	0.48183	0.91585	1	0.037534	0.081165	0.023389	0.09156	1	0.41508	1	1	1	1	1	1	1
GSE9988_LPS_VS_LPS_AND_ANTI_TREM1_MONOCYTE_UP	6.5212e-26	0.017143	0.014033	0.3148	1	0.07257	0.29767	1	0.086374	1	0.4918	1	1	0.73371	0.65927	1	1	1
GO_POSITIVE_REGULATION_OF_HEMOPOIESIS	1.3033e-26	0.028027	0.027179	0.22312	0.46578	0.054632	1	1	1	1	0.95743	1	1	1	1	1	1	1
GO_POSITIVE_REGULATION_OF_LYMPHOCYTE_DIFFERENTIATION	4.8324e-26	0.0086802	0.30414	0.89655	1	0.26236	1	1	1	1	0.34973	1	1	1	1	1	1	1
GSE22601_IMMATURE_CD4_SINGLE_POSITIVE_VS_CD8_SINGLE_POSITIVE_THYMOCYTE_UP	2.4337e-24	0.058466	0.016702	0.23558	0.38205	0.0044282	0.057056	1	0.022651	0.4539	1	1	1	1	1	1	1	1
GSE3920_UNTREATED_VS_IFNA_TREATED_ENDOTHELIAL_CELL_UP	5.9918e-25	0.11491	0.038713	0.017044	1	0.00043868	1	1	0.094055	1	1	1	1	1	1	1	1	1
GNF2_FOS	9.9176e-24	0.25608	0.00056041	1	1	0.3276	1	1	1	1	1	1	1	1	1	1	1	1
LINDSTEDT_DENDRITIC_CELL_MATURATION_D	1.4762e-24	1	0.00036377	0.98282	1	0.17435	1	0.654	1	1	1	1	1	1	1	1	0.95296	1
KEGG_LEISHMANIA_INFECTION	5.6072e-25	0.14657	9.7039e-05	1	1	0.94017	1	0.30176	0.99252	1	0.96861	1	1	1	1	1	1	1
GSE3982_MEMORY_CD4_TCELL_VS_BCELL_UP	8.3223e-25	0.66047	0.00026222	0.3243	0.1322	0.3551	1	0.70717	0.86948	1	1	1	1	1	1	1	1	1
GO_HEMOSTASIS	5.3967e-25	1	0.00063442	0.16049	0.041038	0.067242	1	0.66662	0.16925	1	1	1	1	1	1	0.97147	1	1
GNF2_ITGAL	1.3427e-25	0.087417	0.0026739	0.86114	1	1	1	1	0.33283	1	1	1	1	1	1	1	1	1
GO_REGULATION_OF_LEUKOCYTE_CHEMOTAXIS	7.8311e-26	0.62045	0.0037636	1	1	0.22048	1	1	0.73352	1	1	1	1	1	1	1	1	1
LINDSTEDT_DENDRITIC_CELL_MATURATION_A	1.4762e-24	0.44063	0.0071516	1	1	0.35914	1	0.2785	0.73405	1	1	1	1	1	1	1	1	1
GSE3982_DC_VS_EFF_MEMORY_CD4_TCELL_UP	3.5633e-25	0.38127	0.0068587	0.64361	0.81484	0.044455	1	0.70717	0.39126	0.93766	1	0.17089	1	1	1	1	1	1
GNF2_CD7	1.6122e-23	0.22973	0.18102	1	1	1	1	1	1	1	1	1	1	1	1	1	1	1
GO_POSITIVE_REGULATION_OF_LEUKOCYTE_CHEMOTAXIS	1.7958e-23	0.53402	0.13928	1	1	0.27214	1	1	0.58045	1	0.96861	1	1	1	1	1	1	1
HADDAD_T_LYMPHOCYTE_AND_NK_PROGENITOR_DN	3.72e-23	0.97983	0.75805	1	0.98295	0.59367	0.31232	1	1	1	1	1	1	1	1	1	1	1
WILENSKY_RESPONSE_TO_DARAPLADIB	2.769e-23	0.16223	1	1	1	0.48281	0.96116	1	1	1	1	1	1	1	1	1	1	1
MODULE_165	3.0131e-23	1	0.018391	1	0.95778	0.51412	0.92264	1	1	1	1	1	1	1	1	1	1	1
GRAHAM_NORMAL_QUIESCENT_VS_NORMAL_DIVIDING_UP	2.3353e-22	0.4312	0.024787	0.46809	1	0.35265	1	1	1	1	1	1	1	1	1	1	1	1
ODONNELL_TARGETS_OF_MYC_AND_TFRC_UP	5.0278e-23	0.54495	0.14852	0.4573	0.018927	0.76999	1	1	1	1	1	1	1	1	1	1	1	1
GNF2_PTPN4	5.9918e-25	0.32397	0.10155	0.78836	0.91832	1	1	1	1	1	1	1	1	1	1	1	1	1
GO_REGULATION_OF_B_CELL_ACTIVATION	1.2432e-24	0.37374	0.085794	1	0.9092	1	1	1	1	0.98106	1	1	1	1	1	1	1	1
GNF2_TNFSF10	1.8986e-24	0.66047	0.3777	1	1	0.90981	1	1	0.98889	1	1	1	1	1	1	1	1	1
KEGG_INTESTINAL_IMMUNE_NETWORK_FOR_IGA_PRODUCTION	1.1751e-24	0.82681	1	1	0.41603	1	1	1	1	1	1	1	1	1	1	1	1	1
VALK_AML_CLUSTER_5	3.8705e-26	1	0.13928	1	1	0.54895	1	1	1	1	1	1	1	1	1	1	1	1
GSE4984_LPS_VS_VEHICLE_CTRL_TREATED_DC_DN	1.8212e-23	0.016792	0.031473	0.0021914	0.51311	0.036774	1	0.041323	0.37564	1	1	1	1	1	0.19509	1	1	1
GSE33425_CD161_INT_VS_NEG_CD8_TCELL_DN	7.5522e-22	0.66047	0.62837	0.0068979	1	0.044455	1	0.47713	0.56625	1	0.4918	0.17089	1	1	0.22857	1	1	1
GSE34515_CD16_POS_MONOCYTE_VS_DC_DN	8.9993e-23	0.66047	0.0025449	0.013481	0.47342	0.70288	1	1	0.39126	1	1	1	1	1	0.69851	1	1	1
GSE42088_UNINF_VS_LEISHMANIA_INF_DC_24H_UP	8.9993e-23	0.66047	0.0066855	0.013481	1	0.082292	1	0.47713	0.56625	1	0.96861	1	1	1	0.91995	1	1	1
GSE33424_CD161_HIGH_VS_NEG_CD8_TCELL_UP	1.7043e-23	0.058466	0.03762	0.14882	1	0.54575	1	0.99423	1	1	0.96861	0.56331	1	1	0.0017379	1	1	1
HELLER_HDAC_TARGETS_DN	7.7342e-24	0.20274	0.0045554	0.55788	0.55822	0.023048	5.4161e-05	1.0434e-06	0.55473	0.75264	1	0.0093448	1	1	1	1	1	1
HELLER_HDAC_TARGETS_SILENCED_BY_METHYLATION_DN	2.2134e-26	0.074027	2.1136e-05	0.1819	0.82474	0.0039979	0.00053306	0.00064259	0.65538	1	1	0.2439	1	1	1	1	1	1
WINTER_HYPOXIA_METAGENE	1.4081e-22	0.042192	0.097229	1	0.068983	0.0017807	1	3.6509e-05	0.31726	0.7982	1	0.045571	1	1	1	1	1	1
GSE32164_RESTING_DIFFERENTIATED_VS_CMYC_INHIBITED_MACROPHAGE_DN	2.4337e-24	0.00021691	0.078683	1	1	0.37066	1	4.9459e-06	0.26431	1	1	0.40344	1	0.028196	1	1	1	1
BROCKE_APOPTOSIS_REVERSED_BY_IL6	1.1239e-22	0.0041014	3.5453e-05	0.34712	0.71666	0.9484	1	1	0.9684	1	0.80552	0.53537	1	1	1	1	1	1
GO_CELL_ACTIVATION_INVOLVED_IN_IMMUNE_RESPONSE	1.546e-21	0.015775	9.659e-05	1	0.9092	0.71539	1	1	0.38795	1	1	1	1	1	1	0.34899	1	1
GSE14000_UNSTIM_VS_16H_LPS_DC_TRANSLATED_RNA_DN	2.1345e-22	0.0045041	0.00025044	0.92062	0.18058	1	1	0.99266	0.73405	1	0.053883	0.52017	1	1	0.88774	1	1	1
GSE17974_IL4_AND_ANTI_IL12_VS_UNTREATED_48H_ACT_CD4_TCELL_DN	9.7621e-23	0.15457	0.00021056	0.58543	0.60609	0.21041	1	1	1	1	0.96861	1	1	1	1	1	1	1
GO_REGULATION_OF_TUMOR_NECROSIS_FACTOR_SUPERFAMILY_CYTOKINE_PRODUCTION	1.0943e-22	0.019772	0.00035984	1	1	0.058936	1	1	1	1	1	1	1	1	1	1	1	1
CROONQUIST_STROMAL_STIMULATION_UP	2.5646e-23	1	2.2224e-05	1	0.89973	0.54025	1	1	1	1	1	1	1	1	1	1	1	1
GSE19888_ADENOSINE_A3R_INH_VS_ACT_IN_MAST_CELL_DN	8.9993e-23	1	9.4294e-05	0.4786	0.15036	0.54025	0.89067	0.99423	0.56625	1	1	1	1	1	1	1	1	0.56272
GO_CYTOKINE_RECEPTOR_ACTIVITY	7.19e-23	1	0.00059014	0.77816	0.19178	0.57714	1	1	1	1	1	1	1	1	1	1	1	1
GSE9988_LPS_VS_CTRL_TREATED_MONOCYTE_UP	1.0664e-23	0.15243	1.7043e-05	0.57447	1	0.3276	1	0.44973	0.72571	1	0.053883	1	1	1	1	1	1	1
GSE9988_LOW_LPS_VS_CTRL_TREATED_MONOCYTE_UP	1.399e-23	0.15457	1.169e-06	0.90268	1	0.1267	1	0.69731	0.53292	1	0.4918	1	1	1	1	1	1	1
GO_MYELOID_LEUKOCYTE_MIGRATION	5.219e-22	0.6368	2.7787e-06	0.64364	1	0.88649	1	1	1	1	1	1	1	1	1	1	1	1
HUANG_DASATINIB_RESISTANCE_UP	1.4872e-22	0.0086802	1.5912e-06	0.89655	1	0.0019432	1	1	1	1	1	1	1	1	1	1	1	1
GSE3982_DC_VS_BCELL_UP	1.1542e-22	0.66047	8.3428e-06	1	0.048507	0.0044282	1	0.11577	0.73405	1	1	1	1	1	1	1	1	1
GO_POSITIVE_REGULATION_OF_ERK1_AND_ERK2_CASCADE	6.0418e-22	0.10691	1.5497e-05	1	0.12447	0.034966	1	1	0.909	1	1	1	1	1	1	1	1	1
GNF2_PTPRC	4.2097e-28	4.4057e-07	0.0077306	1	1	1	1	1	0.97848	1	1	1	1	1	1	1	1	1
GO_INTERFERON_GAMMA_MEDIATED_SIGNALING_PATHWAY	8.3268e-27	4.4057e-07	0.084501	1	1	1	1	1	1	1	0.053883	1	1	1	1	1	1	1
GSE3982_CTRL_VS_LPS_4H_MAC_DN	2.4337e-24	6.3271e-06	0.0026354	0.090345	1	0.14915	1	0.47713	0.16313	1	1	1	1	1	0.35678	1	1	1
GSE3982_NEUTROPHIL_VS_CENT_MEMORY_CD4_TCELL_UP	1.7043e-23	6.3271e-06	0.03762	0.34908	0.48456	0.08353	0.89067	0.99423	0.56625	1	1	1	1	1	0.70653	1	1	1
GO_REGULATION_OF_ADAPTIVE_IMMUNE_RESPONSE	5.9151e-25	3.8039e-05	0.0053594	0.69045	1	1	1	0.99423	1	0.71588	0.19646	1	1	1	1	1	1	1
GSE32164_RESTING_DIFFERENTIATED_VS_ALTERNATIVELY_ACT_M2_MACROPHAGE_DN	3.5633e-25	3.8672e-05	0.03762	0.090345	1	0.37066	1	0.24877	0.87548	1	1	0.030416	1	1	0.22857	1	1	1
GSE35685_CD34POS_CD10NEG_CD62LPOS_VS_CD34POS_CD10POS_BONE_MARROW_DN	3.5633e-25	6.3271e-06	0.15065	1	1	0.08353	1	0.70717	0.39126	0.93766	1	0.17089	1	1	0.91995	1	0.95296	1
GSE5542_UNTREATED_VS_IFNA_TREATED_EPITHELIAL_CELLS_24H_UP	1.5448e-25	8.8396e-07	0.015444	0.0027368	0.88951	0.041367	0.89067	0.70717	0.39119	1	1	1	1	1	1	1	1	1
GSE22886_DAY0_VS_DAY1_MONOCYTE_IN_CULTURE_DN	8.1244e-29	0.00021278	0.03679	0.94101	1	0.0099773	1	0.00010353	0.049457	0.93766	1	0.16593	1	1	1	1	1	1
GSE2706_UNSTIM_VS_8H_LPS_AND_R848_DC_DN	1.5371e-26	5.6425e-06	7.9574e-05	0.3243	0.87565	0.076316	1	0.016012	0.86948	1	1	1	1	1	1	1	1	1
GSE360_L_DONOVANI_VS_M_TUBERCULOSIS_MAC_DN	3.681e-26	6.1829e-06	0.0025449	0.80806	1	0.082292	1	0.11493	0.73405	1	1	1	1	1	1	1	1	1
GSE3982_DC_VS_CENT_MEMORY_CD4_TCELL_UP	8.5211e-28	0.0010931	0.0068587	0.94556	0.48456	0.0044282	0.89067	0.046842	0.16313	1	1	1	1	1	1	1	1	1
GSE5679_RARA_AGONIST_AM580_VS_AM580_AND_ROSIGLITAZONE_TREATED_DC_DN	4.8824e-26	0.00021691	0.0068587	0.81184	0.21856	0.00067999	1	0.47713	0.39126	1	1	1	1	1	1	1	0.95296	1
GSE13484_3H_UNSTIM_VS_YF17D_VACCINE_STIM_PBMC_DN	2.7215e-25	3.8039e-05	7.865e-06	0.94101	1	0.54025	0.31388	0.11493	0.39126	1	0.019782	1	1	1	0.91995	1	1	1
GSE9988_LOW_LPS_VS_VEHICLE_TREATED_MONOCYTE_UP	2.7136e-26	0.0040478	4.4851e-06	0.74857	1	0.066537	1	0.10249	0.85228	1	0.19108	1	1	1	1	1	1	1
GSE18791_CTRL_VS_NEWCASTLE_VIRUS_DC_12H_DN	8.3223e-25	0.00019552	7.9574e-05	0.92845	1	0.04016	1	0.99423	0.73405	1	0.4918	1	1	1	1	1	1	1
GSE5542_UNTREATED_VS_IFNA_TREATED_EPITHELIAL_CELLS_6H_UP	1.9412e-24	0.00016733	0.00021056	0.58543	0.94042	0.035462	0.88516	0.45472	0.53292	1	1	1	1	1	1	1	1	1
GSE22886_NAIVE_CD8_TCELL_VS_NEUTROPHIL_DN	4.4576e-24	0.00098489	7.5285e-05	0.7847	0.12597	0.0035926	1	1	1	1	1	1	1	1	1	1	1	1
GSE360_L_DONOVANI_VS_M_TUBERCULOSIS_DC_DN	1.4401e-24	0.001073	0.00028642	1	1	0.53587	0.89067	0.70717	0.73405	1	1	0.027837	1	1	1	1	1	1
GSE9960_HEALTHY_VS_GRAM_POS_SEPSIS_PBMC_DN	1.0664e-23	0.00016015	0.0050375	1	1	0.49141	0.87847	0.014051	0.5241	1	0.96861	0.65884	1	1	1	1	1	1
RGAGGAARY_PU1_Q6	2.7103e-31	0.0017798	1.0724e-05	0.010362	0.00035681	0.021224	1	0.11493	0.10055	0.49599	1	0.96641	1	1	1	1	1	1
GO_ENDOCYTOSIS	5.3833e-31	0.037618	0.00017233	0.0013732	0.0010985	0.00028438	0.85998	0.82563	0.071941	1	1	1	1	1	0.54241	1	1	1
GO_LYTIC_VACUOLE	7.9004e-30	0.0070683	5.2667e-05	0.17539	0.00018225	0.00097484	1	1	0.00030197	1	0.043904	1	1	1	0.40541	1	0.8866	1
MODULE_23	2.6828e-29	0.50515	2.2722e-05	1	1.9459e-05	1.024e-05	1	1	0.87847	1	1	1	1	1	1	1	1	1
MIYAGAWA_TARGETS_OF_EWSR1_ETS_FUSIONS_DN	1.6013e-29	1	2.3458e-06	0.25255	0.00026974	1.0935e-05	1	0.79749	1	1	1	1	1	1	1	1	1	1
MODULE_24	3.4466e-30	0.10423	0.0081146	1	1.2778e-05	1.6899e-05	0.47134	0.69915	0.24922	1	1	1	1	1	1	1	0.044803	1
GO_REGULATION_OF_CELL_PROLIFERATION	5.4757e-29	0.00063074	1.6916e-05	0.3643	6.4159e-08	1.2587e-05	0.20729	0.24375	0.13288	1	1	1	1	1	0.72239	1	1	1
GO_PROTEIN_COMPLEX_BINDING	1.622e-30	0.00011328	8.4852e-05	0.031171	4.7466e-06	4.0487e-06	2.1419e-07	1.8731e-05	1	0.25441	1	0.060126	1	1	0.01822	1	1	1
KEGG_CHEMOKINE_SIGNALING_PATHWAY	1.5448e-25	0.36307	5.1273e-08	0.065526	0.70199	0.8299	1	0.97316	0.23649	1	1	1	1	1	1	1	1	1
GSE9988_LPS_VS_VEHICLE_TREATED_MONOCYTE_UP	1.9412e-24	0.016379	1.3196e-08	0.90268	1	0.49849	1	0.04048	0.73246	1	0.053883	1	1	1	1	1	1	1
GSE9601_NFKB_INHIBITOR_VS_PI3K_INHIBITOR_TREATED_HCMV_INF_MONOCYTE_DN	1.8813e-24	0.0010931	1.0847e-07	1	0.045718	0.082292	1	0.2478	1	1	1	1	1	1	1	1	1	1
TAKEDA_TARGETS_OF_NUP98_HOXA9_FUSION_10D_UP	6.0042e-28	0.0009006	8.5552e-11	1	0.0002366	1	1	1	1	1	1	1	1	1	1	1	1	1
TAKEDA_TARGETS_OF_NUP98_HOXA9_FUSION_16D_UP	9.1839e-27	7.6756e-05	1.1748e-08	0.78766	0.042171	0.1451	1	1	0.77134	1	1	1	1	1	1	1	1	1
MODULE_324	2.6831e-27	0.012948	6.3176e-05	1	0.0026831	0.041861	1	1	1	1	1	1	1	1	1	1	1	1
GO_REGULATION_OF_PROTEIN_SECRETION	3.5633e-25	0.051122	4.7815e-06	0.51435	0.0039504	0.041404	1	1	1	1	1	1	1	0.46887	1	1	0.95296	0.70841
GO_REGULATION_OF_ERK1_AND_ERK2_CASCADE	6.7987e-27	0.10854	1.685e-06	1	0.0097092	0.017676	1	1	0.87548	1	1	1	1	1	1	1	1	1
FEVR_CTNNB1_TARGETS_UP	5.6837e-26	0.0091306	1.6061e-06	0.23939	0.00069396	0.0050973	1	0.60811	0.0018249	1	1	1	0.79791	1	1	1	0.68516	1
GO_REGULATION_OF_BODY_FLUID_LEVELS	1.038e-27	0.48488	5.9159e-07	0.018302	0.00028402	0.00013808	1	1	0.39126	1	1	1	1	1	1	1	1	1
GO_MEMBRANE_MICRODOMAIN	7.9592e-28	0.0032055	9.3192e-07	0.095459	0.00060866	0.0011316	1	0.046842	0.93477	1	1	1	1	1	1	1	1	1
GSE1460_INTRATHYMIC_T_PROGENITOR_VS_CD4_THYMOCYTE_DN	6.3782e-28	0.0048747	4.7393e-07	0.049637	0.045718	0.0099773	1	0.99423	0.73405	1	1	1	1	1	1	1	1	1
GSE1460_DP_VS_CD4_THYMOCYTE_DN	1.1051e-28	0.018501	1.1686e-07	0.051314	0.018612	0.8704	1	0.99423	0.73405	1	1	1	1	1	1	1	1	1
GSE29618_BCELL_VS_PDC_UP	1.4772e-27	0.16024	1.7379e-08	0.078312	1	0.0014184	1	0.46853	0.73405	1	1	1	1	1	1	1	1	1
REACTOME_HEMOSTASIS	2.7212e-28	0.58468	1.5054e-08	0.19587	6.0462e-05	0.13417	0.28169	0.00033975	0.41113	1	1	1	1	1	1	1	1	1
GO_REGULATION_OF_VASCULATURE_DEVELOPMENT	6.3915e-29	1	2.005e-10	0.99853	2.6443e-05	0.00055159	1	1	1	1	1	1	1	1	1	1	1	1
STK33_SKM_UP	3.7448e-28	0.17337	5.9312e-06	7.2252e-05	1	0.23565	1	1	0.77134	1	1	0.46433	1	1	0.00030212	1	1	1
GSE5542_UNTREATED_VS_IFNG_TREATED_EPITHELIAL_CELLS_6H_DN	1.9939e-27	0.057731	0.00026222	7.8834e-06	0.87565	0.3551	1	0.24366	0.25868	1	1	1	1	1	0.21135	1	1	1
STK33_UP	1.1475e-26	0.00072715	7.9818e-10	1.8924e-05	0.50026	0.11004	1	1	0.52127	1	1	1	1	1	0.035931	1	1	1
GSE12366_GC_VS_NAIVE_BCELL_DN	1.4772e-27	0.00018962	1.4565e-06	0.00016662	1	0.13587	1	0.99266	0.86948	1	1	1	1	1	1	1	1	1
DAVICIONI_TARGETS_OF_PAX_FOXO1_FUSIONS_UP	8.033e-22	0.0013008	1.3033e-11	0.46098	1.4982e-05	3.307e-07	1	1	0.26431	1	1	1	1	1	1	1	1	1
EGFR_UP.V1_UP	1.2648e-22	3.0517e-05	6.6457e-08	0.7672	0.62149	3.529e-07	1	0.98702	0.24804	1	0.4918	1	1	1	1	1	1	1
GO_POSITIVE_REGULATION_OF_CELL_DEATH	7.4802e-23	0.00011245	6.0936e-07	0.035731	7.7656e-06	0.00019954	0.59006	0.0076742	0.021646	1	1	0.011089	1	1	1	1	1	1
GO_REGULATION_OF_PROTEIN_LOCALIZATION	2.1744e-21	0.0058366	1.3073e-06	0.0012061	0.00095014	2.3709e-05	0.49217	0.021402	0.094055	0.45758	0.27345	0.0028175	1	0.16869	0.41966	1	1	0.99367
SATO_SILENCED_BY_METHYLATION_IN_PANCREATIC_CANCER_1	1.9721e-23	2.1951e-07	0.007068	1	1.4906e-05	1.6861e-08	1	0.60357	0.0029898	1	1	1	1	1	1	1	1	1
WU_CELL_MIGRATION	2.9221e-28	0.00064189	0.00012593	1	0.10541	6.8936e-09	1	0.6559	0.11617	1	1	1	1	1	1	1	1	1
WIERENGA_STAT5A_TARGETS_UP	2.0182e-27	0.20552	7.9225e-05	1	0.032895	1.9796e-07	1	0.78215	1	1	1	1	1	1	1	1	1	1
GO_NEGATIVE_REGULATION_OF_CELL_DEATH	3.1977e-25	0.057463	2.7779e-07	0.026637	0.0016953	1.5954e-08	0.12775	0.092641	0.19987	0.1187	1	0.0073186	1	0.79823	1	1	1	1
DANG_REGULATED_BY_MYC_DN	4.4999e-25	0.0012239	5.3217e-05	0.32919	0.17033	8.3245e-05	1	1	0.09981	1	1	1	1	1	0.99677	1	1	1
GSE6269_HEALTHY_VS_STAPH_PNEUMO_INF_PBMC_DN	1.7924e-27	0.0085938	1.4462e-05	0.73991	0.43961	3.0747e-05	1	0.59663	1	1	1	1	1	1	1	1	1	1
WIERENGA_STAT5A_TARGETS_DN	1.0909e-23	1	1.9147e-05	0.58811	0.04143	0.00018951	0.6773	1	0.13007	1	1	1	1	1	1	1	1	1
GSE29618_BCELL_VS_PDC_DAY7_FLU_VACCINE_UP	1.9412e-24	0.37015	1.8234e-05	0.019655	1	0.00015632	1	0.69731	0.85528	1	0.4918	1	1	1	1	1	1	1
BMI1_DN.V1_UP	4.8226e-25	0.20356	1.1203e-05	1	0.38419	6.7564e-05	1	0.011122	0.98625	1	1	1	1	1	1	1	1	1
GNF2_CD14	1.8456e-28	1	0.15413	1	1	0.97261	1	1	1	1	1	1	1	1	1	1	1	1
GNF2_PTX3	7.5763e-28	1	0.46532	1	1	0.096206	1	1	1	1	1	1	1	1	1	1	1	1
GO_POSITIVE_REGULATION_OF_CHEMOTAXIS	1.2791e-28	0.72092	0.19124	1	0.37608	0.0095657	1	0.98749	0.43417	1	1	1	1	1	1	1	1	1
GO_POSITIVE_REGULATION_OF_LEUKOCYTE_MIGRATION	9.1285e-30	0.10208	0.0078227	1	1	0.30018	1	0.92881	0.78882	1	1	1	1	1	1	1	1	1
GO_T_CELL_DIFFERENTIATION	4.1078e-29	0.14046	0.015566	0.69045	1	0.062272	1	0.654	1	1	1	0.70876	1	1	1	1	1	1
LIU_VAV3_PROSTATE_CARCINOGENESIS_UP	2.0432e-27	0.058466	0.37776	1	0.034791	0.17685	1	1	1	1	1	1	1	1	1	1	1	1
GSE360_DC_VS_MAC_T_GONDII_DN	2.7571e-26	1	0.035951	0.80806	0.0096858	0.14419	0.31232	0.47713	1	1	1	1	1	1	1	1	1	1
GSE22886_NAIVE_CD8_TCELL_VS_MONOCYTE_UP	4.853e-27	0.66047	0.077469	0.013481	0.028734	0.0099773	1	0.99423	0.87546	0.67756	1	1	1	1	1	1	1	1
GSE3982_DC_VS_TH2_UP	3.6096e-27	0.66047	0.076272	0.22612	0.067483	0.001652	1	1	0.16313	1	1	1	1	1	1	1	1	1
PID_IL12_2PATHWAY	4.9842e-27	0.11759	0.020506	1	1	1	1	1	0.94423	1	0.89909	1	1	1	1	1	1	1
GO_POSITIVE_REGULATION_OF_LEUKOCYTE_DIFFERENTIATION	1.2118e-27	0.012105	0.021578	0.56827	1	0.16037	1	1	1	1	0.68477	1	1	1	1	1	1	1
GO_REGULATION_OF_LYMPHOCYTE_DIFFERENTIATION	1.8092e-27	0.012533	0.0080617	0.58091	1	0.67485	1	1	1	1	0.23424	1	1	1	1	1	1	1
GSE22886_DAY0_VS_DAY7_MONOCYTE_IN_CULTURE_UP	8.5211e-28	0.004894	0.00094162	0.34908	0.48456	0.37066	1	0.70717	0.39126	1	1	1	1	1	0.91995	1	1	1
GO_CYTOKINE_PRODUCTION	1.4658e-27	0.0081245	0.001353	0.65982	0.92134	1	1	1	1	1	0.59204	1	1	1	1	1	1	1
LENAOUR_DENDRITIC_CELL_MATURATION_UP	9.1167e-27	0.029664	0.00087113	0.80806	0.82671	0.09224	1	1	0.80684	1	1	1	1	1	1	1	1	1
GSE360_HIGH_DOSE_B_MALAYI_VS_M_TUBERCULOSIS_MAC_DN	4.853e-27	0.058466	0.00029852	0.34456	1	0.36836	1	0.47713	0.87546	0.67756	1	0.55432	1	1	0.69851	1	1	1
GO_POSITIVE_REGULATION_OF_INFLAMMATORY_RESPONSE	9.1167e-27	0.11216	0.00022775	1	0.53689	0.54209	1	0.95307	1	1	0.18857	1	1	1	1	1	1	1
PETROVA_PROX1_TARGETS_DN	4.8578e-28	1	0.00027232	0.7084	1	0.88758	1	1	0.7202	1	1	1	1	1	1	1	1	1
GO_NEGATIVE_REGULATION_OF_CELL_ADHESION	8.5211e-28	0.21702	0.00087113	0.36206	0.092693	0.021869	0.72112	0.56278	1	1	1	1	1	1	1	1	1	1
DIAZ_CHRONIC_MEYLOGENOUS_LEUKEMIA_DN	2.5373e-28	0.12006	1.5824e-05	1	0.58441	0.10296	1	0.96741	0.13403	1	1	1	1	1	1	1	1	1
GO_POSITIVE_REGULATION_OF_RESPONSE_TO_WOUNDING	1.7607e-29	0.091347	3.2937e-05	1	0.18601	0.18876	1	1	1	1	0.37529	1	1	1	1	1	1	1
GO_NEGATIVE_REGULATION_OF_CYTOKINE_PRODUCTION	1.5029e-29	0.021905	4.5119e-05	1	1	0.055279	1	1	0.192	1	0.20584	1	1	1	1	1	1	1
RUTELLA_RESPONSE_TO_HGF_VS_CSF2RB_AND_IL4_DN	2.5387e-29	0.12165	7.5673e-07	0.52054	0.37772	0.043315	1	0.018731	0.23372	0.84715	1	0.48431	1	1	1	1	1	1
GRAHAM_CML_DIVIDING_VS_NORMAL_QUIESCENT_DN	1.4461e-28	1	4.4834e-05	0.055093	1	0.016737	1	1	1	1	1	1	1	1	1	1	1	1
GSE4590_SMALL_VS_LARGE_PRE_BCELL_UP	9.1409e-29	0.99668	6.8988e-05	0.59026	0.84301	0.00041245	0.77888	0.35108	0.59436	1	1	1	1	1	1	1	1	1
HOXA9_DN.V1_UP	1.7108e-29	1	0.0020816	0.12683	1	0.0082083	1	0.98944	0.37938	1	1	0.88314	1	1	0.1989	1	1	1
GNF2_MCL1	4.2455e-29	0.017981	0.36568	1	1	0.53123	1	1	0.62693	1	1	1	1	1	1	1	1	1
GO_ADAPTIVE_IMMUNE_RESPONSE_BASED_ON_SOMATIC_RECOMBINATION_OF_IMMUNE_RECEPTORS_BUILT_FROM_IMMUNOGLOBULIN_SUPERFAMILY_DOMAINS	8.4645e-31	0.0046776	0.78571	1	1	0.77593	1	1	1	1	0.30013	1	1	1	1	1	1	1
GO_LEUKOCYTE_MEDIATED_IMMUNITY	3.4321e-29	0.00011328	0.97734	1	1	0.96509	1	0.9444	1	1	0.96861	1	1	1	1	1	1	1
GSE22886_DAY1_VS_DAY7_MONOCYTE_IN_CULTURE_UP	1.7017e-30	3.8672e-05	0.016702	0.23558	1	0.37066	1	0.046842	0.39126	1	0.4918	1	1	1	1	1	1	1
GO_IMMUNE_RESPONSE_REGULATING_CELL_SURFACE_RECEPTOR_SIGNALING_PATHWAY	2.1493e-31	0.00039919	0.0018604	0.0094806	1	0.79473	1	0.077263	0.18495	1	0.96861	0.0076895	1	1	0.92225	1	1	1
GSE9988_LOW_LPS_VS_ANTI_TREM1_AND_LPS_MONOCYTE_UP	6.5943e-30	0.00086614	0.00062421	0.42206	1	0.034286	0.12657	1	0.14196	1	0.4918	0.85119	1	1	1	1	1	1
GO_CELLULAR_RESPONSE_TO_BIOTIC_STIMULUS	2.5351e-29	0.0071507	0.001398	1	1	0.86202	1	0.84322	0.069384	1	0.96065	1	1	1	1	1	1	1
GO_POSITIVE_REGULATION_OF_INNATE_IMMUNE_RESPONSE	1.2008e-31	4.339e-05	0.029701	0.94556	1	1	0.57451	0.019614	0.241	0.86531	0.043904	6.4024e-05	1	1	1	1	1	1
GNF2_S100A4	1.4152e-33	0.0098359	0.59813	1	1	1	1	1	1	1	1	1	1	1	1	1	1	1
TURASHVILI_BREAST_LOBULAR_CARCINOMA_VS_LOBULAR_NORMAL_DN	1.6215e-31	1	0.52789	1	1	0.6941	0.88516	0.33287	1	1	1	1	1	1	1	1	1	1
GO_LYMPHOCYTE_COSTIMULATION	7.5066e-33	0.48488	0.85304	0.83328	1	0.97307	1	0.70193	0.51943	1	1	1	1	1	1	1	1	1
KEGG_HEMATOPOIETIC_CELL_LINEAGE	4.0995e-32	1	0.021802	0.94101	0.84763	0.30457	1	1	1	1	1	1	1	1	1	1	1	1
TURASHVILI_BREAST_LOBULAR_CARCINOMA_VS_DUCTAL_NORMAL_UP	3.4471e-33	1	0.029701	1	1	0.37451	1	1	1	1	1	0.99208	1	1	1	1	1	1
GO_NEGATIVE_REGULATION_OF_CELL_ACTIVATION	1.7261e-33	0.080802	0.0083117	0.61962	0.50473	0.63468	1	0.80329	1	1	1	1	1	1	1	1	1	1
GSE12845_PRE_GC_VS_DARKZONE_GC_TONSIL_BCELL_UP	5.3983e-32	0.16204	0.0060687	0.3243	1	0.04016	1	1	0.25868	1	0.4918	1	1	1	0.67535	1	1	1
GSE7460_CD8_TCELL_VS_CD4_TCELL_ACT_UP	8.9507e-31	0.16223	0.076272	0.02561	1	0.14419	1	1	0.39126	1	1	1	1	1	0.50443	1	1	1
GSE21774_CD62L_POS_CD56_BRIGHT_VS_CD62L_NEG_CD56_DIM_NK_CELL_UP	1.4627e-31	1	0.01631	1	0.010341	0.021518	0.60409	0.99423	0.56625	1	0.96861	1	1	1	1	1	1	1
WANG_RESPONSE_TO_GSK3_INHIBITOR_SB216763_UP	1.1143e-31	0.11377	0.30501	0.00010675	0.72079	0.066534	1	1	0.68095	1	1	1	1	1	0.61582	1	0.95296	1
KEGG_CELL_ADHESION_MOLECULES_CAMS	3.639e-35	0.012105	1.2881e-05	1	0.030219	0.038809	1	1	1	1	1	1	1	1	1	1	1	1
GO_REGULATION_OF_LEUKOCYTE_MIGRATION	8.3131e-35	0.069585	5.1716e-05	1	0.78888	0.072671	1	1	0.99382	1	1	1	1	1	1	1	1	1
GSE41087_WT_VS_FOXP3_MUT_ANTI_CD3_CD28_STIM_CD4_TCELL_UP	7.5174e-36	0.16204	2.3243e-05	1	0.87565	0.85998	1	0.47195	0.15878	1	1	1	1	1	0.67535	1	1	1
GO_REGULATION_OF_CYTOKINE_SECRETION	1.3651e-35	0.018334	2.051e-06	1	1	0.75725	1	1	0.79827	1	1	1	1	1	1	1	1	1
BASSO_CD40_SIGNALING_UP	1.6489e-35	7.2281e-05	0.00133	1	1	0.23774	1	1	0.50551	1	1	1	1	1	1	1	1	1
GSE16755_CTRL_VS_IFNA_TREATED_MAC_DN	7.5174e-36	0.0046371	0.00026222	0.92845	1	0.3551	1	0.99423	0.38909	1	0.19299	0.90167	1	1	1	1	1	1
GO_REGULATION_OF_LEUKOCYTE_MEDIATED_IMMUNITY	1.3114e-35	0.0011555	0.00096036	0.61962	1	0.63468	1	1	1	1	0.34186	1	1	1	1	1	1	1
GSE9988_ANTI_TREM1_VS_ANTI_TREM1_AND_LPS_MONOCYTE_DN	5.4457e-36	0.051831	0.0016626	0.55788	1	0.47918	1	0.43784	1	1	0.4918	1	1	1	1	1	1	1
GSE2706_UNSTIM_VS_2H_R848_DC_DN	1.1219e-34	0.0040478	0.00019971	1	1	0.20615	1	0.10249	0.24026	1	0.96861	1	1	1	1	1	1	1
RUTELLA_RESPONSE_TO_CSF2RB_AND_IL4_UP	2.4074e-36	0.0084851	4.0206e-07	0.73118	0.32756	0.0032448	0.93094	0.00010966	0.35781	0.68246	0.62498	0.032166	1	1	1	1	1	1
GO_CELLULAR_RESPONSE_TO_ORGANIC_SUBSTANCE	9.6888e-34	0.080866	0.00035919	0.7907	0.00020922	0.0095366	0.89067	0.0010516	0.66637	1	1	0.0064642	1	1	1	1	1	1
DEURIG_T_CELL_PROLYMPHOCYTIC_LEUKEMIA_DN	1.4014e-35	0.11983	0.00010425	1.7406e-07	1	0.65789	1	0.67881	0.88611	1	1	0.042648	1	1	0.14075	1	1	1
MODULE_119	6.2853e-33	0.017155	0.0014516	0.33162	0.82271	0.54596	1	1	1	1	1	1	1	1	1	1	1	1
GO_POSITIVE_REGULATION_OF_IMMUNE_EFFECTOR_PROCESS	1.8141e-32	0.0057303	0.00029309	0.80806	1	0.27674	1	1	1	1	0.34186	1	1	1	1	1	1	1
GSE18791_CTRL_VS_NEWCASTLE_VIRUS_DC_10H_DN	1.7156e-32	0.00021278	2.7646e-05	0.80806	1	0.23774	1	1	0.56625	1	0.053883	1	1	1	1	1	1	1
GSE3982_CTRL_VS_LPS_48H_DC_DN	2.3919e-32	0.0010931	4.9759e-07	1	0.59655	0.70796	1	0.99423	1	1	0.19299	1	1	1	1	1	1	1
GSE10325_LUPUS_CD4_TCELL_VS_LUPUS_BCELL_UP	1.2236e-32	0.38127	1.8037e-06	0.02561	0.14406	0.020912	1	1	0.73405	1	1	1	1	1	1	1	1	1
GO_LEUKOCYTE_CHEMOTAXIS	2.0266e-31	0.70615	6.4147e-07	0.83328	1	1	1	1	1	1	1	1	1	1	1	1	1	1
GSE17301_ACD3_ACD28_VS_ACD3_ACD28_AND_IFNA5_STIM_CD8_TCELL_DN	2.3919e-32	0.0010931	5.6518e-09	0.48596	1	0.022171	1	0.47713	0.094055	1	1	1	1	1	1	1	1	1
TONKS_TARGETS_OF_RUNX1_RUNX1T1_FUSION_ERYTHROCYTE_UP	2.582e-33	0.23834	0.0003088	1	0.0383	4.2398e-05	1	0.81011	0.85568	1	1	1	1	1	1	1	1	1
GO_REGULATION_OF_CHEMOTAXIS	1.8306e-33	1	0.0010756	1	0.022793	0.0043819	1	0.64159	0.30547	1	1	1	1	1	1	1	1	1
TARTE_PLASMA_CELL_VS_PLASMABLAST_UP	4.1175e-35	0.0079726	0.00014721	0.69749	0.0018972	0.00011851	1	1	0.11533	1	0.478	1	1	1	1	1	1	1
GSE2405_HEAT_KILLED_LYSATE_VS_LIVE_A_PHAGOCYTOPHILUM_STIM_NEUTROPHIL_24H_UP	3.1878e-35	0.058466	9.8008e-05	0.64361	0.018612	0.0044282	1	0.99423	0.094055	1	1	1	1	1	1	1	1	1
GSE2405_0H_VS_3H_A_PHAGOCYTOPHILUM_STIM_NEUTROPHIL_UP	2.23e-35	0.058466	0.00091142	0.94101	0.010341	1.5464e-07	1	1	0.73405	1	1	1	1	1	1	1	1	1
GSE42088_2H_VS_24H_LEISHMANIA_INF_DC_UP	2.7425e-33	0.16223	0.0026354	1	1	0.0044282	0.89067	1	0.022651	1	1	1	1	0.0021095	1	1	1	1
BMI1_DN_MEL18_DN.V1_UP	2.6883e-30	1	3.8193e-05	1	0.73488	3.9201e-06	1	0.47713	1	1	1	1	1	1	1	1	1	1
MEL18_DN.V1_UP	4.5887e-32	0.18301	0.0043431	1	0.42326	1.0593e-05	1	0.087786	0.58526	1	1	1	1	1	1	1	1	1
GSE11057_CD4_CENT_MEM_VS_PBMC_DN	2.7835e-32	0.0009622	0.00072182	0.6005	0.3247	5.6811e-05	1	0.98944	0.15323	1	1	1	1	1	1	1	1	1
GNF2_ITGB2	4.3082e-35	2.1751e-05	1	1	1	0.83384	1	1	1	1	1	1	1	1	1	1	1	1
REACTOME_IMMUNOREGULATORY_INTERACTIONS_BETWEEN_A_LYMPHOID_AND_A_NON_LYMPHOID_CELL	2.4091e-33	3.2746e-05	1	1	1	1	1	0.60524	1	1	1	1	1	1	1	1	1	1
GSE17974_IL4_AND_ANTI_IL12_VS_UNTREATED_72H_ACT_CD4_TCELL_DN	4.4046e-33	3.3034e-05	0.24869	0.078312	1	0.22451	0.59608	0.24155	0.54965	1	1	1	1	1	1	1	1	1
GO_POSITIVE_REGULATION_OF_T_CELL_PROLIFERATION	6.7783e-32	5.7548e-06	0.69669	0.83328	1	0.62764	1	0.8324	1	1	0.47061	1	1	1	1	1	1	1
GSE9988_ANTI_TREM1_VS_VEHICLE_TREATED_MONOCYTES_DN	1.9675e-33	3.8039e-05	0.26201	0.80806	1	0.021518	0.89067	0.47713	0.0039081	1	1	1	1	1	0.35169	1	1	1
GSE360_LOW_DOSE_B_MALAYI_VS_M_TUBERCULOSIS_DC_DN	1.7156e-32	9.5818e-07	9.4294e-05	1	1	0.54025	1	0.016912	0.56625	1	1	0.26256	1	1	1	1	1	1
GSE19888_ADENOSINE_A3R_INH_VS_ACT_WITH_INHIBITOR_PRETREATMENT_IN_MAST_CELL_UP	1.2236e-32	1.5671e-09	0.00087113	1	1	1	1	1	1	1	0.19299	1	1	1	1	1	1	1
GSE42724_MEMORY_VS_B1_BCELL_DN	1.2236e-32	1.4752e-08	0.035951	1	1	0.23503	1	0.046041	0.73405	1	1	1	1	1	1	1	1	1
GO_CELLULAR_RESPONSE_TO_INTERFERON_GAMMA	3.7085e-34	4.452e-07	0.0045621	1	0.50553	1	1	1	1	1	0.014533	1	1	1	1	1	1	1
BERTUCCI_MEDULLARY_VS_DUCTAL_BREAST_CANCER_UP	5.3229e-31	2.0048e-08	1	1	1	1	0.020784	1.1041e-06	0.58516	0.96793	0.19446	0.29262	1	1	1	1	1	1
MULLIGHAN_MLL_SIGNATURE_1_UP	4.372e-30	7.8763e-09	0.070866	0.47179	1	0.092682	0.86895	0.0033142	0.0077297	0.94829	0.82345	0.93802	1	0.022506	1	1	1	1
MULLIGHAN_MLL_SIGNATURE_2_UP	4.4158e-31	6.6205e-09	0.1983	0.57277	1	0.23774	0.77502	0.0030542	0.011047	0.24037	1	0.67883	0.95127	0.0031827	1	1	1	1
GSE9988_ANTI_TREM1_AND_LPS_VS_VEHICLE_TREATED_MONOCYTES_DN	1.0217e-29	1.3036e-07	0.43263	0.80806	1	0.23774	1	0.11493	0.00044892	1	1	0.738	1	1	1	1	1	1
GSE18791_UNSTIM_VS_NEWCATSLE_VIRUS_DC_10H_DN	1.7108e-29	5.1576e-06	3.2224e-07	1	1	0.22059	1	0.98944	0.37938	1	0.053883	0.69303	1	1	1	1	1	1
GSE8835_CD4_VS_CD8_TCELL_CLL_PATIENT_UP	4.7475e-28	0.00020784	7.349e-06	0.93626	0.099282	0.23503	1	0.99423	0.87546	1	0.96861	0.91922	1	1	1	1	1	1
GSE24634_IL4_VS_CTRL_TREATED_NAIVE_CD4_TCELL_DAY10_DN	1.0217e-29	6.1829e-06	7.865e-06	0.94101	1	0.021518	0.31388	0.016912	0.87546	1	1	0.26256	1	1	1	1	1	1
GSE360_CTRL_VS_M_TUBERCULOSIS_DC_DN	1.3955e-29	9.8477e-07	9.8008e-05	1	0.48456	0.37066	1	0.11577	0.39126	1	0.4918	1	1	1	1	1	1	1
GSE360_HIGH_DOSE_B_MALAYI_VS_M_TUBERCULOSIS_DC_DN	1.3955e-29	9.8477e-07	8.3428e-06	1	1	0.37066	1	0.005772	0.094055	1	1	0.74833	1	1	1	1	1	1
GSE2706_UNSTIM_VS_2H_LPS_DC_DN	8.8178e-32	4.4154e-06	4.4851e-06	1	1	0.066537	1	0.97826	0.07983	1	0.053883	1	1	1	1	1	1	1
GSE2405_S_AUREUS_VS_A_PHAGOCYTOPHILUM_NEUTROPHIL_UP	2.0266e-31	6.3271e-06	2.9178e-05	0.94556	0.48456	0.00067999	1	1	0.16313	1	1	1	1	1	1	1	1	1
ONDER_CDH1_TARGETS_2_DN	8.5375e-33	7.4107e-09	2.9339e-08	0.91436	8.8687e-05	1.113e-05	1	0.24173	0.19511	1	0.023432	1	1	1	1	1	1	1
PHONG_TNF_RESPONSE_NOT_VIA_P38	4.2073e-33	1.6981e-10	1.3054e-05	0.01172	0.031282	2.3874e-06	1	0.20365	0.038153	1	1	1	1	1	1	1	1	1
MARTENS_BOUND_BY_PML_RARA_FUSION	4.9522e-30	8.5586e-10	0.00019052	0.7897	1	1.1703e-06	0.16165	1	0.25504	1	0.96861	1	1	0.0017347	1	1	1	1
GO_CELL_DEATH	1.204e-31	1.0596e-07	1.6551e-08	0.76808	0.0061151	7.0168e-06	0.087332	0.037084	0.00010816	0.20656	0.55424	3.3619e-05	1	0.72132	0.2311	1	1	1
GSE11057_NAIVE_VS_CENT_MEMORY_CD4_TCELL_DN	1.4034e-33	3.733e-05	0.035951	0.22612	1	1.4139e-07	1	0.70717	0.39126	1	0.96861	1	1	1	1	1	1	1
GSE11057_NAIVE_CD4_VS_PBMC_CD4_TCELL_DN	5.3983e-32	1.3267e-08	0.07308	1	1	1.2673e-09	0.89067	0.70717	0.15878	1	1	1	1	1	1	1	1	1
REACTOME_CYTOKINE_SIGNALING_IN_IMMUNE_SYSTEM	5.0075e-28	1.6322e-10	0.044189	0.12588	1	1	0.89067	0.2863	0.40851	1	0.3923	0.019541	1	1	1	1	1	1
SANA_TNF_SIGNALING_UP	6.4677e-29	7.4006e-10	0.001521	1	0.97152	1	1	1	1	1	0.96861	1	1	1	1	1	1	1
GSE10325_MYELOID_VS_LUPUS_MYELOID_DN	8.5211e-28	1.6284e-12	0.0026354	1	1	0.23774	1	0.046842	0.73405	1	0.96861	0.26904	1	1	1	1	1	1
GSE14000_UNSTIM_VS_4H_LPS_DC_TRANSLATED_RNA_DN	2.4013e-31	1.0092e-12	7.1106e-05	1	0.85799	0.67789	1	1	0.8637	1	0.19299	1	1	1	1	1	1	1
GSE2405_0H_VS_12H_A_PHAGOCYTOPHILUM_STIM_NEUTROPHIL_UP	1.7017e-30	1.9029e-10	4.9759e-07	0.48596	0.59655	0.044455	1	0.70717	0.87548	1	1	1	1	1	1	1	1	1
GSE18791_UNSTIM_VS_NEWCATSLE_VIRUS_DC_6H_DN	2.6792e-27	1.6209e-10	0.00083781	1	1	1	1	1	0.73405	1	1.7158e-06	0.91411	1	1	1	1	1	1
HECKER_IFNB1_TARGETS	3.8502e-25	5.1918e-07	2.5101e-07	1	1	1	1	1	0.71595	1	0.13036	1	1	1	1	1	1	1
GSE13485_DAY3_VS_DAY7_YF17D_VACCINE_PBMC_DN	6.3213e-25	1.2993e-09	3.4513e-07	1	1	0.68401	0.01646	1	0.73405	1	0.053883	1	1	1	1	1	1	1
GSE18791_CTRL_VS_NEWCASTLE_VIRUS_DC_8H_DN	8.1364e-28	1.2054e-10	1.4498e-08	1	0.84672	1	1	1	1	1	0.019782	0.68037	1	1	1	1	1	1
GO_DEFENSE_RESPONSE_TO_OTHER_ORGANISM	1.0856e-24	9.4665e-10	6.8128e-09	1	1	1	1	1	0.603	1	0.0036673	0.87279	1	1	1	7.2826e-06	1	1
RYTTCCTG_ETS2_B	2.0571e-55	4.4288e-08	3.0705e-12	0.00040044	2.3976e-06	3.7333e-05	0.16795	0.48028	0.00044892	1	1	0.56331	1	1	0.75858	1	1	1
MODULE_55	1.1068e-50	0.1315	2.3004e-09	1	9.0365e-11	3.9662e-07	0.90693	1	1	1	1	1	1	1	1	1	1	1
MODULE_88	9.2804e-55	0.15556	6.3254e-09	1	1.0793e-11	1.3166e-08	0.9786	1	1	1	1	1	1	1	1	1	1	1
GO_CELL_CELL_ADHESION	3.7776e-55	0.001174	3.8375e-11	0.11086	2.2742e-12	0.00022277	1	0.91248	1	1	1	1	1	1	1	1	1	0.94243
GO_CELL_MOTILITY	4.793e-49	0.011968	4.3052e-12	0.012529	4.7491e-07	4.0276e-08	1	0.96149	0.39126	1	0.96861	1	1	1	1	1	1	1
GO_NEGATIVE_REGULATION_OF_MULTICELLULAR_ORGANISMAL_PROCESS	1.1068e-50	0.017981	8.3145e-13	0.14189	1.9435e-12	1.5881e-12	1	1	0.68321	1	0.91114	1	1	1	1	1	1	0.83636
GO_REGULATION_OF_CELL_DEATH	1.9465e-46	2.3793e-05	3.6546e-11	0.0044903	1.2339e-10	6.0532e-11	0.035097	0.0051605	0.0010832	0.4539	1	0.00025119	1	0.53602	1	1	1	1
MODULE_6	5.2135e-54	0.066489	2.0108e-08	1	2.7424e-06	1.7322e-12	1	1	0.86868	1	0.96861	1	1	1	1	1	1	1
MODULE_38	6.1137e-55	1.7015e-05	8.7413e-09	1	0.00095533	3.8285e-14	0.72112	1	0.36381	1	1	1	1	1	1	1	1	1
GO_POSITIVE_REGULATION_OF_INTRACELLULAR_SIGNAL_TRANSDUCTION	1.321e-54	4.3546e-05	1.3964e-07	0.030275	1.6002e-05	5.6639e-14	1	0.59456	0.0064645	1	1	1	1	1	0.78725	1	1	1
NABA_MATRISOME_ASSOCIATED	4.6552e-55	0.044112	4.9136e-07	1	1.9484e-13	3.4955e-07	1	1	0.95762	1	1	1	1	1	1	1.154e-13	1	1
GNF2_CARD15	5.22e-55	1	0.031314	1	1	0.66147	1	1	1	1	1	1	1	1	1	1	1	1
MODULE_170	3.1737e-56	0.019055	0.043282	1	1	0.66565	1	1	0.93836	1	1	1	1	1	1	1	1	1
GSE24634_IL4_VS_CTRL_TREATED_NAIVE_CD4_TCELL_DAY3_DN	8.714e-57	0.0010931	9.4294e-05	0.94101	1	0.14709	1	1	0.56625	1	1	1	1	1	1	1	1	1
FLECHNER_BIOPSY_KIDNEY_TRANSPLANT_REJECTED_VS_OK_UP	1.1271e-59	0.011659	0.62837	1	1	1	1	1	0.85528	1	1	1	1	1	1	1	1	1
GO_REGULATION_OF_LEUKOCYTE_PROLIFERATION	1.5165e-54	1.2214e-06	0.16353	0.25943	1	0.72932	1	1	1	1	0.51572	1	1	1	1	1	1	1
KEGG_CYTOKINE_CYTOKINE_RECEPTOR_INTERACTION	1.7207e-54	0.021905	0.0020063	1	0.4149	0.0024021	1	1	1	1	0.40355	1	1	1	1	0.01864	1	1
GSE29618_BCELL_VS_MONOCYTE_DAY7_FLU_VACCINE_DN	2.1329e-55	0.018501	0.00094162	0.94556	0.70779	0.0017775	1	0.47713	0.094055	1	1	1	1	1	1	1	1	1
GSE34156_NOD2_LIGAND_VS_TLR1_TLR2_LIGAND_6H_TREATED_MONOCYTE_DN	1.1487e-54	0.0042955	1.9322e-05	1	1	0.003284	1	1	0.042117	1	1	1	1	1	1	1	1	1
GSE29618_BCELL_VS_MONOCYTE_DN	3.9509e-53	0.0010931	0.00094162	0.81184	0.91832	2.6811e-05	1	0.47713	0.39126	1	1	1	1	1	1	1	1	1
GSE29618_MONOCYTE_VS_MDC_UP	2.8022e-54	0.018501	4.9759e-07	0.64361	0.81484	0.00024538	1	1	1	1	1	1	1	1	1	1	1	1
GSE22886_NAIVE_TCELL_VS_MONOCYTE_DN	1.4666e-56	0.004894	0.016702	0.81184	1	7.9902e-06	1	0.99423	0.26431	1	0.96861	1	1	1	1	1	1	1
MODULE_79	3.7185e-52	0.018501	0.041298	1	1	0.41986	1	1	0.93181	1	1	1	1	1	1	1	1	1
MODULE_128	5.7792e-53	0.018001	0.037743	1	1	0.64165	1	1	0.91553	1	1	1	1	1	1	1	1	1
GSE29618_BCELL_VS_MDC_DAY7_FLU_VACCINE_DN	7.0619e-51	0.16223	0.0026354	0.81184	0.91832	0.022171	1	0.0017214	0.16313	1	1	1	1	1	1	1	1	1
TAKEDA_TARGETS_OF_NUP98_HOXA9_FUSION_8D_DN	3.5454e-55	0.38603	2.9339e-08	1	0.22802	0.37653	1	1	1	1	1	1	1	1	1	1	1	1
GO_EXTERNAL_SIDE_OF_PLASMA_MEMBRANE	4.1738e-53	1	5.2163e-06	1	0.15226	0.8704	1	1	1	1	1	1	1	1	1	1	1	1
FULCHER_INFLAMMATORY_RESPONSE_LECTIN_VS_LPS_UP	1.4004e-51	4.3739e-06	0.0022384	1	1	2.5679e-06	0.053211	1.1314e-06	0.0015486	1	1	0.0068539	1	0.1269	1	1	1	1
GSE1432_CTRL_VS_IFNG_24H_MICROGLIA_DN	5.6477e-50	1.7175e-11	0.00029852	1	1	1	1	0.2478	0.73405	1	0.19299	0.26256	1	1	1	1	1	1
GSE7509_UNSTIM_VS_FCGRIIB_STIM_DC_DN	1.4753e-51	1.4495e-12	0.00021199	1	1	0.90045	1	1	0.58155	1	0.96861	1	1	1	1	1	1	1
GO_RESPONSE_TO_BACTERIUM	8.6775e-51	5.801e-08	1.3504e-06	1	0.75648	0.31091	1	1	0.35781	1	0.019782	1	1	1	1	0.18608	1	1
GO_POSITIVE_REGULATION_OF_DEFENSE_RESPONSE	2.6224e-51	8.8396e-07	4.2587e-05	1	1	0.98019	1	0.035719	0.34146	1	0.021872	0.016253	1	1	1	1	1	1
GO_REGULATION_OF_IMMUNE_EFFECTOR_PROCESS	1.1994e-52	5.9157e-06	3.3238e-06	0.84025	1	0.054632	1	0.78796	0.43414	1	0.24074	0.60091	1	1	1	1	1	1
GO_RESPONSE_TO_MOLECULE_OF_BACTERIAL_ORIGIN	1.2034e-52	1.6574e-07	1.5604e-07	1	0.4175	0.083514	1	1	0.084621	1	0.96861	1	1	1	1	1	1	1
MODULE_60	2.7177e-44	0.032854	0.00015458	1	3.6753e-11	0.00033259	1	1	0.42912	1	1	1	1	0.080109	1	1	1	1
GO_RESPONSE_TO_WOUNDING	1.0883e-45	0.82521	3.0124e-07	0.66508	4.4681e-05	6.5798e-07	1	0.20719	0.21361	1	1	1	1	1	1	1	1	1
GO_EXTRACELLULAR_STRUCTURE_ORGANIZATION	1.3575e-48	0.014725	6.4147e-07	1	0.0081867	1.0216e-10	1	1	0.86627	1	1	1	1	1	1	1	1	1
GO_POSITIVE_REGULATION_OF_CELL_PROLIFERATION	9.7728e-44	2.861e-05	1.3196e-08	0.0098002	2.8708e-05	2.0711e-09	0.094578	0.069613	0.6201	1	1	1	1	1	1	1	1	1
VECCHI_GASTRIC_CANCER_ADVANCED_VS_EARLY_UP	4.7696e-48	1	2.0295e-07	0.57435	0.2683	0.00012087	1	0.88834	1	1	1	1	1	1	1	1	1	1
GO_LEUKOCYTE_DIFFERENTIATION	2.6822e-48	0.035026	1.1967e-06	0.71368	0.58054	0.006293	1	0.39852	0.82507	1	1	1	1	1	1	1	1	1
GO_POSITIVE_REGULATION_OF_LOCOMOTION	4.5698e-48	0.0041429	1.7014e-10	0.030275	0.0028651	0.00062607	1	0.60569	0.77303	1	1	1	1	1	1	1	1	1
GO_IMMUNE_SYSTEM_DEVELOPMENT	1.4348e-47	0.0062493	3.6899e-09	0.47179	0.017628	8.9149e-06	0.029508	0.84147	0.53853	0.78677	1	0.64959	1	1	0.8592	1	1	1
GSE29618_MONOCYTE_VS_MDC_DAY7_FLU_VACCINE_UP	5.2953e-52	0.0010931	3.6614e-11	0.64361	1	0.00024538	1	1	1	1	1	1	1	1	1	1	1	1
GO_REGULATION_OF_RESPONSE_TO_WOUNDING	1.0035e-50	0.0035625	5.3731e-09	0.78822	0.0011326	0.042468	1	1	0.85685	1	0.96861	1	1	1	1	1	1	1
MODULE_292	1.6238e-49	0.0030357	0.001026	0.61962	1	1	1	1	1	1	1	1	1	1	1	1	1	1
GO_NEGATIVE_REGULATION_OF_IMMUNE_SYSTEM_PROCESS	4.1446e-49	9.2369e-05	0.00012622	0.52857	0.17565	0.077802	1	1	1	1	1	1	1	1	1	1	1	1
GSE24634_TREG_VS_TCONV_POST_DAY3_IL4_CONVERSION_DN	9.0399e-50	0.004894	9.8008e-05	0.090345	1	0.010243	1	1	0.022651	1	1	1	1	1	1	1	1	1
GSE34156_UNTREATED_VS_6H_TLR1_TLR2_LIGAND_TREATED_MONOCYTE_UP	1.5623e-50	0.0040478	5.9705e-05	1	1	0.00041853	1	0.97826	0.36381	1	1	1	1	1	1	1	1	1
GSE22886_NAIVE_BCELL_VS_NEUTROPHIL_DN	7.0313e-47	3.733e-05	7.349e-06	1	1	0.020912	0.89067	0.99423	0.73405	1	0.4918	1	1	1	1	1	1	1
GSE34156_UNTREATED_VS_24H_NOD2_LIGAND_TREATED_MONOCYTE_DN	8.3602e-46	0.00020784	0.00087113	1	1	0.042468	1	1	0.094055	1	1	1	1	1	1	1	1	1
GAURNIER_PSMD4_TARGETS	1.4273e-47	0.0054301	0.096386	1	1	0.9484	1	1	1	1	1	1	1	1	1	1	1	1
HALLMARK_COMPLEMENT	1.4077e-47	0.0010931	0.016702	1	0.29612	0.8704	1	0.24877	0.73405	1	1	1	1	1	1	1	1	1
LEE_DIFFERENTIATING_T_LYMPHOCYTE	1.1348e-47	1	0.0056315	0.77707	1	0.34414	1	1	0.73352	1	1	1	1	1	0.1989	1	1	1
GSE19888_ADENOSINE_A3R_ACT_VS_TCELL_MEMBRANES_ACT_IN_MAST_CELL_UP	1.4077e-47	0.16223	0.03762	0.14882	0.15669	0.0017775	1	0.99423	0.73405	1	1	1	1	1	1	1	1	1
GSE24634_TREG_VS_TCONV_POST_DAY5_IL4_CONVERSION_DN	8.3602e-46	0.00020784	0.035951	0.085383	0.14406	7.4711e-05	1	1	1	1	1	1	1	1	1	1	1	1
GSE24634_IL4_VS_CTRL_TREATED_NAIVE_CD4_TCELL_DAY5_UP	1.7005e-46	0.0010931	0.00094162	1	0.48456	0.00024538	0.31582	1	0.26431	1	1	1	1	1	1	1	1	1
GSE24634_TREG_VS_TCONV_POST_DAY7_IL4_CONVERSION_DN	3.615e-48	0.00020159	0.0023677	0.046475	1	1.8679e-06	1	1	0.87289	1	1	1	1	1	1	1	1	1
GSE26495_NAIVE_VS_PD1LOW_CD8_TCELL_DN	1.1504e-48	3.8672e-05	0.00094162	1	0.29612	7.9902e-06	1	0.70717	0.56625	1	1	1	1	1	1	1	1	1
SMIRNOV_CIRCULATING_ENDOTHELIOCYTES_IN_CANCER_UP	2.2862e-46	0.52887	9.4294e-05	1	0.78173	0.00047741	1	1	1	1	1	1	1	1	1	1	1	1
GSE24634_TEFF_VS_TCONV_DAY7_IN_CULTURE_DN	2.3382e-44	0.16223	0.00094162	0.64361	1	2.3755e-06	1	1	0.56625	1	1	1	1	1	1	1	1	1
GO_WOUND_HEALING	1.3975e-43	0.87285	8.1193e-06	0.63406	0.0048753	0.00017774	1	0.5668	0.14877	1	0.96861	1	1	1	1	1	1	1
CHIANG_LIVER_CANCER_SUBCLASS_CTNNB1_DN	5.6045e-46	0.0088608	3.8797e-08	1	0.1828	0.35914	1	1	1	1	1	1	1	1	1	1	1	1
GSE9988_ANTI_TREM1_VS_LOW_LPS_MONOCYTE_DN	8.9249e-47	0.016792	5.1544e-06	0.12358	1	0.339	0.88516	0.98702	1	1	0.19299	1	1	1	1	1	1	1
ANASTASSIOU_MULTICANCER_INVASIVENESS_SIGNATURE	1.408e-44	1	4.8847e-05	1	1	0.88758	1	1	1	1	1	1	1	1	1	1	1	1
GSE22886_DAY0_VS_DAY1_MONOCYTE_IN_CULTURE_UP	2.3382e-44	0.66047	2.9178e-05	0.48596	1	0.37066	0.89067	0.47713	0.16313	1	1	1	1	0.11399	1	1	1	1
GNF2_CD1D	2.2499e-38	0.81716	0.022082	1	1	1	1	1	1	1	1	1	1	1	1	1	1	1
GNF2_CD33	2.5202e-39	0.88232	0.036279	1	1	0.46555	1	1	1	1	1	1	1	1	1	1	1	1
LENAOUR_DENDRITIC_CELL_MATURATION_DN	2.6972e-39	0.046188	0.0021907	0.92715	1	0.26099	1	1	0.73352	1	1	1	1	1	1	1	1	1
BOSCO_TH1_CYTOTOXIC_MODULE	3.4056e-39	0.34908	5.8995e-05	1	1	1	0.76596	1	0.39126	1	1	1	1	1	1	1	1	1
HALLMARK_KRAS_SIGNALING_UP	3.5469e-39	0.66047	0.016702	0.23558	0.048507	0.0017775	1	0.99423	1	1	1	1	1	1	1	1	1	1
GO_LYMPHOCYTE_DIFFERENTIATION	1.0686e-38	0.41087	0.0095382	0.72298	0.59239	0.014558	1	0.28095	1	1	1	1	1	1	1	0.33382	1	1
GNF2_PECAM1	3.1648e-42	0.091139	0.14053	1	1	0.82111	1	1	1	1	1	1	1	1	1	1	1	1
HALLMARK_IL6_JAK_STAT3_SIGNALING	1.15e-43	0.56744	0.95888	1	1	0.80315	0.97227	0.77538	1	1	1	1	1	1	1	1	1	1
GNF2_TNFRSF1B	3.1237e-39	4.5092e-05	0.44516	1	1	0.6121	1	1	0.73246	1	1	1	1	1	1	1	1	1
GSE7460_TCONV_VS_TREG_THYMUS_DN	3.4813e-40	0.0010931	0.078683	0.34908	1	0.54575	0.89067	1	0.73405	1	1	1	1	1	0.91995	1	1	1
MODULE_345	1.9416e-37	5.9157e-06	0.00014937	1	1	1	1	1	1	1	1	1	1	1	1	1	1	1
SANA_RESPONSE_TO_IFNG_UP	9.6916e-38	9.9838e-07	0.0036103	1	1	1	1	1	1	1	0.96861	1	1	1	1	1	1	1
GO_POSITIVE_REGULATION_OF_LEUKOCYTE_PROLIFERATION	1.7562e-37	1.0594e-05	0.064404	0.43737	1	0.70119	1	1	1	1	0.72531	1	1	1	1	1	1	1
GO_REGULATION_OF_T_CELL_PROLIFERATION	8.4022e-38	3.0645e-08	0.76611	0.51616	1	0.75725	1	0.74751	0.9762	1	0.2892	1	1	1	1	1	1	1
GSE1432_1H_VS_24H_IFNG_MICROGLIA_DN	3.423e-37	3.8672e-05	0.0026354	1	1	1	1	0.11577	0.73405	1	0.96861	0.0014092	1	1	0.22857	1	1	1
MODULE_223	1.1989e-38	1.8666e-06	0.0043431	1	0.9317	0.0014515	0.91215	1	0.95467	1	1	1	1	1	1	1	1	1
GSE24634_TEFF_VS_TCONV_DAY10_IN_CULTURE_DN	3.5469e-39	9.8477e-07	0.00094162	0.64361	0.38205	0.00024538	1	1	0.87548	1	1	1	1	1	1	1	1	1
GSE11057_CD4_EFF_MEM_VS_PBMC_DN	5.2511e-38	3.3034e-05	0.00025044	0.13071	1	0.0035926	0.89067	0.99266	0.088772	1	1	1	1	1	1	1	1	1
MODULE_208	3.8421e-38	0.0017218	0.00011814	1	1	1	1	1	1	1	1	1	1	1	1	1	1	1
GSE17301_CTRL_VS_48H_ACD3_ACD28_STIM_CD8_TCELL_DN	3.5465e-38	0.004894	9.8008e-05	1	1	0.8704	1	0.47713	0.39126	0.4539	0.96861	1	1	1	1	1	1	1
GO_REGULATION_OF_HEMOPOIESIS	1.6742e-37	0.0051483	9.6598e-05	0.112	0.679	0.11606	1	1	1	1	0.96861	1	1	1	1	1	1	1
RUTELLA_RESPONSE_TO_HGF_DN	7.5128e-37	0.0032087	1.4854e-06	0.32897	0.86583	0.10889	1	0.61782	0.03434	1	1	1	1	1	1	1	1	1
HALLMARK_IL2_STAT5_SIGNALING	2.4167e-38	0.00021278	1.947e-06	0.80806	0.045718	0.0099773	0.89067	0.70717	1	1	1	1	1	1	1	1	1	1
MODULE_436	2.8965e-37	1.1223e-05	1.9077e-07	1	1	1	1	1	1	1	1	1	1	1	1	1	1	1
GSE2706_UNSTIM_VS_2H_LPS_AND_R848_DC_DN	5.2451e-38	0.00014694	1.0028e-08	1	1	0.82285	1	0.22029	0.51381	1	1	1	1	1	1	1	1	1
GSE22886_DC_VS_MONOCYTE_DN	3.4813e-40	3.8672e-05	9.8008e-05	0.23558	0.91832	0.37066	1	0.47713	0.26431	1	0.96861	1	1	0.78808	1	1	1	1
GSE2706_UNSTIM_VS_8H_R848_DC_DN	1.1083e-39	0.00020159	6.8943e-06	0.46601	1	0.86202	1	0.47713	0.73405	1	0.4918	1	1	1	0.49813	1	1	1
GO_REGULATION_OF_LEUKOCYTE_DIFFERENTIATION	5.5178e-40	0.0030357	5.603e-05	0.44042	1	0.39517	1	1	1	1	0.67935	1	1	1	1	1	1	1
GSE9988_ANTI_TREM1_VS_LPS_MONOCYTE_DN	3.3938e-40	0.0043864	5.5285e-06	0.041368	1	0.22059	1	0.46334	1	1	0.053883	1	1	1	1	1	1	1
GO_POSITIVE_REGULATION_OF_RESPONSE_TO_EXTERNAL_STIMULUS	3.2228e-41	0.037674	1.505e-06	0.9662	0.1698	0.014452	1	1	0.73405	1	0.19446	1	1	1	1	1	1	1
GO_REGULATION_OF_INFLAMMATORY_RESPONSE	7.6495e-41	0.0035208	3.4104e-07	1	0.016662	0.12937	1	0.81011	0.73246	1	0.4918	1	1	1	1	1	1	1
MODULE_76	2.3027e-37	1	1.1519e-05	1	1	0.021823	1	1	1	1	1	1	1	1	1	1	1	1
TAKEDA_TARGETS_OF_NUP98_HOXA9_FUSION_10D_DN	4.3449e-39	0.44713	1.1899e-06	1	1	0.10598	1	1	1	1	1	1	1	1	1	1	1	1
GO_CELL_CHEMOTAXIS	9.7095e-39	0.54495	8.8786e-08	0.99139	0.70861	0.3142	1	1	1	1	0.95743	1	1	1	1	1	1	1
RODWELL_AGING_KIDNEY_NO_BLOOD_UP	3.2973e-40	0.73627	2.7591e-08	1	0.30048	2.6981e-06	0.99279	0.071434	0.2394	1	1	1	1	1	1	1	1	1
GSE10325_CD4_TCELL_VS_BCELL_UP	1.6639e-38	0.38127	2.6101e-05	0.0062901	0.27809	0.00022007	1	1	1	1	1	1	1	1	1	1	1	1
GSE10325_CD4_TCELL_VS_BCELL_DN	3.5451e-39	0.15775	1.3504e-06	0.6005	0.85799	0.00017774	1	1	0.25174	1	0.96861	1	1	1	1	1	1	1
GSE10325_LUPUS_CD4_TCELL_VS_LUPUS_BCELL_DN	4.9934e-40	0.37936	5.9312e-06	0.60905	1	0.00018761	0.59608	1	0.25687	1	0.96861	1	1	1	1	1	1	1
MODULE_122	1.584e-37	1	5.5814e-08	1	0.14959	1.3998e-07	1	1	1	1	1	1	1	1	1	1	1	1
VART_KSHV_INFECTION_ANGIOGENIC_MARKERS_UP	4.7453e-36	0.55677	1.1623e-07	1	0.14468	9.5314e-08	1	1	0.88374	1	1	1	1	1	1	1	1	1
PETROVA_ENDOTHELIUM_LYMPHATIC_VS_BLOOD_DN	1.3111e-36	0.25672	8.8786e-08	0.8521	0.18601	6.2401e-05	1	0.84017	0.53588	1	1	1	1	1	1	1	1	1
ROZANOV_MMP14_TARGETS_UP	4.5217e-37	9.0153e-05	6.1086e-08	1	0.0092287	7.322e-07	0.65675	0.71478	0.30938	1	1	1	1	1	1	1	1	1
GSE6269_FLU_VS_STAPH_AUREUS_INF_PBMC_DN	7.5994e-39	0.00033593	0.00016671	1	0.88681	4.9013e-07	0.74637	1	0.89238	1	1	1	1	1	1	1	1	1
MODULE_15	1.3181e-41	0.0041014	0.048487	1	0.8219	0.57714	0.00017217	0.00067379	0.80684	0.00049346	1	1.2388e-06	1	1	1	1	1	1
REACTOME_ADAPTIVE_IMMUNE_SYSTEM	3.8972e-38	7.6607e-09	1	0.076955	1	1	0.020671	6.5912e-06	0.004963	0.14004	1	1.1715e-05	1	1	0.0088821	1	1	1
GRUETZMANN_PANCREATIC_CANCER_UP	7.6016e-36	3.1276e-09	0.0029571	1	1	1.9195e-05	0.00017217	1.875e-05	0.56326	0.83373	0.16204	0.00021776	1	1	1	1	0.80509	1
GSE13484_UNSTIM_VS_YF17D_VACCINE_STIM_PBMC_DN	1.6353e-37	1.2236e-13	4.7453e-09	1	1	1	1	0.70717	1	1	0.053883	1	1	1	1	1	1	1
GO_REGULATION_OF_INNATE_IMMUNE_RESPONSE	4.7453e-36	4.2383e-10	7.9225e-05	1	1	0.82285	1	0.066666	0.30938	1	0.019782	0.0004203	1	1	1	1	1	1
GO_RESPONSE_TO_INTERFERON_GAMMA	1.963e-38	1.4762e-11	0.0014516	1	0.69219	1	1	1	0.95976	1	0.021872	1	1	1	1	1	1	1
MODULE_171	4.4094e-43	8.3152e-05	2.1136e-05	1	1	1	1	1	1	1	1	1	1	1	1	1	1	1
ZHANG_RESPONSE_TO_IKK_INHIBITOR_AND_TNF_UP	2.117e-42	3.1289e-06	3.3398e-05	0.94556	0.54088	0.082897	1	0.80471	0.25836	1	0.088655	1	1	1	1	1	1	1
GSE1432_CTRL_VS_IFNG_6H_MICROGLIA_DN	2.9507e-42	1.7864e-09	0.00031019	1	1	0.8704	1	0.24877	0.56625	1	1	0.030416	1	1	1	1	1	1
GSE19888_CTRL_VS_TCELL_MEMBRANES_ACT_MAST_CELL_PRETREAT_A3R_INH_DN	2.9507e-42	1.362e-07	0.00094162	1	1	0.54575	1	1	0.73405	1	0.4918	0.56331	1	1	1	1	1	1
TONKS_TARGETS_OF_RUNX1_RUNX1T1_FUSION_HSC_DN	6.4615e-43	0.00012359	0.010008	1	0.64058	8.7554e-06	1	0.95321	0.82507	1	1	1	1	1	1	1	1	1
GSE26495_NAIVE_VS_PD1HIGH_CD8_TCELL_DN	1.735e-43	3.8039e-05	0.0066855	0.80806	0.58441	0.0042648	1	0.11493	0.87546	1	1	1	1	1	1	1	1	1
GSE11057_NAIVE_VS_EFF_MEMORY_CD4_TCELL_DN	4.6296e-41	8.1899e-07	0.014506	0.13071	1	0.0035926	0.59608	0.11045	1	1	0.96861	1	1	1	1	1	1	1
GSE22886_NAIVE_BCELL_VS_MONOCYTE_DN	1.9701e-42	9.5818e-07	0.26201	1	1	0.0017184	0.31388	0.2478	0.022338	1	1	0.92738	1	1	1	1	1	1
GSE11057_NAIVE_VS_MEMORY_CD4_TCELL_DN	1.1463e-43	1.4752e-08	0.14589	0.14259	1	0.080341	1	0.11493	0.73405	1	0.96861	0.91922	1	1	1	1	1	1
GSE29618_BCELL_VS_MDC_DN	2.6463e-43	3.8672e-05	0.03762	0.94556	1	0.044455	1	4.9459e-06	0.049457	1	1	1	1	1	1	1	1	1
GOZGIT_ESR1_TARGETS_DN	1.2009e-27	5.0822e-06	1.5636e-09	4.7228e-14	2.2663e-14	6.7976e-11	1	1	0.80684	1	0.96861	1	1	1	1	1	0.077589	1
GO_REGULATION_OF_PROTEIN_MODIFICATION_PROCESS	1.1279e-29	6.2021e-05	2.8136e-10	1.4071e-08	2.906e-10	3.8307e-11	0.00030603	0.023972	4.1475e-05	0.0021082	1	0.00017541	1	0.86375	0.17719	1	1	1
GO_VESICLE_MEDIATED_TRANSPORT	4.0665e-29	0.0046322	0.0037727	6.3884e-09	4.9019e-05	2.0608e-06	0.69824	0.14639	0.0080834	1	1	1	1	0.10966	1.4547e-11	1	0.63655	1
GO_POSITIVE_REGULATION_OF_HYDROLASE_ACTIVITY	1.1549e-32	2.2761e-06	3.6746e-09	5.7695e-08	7.2473e-07	0.00031618	0.1036	0.51835	0.0063987	1	1	1	1	1	0.0096072	1	1	1
GO_VACUOLE	4.0479e-33	8.3941e-08	0.00016029	4.0708e-05	1.5961e-09	5.429e-06	1	0.74047	4.0614e-07	1	0.40355	1	1	0.99502	0.0015494	1	0.077589	0.83516
GO_INTRACELLULAR_VESICLE	1.1301e-32	1.6322e-10	0.056857	0.0027368	1.1535e-11	3.4524e-11	1	0.0056227	0.00087899	1	1	0.88248	1	1	0.01598	1	0.10291	0.029556
VERHAAK_AML_WITH_NPM1_MUTATED_DN	5.0005e-31	0.28384	1.9651e-07	0.07514	8.3901e-05	3.6165e-08	1	1	1	1	1	1	1	1	1	1	1	1
GO_POSITIVE_REGULATION_OF_MAPK_CASCADE	8.839e-32	0.12165	3.585e-08	0.51914	2.9866e-07	8.5327e-07	1	1	0.20614	1	1	1	1	1	1	1	1	1
GO_POSITIVE_REGULATION_OF_PROTEIN_MODIFICATION_PROCESS	1.6013e-29	0.0077678	1.6245e-10	0.00037811	2.7424e-06	1.923e-07	0.020097	0.24625	0.010103	0.07944	0.90545	0.049781	1	0.89534	0.8767	1	1	1
NABA_CORE_MATRISOME	3.5922e-29	1	7.935e-11	1	1.9969e-08	2.2404e-09	1	1	0.88374	1	1	1	1	1	1	1	1	1
GO_BLOOD_VESSEL_MORPHOGENESIS	4.8578e-28	0.55033	4.9994e-13	0.62876	2.5908e-08	7.9901e-10	1	0.98944	0.49741	1	1	1	1	1	1	1	1	1
GO_ANGIOGENESIS	4.1936e-28	1	1.3183e-13	1	9.5184e-08	1.3998e-07	1	0.81271	0.73352	1	1	1	1	1	1	1	1	1
GO_REGULATION_OF_MAPK_CASCADE	3.0802e-30	0.017155	5.2174e-10	0.36351	1.1608e-10	3.4457e-08	0.89067	1	0.012094	1	1	1	1	1	1	1	1	1
GO_MOVEMENT_OF_CELL_OR_SUBCELLULAR_COMPONENT	3.4274e-32	0.14113	7.1771e-11	0.0075614	1.3721e-12	2.1198e-06	0.17143	0.70717	0.58155	1	0.37629	1	1	1	1	1	0.89764	1
GO_POSITIVE_REGULATION_OF_TRANSPORT	2.1219e-29	0.011968	2.9289e-08	0.001397	4.1787e-12	3.2807e-05	1	0.058095	0.32651	1	0.4918	0.76762	1	1	0.94324	1	1	1
GO_REGULATION_OF_HYDROLASE_ACTIVITY	5.5178e-40	9.3465e-09	5.6518e-09	3.5621e-07	3.6115e-07	1.1023e-07	0.24904	0.54157	0.00061953	1	1	0.53107	1	1	0.044539	1	1	1
GO_POSITIVE_REGULATION_OF_PROTEIN_METABOLIC_PROCESS	3.9145e-41	7.6372e-05	9.8245e-10	0.00074929	4.3348e-07	4.4294e-07	0.024944	0.0019134	0.0064562	0.0066191	0.59911	7.456e-05	1	0.2904	0.39929	1	1	1
GO_POSITIVE_REGULATION_OF_CATALYTIC_ACTIVITY	5.3944e-38	6.0463e-06	4.3052e-12	1.6947e-09	7.9721e-08	3.0124e-08	1.7513e-05	0.085105	0.00050913	0.28214	1	0.0017141	1	1	0.012822	1	1	1
GO_POSITIVE_REGULATION_OF_MOLECULAR_FUNCTION	6.4501e-44	1.0381e-05	5.602e-13	1.1208e-11	1.8393e-10	2.5984e-10	2.3235e-05	0.098355	0.00095333	0.20264	1	0.0043531	1	1	0.0087028	1	1	1
GO_TAXIS	9.6383e-39	1	5.4371e-11	0.23546	1.0448e-08	2.6239e-05	1	1	0.88799	1	0.96861	1	1	1	1	1	1	1
GO_POSITIVE_REGULATION_OF_PHOSPHORUS_METABOLIC_PROCESS	5.3992e-38	0.028623	1.2304e-12	0.0027972	4.9619e-13	2.3558e-09	1	0.88872	0.068208	1	1	1	1	1	1	1	1	1
GO_PROTEINACEOUS_EXTRACELLULAR_MATRIX	1.7151e-38	1	9.6636e-08	1	6.7442e-16	1.0771e-11	1	1	1	1	1	1	1	1	1	1	1	1
GNF2_CASP1	2.8003e-65	0.0001443	0.067128	1	1	0.97084	1	1	1	1	1	1	1	1	1	1	1	1
GO_POSITIVE_REGULATION_OF_CELL_CELL_ADHESION	3.2884e-65	6.1829e-06	0.1725	0.48471	1	0.29703	1	0.87793	0.88374	1	0.71718	1	1	1	1	1	1	1
GSE10325_CD4_TCELL_VS_MYELOID_DN	1.3133e-67	3.8039e-05	0.03679	0.94101	0.80425	0.0017184	1	1	0.39126	1	1	1	1	1	1	1	1	1
GSE29618_MONOCYTE_VS_PDC_DAY7_FLU_VACCINE_UP	2.3602e-67	0.00021691	0.00094162	0.94556	0.70779	0.010243	1	0.47713	0.87548	1	1	1	1	1	1	1	1	1
HELLER_SILENCED_BY_METHYLATION_UP	1.6315e-65	0.0092331	2.3203e-05	1	0.75194	0.24538	0.12214	1	0.78882	1	1	1	1	1	1	1	1	1
RPS14_DN.V1_UP	5.3789e-66	0.015972	0.00019971	0.74857	0.48603	0.066537	1	1	1	1	1	1	1	1	1	1	1	1
GO_ADAPTIVE_IMMUNE_RESPONSE	1.3399e-66	0.00066747	0.00019853	1	1	1	1	1	0.78882	1	0.96861	1	1	1	1	1	1	1
GNF2_HCK	3.5306e-67	0.016379	0.68656	1	1	0.85952	1	1	0.71595	1	1	1	1	1	1	1	1	1
NAKAYAMA_SOFT_TISSUE_TUMORS_PCA1_UP	3.5844e-70	0.036315	0.52444	1	1	1	1	1	1	1	1	1	1	1	1	1	1	1
RUTELLA_RESPONSE_TO_CSF2RB_AND_IL4_DN	2.326e-72	0.017548	3.4491e-07	0.24768	0.86716	0.18178	1	1	0.26431	1	1	1	1	1	1	1	1	1
GO_LYMPHOCYTE_ACTIVATION	1.6353e-72	0.0092012	4.4199e-05	0.86434	1	0.026059	1	0.11324	0.86948	1	1	1	1	1	1	1	1	1
RUTELLA_RESPONSE_TO_HGF_UP	2.1381e-69	0.029664	7.726e-08	0.57277	0.37362	0.0089968	0.77502	0.017073	0.77134	1	0.4918	0.079407	1	1	1	1	1	1
HOSHIDA_LIVER_CANCER_SUBCLASS_S1	1.3271e-69	3.0517e-05	0.0040605	1	1	0.00061323	0.79011	6.7137e-06	0.58526	1	1	1	1	1	1	1	1	1
GO_POSITIVE_REGULATION_OF_CELL_ACTIVATION	1.1692e-70	5.1849e-07	0.0013066	0.9097	1	0.62037	1	0.86394	0.61671	1	0.96861	1	1	1	1	1	1	1
GO_REGULATION_OF_CELL_CELL_ADHESION	1.1341e-70	6.1829e-06	0.001026	0.093056	1	0.057211	1	0.67027	1	1	0.18823	1	1	1	1	1	1	1
GO_REGULATION_OF_HOMOTYPIC_CELL_CELL_ADHESION	3.9728e-72	2.5748e-06	0.0066855	0.090345	1	0.60788	1	0.63754	0.98889	1	0.2083	1	1	1	1	1	1	1
GSE10325_BCELL_VS_MYELOID_DN	3.332e-75	0.16223	0.0025449	1	1	0.0042648	1	1	0.56625	1	1	1	1	1	1	1	1	1
GSE29618_PDC_VS_MDC_DAY7_FLU_VACCINE_DN	6.4105e-75	0.018501	0.016702	0.81184	1	0.0017775	1	0.11577	1	1	1	1	1	1	1	1	1	1
GSE10325_LUPUS_BCELL_VS_LUPUS_MYELOID_DN	1.2573e-73	0.00021691	0.03762	1	0.91832	0.00067999	1	1	0.39126	1	1	1	1	1	1	1	1	1
GSE24634_TREG_VS_TCONV_POST_DAY10_IL4_CONVERSION_DN	1.2573e-73	0.004894	0.0068587	1	0.48456	7.9902e-06	1	1	1	1	1	1	1	1	1	1	1	1
GSE22886_NAIVE_CD8_TCELL_VS_MONOCYTE_DN	2.3191e-71	0.00021278	0.01631	1	1	2.491e-05	0.60409	0.99423	0.73405	1	0.96861	1	1	1	1	1	1	1
NUYTTEN_EZH2_TARGETS_UP	1.1549e-64	2.6281e-14	1.6788e-14	1.0825e-09	0.0012294	1.0771e-11	1	0.010162	0.12776	1	0.96861	0.96117	1	1	0.17603	1	0.80958	1
GO_REGULATION_OF_RESPONSE_TO_STRESS	8.7533e-62	2.4642e-10	2.0576e-12	0.094541	0.0361	0.00098746	0.27722	8.9877e-05	0.00061135	0.044249	0.21023	1.5798e-09	1	0.2904	0.47039	1	1	1
REN_ALVEOLAR_RHABDOMYOSARCOMA_DN	1.0642e-72	1.526e-11	8.7075e-05	0.3243	0.90504	5.5784e-11	1	0.0061665	0.091895	1	1	1	1	1	1	1	1	1
GO_REGULATION_OF_CYTOKINE_PRODUCTION	5.267e-76	6.7938e-12	1.0842e-09	0.93151	1	0.0049291	1	0.97132	0.27053	1	0.053883	1	1	1	1	1	1	1
GO_REGULATION_OF_DEFENSE_RESPONSE	6.3402e-71	4.6528e-11	1.8147e-10	1	0.85799	0.097296	1	0.029233	0.12577	1	0.051195	0.027773	1	1	1	1	1	1
THUM_SYSTOLIC_HEART_FAILURE_UP	4.1842e-58	0.029664	1.4423e-10	0.0059747	0.96704	0.046034	1	0.42553	1	1	1	0.24271	1	1	0.0078318	1	1	1
GSE11057_PBMC_VS_MEM_CD4_TCELL_UP	4.4253e-60	0.66047	6.7732e-10	0.92062	1	0.0035926	1	1	0.54965	1	1	1	1	1	1	1	1	1
GO_LEUKOCYTE_MIGRATION	5.4256e-60	0.057731	6.4516e-13	0.78374	1	0.98465	1	0.48797	0.96709	1	1	1	1	1	1	1	1	1
BOQUEST_STEM_CELL_UP	5.843e-62	1	2.3006e-14	0.49183	2.0837e-09	0.00012331	1	1	1	1	1	1	1	1	1	1	1	1
HALLMARK_EPITHELIAL_MESENCHYMAL_TRANSITION	2.3602e-67	0.66047	6.256e-12	1	0.15669	6.5295e-07	1	1	1	1	1	1	1	1	1	1	1	1
GO_SINGLE_ORGANISM_CELL_ADHESION	1.7693e-62	0.00022253	4.1751e-11	0.29549	0.02788	5.2697e-05	1	0.54133	0.71459	1	1	1	1	1	1	1	1	1
GO_REGULATION_OF_RESPONSE_TO_EXTERNAL_STIMULUS	6.5701e-65	0.00028327	2.2396e-12	0.50048	0.00028092	0.00017617	1	0.052859	0.053096	1	0.478	0.98842	1	1	1	1	1	1
GO_POSITIVE_REGULATION_OF_CELL_ADHESION	2.339e-64	5.6425e-06	2.2273e-08	0.34456	0.78616	0.00052716	1	0.85095	0.96299	1	1	1	1	1	1	1	1	1
WIELAND_UP_BY_HBV_INFECTION	2.6114e-59	4.0186e-10	1	1	1	1	0.025949	0.51835	1	1	1	1	1	1	1	1	1	1
GO_ACTIVATION_OF_IMMUNE_RESPONSE	1.8916e-60	2.2672e-07	0.0016894	0.21763	1	0.81647	1	0.082628	0.10602	1	0.4918	0.035561	1	1	1	1	1	1
GSE7509_UNSTIM_VS_IFNA_STIM_IMMATURE_DC_DN	2.1915e-59	9.2579e-06	3.5741e-08	0.39902	1	1	1	1	1	1	1	1	1	1	1	1	1	1
GO_POSITIVE_REGULATION_OF_CYTOKINE_PRODUCTION	4.7632e-58	3.3458e-08	2.1752e-06	1	1	0.12829	1	0.84017	0.36097	1	0.17584	1	1	1	1	1	1	1
VERHAAK_AML_WITH_NPM1_MUTATED_UP	6.9202e-62	0.134	0.00012593	0.67858	1	0.0049937	1	1	1	1	1	1	1	1	1	1	1	1
GSE24634_TEFF_VS_TCONV_DAY3_IN_CULTURE_DN	1.6201e-61	0.058466	9.4294e-05	0.94101	0.69373	0.021518	1	1	0.56625	1	1	1	1	1	1	1	1	1
GSE34156_TLR1_TLR2_LIGAND_VS_NOD2_AND_TLR1_TLR2_LIGAND_24H_TREATED_MONOCYTE_UP	3.0859e-62	0.0046371	0.00026222	1	1	0.04016	1	1	0.04617	1	1	1	1	1	1	1	1	1
GO_LEUKOCYTE_CELL_CELL_ADHESION	7.2788e-62	0.0013008	1.8975e-05	0.7533	1	0.10035	1	0.47713	1	1	1	1	1	1	1	0.73018	1	1
GSE22886_NAIVE_CD4_TCELL_VS_MONOCYTE_DN	2.8234e-61	0.004894	0.0068587	0.94556	1	0.0017775	0.89067	0.99423	0.39126	1	0.4918	1	1	1	1	1	1	1
GO_SIDE_OF_MEMBRANE	6.8912e-62	0.004372	1.0584e-07	0.72658	0.23572	0.25696	1	0.78691	1	1	0.96861	1	1	1	1	1	1	1
MODULE_27	2.1907e-77	0.033341	1.2986e-10	0.7084	0.00035093	0.0028301	1	1	1	1	1	1	1	1	1	1	1	0.91929
FULCHER_INFLAMMATORY_RESPONSE_LECTIN_VS_LPS_DN	7.6324e-77	1.4433e-05	2.0135e-08	0.0075506	1	0.0010757	1	0.53792	0.87546	1	0.021872	1	1	1	0.65508	1	1	1
RUTELLA_RESPONSE_TO_HGF_VS_CSF2RB_AND_IL4_UP	6.8344e-78	0.00096279	1.4537e-07	0.41396	0.74836	0.022204	0.94188	0.39152	0.38084	1	0.96065	0.738	1	1	1	1	1	1
GO_LEUKOCYTE_ACTIVATION	8.5066e-80	0.00029514	2.0108e-08	0.88658	1	0.026166	1	0.2478	0.65692	1	1	1	1	1	1	1	1	1
JAATINEN_HEMATOPOIETIC_STEM_CELL_DN	6.0726e-81	0.0092059	1.0801e-05	1	0.44793	0.084535	1	1	1	1	1	1	1	1	1	1	1	1
HALLMARK_INFLAMMATORY_RESPONSE	3.9393e-80	0.00021691	2.9178e-05	1	0.91832	0.23774	1	0.99423	1	1	0.4918	1	1	1	1	1	1	1
GSE29618_PDC_VS_MDC_DN	3.9393e-80	0.004894	0.0026354	1	1	0.08353	1	0.24877	0.73405	1	1	1	1	1	1	1	1	1
GSE10325_LUPUS_CD4_TCELL_VS_LUPUS_MYELOID_DN	3.8946e-84	0.0010931	0.0026354	1	1	0.0017775	1	0.70717	0.049457	1	0.96861	1	1	1	1	1	1	1
GSE29618_MONOCYTE_VS_PDC_UP	9.3688e-82	3.8039e-05	0.077469	1	0.9092	0.021518	1	1	1	1	1	1	1	1	1	1	1	1
CHICAS_RB1_TARGETS_CONFLUENT	6.9747e-76	0.0015854	2.3358e-15	0.090938	7.9265e-07	1.3604e-10	1.9262e-05	0.016912	1	1	1	1	1	1	1	1	1	1
GO_CELL_ACTIVATION	6.7203e-86	0.00018676	1.3314e-11	0.49747	0.28709	0.0018341	1	0.12752	0.38909	1	0.96861	1	1	1	1	1	1	1
GO_REGULATION_OF_CELL_ADHESION	1.1046e-84	4.878e-05	2.4379e-12	0.010965	0.17363	3.1359e-07	1	0.9566	0.84353	1	0.72684	1	1	1	1	1	1	1
GO_CELL_SURFACE	4.8301e-82	0.15705	1.5562e-05	1	1.1137e-07	5.7921e-08	1	0.47713	1	1	1	1	1	1	1	1	1	1
GO_EXTRACELLULAR_SPACE	2.3624e-78	0.0013971	3.8257e-08	1	3.173e-16	4.1171e-08	1	1	0.73405	1	0.16616	1	1	1	1	1.0215e-12	1	1
MODULE_44	3.7907e-105	2.9424e-08	5.6904e-05	1	0.071102	0.087022	1	1	1	1	1	1	1	1	1	1	1	1
HALLMARK_ALLOGRAFT_REJECTION	1.2577e-89	1.362e-07	0.078683	1	1	0.70796	1	0.70717	1	1	1	1	1	1	1	1	1	1
GO_POSITIVE_REGULATION_OF_IMMUNE_RESPONSE	9.7503e-85	6.4469e-09	0.00015185	0.35842	1	0.52089	1	0.11493	0.14315	1	0.13972	0.041577	1	1	1	1	1	1
GO_REGULATION_OF_CELL_ACTIVATION	1.3602e-92	6.1757e-06	1.7699e-07	0.37446	1	0.45694	1	0.95705	0.52127	1	0.36948	1	1	1	1	1	1	1
GO_INFLAMMATORY_RESPONSE	5.2828e-95	0.00019908	5.0328e-08	1	0.80003	0.13582	1	1	1	1	0.59204	1	1	1	1	1	1	1
MODULE_84	3.1176e-226	7.8215e-10	5.5272e-09	1	0.76083	0.010904	1	1	1	1	1	1	1	1	1	1	1	1
MCLACHLAN_DENTAL_CARIES_UP	2.8234e-148	2.6004e-07	0.001026	1	1	1	1	0.92226	1	1	1	1	1	1	1	1	1	1
GO_POSITIVE_REGULATION_OF_IMMUNE_SYSTEM_PROCESS	5.3521e-140	9.0376e-12	3.3292e-08	0.56834	1	0.020666	1	0.30165	0.37938	1	0.57357	0.28544	1	1	1	1	1	1
WALLACE_PROSTATE_CANCER_RACE_UP	4.1437e-129	9.7132e-06	4.3839e-10	1	0.96219	0.13645	1	1	1	1	0.4918	1	1	1	1	1	1	1
SMID_BREAST_CANCER_LUMINAL_B_DN	7.2095e-119	0.029252	5.8831e-13	1	8.3141e-09	3.2354e-14	1	0.97316	1	1	1	1	1	1	1	1	1	1
REACTOME_INTERFERON_ALPHA_BETA_SIGNALING	7.5654e-05	1.6012e-15	0.019134	1	1	1	1	1	0.93294	1	0.21912	1	1	1	1	0.0022755	1	1
GO_RESPONSE_TO_TYPE_I_INTERFERON	0.00019939	2.759e-19	0.0019168	1	1	1	1	1	0.97848	1	0.053883	1	1	1	1	0.0050557	1	1
DER_IFN_BETA_RESPONSE_UP	8.5951e-08	1.7971e-12	0.016702	0.46601	1	0.25138	1	0.88213	1	0.78996	0.4918	0.027837	1	1	0.54141	1	1	1
SRF_C	0.00020531	0.18985	3.7923e-12	0.00020652	4.589e-05	0.0071121	1	0.28976	1	1	1	1	1	1	1	1	1	1
SRF_Q5_01	0.00092912	0.7436	3.037e-13	0.16049	1.0084e-06	0.010034	1	0.16536	0.96709	1	1	1	1	1	1	1	1	1
NAGASHIMA_EGF_SIGNALING_UP	0.00017389	0.38127	3.4006e-11	1	0.19269	0.27091	1	1	0.89808	1	1	1	1	1	1	1	1	1
SANA_TNF_SIGNALING_DN	4.2866e-08	1	3.805e-13	0.53918	0.77112	0.013156	1	0.79573	0.87546	1	1	1	1	1	1	1	1	1
WONG_ENDMETRIUM_CANCER_DN	3.4761e-08	0.53402	4.3988e-14	0.25021	5.3987e-05	0.50265	1	1	1	1	1	1	1	1	1	1	1	1
CAIRO_HEPATOBLASTOMA_CLASSES_DN	4.7023e-11	0.41368	8.9457e-20	0.011386	1.5018e-06	0.10945	1	1	1	1	1	1	1	1	1	1	1	1
GSE13485_CTRL_VS_DAY3_YF17D_VACCINE_PBMC_DN	3.5266e-28	1.0102e-14	9.2001e-08	1	1	0.35866	1	0.47713	0.39119	0.66829	0.19299	1	1	1	1	1	1	1
GSE13485_PRE_VS_POST_YF17D_VACCINATION_PBMC_DN	2.6792e-27	1.0102e-14	9.2001e-08	1	1	0.35866	1	1	1	0.26717	0.19299	0.91411	1	1	0.68672	1	1	1
GSE14000_UNSTIM_VS_4H_LPS_DC_DN	4.7475e-28	9.8687e-16	4.3882e-07	1	1	0.69815	1	1	0.87546	1	0.00074785	1	1	1	1	1	1	1
GSE13485_DAY1_VS_DAY7_YF17D_VACCINE_PBMC_DN	3.5266e-28	1.0102e-14	0.00027362	1	1	1	0.60409	0.99423	1	0.26717	0.0036673	0.05075	1	1	0.90412	1	1	1
GSE22886_CTRL_VS_LPS_24H_DC_DN	2.7425e-33	5.9503e-18	2.9178e-05	1	1	1	1	0.017073	0.094055	1	0.019782	1	1	1	0.91995	1	1	1
GSE42724_NAIVE_BCELL_VS_PLASMABLAST_UP	3.8745e-32	5.1517e-17	2.2031e-05	1	1	1	1	0.70572	0.86948	1	0.00074785	1	1	1	1	1	1	1
HALLMARK_INTERFERON_ALPHA_RESPONSE	3.3653e-30	5.9503e-18	0.00026857	1	1	1	1	1	1	1	0.13972	1	1	1	1	1	1	1
JOHNSTONE_PARVB_TARGETS_3_UP	3.0104e-30	1.4032e-14	2.6797e-05	0.32215	0.013963	2.8349e-08	1	0.46061	0.0001129	1	1	1	1	1	0.26373	1	1	1
GSE13485_CTRL_VS_DAY7_YF17D_VACCINE_PBMC_DN	2.3382e-44	4.444e-24	8.3428e-06	1	1	1	1	0.70717	0.87548	1	0.00074785	1	1	1	1	1	1	1
GNF2_CD53	1.2631e-24	1.6483e-14	0.70802	1	1	1	1	0.22532	0.89808	1	0.81246	1	1	1	1	1	1	1
GNF2_STAT6	1.5285e-20	1.5792e-19	0.8953	1	1	0.73511	1	0.13222	0.33407	1	0.96861	1	1	1	1	1	1	1
GSE2770_TGFB_AND_IL4_ACT_VS_ACT_CD4_TCELL_2H_DN	5.0533e-17	3.806e-18	0.00072182	0.3148	1	0.51151	0.88869	1	0.54287	1	0.053883	1	1	0.73371	1	1	1	1
BROWNE_INTERFERON_RESPONSIVE_GENES	1.0857e-20	1.3373e-13	0.00040583	1	1	1	1	1	1	1	1	1	1	1	1	1	1	1
GSE10325_CD4_TCELL_VS_LUPUS_CD4_TCELL_DN	8.2924e-19	1.315e-13	1.0847e-07	1	1	0.70288	0.018615	0.0057445	1	1	0.053883	0.39367	1	1	1	1	1	1
GSE18791_CTRL_VS_NEWCASTLE_VIRUS_DC_6H_DN	2.1516e-17	1.41e-12	7.349e-06	0.22612	1	0.080341	1	0.99423	0.26431	1	0.019782	0.16153	1	1	1	1	1	1
GNF2_INPP5D	5.6707e-15	3.0908e-13	0.99679	1	1	1	1	0.12419	1	1	1	1	1	1	1	1	1	1
GSE9960_GRAM_NEG_VS_GRAM_POS_SEPSIS_PBMC_UP	5.1257e-16	1.4923e-11	0.14291	1	1	0.1419	0.30968	0.0054973	0.39119	1	0.96861	1	1	1	1	1	1	1
GSE34205_RSV_VS_FLU_INF_INFANT_PBMC_DN	9.0447e-18	8.4253e-14	0.13488	1	1	0.13363	1	0.98944	0.043308	1	1	1	1	0.31445	1	1	1	1
KEGG_ANTIGEN_PROCESSING_AND_PRESENTATION	4.2344e-14	5.6216e-10	1	1	1	1	1	0.14163	1	1	0.96861	1	1	1	1	0.02045	1	1
REACTOME_INTERFERON_SIGNALING	4.1415e-14	5.0624e-10	0.0073089	1	1	1	0.99279	0.51835	1	0.48557	0.3247	0.010902	1	1	1	1	1	1
DER_IFN_ALPHA_RESPONSE_UP	1.4712e-10	1.9845e-14	0.52789	1	1	0.4276	1	0.70193	1	1	0.29979	0.4952	1	1	1	1	1	1
GSE34156_NOD2_LIGAND_VS_TLR1_TLR2_LIGAND_6H_TREATED_MONOCYTE_UP	1.1261e-13	1.3781e-13	0.00031019	0.34908	1	0.23774	1	1	0.39126	1	0.19299	0.56331	1	1	0.51256	1	1	1
GSE18791_CTRL_VS_NEWCASTLE_VIRUS_DC_4H_DN	7.4304e-11	6.3168e-10	1.1529e-05	0.2548	0.97152	0.80278	1	1	0.68187	1	0.18069	0.4238	1	1	1	1	1	0.46244
GO_DEFENSE_RESPONSE_TO_VIRUS	2.0004e-12	1.2054e-10	2.3006e-06	1	1	1	1	1	0.13443	1	0.0016293	0.55872	1	1	1	1	1	1
REACTOME_IMMUNE_SYSTEM	2.4633e-70	7.1467e-18	0.0054341	0.13896	1	1	0.15458	1.2765e-07	0.014986	0.61318	0.67302	7.7922e-05	1	1	0.11377	1	1	1
GO_CYTOKINE_MEDIATED_SIGNALING_PATHWAY	1.9377e-66	7.2723e-15	1.0164e-05	0.94556	0.63736	0.18594	1	0.87583	1	1	0.053883	0.41846	1	1	1	1	1	1
GO_CELLULAR_RESPONSE_TO_CYTOKINE_STIMULUS	3.8186e-72	2.825e-14	8.3756e-08	1	0.06545	0.22144	1	0.28086	0.96817	1	0.074134	0.08548	1	1	1	1	1	1
HALLMARK_INTERFERON_GAMMA_RESPONSE	4.34e-71	1.4747e-26	5.6518e-09	1	1	1	1	0.70717	1	1	0.053883	1	1	1	1	1	1	1
GSE19888_ADENOSINE_A3R_INH_PRETREAT_AND_ACT_BY_A3R_VS_TCELL_MEMBRANES_ACT_MAST_CELL_UP	4.4419e-60	5.9503e-18	2.0953e-06	1	1	1	0.89067	1	1	1	0.0038274	1	1	1	1	1	1	1
GO_IMMUNE_EFFECTOR_PROCESS	4.055e-58	4.6838e-15	6.5541e-08	0.96916	1	0.69054	1	0.96145	0.31724	1	0.028523	1	1	1	1	1	1	1
GO_INNATE_IMMUNE_RESPONSE	5.9013e-83	1.5012e-16	2.9897e-07	1	1	1	1	0.45759	1	1	0.00010371	1	1	1	1	0.11979	1	1
GO_RESPONSE_TO_CYTOKINE	1.3643e-79	1.172e-18	6.987e-10	0.98282	0.054863	0.15385	1	0.16909	0.87289	1	0.038157	0.093289	1	1	1	1	1	1
MODULE_45	6.1198e-175	6.193e-14	0.00063934	1	0.53869	0.16767	1	1	0.63865	1	1	1	1	1	1	1	1	1
RODWELL_AGING_KIDNEY_UP	2.0872e-150	2.825e-14	5.602e-07	1	1	0.00012132	0.21476	0.092997	0.0041069	1	0.69182	1	1	1	1	1	1	1
VERHAAK_GLIOBLASTOMA_MESENCHYMAL	2.8439e-136	4.396e-16	0.027862	1	1	0.46745	1	1	1	1	0.23424	1	1	1	1	1	1	1
GO_REGULATION_OF_IMMUNE_RESPONSE	2.4675e-126	1.506e-15	3.1414e-07	0.59906	1	0.37184	1	0.1892	0.27014	1	0.043904	0.44821	1	1	1	1	1	1
MODULE_238	6.7381e-12	0.54495	3.3768e-09	1	0.12544	0.18876	1	1	1	1	1	1	1	1	1	1	1	1
MODULE_301	1.0737e-11	0.91312	1.7047e-09	1	0.14078	0.27674	1	1	1	1	1	1	1	1	1	1	1	1
MODULE_188	6.8827e-12	0.16994	1.5328e-10	1	0.37256	0.31875	1	1	1	1	1	1	1	1	1	1	1	1
LI_WILMS_TUMOR_VS_FETAL_KIDNEY_1_UP	4.8683e-13	0.012533	1.6245e-10	0.0026047	0.00070204	0.025177	1	1	0.80684	1	0.478	1	1	1	1	1	0.89476	1
LU_AGING_BRAIN_UP	7.401e-14	0.15363	7.9722e-13	6.2538e-05	1.3169e-06	0.0044282	1	0.70717	0.8416	1	1	1	1	1	0.09511	1	1	1
HORIUCHI_WTAP_TARGETS_UP	2.0097e-25	0.21898	1.1737e-15	7.0799e-06	0.009087	0.00068802	1	1	0.42912	1	1	1	1	1	0.79277	1	1	1
STK33_NOMO_UP	2.8195e-26	0.00081705	7.7891e-17	5.304e-08	0.63202	0.39185	1	1	0.81012	1	1	1	1	1	0.41006	1	1	1
BOQUEST_STEM_CELL_DN	4.6898e-31	0.0018645	6.2208e-23	0.22612	0.031282	0.070339	1	1	0.67492	1	1	1	1	1	1	1	1	1
ONDER_CDH1_TARGETS_2_UP	2.8207e-32	0.88232	3.3569e-16	0.34217	6.2075e-07	9.3582e-08	1	1	1	1	1	1	1	1	1	1	1	1
WANG_SMARCE1_TARGETS_UP	1.4037e-30	1	3.1826e-18	0.024841	0.0069745	8.2347e-12	1	1	0.88622	1	1	1	1	1	1	1	1	1
BOQUEST_STEM_CELL_CULTURED_VS_FRESH_UP	4.7168e-40	0.0013465	1.4575e-19	1.5213e-06	6.1821e-10	0.0016056	0.023821	0.7927	1	1	1	1	1	1	1	1	1	1
GO_RESPONSE_TO_LIPID	6.3927e-38	0.0056946	2.9601e-14	0.40225	3.2237e-05	0.00022001	0.89067	0.1996	0.45019	1	0.81013	0.38362	1	1	1	1	1	1
HALLMARK_TNFA_SIGNALING_VIA_NFKB	1.1504e-48	0.00021691	3.2747e-15	1	0.38205	0.044455	1	1	0.16313	1	0.96861	1	1	1	1	1	1	1
GO_REGULATION_OF_CELLULAR_COMPONENT_MOVEMENT	5.7993e-58	0.0006591	6.0246e-17	0.0012061	4.4409e-09	5.8177e-11	1	0.78057	0.76285	1	1	1	1	1	1	1	1	1
MODULE_47	1.1304e-80	1	6.621e-18	1	0.66356	0.00013481	1	1	1	1	1	1	1	1	1	1	1	1
PICCALUGA_ANGIOIMMUNOBLASTIC_LYMPHOMA_UP	4.931e-70	0.062925	2.1316e-18	0.68045	1	2.4519e-07	1	1	1	1	1	1	1	1	1	1	1	1
GO_RESPONSE_TO_EXTERNAL_STIMULUS	7.8997e-76	5.2196e-13	1.3146e-22	0.58866	1.8301e-12	9.7582e-07	1	0.56249	0.12737	1	0.028523	1	1	1	1	1	1	1
MODULE_5	1.0141e-139	1.2927e-08	5.1951e-17	1	0.36451	0.00022007	1	1	1	1	0.96861	1	1	1	1	1	1	1
LINDGREN_BLADDER_CANCER_CLUSTER_2B	7.3587e-128	0.95439	1.9282e-27	1	0.23401	0.00018061	1	1	1	1	1	1	1	1	1	1	1	1
MODULE_64	1.4061e-114	0.00021774	4.3834e-16	1	1.0051e-05	9.7271e-05	1	1	1	1	1	1	1	1	1	1	1	1
SCHUETZ_BREAST_CANCER_DUCTAL_INVASIVE_UP	2.1515e-176	0.35275	8.4948e-21	1	1	0.017778	1	1	1	1	1	1	1	1	1	1	1	1
SMID_BREAST_CANCER_NORMAL_LIKE_UP	7.5342e-168	0.87875	3.9094e-27	0.34908	0.0082913	0.032387	1	1	1	1	1	1	1	1	1	1	1	1
LTE2_UP.V1_DN	2.0065e-05	1.2957e-11	3.5668e-09	0.00016662	0.42824	0.074653	1	0.46853	1	1	0.19299	0.046936	1	1	0.66938	1	1	1
MODULE_46	1.4794e-128	2.2058e-15	2.9116e-11	1	1	0.12344	1	1	1	1	1	1	1	1	1	1	1	1
MODULE_75	2.4651e-126	2.0578e-14	4.9994e-13	1	0.97152	0.031671	1	1	1	1	1	1	1	1	1	1	1	1
GO_DEFENSE_RESPONSE	3.894e-145	1.0542e-23	1.1994e-16	1	1	0.47732	1	1	0.90978	1	0.00056896	1	1	1	1	0.043924	1	1
GO_IMMUNE_SYSTEM_PROCESS	8.402e-219	5.94e-28	1.2837e-25	0.48781	0.6561	0.00017779	0.068281	0.095709	0.26312	1	0.0036231	0.75169	1	1	1	1	1	1
GO_REGULATION_OF_IMMUNE_SYSTEM_PROCESS	5.5391e-179	3.9222e-14	4.6155e-14	0.32215	0.74849	0.0016585	1	0.2478	0.29768	1	0.4918	0.37216	1	1	1	1	1	1
GO_IMMUNE_RESPONSE	2.2544e-184	2.9465e-24	1.6696e-15	1	1	0.53048	1	1	1	1	0.00010371	1	1	1	1	1	1	1
TAKEDA_TARGETS_OF_NUP98_HOXA9_FUSION_3D_UP	2.0065e-15	4.0186e-10	1.8958e-11	0.64058	0.0071017	0.16131	1	1	1	1	0.17073	1	1	1	1	1	1	1
GO_RESPONSE_TO_BIOTIC_STIMULUS	6.4655e-59	1.73e-16	2.9429e-14	1	0.90459	0.08353	1	0.60845	0.1307	1	0.0036231	0.98099	1	1	1	0.17746	1	1
SOTIRIOU_BREAST_CANCER_GRADE_1_VS_3_DN	1	1	0.0092623	5.6299e-12	0.0099492	1	1	1	1	1	1	1	1	1	1	1	1	1
MTOR_UP.N4.V1_DN	0.087937	1	0.026003	7.5015e-11	0.0074769	1	1	1	1	1	1	0.99208	0.10012	1	0.59186	1	1	1
GSE18893_CTRL_VS_TNF_TREATED_TREG_2H_UP	0.081986	1	0.03762	6.2051e-12	0.38205	1	1	1	0.26431	0.28214	1	0.17089	1	0.11399	0.019611	1	1	1
RODRIGUES_DCC_TARGETS_DN	0.0055826	0.72864	0.19672	7.2003e-11	0.013091	0.0011872	1	1	1	1	1	1	1	1	0.78894	1	1	1
GO_PHOSPHATIDYLINOSITOL_BINDING	0.0013177	0.66047	1	3.0629e-13	0.21856	0.0017775	1	0.99423	1	1	1	1	0.95127	1	0.35678	1	1	1
GTGCAAT_MIR25_MIR32_MIR92_MIR363_MIR367	0.056078	1	0.59837	6.241e-16	3.5157e-06	0.11173	1	1	0.10866	1	0.50468	0.15502	1	1	0.00175	1	1	1
ATATGCA_MIR448	0.94463	0.70643	0.31383	1.1092e-16	0.00020078	0.0071121	1	0.75464	0.78882	1	1	0.50626	1	1	2.3185e-05	1	1	1
GCM_PTK2	1	1	0.76611	1.8111e-16	0.0010742	0.95505	1	1	1	1	1	0.36291	0.89565	1	7.0991e-05	1	1	1
GCM_NCAM1	1	1	0.92489	4.1761e-14	0.0015592	0.44028	1	1	1	0.059858	1	0.027352	1	1	0.12968	1	1	1
NIKOLSKY_BREAST_CANCER_19Q13.1_AMPLICON	1	1	1	4.9985e-15	1	1	1	1	1	0.61633	1	1	0.30621	1	1	1	1	1
GSE13738_RESTING_VS_TCR_ACTIVATED_CD4_TCELL_UP	0.23775	1	0.21951	4.1226e-17	0.09146	0.19432	1	1	0.5058	0.84715	1	1	1	1	0.04925	1	1	1
GSE21774_CD62L_POS_CD56_BRIGHT_VS_CD62L_NEG_CD56_DIM_NK_CELL_DN	0.047014	0.66047	0.016702	2.0581e-15	0.10849	0.14915	1	1	1	1	1	1	1	1	0.019611	1	1	1
BASAKI_YBX1_TARGETS_DN	2.0159e-07	0.0016605	0.18108	1.8827e-11	0.0084272	4.6229e-05	1	0.16826	0.084876	1	1	1	0.88807	1	4.5494e-06	1	0.46117	1
GSE18893_TCONV_VS_TREG_2H_TNF_STIM_DN	6.5932e-09	0.38127	0.015444	9.0277e-13	0.66934	0.23065	1	0.99423	1	1	1	1	1	1	6.9286e-06	1	1	1
GSE20484_MCSG_VS_CXCL4_MONOCYTE_DERIVED_MACROPHAGE_DN	2.2152e-07	0.37936	0.071392	1.2459e-11	1	0.8542	1	0.70572	1	0.64778	1	0.52017	0.93825	1	0.00047997	1	1	1
GSE17974_CTRL_VS_ACT_IL4_AND_ANTI_IL12_24H_CD4_TCELL_UP	6.4961e-07	0.37751	7.1583e-08	6.6955e-16	0.52241	0.34414	1	1	1	1	1	1	1	1	0.65927	1	1	1
GSE19888_CTRL_VS_A3R_INHIBITOR_TREATED_MAST_CELL_DN	1.8231e-05	0.056465	0.014033	3.8804e-18	0.12054	0.51151	1	0.70123	1	1	1	1	1	1	0.11471	1	1	1
GSE19888_ADENOSINE_A3R_INH_PRETREAT_AND_ACT_BY_A3R_VS_A3R_INH_AND_TCELL_MEMBRANES_ACT_MAST_CELL_UP	0.00030733	0.15457	0.013019	4.8872e-16	0.60609	0.035462	1	1	1	1	1	1	1	1	0.18917	1	1	1
TGTTTAC_MIR30A5P_MIR30C_MIR30D_MIR30B_MIR30E5P	0.074807	1	0.0012725	3.0629e-13	1.7975e-05	0.0079807	0.68326	0.14272	0.092902	0.25581	1	1.9509e-05	1	1	3.4201e-07	1	1	0.00056491
CAGTGTT_MIR141_MIR200A	1	1	0.1887	4.5045e-14	1.673e-06	0.0055182	1	1	0.87548	0.91559	1	0.00014829	1	1	4.0427e-09	1	1	1
AATGTGA_MIR23A_MIR23B	0.07992	1	0.014232	1.1892e-12	0.0027108	0.0025468	1	0.77366	0.68114	1	1	0.0011474	1	1	8.591e-08	1	1	1
CTTTGTA_MIR524	1	1	0.0192	4.8219e-12	0.0010346	0.00022007	1	0.17722	0.192	0.0076514	1	0.020525	1	1	3.8295e-06	1	1	0.11058
CATTTCA_MIR203	0.43682	1	0.13217	8.9573e-12	2.3742e-05	0.18267	1	0.78957	0.80684	0.72939	1	0.00042943	1	1	4.4834e-06	1	1	1
DAVICIONI_MOLECULAR_ARMS_VS_ERMS_UP	0.21212	1	0.0030592	2.6314e-11	1.7452e-06	0.10239	0.90693	1	0.95467	1	1	0.014785	1	1	0.00045157	1	1	1
FLECHNER_BIOPSY_KIDNEY_TRANSPLANT_REJECTED_VS_OK_DN	0.76211	1	0.0087347	1.2296e-11	9.2863e-06	0.074653	1	0.74735	1	1	1	1.0179e-08	0.60644	1	4.3393e-05	1	0.014292	1
CAGTATT_MIR200B_MIR200C_MIR429	0.75852	1	0.00029363	9.4392e-16	2.3478e-06	7.8932e-05	1	0.40252	0.73405	1	1	1.0715e-05	1	1	0.00027455	1	1	0.30739
ONKEN_UVEAL_MELANOMA_DN	0.73864	1	2.1934e-05	4.9985e-15	3.9988e-05	0.00023562	1	0.87359	0.093166	1	1	4.1878e-06	1	0.0012603	0.90936	1	1	1
TGCCTTA_MIR124A	0.11857	1	0.00271	8.7349e-17	2.3414e-07	1.0859e-06	1	0.015588	0.42912	0.075826	0.96861	0.025104	1	1	2.5876e-06	1	1	1
TGAATGT_MIR181A_MIR181B_MIR181C_MIR181D	0.43717	1	0.0043075	1.2347e-19	0.0043625	0.0082192	1	0.7601	0.95467	1	1	1.0868e-05	1	1	1.0466e-11	1	1	0.35728
GCM_MAP4K4	1	1	0.47582	5.83e-18	0.0066834	0.54713	1	1	0.91553	1	1	0.83902	1	1	4.216e-10	1	1	1
ACTGAAA_MIR30A3P_MIR30E3P	0.74017	1	0.016702	2.6314e-11	0.15669	1	1	0.24877	1	0.93766	1	0.00022054	1	1	2.7758e-06	1	1	1
GSE1740_MCSF_VS_MCSF_AND_IFNG_DAY2_DERIVED_MACROPHAGE_DN	0.43212	0.66047	1	2.3141e-11	1	0.54025	1	0.2478	0.73405	0.67756	1	0.00053114	1	1	7.2663e-07	1	1	1
CTTGTAT_MIR381	0.35758	1	0.29194	8.1141e-13	0.35565	0.013046	1	1	0.76725	1	1	0.31396	1	1	3.3589e-08	1	1	1
GSE9006_TYPE_1_VS_TYPE_2_DIABETES_PBMC_AT_DX_DN	0.0013177	1	0.078683	1.4062e-12	1	0.14915	1	1	0.26431	1	1	0.015121	1	1	1.7399e-08	1	1	1
THUM_SYSTOLIC_HEART_FAILURE_DN	1	1	0.15065	2.6314e-11	0.14153	0.25989	1	1	0.86948	1	1	0.37986	0.12066	1	4.211e-06	1	1	1
GSE2770_IL12_AND_TGFB_VS_IL4_TREATED_ACT_CD4_TCELL_2H_DN	0.28347	0.66047	1	1.2459e-11	1	0.35087	1	0.99266	1	0.64778	1	0.23732	1	0.023208	1.7588e-06	1	1	1
GSE13738_RESTING_VS_BYSTANDER_ACTIVATED_CD4_TCELL_UP	0.012883	1	0.99335	7.3955e-13	0.76753	0.058165	1	0.95796	1	1	1	1	0.43868	1	8.2025e-05	1	1	1
GCACTTT_MIR175P_MIR20A_MIR106A_MIR106B_MIR20B_MIR519D	0.23785	0.90486	4.2351e-05	1.3517e-24	1.0495e-07	2.7117e-08	0.55608	0.87769	0.94423	0.68246	1	0.24829	1	1	1.0027e-08	1	1	1
REACTOME_GENERIC_TRANSCRIPTION_PATHWAY	1	1	1	4.2903e-30	0.37448	0.8985	1	0.56608	1	0.014907	1	0.15411	9.8894e-06	1	6.3768e-08	1	1	1
GO_NUCLEIC_ACID_BINDING_TRANSCRIPTION_FACTOR_ACTIVITY	0.09757	0.56493	0.0016894	7.149e-27	1.5434e-05	0.0066327	0.88516	0.54364	0.95031	0.0067668	1	0.86114	0.00061092	1	0.00049256	1	1	1
RODRIGUES_THYROID_CARCINOMA_POORLY_DIFFERENTIATED_DN	3.9587e-05	1	5.5529e-10	8.9294e-39	6.9177e-12	0.09278	1	1	1	1	1	1	0.6886	1	7.7309e-09	1	0.021424	1
ZWANG_TRANSIENTLY_UP_BY_1ST_EGF_PULSE_ONLY	5.3027e-13	0.16223	0.0076789	3.2551e-34	1.3388e-12	1.3693e-05	0.003836	1	0.78992	1	1	1	0.7651	1	1.7266e-07	1	0.28188	1
MODULE_66	1.9575e-05	1	1.8578e-11	2.6724e-06	5.3948e-41	2.5153e-06	1	1	1	1	1	1	1	1	1	1	1	4.6334e-08
MODULE_100	2.6188e-05	1	1.1783e-11	1.7473e-06	9.6813e-41	1.8101e-06	1	1	1	1	1	1	1	1	1	1	1	3.5093e-08
MODULE_137	2.891e-05	1	1.313e-11	4.2424e-06	4.9104e-41	4.5461e-06	1	1	1	1	1	1	1	1	1	1	1	6.1329e-07
MODULE_11	0.00098928	1	3.9882e-10	4.7221e-08	1.2414e-40	8.4749e-06	1	1	1	1	1	1	1	1	1	1	1	1.1938e-07
GO_NEURON_PART	7.2503e-05	0.87499	1.1975e-05	2.9613e-07	8.5122e-45	2.2349e-11	1	0.34201	0.86793	1	1	0.6088	1	1	1	1	1	1.3437e-11
BENPORATH_EED_TARGETS	3.9069e-07	0.1908	1.8958e-11	0.89184	9.6299e-35	6.577e-11	1	1	1	1	1	1	1	1	1	1	1	8.7976e-16
BENPORATH_ES_WITH_H3K27ME3	4.9293e-08	0.45872	5.1763e-09	0.64058	6.5117e-37	0.00053919	1	1	0.81007	1	1	1	1	1	1	1	1	6.5971e-14
BENPORATH_PRC2_TARGETS	0.0052575	1	9.8304e-10	0.85505	6.3373e-40	8.3342e-07	1	1	0.73405	1	1	1	1	1	1	1	1	2.0171e-13
CTGCAGY_UNKNOWN	0.040631	1	9.5548e-06	3.0957e-05	1.0994e-31	5.0811e-07	1	0.7601	1	1	1	1	0.72182	1	0.072729	1	1	0.00056904
GO_NEURON_DIFFERENTIATION	4.7941e-05	1	0.00016565	8.2282e-05	4.6723e-33	5.1183e-14	1	0.85095	0.75304	1	1	1	1	1	1	1	1	4.8105e-09
GO_NEURON_PROJECTION	0.00011864	1	0.00010438	1.3703e-06	2.2561e-33	1.7602e-09	1	0.1606	0.58155	1	1	1	1	1	1	1	1	3.4648e-09
GO_ION_TRANSPORT	2.0671e-05	0.29903	3.5385e-05	0.17161	3.4831e-29	0.00061758	1	0.028944	0.004447	1	1	0.88871	1	0.47849	1	1	0.23013	1.3463e-10
GO_CELL_CELL_SIGNALING	1.0693e-09	0.16223	0.00021253	0.62484	6.3976e-32	1.077e-07	1	1	0.56691	1	1	1	1	1	1	1	1	9.9306e-14
RTAAACA_FREAC2_01	0.00013191	1	1.3314e-11	1.4062e-12	1.4195e-20	5.2784e-07	1	1	0.35781	1	1	0.9569	1	1	0.11144	1	1	0.26284
TGCCAAR_NF1_Q6	0.015755	1	9.9996e-10	3.1871e-07	1.4165e-19	1.2228e-05	1	1	0.73405	0.8947	1	0.88248	1	1	1	1	1	0.073018
GO_CELL_PART_MORPHOGENESIS	0.1403	1	0.022301	5.8775e-08	1.2307e-19	5.7872e-08	1	0.96516	1	1	1	1	0.67859	1	0.009939	1	0.08736	0.46244
GO_CELL_PROJECTION_PART	0.010402	1	0.028515	5.2138e-06	1.8001e-20	2.3376e-12	1	0.47713	0.58516	1	1	0.91547	0.34278	1	0.34106	1	0.0050617	0.00046655
GO_CELL_PROJECTION_ORGANIZATION	0.00052613	1	0.0005307	3.2851e-11	1.2965e-21	4.0617e-12	1	1	1	1	1	1	0.53089	1	0.00014247	1	0.32492	0.23316
GCANCTGNY_MYOD_Q6	0.00038924	0.66047	5.4943e-07	2.2052e-05	9.5018e-25	1.613e-12	0.59006	1	0.5239	0.94061	1	0.88257	1	1	1	1	1	0.00010556
GO_NEURON_DEVELOPMENT	0.00031084	1	0.0066134	3.5524e-05	6.4474e-25	1.045e-10	1	1	0.81396	1	1	1	1	1	0.54774	1	1	3.5242e-06
GO_NEURON_PROJECTION_DEVELOPMENT	0.0020029	1	0.0081768	1.7473e-06	3.1118e-24	1.3722e-08	1	0.73729	0.90538	1	1	1	1	1	0.51196	1	1	0.012527
GO_SOMATODENDRITIC_COMPARTMENT	0.00044227	1	0.0017601	0.0011904	8.5639e-25	4.6344e-06	1	0.54133	0.54006	1	1	0.25661	1	1	1	1	1	4.2808e-06
GO_REGULATION_OF_NERVOUS_SYSTEM_DEVELOPMENT	4.1421e-09	0.26074	0.00013945	1.8196e-05	1.1502e-26	1.7525e-11	1	0.73577	0.87091	1	1	1	1	1	1	1	1	1.544e-08
GO_REGULATION_OF_NEURON_DIFFERENTIATION	4.3241e-08	0.80267	0.00066126	0.00020652	1.8789e-25	8.0538e-09	1	0.4691	1	1	1	1	1	1	1	1	1	2.6153e-06
GO_PLASMA_MEMBRANE_REGION	2.7391e-09	1	1.8959e-05	1.4988e-06	8.6026e-28	7.8532e-12	1	0.81271	0.11028	1	1	1	1	1	1	1	0.67016	4.8551e-05
GO_ORGAN_MORPHOGENESIS	6.4241e-08	0.60591	5.2056e-06	0.10488	3.9812e-28	9.1699e-14	1	1	0.46818	1	1	1	1	1	1	1	0.34536	1
GO_CELL_MORPHOGENESIS_INVOLVED_IN_DIFFERENTIATION	6.2763e-09	1	1.5942e-05	0.0017645	7.1699e-24	2.1527e-10	1	0.34921	0.52526	1	1	1	1	1	1	1	1	0.27318
GO_CELLULAR_COMPONENT_MORPHOGENESIS	1.5181e-07	1	0.00028193	9.5616e-08	3.457e-28	1.1389e-11	1	0.63482	0.86948	1	1	1	1	1	0.0057113	1	0.2185	1
PEREZ_TP53_TARGETS	1.5676e-13	1	1.4493e-06	1.2459e-11	4.844e-26	9.479e-13	1	1	0.012835	0.67624	1	1	0.14447	1	0.079813	1	1	1
TATAAA_TATA_01	1.095e-06	1	1.6001e-10	5.672e-05	1.8651e-17	0.0012013	1	1	0.57941	1	1	1	1	1	0.9275	8.5358e-07	0.2185	0.013794
GO_CIRCULATORY_SYSTEM_PROCESS	1.9581e-11	0.38127	4.3415e-09	0.075386	1.9034e-18	0.00041853	1	0.82739	1	1	1	1	1	1	1	1	1	1
GO_REGULATION_OF_SYSTEM_PROCESS	1.6547e-05	1	2.6201e-08	0.0014723	2.7667e-23	0.0012691	1	1	1	1	1	1	1	1	1	1	1	0.26156
GO_REGULATION_OF_ION_TRANSPORT	8.6014e-11	0.018188	1.5973e-05	0.0042119	2.8134e-24	0.010243	1	0.86545	1	1	1	1	1	1	1	1	1	2.6361e-05
GO_CALCIUM_ION_BINDING	1.9903e-09	0.025043	8.949e-09	0.29085	3.4415e-28	2.015e-07	1	0.64087	0.17436	1	1	1	1	1	1	1	1	0.028189
RSRFC4_01	0.0039854	1	0.028835	0.013481	9.4115e-17	0.00097958	1	1	0.78381	1	1	1	1	1	1	1	1	0.97678
GO_REGULATION_OF_DEVELOPMENTAL_GROWTH	0.00054254	0.66047	0.13739	0.0016196	3.141e-17	0.011599	1	0.79909	0.81484	1	1	0.71196	1	1	1	1	1	1
MEF2_02	0.00027064	1	0.076132	0.023287	2.0469e-16	0.01299	1	1	1	1	1	1	1	1	1	1	1	0.41117
GO_POSITIVE_REGULATION_OF_NEURON_PROJECTION_DEVELOPMENT	0.00038499	1	0.041909	0.027999	7.4115e-16	0.015465	1	1	1	1	1	1	1	1	1	1	1	0.090661
CTAWWWATA_RSRFC4_Q2	0.0082806	1	0.014487	0.064925	5.742e-18	5.6991e-05	1	1	0.43119	1	1	1	1	1	1	1	1	0.94795
GO_CELL_BODY	0.00093146	1	0.0055725	0.051396	3.4606e-18	0.00019954	1	0.47713	0.71459	1	1	0.030416	1	1	1	1	1	0.012208
GATA6_01	0.017155	0.9085	0.083095	0.0074099	1.6325e-14	0.11698	1	0.70717	0.40337	1	1	1	1	1	1	1	0.80509	1
GO_SYNAPSE_ASSEMBLY	0.98112	1	1	0.0093346	2.8437e-15	0.37451	1	0.67027	1	1	1	1	1	1	1	1	1	0.70141
GATAAGR_GATA_C	0.27613	1	0.0051752	0.043306	1.0516e-15	0.0067477	1	0.40772	0.95467	1	1	1	1	1	0.94488	1	1	1
NAKAYAMA_SOFT_TISSUE_TUMORS_PCA1_DN	1	1	0.85304	1	5.5351e-15	0.00027527	1	1	0.1463	1	1	1	1	1	1	1	1	1
GO_SYNAPSE_ORGANIZATION	0.41224	1	0.53247	0.0033319	5.2062e-22	0.029999	1	1	0.79827	1	1	1	1	1	1	1	1	0.079722
GO_REGULATION_OF_HORMONE_LEVELS	0.067173	0.64187	0.01333	0.28214	1.1435e-18	0.0066469	1	1	1	1	0.97547	1	1	0.4695	1	1	1	0.02028
GO_CELL_CELL_ADHESION_VIA_PLASMA_MEMBRANE_ADHESION_MOLECULES	0.0037786	1	0.0079754	0.83452	1.4205e-18	0.050504	1	1	1	1	1	1	1	1	1	1	1	0.046746
GO_HOMOPHILIC_CELL_ADHESION_VIA_PLASMA_MEMBRANE_ADHESION_MOLECULES	0.039238	0.89951	0.046931	0.42155	7.2647e-20	0.15288	0.99279	1	1	1	1	1	1	1	1	1	1	0.26284
GO_REGULATION_OF_NEUROTRANSMITTER_LEVELS	1	1	0.027862	0.10874	1.2759e-18	0.1174	1	0.68602	0.99954	1	1	1	1	1	1	1	1	0.00057293
YCATTAA_UNKNOWN	0.12573	1	1.7178e-06	0.002442	9.5406e-16	0.0013529	1	0.30615	1	0.64275	1	1	1	1	0.83758	1	1	0.06835
GO_MUSCLE_CONTRACTION	0.089589	0.10303	5.2163e-06	0.015445	6.4652e-17	0.059845	1	1	1	1	1	1	1	1	1	1	1	1
GO_REGULATION_OF_HEART_CONTRACTION	0.24045	1	9.6972e-05	0.00095681	1.1872e-13	0.021869	1	0.79749	0.9684	1	1	1	1	1	1	1	1	1
KRAS.KIDNEY_UP.V1_UP	0.047061	1	0.0015422	1.3936e-05	4.1861e-17	0.1199	1	1	1	1	1	1	1	1	1	1	1	0.023385
NAKAYAMA_SOFT_TISSUE_TUMORS_PCA2_DN	0.25222	0.52643	2.3755e-07	1	5.4206e-19	0.26236	1	1	1	1	1	1	1	1	1	1	1	1
GO_MUSCLE_SYSTEM_PROCESS	0.0032634	0.029322	6.385e-07	0.0047082	1.6522e-18	0.0094232	1	1	1	1	1	1	1	1	1	1	1	1
GO_REGULATION_OF_BLOOD_CIRCULATION	0.00016006	1	1.5497e-05	0.0021617	2.7261e-18	0.0266	1	1	1	1	1	1	1	1	1	1	1	1
CTTTAAR_UNKNOWN	0.0025873	1	1.1823e-05	2.7737e-07	1.6829e-12	8.3903e-10	0.84988	1	0.019201	0.66829	1	0.99208	0.82996	1	0.27284	1	1	0.00029001
TGACCTY_ERR1_Q2	0.042879	1	3.1063e-06	0.00010043	6.3828e-15	6.9468e-05	0.84988	0.017018	0.77832	0.46043	1	0.00019388	0.88807	0.65604	0.21814	1	1	0.0041974
YTATTTTNR_MEF2_02	0.0012814	0.32659	1.0558e-06	1.2895e-09	6.2998e-15	0.00038313	1	1	1	1	1	1	1	1	0.1845	1	1	0.00036954
CAGGTA_AREB6_01	0.022786	1	0.0041209	0.00038565	1.1083e-16	6.4912e-09	1	1	0.12324	1	0.9845	0.42948	0.57933	1	0.80501	1	1	0.1479
GO_MUSCLE_STRUCTURE_DEVELOPMENT	0.0014719	0.27797	0.078683	0.020527	7.8013e-16	9.1816e-07	1	1	0.70574	1	1	1	1	1	0.63463	1	1	1
CHEMNITZ_RESPONSE_TO_PROSTAGLANDIN_E2_DN	0.19611	1	0.11712	3.2438e-05	4.1633e-15	1.1506e-08	1	1	0.86948	1	1	1	1	1	1	1	0.0012871	1
TTANTCA_UNKNOWN	1.6594e-07	0.69717	4.8687e-07	0.0025881	3.0535e-14	0.00024963	0.79011	0.47713	0.16313	1	1	0.97046	1	1	0.014484	1	1	1.1673e-06
GO_POSITIVE_REGULATION_OF_NEURON_DIFFERENTIATION	6.2508e-05	1	0.001353	0.01228	3.4036e-17	0.0022557	1	0.86545	1	1	1	1	1	1	1	1	1	0.00089174
GO_REGULATION_OF_TRANSMEMBRANE_TRANSPORT	1.1879e-06	0.012856	6.44e-05	0.021595	3.1211e-15	0.033603	1	0.99423	1	1	1	1	1	1	1	1	1	0.0025503
TGTTTGY_HNF3_Q6	0.14817	0.55133	4.0262e-08	0.00040792	3.8669e-17	0.023151	1	0.86701	0.14196	1	1	1	1	1	0.79667	1	1	4.3809e-06
GO_CATION_TRANSPORT	0.0056454	0.84563	4.6215e-05	0.037398	6.3001e-15	0.010234	1	0.29173	0.45019	1	1	0.74082	1	0.059456	1	1	0.025477	7.1627e-07
CREIGHTON_ENDOCRINE_THERAPY_RESISTANCE_3	4.4797e-09	2.439e-05	0.003259	7.2169e-06	1.7208e-11	3.4955e-07	1	0.38853	0.00022968	1	1	0.82594	1	1	0.0014609	1	0.13805	1
GO_REGULATION_OF_CELL_MORPHOGENESIS_INVOLVED_IN_DIFFERENTIATION	2.3837e-09	0.31644	0.031887	0.0062222	4.0839e-14	7.9866e-08	1	0.97049	0.96817	1	1	1	1	1	1	1	1	0.43586
GO_POSITIVE_REGULATION_OF_CELL_DEVELOPMENT	6.4881e-10	0.41158	0.00071001	0.011731	7.7165e-16	2.5248e-06	1	0.93915	1	1	1	1	1	1	1	1	1	0.0027792
GO_REGULATION_OF_GROWTH	5.474e-07	0.058781	6.0545e-05	0.013248	6.0141e-19	5.4752e-06	0.84988	0.78691	0.39119	1	1	0.0063022	1	1	1	1	1	1
GO_REGULATION_OF_CELL_PROJECTION_ORGANIZATION	1.0111e-08	0.39745	0.00015677	0.00012473	3.4606e-18	3.6004e-11	1	0.30918	0.76493	1	1	1	1	1	1	1	1	0.0065242
RNGTGGGC_UNKNOWN	0.04215	1	0.00040742	0.00101	7.2054e-21	0.00019954	0.021606	0.2478	0.25065	0.42817	1	0.048499	0.94749	1	0.70283	1	0.36178	0.0014352
GO_NEURON_PROJECTION_MORPHOGENESIS	0.0023285	1	0.009489	0.00011959	2.0012e-20	1.3757e-06	1	0.94637	0.73405	1	1	1	1	1	1	1	1	0.028474
GO_CELL_MORPHOGENESIS_INVOLVED_IN_NEURON_DIFFERENTIATION	0.0061287	1	0.0082751	0.00087631	6.6879e-20	4.4483e-06	1	1	0.8403	1	1	1	1	1	0.97245	1	1	0.035853
TAATTA_CHX10_01	0.0019972	1	0.00092768	5.9325e-06	2.5061e-18	4.5011e-06	1	1	0.25868	1	1	1	1	1	0.23619	1	1	6.334e-05
GO_HEAD_DEVELOPMENT	0.049209	1	0.0055241	7.1032e-07	1.9034e-18	3.4696e-06	0.0091827	0.16147	0.59833	0.42172	1	0.7044	1	1	0.76604	1	1	1.9656e-05
GO_POSITIVE_REGULATION_OF_NERVOUS_SYSTEM_DEVELOPMENT	2.6186e-06	1	0.002637	0.018511	6.6879e-20	1.9554e-05	1	1	1	1	1	1	1	1	1	1	1	6.2526e-07
GO_REGULATION_OF_NEURON_PROJECTION_DEVELOPMENT	5.2725e-08	0.47537	0.010687	0.00063807	5.3164e-21	1.2008e-05	1	0.56765	1	1	1	1	1	1	1	1	1	0.00053103
GO_REGULATION_OF_MEMBRANE_POTENTIAL	0.45496	0.02766	0.018832	0.0079923	2.9712e-22	0.015066	1	0.74828	1	1	1	1	1	1	1	1	1	9.2901e-07
GO_MODULATION_OF_SYNAPTIC_TRANSMISSION	0.30777	1	0.01333	0.0026891	1.8921e-19	0.000137	1	1	0.85528	1	1	1	1	1	1	1	1	5.8446e-07
GO_DENDRITE	0.036628	1	0.027862	0.017272	1.1435e-18	2.484e-06	1	0.51835	0.41113	1	1	0.91687	1	1	1	1	1	4.9785e-05
GO_AXON	0.11511	1	0.29869	0.10503	1.8921e-19	8.4481e-06	1	0.25552	0.98625	1	1	1	1	1	1	1	1	1.3603e-08
GO_PRESYNAPSE	1	0.65253	0.48893	0.19907	3.9679e-20	0.00090694	1	1	1	1	1	1	1	1	1	1	1	4.0081e-08
GO_CENTRAL_NERVOUS_SYSTEM_DEVELOPMENT	0.0015465	1	0.0099815	3.7163e-06	3.4711e-23	2.3755e-06	0.0053605	0.32517	0.39126	0.99989	1	1	1	1	0.47902	1	1	4.6227e-09
GO_BEHAVIOR	0.20428	0.99668	0.00051449	9.3099e-06	3.5453e-21	3.0311e-06	1	1	1	1	1	1	1	1	1	1	1	4.6334e-08
REACTOME_TRANSMISSION_ACROSS_CHEMICAL_SYNAPSES	0.60855	1	0.052886	0.027113	2.346e-11	0.10291	1	1	0.1195	1	1	1	1	1	1	1	0.91215	2.9922e-06
GO_CATION_CHANNEL_COMPLEX	0.45483	1	0.14399	0.012262	1.9392e-11	0.031304	1	1	1	1	1	1	1	1	1	1	0.76113	3.291e-05
GO_METAL_ION_TRANSMEMBRANE_TRANSPORTER_ACTIVITY	0.37069	1	0.045207	0.0033163	2.2725e-12	0.0046624	1	0.60252	0.87289	1	1	1	1	1	1	1	0.28559	1.2745e-08
GO_INORGANIC_CATION_TRANSMEMBRANE_TRANSPORTER_ACTIVITY	0.74038	1	0.087515	0.018546	8.5001e-11	0.0067477	1	0.70572	0.56502	1	1	0.87622	1	0.17346	1	1	0.018955	2.7268e-07
GO_NEUROTRANSMITTER_TRANSPORT	1	0.9085	0.049971	0.43951	4.6576e-14	0.27237	1	0.26633	1	1	1	1	1	1	1	1	0.67839	2.6153e-06
GO_AXON_PART	0.14956	1	0.53452	0.24053	1.4756e-15	0.04114	0.99965	0.78691	1	1	1	1	1	1	1	1	1	0.00010924
GO_REGULATION_OF_SYNAPSE_STRUCTURE_OR_ACTIVITY	0.42088	1	0.26201	0.0076271	9.5318e-15	0.00019824	1	1	0.18495	1	1	1	1	1	1	1	1	1.9198e-06
GO_CATION_TRANSMEMBRANE_TRANSPORTER_ACTIVITY	0.32467	1	0.051408	0.013952	2.2663e-14	0.0037697	1	0.61782	0.35402	1	1	0.96117	1	0.50536	1	1	0.044803	5.4834e-06
GO_CATION_CHANNEL_ACTIVITY	0.094216	1	0.01228	0.12059	6.2308e-14	0.0075187	1	1	1	1	1	1	1	1	1	1	0.95296	2.2209e-06
VERHAAK_GLIOBLASTOMA_PRONEURAL	1	1	0.5091	0.00030249	1.2371e-12	0.25253	0.031155	1	1	1.3976e-06	1	0.35181	1	1	1	1	1	0.00032589
GO_SINGLE_ORGANISM_BEHAVIOR	0.29816	0.94819	0.00057331	9.4591e-06	4.9469e-15	6.9352e-05	1	1	1	1	1	1	1	1	1	1	1	1.2745e-08
GO_POSTSYNAPSE	0.065414	1	0.072104	0.0014284	1.4077e-14	2.0643e-05	1	1	0.20203	1	1	1	1	1	1	1	1	1.8317e-09
GO_SYNAPTIC_MEMBRANE	0.27986	1	0.24769	0.11911	1.1479e-15	0.0044282	1	1	0.73352	1	1	1	1	1	1	1	1	2.375e-10
NFE2_01	0.0069319	0.36515	0.012414	0.70681	8.4756e-12	0.012841	0.21262	0.31227	0.022651	1	0.92002	0.12641	1	1	1	1	1	0.70141
GO_ORGANIC_HYDROXY_COMPOUND_METABOLIC_PROCESS	0.0055017	1	0.004211	1	3.4947e-11	0.19758	1	0.96741	0.16618	1	1	0.97279	1	0.51441	0.95135	1	0.018385	0.58601
LMO2COM_02	0.078133	0.84427	0.0055725	0.18816	4.625e-11	0.011054	1	1	0.906	1	1	1	1	1	1	1	1	0.25916
STAT6_01	0.087096	1	0.021867	0.28187	5.8137e-11	0.020666	1	0.70717	0.73405	0.75875	1	0.49506	1	1	1	1	0.80509	1
T3R_Q6	0.42502	1	0.50424	0.9662	4.7205e-11	0.002895	1	1	0.93294	1	1	0.53698	1	1	1	1	0.97344	0.55595
GO_APPENDAGE_DEVELOPMENT	0.075438	1	0.66422	0.051314	6.8907e-12	0.00087123	1	1	1	1	1	1	1	1	0.83932	1	1	1
GO_NEURON_PROJECTION_GUIDANCE	0.0079803	1	0.16353	0.059896	4.8302e-11	0.00031195	1	0.49558	0.75348	1	1	1	1	1	1	1	1	1
CHIANG_LIVER_CANCER_SUBCLASS_CTNNB1_UP	0.69843	1	0.0068249	0.0087039	7.4507e-13	0.2417	1	0.90676	1	1	1	1	1	1	1	1	0.83143	0.83166
GSE10325_MYELOID_VS_LUPUS_MYELOID_UP	0.98458	1	0.015906	0.33925	1.3496e-11	0.53587	1	1	0.39126	1	1	0.73107	1	1	1	1	1	1
GO_ADULT_BEHAVIOR	1	1	0.26432	0.0042259	6.1043e-11	0.09278	1	1	0.92287	1	1	1	1	1	1	1	1	0.18041
GO_REGULATION_OF_CARDIAC_CONDUCTION	1	1	0.077469	0.020413	8.7661e-11	0.625	1	0.2701	0.96631	1	0.93429	1	1	1	1	1	1	1
GO_ORGANIC_ACID_TRANSPORT	0.079772	0.90022	0.72205	0.26387	9.8439e-11	0.394	1	0.066714	0.9713	1	1	0.78341	1	1	1	1	0.79029	0.15726
AP1_C	0.0020616	0.16524	0.028567	0.86114	1.4287e-11	8.9787e-05	0.043731	1	0.00030415	1	1	0.21203	1	1	1	1	1	0.083351
GO_ANION_TRANSPORT	0.029472	0.31145	0.24775	0.50153	4.7438e-12	0.0080663	1	0.016143	0.014774	1	1	0.99208	1	1	1	1	1	0.002272
GO_FOREBRAIN_DEVELOPMENT	0.17959	1	0.13983	0.0010781	9.5912e-12	4.7648e-05	0.086019	0.79281	0.71319	1	1	0.51576	1	1	1	1	1	0.0012299
SENGUPTA_NASOPHARYNGEAL_CARCINOMA_DN	0.020388	0.81057	0.17957	1	8.5069e-14	0.025509	1	1	0.48628	1	0.64085	1	0.95127	1	1	1	1.9747e-06	1
SRY_02	0.44475	1	0.016602	4.9357e-06	9.4157e-12	0.095749	1	0.68625	0.94549	1	1	1	1	1	0.12945	1	1	0.13867
MEF2_Q6_01	0.0016132	1	0.012105	5.6585e-06	1.0506e-11	0.041367	1	1	0.89899	1	1	1	1	1	1	1	1	0.50794
GO_STRIATED_MUSCLE_CELL_DIFFERENTIATION	0.15359	0.591	0.69	0.00022315	2.2636e-11	0.0031313	1	0.89785	1	1	1	1	1	1	1	1	1	1
MEF2_03	8.6135e-05	1	0.009917	0.0010055	8.4482e-14	0.41748	1	1	0.74788	1	1	1	1	1	1	1	1	0.89691
SHEDDEN_LUNG_CANCER_GOOD_SURVIVAL_A4	0.00016358	0.017862	0.03429	0.0057443	2.4669e-12	0.0089323	1	1	1	1	1	1	1	1	1	1	1	1
GO_REGULATION_OF_BLOOD_PRESSURE	4.4298e-06	0.28214	0.0054465	0.73991	8.7192e-12	0.067899	1	1	1	1	1	1	1	1	1	1	1	1
GO_CARTILAGE_DEVELOPMENT	1.1662e-05	1	0.015084	0.3603	4.8472e-12	0.0052575	1	1	0.41669	1	1	1	1	1	1	1	1	1
GO_POSITIVE_REGULATION_OF_ION_TRANSPORT	1.6434e-06	0.50277	0.091479	0.009324	1.003e-11	0.1857	1	0.62103	1	1	1	1	1	1	1	1	1	1
GO_REGULATION_OF_CELL_GROWTH	2.0063e-05	0.25071	0.00072401	0.54829	2.3894e-12	0.0010575	0.45321	0.91389	0.33138	1	1	0.0081179	1	1	1	1	1	0.7458
SENGUPTA_NASOPHARYNGEAL_CARCINOMA_WITH_LMP1_DN	1.7049e-05	0.98741	0.0058797	1	1.4834e-14	0.36499	1	1	1	1	1	1	1	1	1	0.059261	1	1
GO_CONNECTIVE_TISSUE_DEVELOPMENT	5.6539e-06	0.66047	0.0054398	0.12358	1.4528e-15	0.0012786	1	1	0.73352	1	1	1	1	1	1	1	1	1
E12_Q6	0.0010616	0.33746	0.0094449	1	1.3882e-11	0.00012963	0.89067	1	0.97752	1	1	1	1	1	1	1	1	0.62772
GO_MUSCLE_TISSUE_DEVELOPMENT	0.00048497	0.95456	0.014033	0.1049	1.9523e-12	1.1538e-05	1	1	1	1	1	1	1	1	0.60814	1	1	1
GO_POSITIVE_REGULATION_OF_CELL_PROJECTION_ORGANIZATION	0.00026232	1	0.0066855	0.019495	2.0135e-13	2.6532e-06	1	0.44553	0.603	1	1	1	1	1	1	1	1	0.29318
REACTOME_DEVELOPMENTAL_BIOLOGY	7.5384e-05	1	0.026145	0.00054369	5.5184e-11	7.9473e-05	1	0.10598	0.036644	1	1	0.738	1	1	1	1	0.95296	1
GO_MUSCLE_ORGAN_DEVELOPMENT	9.0499e-07	0.63072	0.0064981	0.59564	7.8588e-13	3.6095e-05	1	1	0.63216	1	1	1	1	1	0.61854	1	1	1
GO_TISSUE_MORPHOGENESIS	1.127e-06	0.67802	0.00016848	0.49951	2.8051e-11	2.3755e-06	0.81205	0.43705	0.85528	1	1	1	1	1	0.49813	1	0.98121	1
GO_TUBE_MORPHOGENESIS	1.5086e-07	1	0.0063301	0.005462	2.8051e-11	2.3755e-06	0.81205	0.12595	0.73405	1	1	1	1	1	0.24816	1	1	1
GO_LIPID_METABOLIC_PROCESS	2.8496e-07	0.2948	0.20951	0.065581	1.9392e-11	6.9296e-05	1	1	0.15681	1	0.95743	0.71132	1	0.17076	0.67535	1	0.00011744	0.54004
TURASHVILI_BREAST_DUCTAL_CARCINOMA_VS_DUCTAL_NORMAL_DN	1.8505e-08	1	1.4565e-06	0.32215	5.6411e-13	0.00018761	1	1	1	1	0.96861	1	1	1	1	1	1	1
MOREAUX_MULTIPLE_MYELOMA_BY_TACI_UP	1.4416e-07	0.06152	4.4932e-06	1	2.24e-13	0.10037	0.94645	0.73903	0.27849	1	0.96277	1	1	1	1	1	1	1
JAEGER_METASTASIS_DN	2.8854e-05	0.32777	5.0006e-07	0.25334	2.3576e-11	0.0017266	1	0.9566	0.11175	1	0.15527	1	1	1	1	1	0.78101	1
GO_MESENCHYME_DEVELOPMENT	8.3879e-05	1	3.5901e-06	0.17519	1.6893e-11	1.0935e-05	1	0.68058	0.7048	1	1	1	1	1	1	1	1	1
KAAB_HEART_ATRIUM_VS_VENTRICLE_UP	7.3156e-09	0.29931	7.1547e-08	0.84657	1.3212e-11	2.048e-07	0.15257	0.45933	0.36381	1	1	1	1	1	1	1	1	1
HALLMARK_MYOGENESIS	1.1035e-05	1	4.9759e-07	0.64361	3.5255e-14	1.6905e-07	1	0.70717	1	1	1	1	1	1	1	1	1	1
TURASHVILI_BREAST_DUCTAL_CARCINOMA_VS_LOBULAR_NORMAL_DN	0.28461	1	2.7251e-07	0.77062	3.3822e-11	0.64355	1	1	1	1	1	1	1	1	1	1	1	1
GO_REGULATION_OF_MUSCLE_SYSTEM_PROCESS	0.020278	1	3.4513e-07	0.13071	7.792e-11	0.0035926	1	1	1	1	1	1	1	1	1	1	1	1
P53_DN.V1_UP	5.8123e-08	0.15775	0.032401	0.20563	0.002167	3.8124e-11	0.5927	0.70123	1	1	1	0.88314	1	1	1	1	1	1
GO_ACTIN_CYTOSKELETON	1.3558e-07	0.0058703	0.0032246	2.2904e-05	4.2095e-07	6.577e-11	0.4319	0.49558	0.63865	1	1	0.48823	1	1	1	1	1	1
TGACAGNY_MEIS1_01	4.1353e-05	1	5.2039e-05	1.2999e-08	3.1652e-11	0.00027591	0.66223	0.90676	0.87433	1	1	0.0057114	1	1	2.2648e-05	1	0.67016	0.06835
GTGCCTT_MIR506	2.5392e-05	0.69951	0.43256	1.5393e-14	6.6562e-06	5.3918e-13	1	0.0010661	0.16777	0.49216	0.96861	0.00023993	1	1	2.3809e-09	1	1	1
GO_EMBRYO_DEVELOPMENT	6.2062e-06	0.38129	0.0092218	0.00072001	1.4077e-14	8.3914e-17	0.10565	0.58352	0.39126	0.94571	1	1	1	1	0.030247	1	1	1
GO_EMBRYONIC_MORPHOGENESIS	0.00039417	0.57347	0.0034902	0.024694	6.9073e-13	8.4197e-15	1	0.50547	0.65321	1	1	1	1	1	0.18648	1	1	1
GO_SENSORY_ORGAN_DEVELOPMENT	0.0015359	1	0.01837	0.27053	2.8183e-15	1.4191e-12	1	0.026977	0.45019	1	1	1	1	1	1	1	1	0.38909
SENESE_HDAC1_TARGETS_DN	1.7948e-05	1	0.016205	0.032537	6.8383e-11	2.4462e-10	1	1	0.80684	1	1	1	1	1	1	1	1	1
GGGAGGRR_MAZ_Q6	1.8764e-12	0.28442	1.6853e-13	5.8938e-05	1.0791e-37	4.0771e-22	0.042731	0.026324	0.00053723	0.00043163	1	0.00010842	0.4723	1	0.0019229	1	0.91582	5.2565e-08
GO_NEUROGENESIS	2.0108e-09	0.35589	4.8404e-07	5.7052e-11	2.5683e-41	3.4059e-19	0.1893	0.25473	0.78408	1	1	1	1	1	1	1	1	4.8187e-12
GO_CELL_DEVELOPMENT	8.0535e-12	0.49705	5.5458e-11	3.4643e-08	1.4926e-31	8.4299e-24	1	0.39368	0.64081	1	1	1	1	1	0.63676	1	1	0.0011882
GO_CELL_PROJECTION	1.5822e-07	0.42053	1.1207e-08	2.7711e-12	6.5617e-34	1.4053e-20	1	0.13298	0.16313	1	1	1	0.82996	1	0.57236	1	0.00061021	3.4981e-06
SABATES_COLORECTAL_ADENOMA_DN	1.2384e-09	1	6.2197e-21	0.010609	1.2041e-18	0.53487	1	1	1	1	1	1	1	1	1	1	1	0.83516
DELYS_THYROID_CANCER_DN	0.00015936	1	4.6495e-20	0.00078621	2.4592e-21	0.39517	1	1	1	1	1	1	1	1	1	1	1	1
CHANDRAN_METASTASIS_DN	1.9754e-07	0.10547	3.8909e-13	0.0031891	2.6028e-15	0.0045096	1	1	0.86948	1	1	1	1	1	1	1	1	1
GO_ANATOMICAL_STRUCTURE_FORMATION_INVOLVED_IN_MORPHOGENESIS	1.2466e-08	0.49705	3.4333e-13	0.42298	2.9125e-12	1.6729e-08	0.6646	0.67189	0.82767	1	1	1	1	1	0.088529	1	1	1
SMID_BREAST_CANCER_BASAL_DN	0.0053333	0.48071	2.1119e-20	3.1052e-09	1.4958e-21	4.4294e-07	1	1	0.75348	1	1	1	0.88554	1	0.94834	1	2.9705e-10	1
VECCHI_GASTRIC_CANCER_EARLY_DN	0.0048257	1	1.6977e-19	1.1709e-07	1.4195e-40	0.041886	1	1	1	1	1	1	1	1	1	1	1	1
CAGGTG_E12_Q6	3.2382e-12	0.46728	7.7891e-17	4.7508e-11	8.7339e-51	3.3694e-19	0.050612	0.12053	7.3875e-05	0.15642	0.86487	0.45301	1	1	0.20332	1	0.0021706	3.4648e-09
RODRIGUES_THYROID_CARCINOMA_ANAPLASTIC_DN	0.036391	1	6.5878e-15	9.2588e-27	1.2809e-17	0.14915	1	1	1	1	1	1	1	1	0.0031475	1	0.032917	1
SMID_BREAST_CANCER_RELAPSE_IN_BONE_DN	2.5037e-17	0.11722	0.94626	1	4.3751e-06	8.038e-15	0.18832	0.26975	0.17585	0.92718	1	0.16278	1	1	1	1	1	1
MIYAGAWA_TARGETS_OF_EWSR1_ETS_FUSIONS_UP	3.9819e-16	0.88681	0.017911	0.037555	7.8718e-06	3.4298e-14	0.88805	0.13467	0.54085	1	1	1	1	1	1	1	1	1
KEGG_PATHWAYS_IN_CANCER	2.365e-11	1	0.02474	0.023552	0.0001958	7.433e-10	0.11452	0.0068682	0.050257	1	1	0.42398	1	1	0.84018	1	1	1
KOINUMA_TARGETS_OF_SMAD2_OR_SMAD3	4.1503e-12	5.675e-06	4.8084e-06	1.3514e-05	0.022983	2.0943e-13	0.082062	8.0377e-05	2.1964e-06	0.09129	1	0.039165	1	1	0.070988	1	1	1
GO_GOLGI_APPARATUS_PART	1.1247e-15	0.001163	0.26421	2.3042e-05	0.031282	2.3376e-12	1	0.011327	4.4249e-05	1	1	1	1	0.067154	1.1498e-07	1	1	0.32806
BLALOCK_ALZHEIMERS_DISEASE_UP	3.47e-31	0.000663	0.00069459	1.3765e-08	0.00013956	1.787e-15	0.03122	4.373e-07	4.6733e-09	8.4268e-05	1	0.0001108	0.37849	8.4182e-05	1.2541e-06	1	1	1
GO_GOLGI_APPARATUS	3.5678e-21	9.576e-05	0.0035296	3.418e-09	0.00050264	8.7637e-20	1	0.0060654	4.1737e-10	1	1	0.79714	1	0.49735	8.324e-10	1	1	0.030125
DUTERTRE_ESTRADIOL_RESPONSE_24HR_DN	8.51e-19	0.00060775	1.3874e-11	4.5913e-09	3.7238e-06	8.3914e-17	1	1	0.49741	1	0.80145	1	1	1	0.052806	1	0.43843	1
GO_NEGATIVE_REGULATION_OF_CELL_COMMUNICATION	7.6043e-26	0.0059624	6.4862e-09	1.9761e-05	1.1992e-10	8.9901e-17	0.60409	0.31781	0.00039246	1	1	0.050526	1	1	0.90249	1	1	1
CHARAFE_BREAST_CANCER_LUMINAL_VS_BASAL_DN	1.2091e-65	0.00067428	9.7159e-06	0.041857	0.00015256	3.4059e-19	1	0.68901	0.40337	1	1	1	1	1	1	1	1	1
GO_POSITIVE_REGULATION_OF_CELL_COMMUNICATION	1.5165e-54	1.096e-08	6.0841e-14	0.0008076	5.6411e-13	1.0278e-20	0.88516	0.094029	7.2504e-05	0.93904	1	0.73017	1	1	0.74443	1	1	1
GO_NEGATIVE_REGULATION_OF_RESPONSE_TO_STIMULUS	1.5574e-45	3.6984e-05	7.8749e-11	6.9964e-05	9.1724e-08	5.1017e-17	0.29767	0.09945	0.00010872	1	1	0.11608	1	1	1	1	1	1
DELYS_THYROID_CANCER_UP	3.576e-89	8.6325e-11	0.012757	1	0.43403	8.2174e-27	1	0.026918	0.011432	1	1	1	1	1	1	1	1	1
SENESE_HDAC1_AND_HDAC2_TARGETS_DN	1.851e-12	0.032737	0.0010723	0.53231	4.1286e-11	0.0024309	1	1	1	1	1	0.82412	1	1	1	1	1	1
GO_SULFUR_COMPOUND_BINDING	2.0718e-11	1	5.8995e-05	1	4.5456e-10	0.0033496	1	1	1	1	1	1	1	1	1	1	1	1
MODULE_99	1.6861e-08	0.86612	0.00055125	1	7.3704e-11	0.011725	1	1	1	1	1	1	1	1	1	0.15173	1	0.93017
GO_SINGLE_ORGANISM_CATABOLIC_PROCESS	1.1442e-11	0.10235	0.048204	0.52857	2.6201e-11	0.0017761	1	0.013636	0.0010659	1	1	0.15193	0.68593	0.25429	1	1	0.15372	0.74044
MODULE_94	4.5341e-11	0.0053093	6.3654e-05	1	8.4756e-12	1.6967e-05	1	0.85732	1	1	1	1	0.7228	1	1	1	0.67016	1
GO_REGULATION_OF_ANATOMICAL_STRUCTURE_SIZE	1.1565e-11	0.001073	0.00031472	0.00423	1.6991e-12	2.6415e-06	1	0.57812	0.73405	1	1	1	1	1	1	1	1	1
GO_PROTEIN_DIMERIZATION_ACTIVITY	1.6928e-13	0.0016271	0.051365	0.051041	1.4785e-12	0.063623	0.34851	0.17332	0.098371	0.00011514	1	3.4968e-06	0.95127	0.68738	1	1	1	0.68343
GO_PROTEIN_HOMODIMERIZATION_ACTIVITY	6.7425e-12	8.6591e-05	0.0065741	0.099236	3.15e-11	0.040114	0.24017	0.2655	0.35642	0.0082829	1	0.01606	1	1	0.81982	1	1	1
GO_CELLULAR_RESPONSE_TO_ENDOGENOUS_STIMULUS	1.212e-09	0.53917	3.2843e-06	1.9755e-06	6.1131e-12	0.001652	1	0.011098	0.17436	1	1	0.34989	1	1	0.75729	1	1	1
GO_CYTOSKELETAL_PROTEIN_BINDING	8.4115e-11	0.22553	1.691e-06	3.6901e-07	1.4462e-09	2.6854e-08	0.00099851	0.0046732	0.53096	1	1	0.67531	1	1	0.013342	1	1	1
MODULE_19	3.3822e-17	0.71965	3.6266e-07	0.016014	1.4841e-12	3.9846e-05	1	1	1	1	1	1	1	1	1	1	0.60049	1
GO_RESPONSE_TO_NITROGEN_COMPOUND	3.5319e-14	0.052445	7.7102e-08	0.00014775	1.0858e-11	0.0050907	1	0.083621	0.37665	1	1	0.96117	1	1	1	1	1	0.2652
GO_CHEMICAL_HOMEOSTASIS	6.5888e-15	0.029179	3.1485e-07	0.0027265	1.9653e-15	0.002536	1	0.99423	0.2077	1	0.60188	1	1	0.83049	1	1	1	0.95828
GO_REGULATION_OF_METAL_ION_TRANSPORT	1.8092e-12	0.1354	5.9231e-05	0.0020245	1.339e-14	0.14388	1	0.9338	1	1	1	1	1	1	1	1	1	1
MODULE_112	3.2164e-19	0.90022	1.5368e-07	1	9.2385e-16	0.394	1	1	1	1	1	1	1	1	1	0.80284	0.34354	0.32295
MODULE_176	2.0754e-15	0.78477	1.6877e-08	1	2.1088e-14	0.54895	1	1	1	1	1	1	1	1	1	1	0.63059	0.20776
GO_HOMEOSTATIC_PROCESS	1.0239e-20	0.010582	3.8165e-08	0.00025082	1.5722e-14	0.00094669	0.89067	0.18102	0.013267	1	0.96861	0.067726	1	1	1	1	0.60331	1
ZWANG_TRANSIENTLY_UP_BY_2ND_EGF_PULSE_ONLY	9.9138e-17	0.082778	3.1786e-05	1	1.0145e-12	1.0165e-06	1	1	0.18295	1	1	1	1	1	1	6.8643e-08	0.84036	1.5428e-06
GO_REGULATION_OF_CELL_MORPHOGENESIS	4.5825e-19	0.58771	0.0052951	0.00019883	5.482e-16	8.1907e-10	1	0.61477	0.5481	1	1	1	1	1	0.44737	1	1	0.39434
GO_PLASMA_MEMBRANE_PROTEIN_COMPLEX	2.2168e-24	0.0020374	0.0073598	0.012573	1.856e-13	0.00015443	1	1	0.62604	1	1	1	1	1	1	1	1	8.6091e-05
GO_REGULATION_OF_TRANSPORT	2.9541e-35	1.8394e-06	4.8831e-12	9.6408e-08	2.1104e-29	6.5452e-07	1	0.10504	0.09199	1	0.90892	0.70516	1	1	0.54774	1	1	4.8551e-05
GO_POSITIVE_REGULATION_OF_CELL_DIFFERENTIATION	3.2615e-30	0.0081245	3.4854e-07	8.0455e-05	3.2268e-20	2.0052e-13	1	0.7373	1	1	1	1	1	1	1	1	1	0.0038954
GO_CIRCULATORY_SYSTEM_DEVELOPMENT	1.3509e-23	1	1.9534e-11	0.0006025	9.4947e-21	1.076e-12	1	0.2785	0.69648	1	1	1	1	1	0.66913	1	1	1
GO_REGULATION_OF_CELL_DEVELOPMENT	4.2387e-17	0.15081	3.0677e-05	3.8883e-07	4.6706e-21	2.625e-11	0.99983	0.38146	0.74231	1	1	1	1	1	1	1	1	4.7098e-05
GO_MEMBRANE_REGION	4.5958e-21	0.058466	8.8786e-08	1.0866e-06	9.6405e-26	1.7341e-13	1	0.57226	0.095129	1	1	1	1	1	1	1	0.4221	0.00085384
MODULE_12	3.2339e-30	1	1.0299e-08	0.063158	1.4997e-16	1.2248e-14	1	1	0.91725	1	1	1	1	1	1	1	1	1
GO_NEGATIVE_REGULATION_OF_DEVELOPMENTAL_PROCESS	1.4655e-26	0.11656	8.9066e-07	0.040934	1.1023e-14	4.3337e-13	0.421	1	1	1	1	1	1	1	1	1	1	0.26435
RIGGI_EWING_SARCOMA_PROGENITOR_UP	8.033e-22	0.16223	3.1136e-09	0.0024107	4.0857e-17	9.1972e-16	1	1	0.78992	1	1	1	1	1	1	1	1	1
GGGTGGRR_PAX4_03	5.3978e-12	0.015662	0.0012138	0.00085542	9.9181e-26	3.3423e-16	0.14386	0.28145	0.0031776	1	1	0.56235	1	1	0.014972	1	0.75929	4.7043e-06
GO_CELL_JUNCTION	3.0446e-17	0.018501	8.0437e-10	5.3578e-05	1.0635e-16	4.2529e-26	1	0.010645	8.9569e-05	1	1	1	1	1	0.85625	1	1	2.0576e-06
GO_REGULATION_OF_CELL_DIFFERENTIATION	2.0634e-44	0.00043952	2.1865e-09	7.2003e-11	7.8852e-25	9.8692e-23	1	0.5875	0.91039	1	1	1	1	1	1	1	1	0.00063271
GO_POSITIVE_REGULATION_OF_DEVELOPMENTAL_PROCESS	1.236e-38	0.033822	2.1618e-10	1.3341e-05	2.6851e-29	1.854e-16	0.78957	0.47713	1	1	1	1	1	1	1	1	1	0.0020078
GO_EXTRACELLULAR_MATRIX	1.4896e-46	1	3.511e-09	1	1.6559e-16	8.0182e-14	1	1	1	1	1	1	1	1	1	1	1	1
GO_RECEPTOR_BINDING	1.1778e-59	0.00036541	6.7535e-08	0.01623	1.2561e-16	6.767e-14	1	0.56249	0.43417	1	0.3923	1	1	1	1	0.068866	1	1
GSE13738_TCR_VS_BYSTANDER_ACTIVATED_CD4_TCELL_DN	1.0691e-13	0.015972	0.58528	5.9597e-10	0.38205	0.066537	1	0.97826	0.24026	1	0.96861	1	1	1	0.013169	1	1	1
GO_PHOSPHOLIPID_BINDING	1.0273e-10	0.37936	0.14824	1.28e-12	0.0088999	0.0016238	1	1	0.73246	1	1	1	1	1	0.59991	1	1	0.30645
WAMUNYOKOLI_OVARIAN_CANCER_LMP_DN	5.532e-14	1	0.00026222	2.922e-14	3.7753e-05	0.0089323	1	1	1	1	1	1	1	1	1	1	1	1
KRIGE_RESPONSE_TO_TOSEDOSTAT_6HR_UP	6.073e-15	1.2201e-06	0.00031019	3.4996e-16	0.85787	0.027996	0.081114	0.034093	0.39126	0.42172	1	2.8192e-10	0.37849	1	3.9783e-07	1	1	1
KRIGE_RESPONSE_TO_TOSEDOSTAT_24HR_UP	6.83e-25	6.466e-11	4.5092e-06	6.7534e-21	0.62975	0.0062345	1	0.94119	0.39126	1	1	1	0.30466	1	4.6886e-07	1	1	1
GO_ENZYME_BINDING	3.309e-15	0.0021682	0.00052944	1.6776e-14	0.00038921	2.643e-07	4.6941e-12	5.977e-10	6.3672e-06	1.3148e-07	1	2.115e-10	0.92228	1	5.135e-09	1	1	1
CHARAFE_BREAST_CANCER_LUMINAL_VS_MESENCHYMAL_DN	1.323e-62	0.38717	3.6388e-16	2.3042e-05	0.009258	4.1885e-24	0.0028562	0.90027	1	1	1	1	1	1	1	1	1	1
GO_REGULATION_OF_INTRACELLULAR_SIGNAL_TRANSDUCTION	8.7589e-58	1.3601e-05	5.9027e-15	3.2615e-10	1.0369e-09	2.2011e-19	0.038937	0.81369	8.7056e-05	0.33844	1	0.4216	1	1	0.2454	1	1	1
MODULE_1	3.9533e-69	0.19968	1.5986e-15	0.1142	5.0134e-05	3.029e-11	1	1	1	1	1	1	1	1	1	1	1	1
PEREZ_TP63_TARGETS	2.589e-10	0.56493	1.7506e-08	0.10958	4.4429e-06	8.0026e-11	1	1	0.39119	1	1	1	0.85929	1	1	1	1	1
MODULE_117	1.7941e-42	0.224	1.664e-16	1	3.4398e-15	0.044455	1	1	1	1	1	1	1	1	1	0.01167	0.85959	0.2409
GO_LOCOMOTION	1.2441e-46	0.12559	2.0121e-14	0.0049452	7.0491e-15	1.1841e-06	0.92264	0.70717	0.33407	1	0.86487	1	1	1	1	1	1	1
WEST_ADRENOCORTICAL_TUMOR_DN	3.2919e-32	0.38127	1.6031e-22	0.13463	6.7381e-15	0.0034388	1	1	0.73405	1	1	1	1	0.0014301	1	1	1	0.93267
GO_ION_HOMEOSTASIS	1.3438e-12	0.27242	8.0408e-09	0.061608	1.2823e-10	0.012623	1	0.99423	0.12614	1	0.96861	1	1	0.98686	1	1	1	1
GO_POSITIVE_REGULATION_OF_MULTICELLULAR_ORGANISMAL_PROCESS	9.6517e-69	1.1547e-07	1.1919e-19	0.00030249	3.5965e-23	3.5288e-12	1	0.8729	1	1	1	1	1	1	1	1	1	0.15877
GO_BIOLOGICAL_ADHESION	2.1123e-95	0.0062995	6.2197e-21	0.012229	5.3984e-22	1.3632e-10	1	1	0.77457	1	1	1	1	1	1	1	1	0.16533
GO_REGULATION_OF_ANATOMICAL_STRUCTURE_MORPHOGENESIS	1.523e-40	0.24726	5.5993e-12	0.0013025	3.4371e-21	4.0357e-16	1	0.015289	0.36889	1	1	1	1	1	0.90793	1	1	1
GO_REGULATION_OF_PHOSPHORUS_METABOLIC_PROCESS	1.0002e-36	0.00013411	1.2304e-12	3.7585e-07	2.63e-16	1.5881e-12	0.22597	0.15068	0.00065761	0.38666	1	0.2226	1	1	0.79862	1	1	1
MODULE_2	1.4863e-44	0.65581	6.0368e-17	0.50253	7.1139e-13	3.3423e-16	1	1	1	1	1	1	1	1	1	1	1	1
GO_REGULATION_OF_MULTICELLULAR_ORGANISMAL_DEVELOPMENT	1.263e-57	0.0025435	4.7491e-16	5.1783e-06	4.2531e-34	8.084e-18	0.98345	0.26326	0.85528	1	1	1	1	1	1	1	1	0.0056348
TGANTCA_AP1_C	1.4651e-22	0.014744	3.5777e-11	0.4404	1.6465e-17	5.4767e-13	0.14453	0.7601	0.0031052	1	1	0.11579	1	1	1	1	1	0.43442
CAGCTG_AP4_Q5	2.8444e-13	0.16223	6.4866e-11	3.6273e-06	9.222e-36	4.2411e-17	0.34589	0.52386	0.0092315	0.28214	1	1	1	1	1	1	1	2.9069e-06
GO_TISSUE_DEVELOPMENT	1.548e-22	0.0047351	3.2747e-15	0.0018394	3.2411e-30	5.3056e-20	1	0.76003	0.38231	1	1	1	1	1	0.23967	0.79028	1	1
LIU_PROSTATE_CANCER_DN	3.4089e-29	1	3.9094e-27	5.3578e-05	1.0216e-26	5.1629e-24	1	1	1	1	1	1	1	1	1	1	1	1
MASSARWEH_TAMOXIFEN_RESISTANCE_UP	3.3548e-13	0.0053355	2.1865e-09	1.4062e-12	0.00052527	0.0005722	1	0.13222	0.1195	1	0.053883	1	1	1	0.016193	1	0.07394	1
GO_INTRACELLULAR_SIGNAL_TRANSDUCTION	1.3881e-30	1.6932e-06	1.0692e-11	4.2626e-16	5.4715e-07	4.0357e-16	0.030503	0.033794	6.3672e-06	1	1	0.042147	1	1	0.010851	1	1	0.77814
TTGTTT_FOXO4_01	2.3751e-12	1	1.7761e-16	1.5312e-26	2.7879e-35	1.1052e-06	0.49233	0.68602	0.36866	0.16342	1	0.25922	1	1	0.00010728	1	1	3.4382e-06
TGGAAA_NFAT_Q4_01	1.0383e-24	0.41628	4.7297e-19	5.195e-16	5.0797e-28	6.1781e-14	1	0.056019	0.50288	0.18015	1	0.54878	1	1	0.058528	1	1	0.7024
GO_POSITIVE_REGULATION_OF_RESPONSE_TO_STIMULUS	1.031e-124	1.1603e-12	7.2498e-14	0.0053733	2.2705e-09	4.2411e-17	0.72424	0.019808	0.00074514	1	1	1	1	1	0.77548	1	1	1
GNF2_ESPL1	1	1	1	1	1	1	3.154e-37	0.014831	1	0.153	1	1	1	1	1	1	1	1
GNF2_TTK	1	1	1	1	1	1	1.742e-37	0.019543	1	0.059493	1	0.7732	1	1	1	1	1	1
GNF2_RRM2	1	1	1	1	1	1	4.7989e-37	0.0034139	1	0.0030727	1	1	1	1	1	1	1	1
GNF2_CENPE	1	1	1	1	1	1	1.4517e-34	0.022722	1	8.7018e-05	1	1	1	1	1	1	1	1
WHITFIELD_CELL_CYCLE_LITERATURE	1	1	1	1	1	1	1.9341e-35	0.13073	1	0.0052917	1	0.24829	1	1	1	1	1	1
RHODES_UNDIFFERENTIATED_CANCER	0.98112	0.45182	1	1	1	1	1.2138e-35	1.7425e-06	1	0.00019023	1	0.039131	1	1	1	1	1	1
GNF2_FEN1	1	1	1	1	1	1	8.8521e-32	0.0020379	1	6.648e-09	1	0.03527	1	1	1	1	1	1
RUIZ_TNC_TARGETS_DN	0.0017226	0.84631	0.51732	1	1	0.11627	3.653e-33	0.0301	0.95976	3.0316e-08	1	0.012563	1	1	1	1	1	1
GNF2_CKS2	1	1	1	1	1	1	1.3486e-31	0.00014417	1	9.0118e-06	1	0.058653	1	1	1	1	1	1
PUJANA_BREAST_CANCER_WITH_BRCA1_MUTATED_UP	1	1	1	1	1	1	8.8521e-32	0.012007	1	0.00017239	1	0.00077712	1	1	1	1	1	1
CHEMNITZ_RESPONSE_TO_PROSTAGLANDIN_E2_UP	1	1	1	0.88475	1	0.01283	4.5538e-30	2.2959e-10	0.9762	0.00026961	1	0.066544	1	1	1	1	1	1
GNF2_BUB1	1	1	1	1	1	1	2.6207e-26	0.0057775	1	0.26423	1	1	1	1	1	1	1	1
GNF2_MKI67	1	1	1	1	1	1	1.6027e-27	0.007431	1	0.29989	1	1	1	1	1	1	1	1
FURUKAWA_DUSP6_TARGETS_PCI35_DN	0.082296	1	0.835	1	1	0.40614	2.5203e-28	0.028087	1	0.3774	1	0.24829	1	1	1	1	1	1
GNF2_CKS1B	1	1	1	1	1	1	4.7227e-28	0.87793	1	0.048962	1	0.00010105	1	1	1	1	1	1
LY_AGING_OLD_DN	0.31962	0.91792	1	1	1	1	2.8559e-28	0.21029	1	0.18994	1	0.00016944	1	1	1	1	1	1
GSE32164_ALTERNATIVELY_ACT_M2_VS_CMYC_INHIBITED_MACROPHAGE_DN	0.0057532	0.16223	1	0.80806	1	0.53587	1.5864e-26	0.0016572	1	0.016604	1	0.00018969	1	1	1	1	1	1
GNF2_SMC2L1	1	1	1	1	1	1	1.1634e-31	0.31725	1	0.0063601	1	1	1	1	1	1	1	1
TANG_SENESCENCE_TP53_TARGETS_DN	0.85162	0.92732	0.36568	1	1	0.83384	1.5359e-31	0.012756	1	0.90327	1	0.10253	1	1	1	1	1	1
WHITFIELD_CELL_CYCLE_G2	0.27187	1	0.5091	1	0.99167	1	1.8852e-33	0.0090887	0.62193	0.080835	1	0.00066711	0.7651	1	1	1	1	1
NAKAYAMA_SOFT_TISSUE_TUMORS_PCA2_UP	0.0062647	0.56744	0.36242	1	0.16836	0.32131	1.8386e-30	0.00055897	1	0.93766	1	1	1	1	1	1	1	1
GSE32164_RESTING_DIFFERENTIATED_VS_ALTERNATIVELY_ACT_M2_MACROPHAGE_UP	0.00020593	0.66047	0.82831	1	1	0.36836	3.8912e-30	0.046534	0.56625	0.15446	1	0.097677	1	1	1	1	1	1
GSE24634_IL4_VS_CTRL_TREATED_NAIVE_CD4_TCELL_DAY7_UP	0.0027901	0.66047	0.62277	1	0.80425	0.54025	1.1482e-32	0.00010353	0.56625	0.017226	1	0.26256	1	0.20662	1	1	1	1
MISSIAGLIA_REGULATED_BY_METHYLATION_DN	1	1	1	1	1	1	3.4181e-36	2.5978e-05	1	1.1494e-09	1	3.1464e-07	1	1	1	1	1	1
FERREIRA_EWINGS_SARCOMA_UNSTABLE_VS_STABLE_UP	0.92577	0.96924	0.89204	1	1	1	3.8702e-33	0.00044371	1	5.5511e-09	1	1.0715e-05	1	1	1	1	1	1
GSE12845_IGD_POS_BLOOD_VS_PRE_GC_TONSIL_BCELL_DN	0.013119	1	1	1	1	0.14915	3.7304e-35	0.00010647	0.26431	9.9965e-06	1	1.7878e-09	1	1	1	1	1	1
GSE28726_NAIVE_CD4_TCELL_VS_NAIVE_VA24NEG_NKTCELL_UP	0.013119	0.018501	1	1	1	1	2.5411e-31	4.2418e-09	0.16313	9.9965e-06	1	4.6186e-10	1	1	1	1	1	1
GSE28726_NAIVE_VS_ACTIVATED_CD4_TCELL_DN	0.012485	0.0048747	1	1	1	0.54025	3.8912e-30	0.00010353	0.73405	9.3926e-06	1	4.0369e-10	1	1	1	1	1	1
PUJANA_BRCA_CENTERED_NETWORK	1	1	1	0.83328	1	1	3.8367e-29	0.012921	1	2.4555e-12	1	5.1048e-14	1	1	1	1	1	1
GO_CELL_CYCLE_PHASE_TRANSITION	1	1	1	0.59026	1	0.36818	2.193e-28	7.0509e-05	0.16606	8.5779e-11	1	2.4799e-08	1	0.66336	0.46461	1	1	1
GO_REGULATION_OF_MITOTIC_CELL_CYCLE	0.7471	0.62178	1	0.010419	0.55033	0.53587	1.1667e-27	5.2168e-06	0.81078	1.8612e-08	1	3.2775e-07	1	1	0.084277	1	1	1
GO_CHROMOSOME_CENTROMERIC_REGION	1	1	1	0.58545	1	1	1.933e-27	0.00012188	1	4.3208e-08	1	1.2423e-10	1	1	0.65215	1	1	1
GO_CONDENSED_CHROMOSOME	1	1	1	1	1	1	3.7464e-28	0.00034345	1	1.0061e-09	1	4.0659e-11	1	1	1	1	1	1
GSE36476_CTRL_VS_TSST_ACT_40H_MEMORY_CD4_TCELL_OLD_DN	0.02555	1	1	1	1	1	3.7304e-35	9.1207e-07	1	3.0676e-15	1	4.6186e-10	1	1	1	1	1	1
GSE5679_CTRL_VS_RARA_AGONIST_AM580_TREATED_DC_UP	0.87477	0.16223	1	1	1	0.8704	2.5411e-31	9.1207e-07	0.87548	4.631e-10	1	1.7878e-09	1	0.78808	1	1	1	1
GO_REGULATION_OF_CELL_CYCLE_PROCESS	0.95582	0.59709	1	0.0025134	0.84333	0.72417	1.2458e-32	7.2486e-05	0.20034	2.122e-10	1	3.3633e-09	1	1	0.14647	1	1	1
GO_REGULATION_OF_CELL_CYCLE	0.53819	0.5625	0.6744	5.6914e-05	0.010734	0.12558	1.056e-31	9.3331e-06	0.070301	1.2458e-13	1	2.5745e-09	1	0.49007	0.0017544	1	1	1
GNF2_CDC20	1	1	1	1	1	1	3.3189e-51	0.00028539	1	0.00095502	1	1	1	1	1	1	1	1
GNF2_CCNB2	1	1	1	1	1	1	8.4653e-51	0.0022108	1	3.2653e-05	1	1	1	1	1	1	1	1
CROONQUIST_NRAS_SIGNALING_DN	1	1	1	1	1	0.6779	2.5068e-51	0.028087	1	5.3036e-05	1	0.46305	1	1	1	1	1	1
GRAHAM_NORMAL_QUIESCENT_VS_NORMAL_DIVIDING_DN	0.94914	1	1	1	1	1	5.9388e-49	0.0031046	1	1.3572e-05	1	0.056928	1	1	1	1	1	1
GNF2_CDC2	1	1	1	1	1	1	7.3313e-53	0.0032942	1	1.6576e-06	1	1	1	1	1	1	1	1
GNF2_CENPF	1	1	1	1	1	1	7.1032e-51	0.016869	1	2.7001e-08	1	0.88576	1	1	1	1	1	1
GNF2_PCNA	1	1	1	1	1	1	8.014e-49	0.0050407	1	1.4028e-12	1	0.97566	1	1	1	1	1	1
GSE24634_TREG_VS_TCONV_POST_DAY7_IL4_CONVERSION_UP	0.13532	1	0.26478	1	1	0.8704	6.8167e-49	4.9459e-06	1	1.0219e-08	1	0.007244	1	1	1	1	1	1
GSE24634_TEFF_VS_TCONV_DAY7_IN_CULTURE_UP	1.1035e-05	0.66047	0.83225	1	1	1	1.7459e-47	0.0017214	1	2.2356e-09	1	0.0032829	1	1	1	1	1	1
GNF2_HMMR	1	1	1	1	1	1	1.4262e-44	0.00088487	1	0.0014981	1	1	1	1	1	1	1	1
ODONNELL_TFRC_TARGETS_DN	1	1	1	1	1	1	1.4529e-43	0.0015226	1	0.0003135	1	0.0059016	1	1	1	1	1	0.40939
LEE_EARLY_T_LYMPHOCYTE_UP	0.21423	1	0.51224	1	1	1	4.423e-48	9.707e-06	0.97352	0.0019124	1	0.72308	1	1	1	1	1	1
ZHAN_MULTIPLE_MYELOMA_PR_UP	1	1	1	1	1	1	1.0272e-47	0.47195	1	1	1	0.26283	1	1	1	1	1	1
LINDGREN_BLADDER_CANCER_CLUSTER_1_DN	1.6968e-10	0.0017002	3.114e-06	1	1	0.0054507	1.9277e-49	3.5768e-05	0.50561	1.0651e-05	1	0.21905	1	1	1	1	1	1
GNF2_BUB1B	1	1	1	1	1	1	1.2073e-39	0.038677	1	5.4471e-05	1	0.14556	1	1	1	1	1	1
KANG_DOXORUBICIN_RESISTANCE_UP	1	1	1	1	1	1	7.3152e-40	0.00022945	1	0.00012484	1	1	1	1	1	1	1	1
GSE2405_S_AUREUS_VS_UNTREATED_NEUTROPHIL_DN	0.0027901	1	0.01631	0.80806	1	0.54025	2.8806e-39	0.046534	1	9.3926e-06	1	0.16593	1	1	1	1	1	1
GNF2_MCM4	1	1	1	1	1	1	3.4576e-44	0.18881	1	2.8329e-08	1	0.71202	1	1	1	1	1	1
SARRIO_EPITHELIAL_MESENCHYMAL_TRANSITION_UP	0.55333	0.60798	0.95316	1	1	0.15687	3.4403e-40	3.4261e-08	1	8.0931e-10	1	3.2666e-05	1	1	1	1	1	1
ZHOU_CELL_CYCLE_GENES_IN_IR_RESPONSE_6HR	1	1	1	1	1	1	5.5673e-39	0.012751	1	1.3212e-12	1	0.0071181	1	1	1	1	1	1
HORIUCHI_WTAP_TARGETS_DN	0.92327	1	1	0.42241	1	0.89715	1.6398e-52	1.2692e-07	1	5.7564e-11	0.96861	2.0418e-10	1	1	0.53906	1	1	1
GSE36476_CTRL_VS_TSST_ACT_72H_MEMORY_CD4_TCELL_OLD_DN	0.21369	1	1	1	1	1	2.5662e-50	9.1207e-07	0.56625	2.2356e-09	1	1.7878e-09	1	1	1	1	1	1
ZHOU_CELL_CYCLE_GENES_IN_IR_RESPONSE_24HR	0.41056	1	1	1	1	1	5.3729e-52	4.9673e-05	1	7.6326e-10	1	2.9211e-07	1	1	1	1	1	1
GSE36476_CTRL_VS_TSST_ACT_72H_MEMORY_CD4_TCELL_YOUNG_DN	0.31492	1	1	1	1	1	3.7195e-53	4.9459e-06	0.73405	1.8379e-11	1	8.6424e-08	1	1	1	1	1	1
GSE36476_CTRL_VS_TSST_ACT_40H_MEMORY_CD4_TCELL_YOUNG_DN	0.006367	1	1	1	1	0.70796	1.7459e-47	9.1207e-07	0.73405	1.7822e-07	1	2.4168e-08	1	1	1	1	1	1
WINNEPENNINCKX_MELANOMA_METASTASIS_UP	1	1	1	1	1	0.67485	4.6881e-48	7.4601e-05	1	5.3162e-10	1	3.0572e-14	1	1	1	1	1	1
GO_MITOTIC_NUCLEAR_DIVISION	1	1	1	0.61184	1	0.84249	1.9277e-49	2.0919e-05	1	9.342e-11	1	2.5253e-14	1	0.023954	0.012943	1	1	1
BENPORATH_PROLIFERATION	1	1	1	1	1	1	2.5662e-50	2.3642e-09	1	2.4e-13	1	0.00041066	1	1	1	1	1	1
WHITEFORD_PEDIATRIC_CANCER_MARKERS	1	1	1	1	1	0.56614	3.8946e-56	6.8774e-10	1	2.0278e-12	1	0.61648	1	1	1	1	1	1
BASAKI_YBX1_TARGETS_UP	0.0011513	1	0.040768	1	1	0.18701	6.0453e-44	4.8432e-11	1	1.9801e-12	1	8.1489e-11	1	1	1	1	1	1
WANG_RESPONSE_TO_GSK3_INHIBITOR_SB216763_DN	3.6765e-08	1	1	1	1	0.61622	3.8957e-44	1.843e-10	1	8.8546e-15	1	2.5325e-11	1	1	1	1	1	1
GSE5679_CTRL_VS_PPARG_LIGAND_ROSIGLITAZONE_TREATED_DC_UP	0.74017	0.38127	1	1	1	1	7.0262e-42	0.00010647	1	4.22e-08	1	2.8362e-13	1	0.78808	1	1	1	1
GO_CHROMOSOME_SEGREGATION	1	1	1	1	1	1	3.2423e-44	0.001685	1	4.7359e-10	1	4.0779e-10	1	1	0.0028319	1	1	1
GO_SISTER_CHROMATID_SEGREGATION	1	1	1	1	1	1	2.2121e-43	0.0084955	0.93562	1.156e-06	1	8.5678e-10	1	1	0.057779	1	1	1
GO_NUCLEAR_CHROMOSOME_SEGREGATION	1	1	1	1	1	1	1.8057e-40	0.012828	1	8.8076e-09	1	1.4317e-08	1	1	0.0034399	1	1	1
GNF2_CCNA2	1	1	1	1	1	1	3.9015e-65	0.0050407	1	7.0502e-07	1	1	1	1	1	1	1	1
CROONQUIST_IL6_DEPRIVATION_DN	1	0.63072	1	1	1	1	1.6971e-62	0.0011959	1	9.9336e-09	1	0.21473	1	1	1	1	1	1
GRAHAM_CML_DIVIDING_VS_NORMAL_QUIESCENT_UP	0.1206	1	0.52789	1	1	0.95514	1.0431e-63	1.5492e-06	1	4.9886e-07	1	0.00012468	1	1	1	1	1	1
CHIANG_LIVER_CANCER_SUBCLASS_PROLIFERATION_UP	0.015526	0.010619	1	1	1	0.14915	9.4882e-68	0.00065343	0.78409	0.015139	1	0.50656	1	1	1	1	1	1
CHANG_CYCLING_GENES	1	1	1	1	1	1	4.0476e-70	0.0007213	1	6.3534e-11	1	0.00041066	1	1	1	1	1	1
FISCHER_G2_M_CELL_CYCLE	1	0.76309	1	1	1	0.83562	7.0369e-71	1.9424e-05	0.84091	2.8772e-08	1	0.00022079	1	1	1	1	1	1
SOTIRIOU_BREAST_CANCER_GRADE_1_VS_3_UP	1	1	1	1	1	1	2.7745e-98	4.6046e-14	1	1.8586e-08	1	0.0015861	1	1	1	1	1	1
ROSTY_CERVICAL_CANCER_PROLIFERATION_CLUSTER	1	1	1	1	1	1	7.8017e-96	1.3879e-12	1	4.7585e-13	1	0.18699	1	1	1	1	1	1
E2F_Q4_01	1	1	0.44132	0.23904	1	0.73174	1.9998e-16	0.042761	1	1.3323e-11	1	4.3171e-08	1	1	0.22632	1	1	1
GSE7568_IL4_VS_IL4_AND_DEXAMETHASONE_TREATED_MACROPHAGE_UP	1	0.27875	1	1	1	1	3.761e-18	0.00010131	0.89899	6.9514e-12	1	5.1823e-09	1	0.44598	1	1	1	1
REACTOME_SYNTHESIS_OF_DNA	1	0.22638	1	1	1	1	1.4816e-14	0.0036893	1	2.95e-10	1	1.3826e-09	1	1	1	1	1	1
REACTOME_S_PHASE	1	0.30514	1	1	1	1	1.1794e-15	9.707e-06	0.77134	8.4408e-10	1	1.3579e-09	1	1	1	1	1	1
MODULE_124	1	0.62045	1	1	1	0.8704	7.1877e-13	4.053e-06	1	4.2555e-08	1	5.1316e-09	1	1	1	1	1	1
GSE3982_NKCELL_VS_TH1_DN	0.047014	1	0.26478	1	1	0.8704	2.937e-13	0.005772	0.56625	1.0219e-08	1	6.7897e-09	1	1	1	1	1	1
GSE8921_UNSTIM_0H_VS_TLR1_2_STIM_MONOCYTE_12H_UP	0.41895	1	1	1	1	0.23065	1.9785e-12	0.00041512	0.39119	3.2009e-08	1	1.2158e-09	1	0.054064	1	1	1	1
MODULE_197	0.68812	1	0.16616	0.93151	1	0.23774	1.5378e-14	0.02478	1	2.4511e-07	1	2.1334e-06	1	1	0.47902	1	1	1
REACTOME_M_G1_TRANSITION	1	0.16968	1	1	1	1	2.0997e-14	0.0017272	1	8.7107e-08	1	1.8842e-08	1	0.93392	1	1	1	1
RHODES_CANCER_META_SIGNATURE	0.93092	0.12165	1	1	1	1	1.4992e-14	0.018363	1	4.0816e-08	1	1.6428e-07	1	1	1	1	1	1
GSE2770_IL12_AND_TGFB_VS_IL4_TREATED_ACT_CD4_TCELL_6H_UP	1	1	1	0.48596	0.48456	1	3.1465e-15	0.005772	1	1.0219e-08	1	2.4168e-08	0.56861	1	1	1	1	1
GSE12366_GC_VS_NAIVE_BCELL_UP	0.85023	1	1	0.45807	0.87565	1	1.5707e-11	0.016012	0.15878	7.4619e-06	1	1.4983e-08	1	1	0.67535	1	1	1
GO_DNA_PACKAGING	1	1	1	0.87856	1	1	6.1137e-11	0.012793	1	2.339e-07	1	2.605e-07	0.45669	0.44073	0.16669	1	1	1
GSE3982_EFF_MEMORY_CD4_TCELL_VS_TH1_DN	0.07934	0.38127	0.26201	1	1	0.70288	2.4167e-12	0.47713	0.26431	6.6724e-07	1	7.7271e-08	1	0.5494	1	1	0.95296	1
MODULE_126	0.040819	1	0.53574	1	1	0.0018554	2.7859e-17	1.652e-06	0.059414	1.3142e-07	1	0.00013645	1	1	1	1	1	1
GSE3982_CENT_MEMORY_CD4_TCELL_VS_TH1_DN	0.00022245	0.0010931	0.26478	1	1	1	2.6003e-17	1.7064e-07	1	2.7511e-06	1	0.0005699	1	0.028196	1	1	1	1
GSE12366_GC_VS_MEMORY_BCELL_UP	0.041775	1	0.42333	0.22048	0.55822	1	1.9785e-12	3.5425e-09	0.73405	3.2009e-08	1	0.02662	1	1	1	1	1	1
LEE_LIVER_CANCER_SURVIVAL_DN	0.25251	0.037674	0.69774	1	1	0.1451	1.6291e-13	3.6816e-09	0.0010159	0.00020314	1	4.5377e-08	1	1	1	1	1	1
GSE17974_0H_VS_24H_IN_VITRO_ACT_CD4_TCELL_DN	6.1573e-05	1	1	1	1	1	1.959e-13	1.3158e-07	0.86948	6.824e-09	1	6.4793e-11	0.75707	1	1	1	1	1
GSE3982_MEMORY_CD4_TCELL_VS_TH1_DN	0.006367	0.018501	0.83225	1	1	0.8704	2.937e-13	4.2418e-09	1	1.7822e-07	1	6.7897e-09	1	1	1	1	1	1
GSE16450_IMMATURE_VS_MATURE_NEURON_CELL_LINE_DN	0.010738	1	1	1	1	0.3551	1.7828e-16	2.145e-08	0.73405	6.824e-09	1	3.2373e-12	1	1	1	1	1	1
E2F_Q6_01	1	1	0.45759	0.25571	0.82625	0.89895	2.7643e-17	0.017073	1	4.1187e-07	1	4.3684e-10	1	1	0.087852	1	1	0.93017
GSE3982_CENT_MEMORY_CD4_TCELL_VS_TH2_DN	0.58925	1	1	1	1	0.23774	2.6003e-17	2.3993e-05	0.87548	2.7511e-06	1	2.7493e-11	1	0.21112	1	1	1	1
GSE5142_HTERT_TRANSDUCED_VS_CTRL_CD8_TCELL_LATE_PASSAGE_CLONE_UP	0.44006	1	1	1	1	0.37066	2.6003e-17	2.3993e-05	1	1.7822e-07	1	4.6186e-10	1	0.11399	1	1	1	1
REACTOME_G1_S_TRANSITION	1	0.30514	1	1	1	1	1.8767e-19	6.2871e-05	0.77134	1.1179e-06	1	7.0493e-09	1	1	1	1	1	1
CSR_LATE_UP.V1_UP	0.23163	0.98741	1	1	1	0.71982	2.9856e-20	0.0021076	0.91553	3.9728e-08	1	3.0079e-08	1	1	1	1	1	1
VANTVEER_BREAST_CANCER_METASTASIS_DN	1	0.7166	0.86548	0.85544	1	0.11413	8.4926e-21	0.00015104	1	0.00041655	1	7.1182e-08	1	1	1	1	1	1
GO_KINETOCHORE	1	1	1	0.84541	1	1	6.8269e-21	0.00073408	1	2.2796e-05	1	2.6463e-09	1	1	1	1	1	1
KIM_WT1_TARGETS_DN	0.49559	1	1	0.078995	1	0.61089	1.1119e-19	0.0029534	0.12577	7.4919e-07	1	7.1429e-08	0.27596	0.024257	0.00016918	1	1	1
GO_CELL_CYCLE_CHECKPOINT	1	1	1	0.9097	1	0.13008	1.0508e-17	0.00034345	0.73352	0.00023471	1	1.3388e-07	1	1	0.029952	1	1	1
GO_NEGATIVE_REGULATION_OF_ORGANELLE_ORGANIZATION	0.1709	0.43007	1	0.0020658	1	0.16648	9.3265e-18	0.023109	0.69648	0.0016649	1	6.8693e-07	1	1	0.00062749	1	1	1
MODULE_244	0.92283	1	1	1	1	0.8135	2.6291e-20	1.2354e-05	0.34166	5.6776e-13	1	3.3359e-12	1	1	1	1	1	1
REACTOME_MITOTIC_G1_G1_S_PHASES	1	0.40838	1	1	1	0.66458	2.4316e-22	9.7392e-06	0.88972	6.4023e-09	1	4.7438e-09	1	1	1	1	1	1
GSE25085_FETAL_LIVER_VS_ADULT_BM_SP4_THYMIC_IMPLANT_DN	1	1	1	1	1	1	5.1902e-24	0.0017214	0.26431	1.7822e-07	1	1.1535e-10	1	0.058574	1	1	1	1
GSE26156_DOUBLE_POSITIVE_VS_CD4_SINGLE_POSITIVE_THYMOCYTE_DN	0.006367	0.38127	1	1	1	0.70796	7.1902e-23	2.7826e-08	0.16313	4.22e-08	1	1.1535e-10	1	1	1	1	1	1
GSE1460_INTRATHYMIC_T_PROGENITOR_VS_NAIVE_CD4_TCELL_ADULT_BLOOD_UP	1	1	0.83225	1	1	0.8704	1.0354e-21	1.1694e-11	0.26431	1.0219e-08	1	8.6424e-08	1	1	1	1	1	1
WHITFIELD_CELL_CYCLE_G2_M	0.72269	1	0.52321	0.78158	1	0.31677	2.2288e-26	0.0030659	0.95054	9.9283e-06	1	1.6523e-06	1	1	0.21835	1	1	1
GO_SISTER_CHROMATID_COHESION	1	1	1	1	1	1	3.5509e-27	0.0022821	1	9.3517e-06	1	2.9588e-09	1	1	0.41836	1	1	1
GO_CONDENSED_CHROMOSOME_CENTROMERIC_REGION	1	1	1	1	1	1	1.367e-25	0.023555	1	1.373e-05	1	1.1444e-08	1	1	1	1	1	1
GSE22601_DOUBLE_POSITIVE_VS_CD4_SINGLE_POSITIVE_THYMOCYTE_DN	0.58925	0.38127	0.83225	1	1	1	2.2288e-26	0.00010647	1	1.7822e-07	1	6.7897e-09	0.95127	1	1	1	1	1
GO_REGULATION_OF_CELL_CYCLE_PHASE_TRANSITION	0.88804	0.49222	1	0.011808	1	0.81953	1.9254e-23	6.5571e-05	0.39371	3.6404e-06	1	2.1848e-08	1	1	0.16746	1	1	1
GO_SPINDLE	1	1	1	0.095459	0.29597	0.95805	4.0999e-24	0.0027188	0.93477	4.1489e-06	1	6.7414e-07	1	0.78051	0.040853	1	1	1
MODULE_18	5.6775e-07	0.20381	0.41199	1	0.7158	9.6224e-07	1.1978e-22	1.4463e-10	0.41113	1.6995e-11	1	1.0631e-15	1	1	1	1	1	1
LIAO_METASTASIS	0.003269	0.0077678	1	0.2548	0.37542	1.6955e-11	3.8712e-19	1.5644e-14	0.00083686	0.0045072	1	6.6397e-09	1	1	1	1	1	1
GO_REGULATION_OF_ORGANELLE_ORGANIZATION	6.4065e-06	7.9235e-06	0.053286	6.3148e-08	0.30542	0.0058105	1.5879e-17	0.0077288	0.027699	1.0219e-08	1	6.2284e-10	1	0.28615	2.205e-08	1	1	1
GO_CYTOSKELETAL_PART	0.47432	0.16994	0.57353	3.8592e-06	1.7325e-08	0.0031069	4.0074e-17	2.3659e-05	1	8.8921e-07	1	9.1128e-07	1	0.66178	0.00081224	0.65036	0.008275	1
GO_MICROTUBULE_CYTOSKELETON	1	0.92984	0.8521	1.3878e-07	2.8769e-05	0.25995	1.2263e-24	1.633e-05	1	1.4762e-13	1	8.3604e-11	0.50301	0.004021	2.9484e-07	1	0.00022166	1
MORF_BUB1B	1	1	1	1	1	1	1.5962e-21	0.0205	0.96631	3.3651e-06	1	0.0001962	1	1	1	1	1	1
GNF2_RFC3	1	1	1	1	1	1	2.1327e-21	0.022722	1	1.1807e-06	1	0.023115	1	1	1	1	1	1
MODULE_125	1	0.80796	1	1	1	1	2.0125e-17	0.46119	1	2.5773e-07	1	0.00914	1	1	1	1	1	1
MODULE_158	1	0.79699	1	1	1	1	1.3081e-17	0.44973	1	1.8765e-08	1	0.0079451	1	1	1	1	1	1
REN_BOUND_BY_E2F	1	1	1	1	1	1	2.9042e-19	0.070615	1	1.7758e-07	1	0.00039166	1	0.57777	1	1	1	1
VERNELL_RETINOBLASTOMA_PATHWAY_UP	1	1	1	1	1	0.19512	5.3e-18	0.10249	0.99252	6.6786e-06	1	1.8075e-05	1	1	1	1	1	1
MODULE_397	1	1	0.87181	0.86114	0.78888	0.37559	2.5785e-23	0.63482	0.85228	1.3555e-09	1	0.91252	1	1	1	1	1	1
GSE17301_ACD3_ACD28_VS_ACD3_ACD28_AND_IFNA5_STIM_CD8_TCELL_UP	0.010738	1	0.25341	1	0.87565	1	1.7243e-25	0.016012	1	6.824e-09	1	0.90167	1	0.32888	1	1	1	1
SONG_TARGETS_OF_IE86_CMV_PROTEIN	1	0.95401	1	1	1	1	5.9419e-21	0.067262	1	1.4028e-12	1	0.001409	1	1	1	1	1	1
GSE17301_CTRL_VS_48H_ACD3_ACD28_IFNA2_STIM_CD8_TCELL_DN	0.00048442	1	0.25881	1	0.79693	0.53587	1.6961e-18	0.046041	1	3.6517e-10	1	1	1	0.00023234	1	1	1	1
GNF2_H2AFX	1	1	1	1	1	1	2.9155e-26	0.064696	1	8.1997e-05	1	1	1	1	1	1	1	1
KAUFFMANN_MELANOMA_RELAPSE_UP	1	1	1	1	1	1	6.2667e-24	0.070615	1	9.5439e-06	1	0.0016098	1	1	1	1	1	1
RPS14_DN.V1_DN	0.63551	1	0.99679	0.53966	0.2555	0.98522	5.6667e-25	0.012508	1	4.6331e-05	1	0.0033201	1	1	1	1	1	1
MOLENAAR_TARGETS_OF_CCND1_AND_CDK4_DN	1	1	1	1	1	0.84094	3.7909e-26	0.060859	1	0.0056107	1	0.013953	1	1	1	1	1	1
FRASOR_RESPONSE_TO_SERM_OR_FULVESTRANT_DN	1	1	1	1	1	1	3.2547e-26	0.16759	1	0.002262	1	0.00028073	1	1	1	1	1	1
GO_MITOTIC_SISTER_CHROMATID_SEGREGATION	1	1	1	1	1	1	6.8324e-24	0.80044	0.68588	0.0019984	1	0.00010659	1	0.78514	0.10769	1	0.80509	1
ODONNELL_TARGETS_OF_MYC_AND_TFRC_DN	1	1	1	1	1	1	6.3272e-24	0.13645	1	0.0011122	1	0.03628	1	1	1	1	1	1
GO_REGULATION_OF_CELL_DIVISION	0.45491	1	0.43497	0.23106	0.5652	0.22048	6.9286e-23	0.31873	0.45771	0.011997	1	0.13367	1	1	0.95393	1	1	1
GSE13411_PLASMA_CELL_VS_MEMORY_BCELL_UP	0.041775	0.16223	0.25635	1	0.88951	0.0092524	4.5351e-23	0.24663	0.73405	0.076846	0.4918	0.15646	1	1	1	1	1	1
LY_AGING_MIDDLE_DN	0.85001	1	1	1	1	1	1.8322e-20	1	1	1	1	1	1	1	1	1	1	1
KEGG_CELL_CYCLE	1	1	1	0.49984	1	0.40614	6.4205e-23	3.7952e-05	0.46701	0.0021914	1	1.0447e-05	1	1	1	1	1	1
REACTOME_MITOTIC_PROMETAPHASE	1	1	1	1	1	1	4.1583e-23	0.0029383	1	0.0047923	1	1.9037e-08	1	1	0.89973	1	1	1
GSE16451_CTRL_VS_WEST_EQUINE_ENC_VIRUS_IMMATURE_NEURON_CELL_LINE_DN	0.13532	0.16223	0.43497	1	1	0.14915	1.3615e-20	0.046842	0.39126	0.0029161	1	9.8276e-06	1	1	0.91995	1	1	1
MODULE_57	1	1	1	1	1	0.52053	6.8698e-25	0.00028539	0.88123	0.00095502	1	0.03527	1	1	1	1	1	1
AMUNDSON_GAMMA_RADIATION_RESPONSE	1	1	1	1	1	1	3.1766e-25	0.0034139	1	0.01566	1	0.43176	1	1	1	1	1	1
FARMER_BREAST_CANCER_CLUSTER_2	1	1	1	1	1	1	1.367e-23	0.0015966	1	0.92451	1	0.030416	1	1	1	1	1	1
WU_APOPTOSIS_BY_CDKN1A_VIA_TP53	1	1	0.67908	1	1	1	8.0318e-22	2.8739e-05	1	0.017056	1	0.0027635	1	1	1	1	1	1
GO_CELL_CYCLE_G1_S_PHASE_TRANSITION	0.39795	1	1	1	1	0.30863	1.1003e-21	8.4186e-05	1	0.00018515	1	0.019764	1	1	0.41836	1	1	1
GSE29614_CTRL_VS_DAY7_TIV_FLU_VACCINE_PBMC_DN	0.17101	0.66047	0.79864	1	1	1	8.5096e-26	1.0161e-07	1	0.065118	0.4918	0.00011435	1	1	1	1	1	1
NAKAMURA_TUMOR_ZONE_PERIPHERAL_VS_CENTRAL_UP	2.5804e-07	0.99336	0.00022655	1	1	0.0652	5.6355e-11	0.0002235	0.52127	3.2066e-06	1	1.6128e-07	1	1	1	1	1	1
BUYTAERT_PHOTODYNAMIC_THERAPY_STRESS_DN	5.9862e-09	0.22803	0.15042	0.62484	0.22471	3.133e-05	6.0358e-14	0.00045478	0.59818	3.5536e-10	1	0.0026342	0.45617	0.022685	0.65155	1	0.93098	1
GSE12845_IGD_NEG_BLOOD_VS_PRE_GC_TONSIL_BCELL_DN	8.3579e-06	1	0.25635	0.79997	1	0.86202	2.0121e-16	0.1137	0.39119	0.00091378	1	1.2158e-09	1	1	1	1	1	1
GSE9239_CTRL_VS_TNF_INHIBITOR_TREATED_DC_DN	0.00022245	1	1	1	1	0.14915	3.1162e-14	0.47713	0.87548	9.9965e-06	1	8.6424e-08	1	0.78808	1	1	1	1
GSE24634_NAIVE_CD4_TCELL_VS_DAY7_IL4_CONV_TREG_DN	3.8728e-07	0.66047	0.83225	1	1	0.8704	1.7861e-19	0.0017214	0.56625	7.213e-07	1	3.2035e-06	1	0.058574	1	1	1	1
GSE24634_TEFF_VS_TCONV_DAY10_IN_CULTURE_UP	9.6812e-09	0.66047	0.016702	1	1	0.14915	2.2186e-18	0.99423	1	2.7511e-06	1	8.6424e-08	1	1	1	1	1	1
SASAKI_ADULT_T_CELL_LEUKEMIA	7.355e-05	0.30492	0.017263	0.61126	1	0.57491	7.9811e-19	0.36097	0.6074	0.0020624	1	0.017731	1	1	1	1	1	1
GSE22229_RENAL_TRANSPLANT_VS_HEALTHY_PBMC_UP	1.0547e-07	0.66047	0.26201	0.23106	1	0.36836	2.8195e-15	0.016912	1	0.15446	1	0.0068834	1	1	1	1	1	1
GSE33425_CD8_ALPHAALPHA_VS_ALPHABETA_CD161_HIGH_TCELL_DN	7.484e-09	0.058466	0.25881	1	1	0.23503	2.0364e-17	0.00042962	0.73405	0.0026618	1	0.38824	1	0.055631	1	1	1	1
PETROVA_ENDOTHELIUM_LYMPHATIC_VS_BLOOD_UP	1.8516e-06	0.049749	0.12226	0.56827	0.085694	4.0568e-06	4.0392e-16	0.40569	0.8987	1	1	1	1	1	1	1	1	0.92713
GSE17186_CD21LOW_VS_CD21HIGH_TRANSITIONAL_BCELL_UP	3.4578e-08	0.16223	0.0068587	0.090345	0.70779	0.044455	2.2592e-11	0.017073	0.56625	0.68246	1	0.93414	1	1	1	1	1	1
GSE33425_CD161_HIGH_VS_INT_CD8_TCELL_DN	3.479e-07	6.1829e-06	0.62277	1	1	0.36836	2.6902e-13	2.3467e-05	0.16313	0.27848	1	0.029124	1	0.78718	1	1	1	1
ALCALAY_AML_BY_NPM1_LOCALIZATION_DN	1.1009e-09	0.046596	3.851e-05	0.68795	1	0.0052084	5.2615e-24	0.20302	1	0.33912	1	0.27172	1	1	1	1	1	1
CROONQUIST_NRAS_VS_STROMAL_STIMULATION_DN	9.6311e-09	1	1.5132e-05	1	1	0.41986	1.6005e-21	0.080955	1	0.43291	1	1	1	1	1	1	1	1
GSE2405_HEAT_KILLED_LYSATE_VS_LIVE_A_PHAGOCYTOPHILUM_STIM_NEUTROPHIL_9H_UP	2.3143e-09	0.38127	0.14824	1	0.028734	0.23774	2.9057e-25	0.016912	1	0.27848	1	1	1	1	1	1	1	1
CHICAS_RB1_TARGETS_GROWING	8.332e-10	1	0.00026692	1	0.20504	0.30652	5.7451e-27	0.11002	1	4.373e-12	1	0.0070447	1	1	1	1	1	1
GNF2_MSH2	1	1	1	1	1	1	1.9757e-12	1	1	3.3228e-06	1	0.0028642	1	1	1	1	1	1
PYEON_HPV_POSITIVE_TUMORS_UP	1	1	1	0.40409	0.7092	0.8704	7.1877e-13	1	1	0.00019278	1	0.0022977	0.083159	1	1	1	1	1
PID_E2F_PATHWAY	0.81999	1	1	0.18898	1	0.6941	4.9679e-11	0.030899	0.28553	6.94e-05	1	0.056928	1	1	1	1	1	1
GO_SPINDLE_POLE	1	1	1	0.50605	0.85799	1	4.7032e-12	0.016937	1	0.00018579	1	0.0095269	1	1	0.22084	1	1	1
REACTOME_ACTIVATION_OF_THE_PRE_REPLICATIVE_COMPLEX	1	1	1	1	1	1	1.1915e-13	0.2785	1	6.4721e-05	1	0.23032	1	1	1	1	1	1
GSE2405_0H_VS_12H_A_PHAGOCYTOPHILUM_STIM_NEUTROPHIL_DN	0.41895	1	0.42333	0.79997	0.19617	0.86202	2.1836e-13	0.0054973	0.87289	9.5235e-05	1	0.013007	1	1	1	1	1	1
REACTOME_ACTIVATION_OF_ATR_IN_RESPONSE_TO_REPLICATION_STRESS	1	1	1	1	1	1	2.6671e-14	0.34201	1	0.0014164	1	0.010104	1	1	0.67535	1	1	1
GARGALOVIC_RESPONSE_TO_OXIDIZED_PHOSPHOLIPIDS_TURQUOISE_DN	1	1	1	1	1	0.78963	4.1026e-13	0.53958	1	0.0031988	1	0.0020853	1	0.80744	1	1	1	1
GO_REGULATION_OF_CHROMOSOME_SEGREGATION	1	1	1	0.72347	1	1	9.4061e-14	0.7601	1	0.015139	1	0.0071181	1	1	0.030687	1	1	1
MODULE_337	0.92135	1	1	1	1	0.88023	1.1507e-14	0.07759	1	2.6415e-07	1	0.0021114	1	1	1	1	1	1
WHITFIELD_CELL_CYCLE_S	1	1	1	0.20569	1	0.84157	2.182e-15	0.54292	1	4.1423e-06	1	0.34085	0.57575	1	0.059912	1	1	1
GO_REGULATION_OF_MICROTUBULE_BASED_PROCESS	0.99553	1	0.82995	0.040797	1	0.75935	3.4121e-16	0.23048	0.46371	1.9583e-05	1	0.00011985	1	1	0.028013	1	0.12124	1
GSE22601_CD4_SINGLE_POSITIVE_VS_CD8_SINGLE_POSITIVE_THYMOCYTE_UP	0.74017	0.058466	1	0.64361	1	0.8704	2.937e-13	0.24877	0.049457	4.22e-08	1	8.127e-05	1	0.028196	0.51256	1	1	1
MODULE_403	1	1	1	1	1	1	4.9326e-14	0.00079009	1	0.0012888	1	0.0030475	1	1	1	1	1	1
GO_MITOTIC_CELL_CYCLE_CHECKPOINT	1	1	0.99218	0.64403	1	0.33327	1.907e-14	0.0021446	0.38795	0.0019349	1	0.0016116	1	1	0.33596	1	1	1
GO_NEGATIVE_REGULATION_OF_CELL_CYCLE_PROCESS	0.83397	1	0.901	0.046475	1	0.61743	1.2774e-13	0.00020035	0.21805	2.7561e-05	1	0.0014092	1	1	0.63605	1	1	1
WILCOX_RESPONSE_TO_PROGESTERONE_UP	0.035581	1	0.80301	0.40601	0.55822	0.60394	1.0177e-13	0.012756	1	0.4658	1	0.0015861	1	1	0.89406	1	1	1
GSE8921_UNSTIM_VS_TLR1_2_STIM_MONOCYTE_3H_UP	0.27657	1	0.24458	1	0.12054	0.67789	1.4537e-12	0.00036104	1	0.033	1	0.00093925	1	0.73371	1	1	1	1
GO_NEGATIVE_REGULATION_OF_MITOTIC_CELL_CYCLE	0.87101	1	0.62277	0.026637	0.47342	0.23774	2.6902e-13	0.00044371	0.73405	0.0027864	1	0.0030915	1	1	0.35169	1	1	1
GO_NEGATIVE_REGULATION_OF_CELL_CYCLE_PHASE_TRANSITION	0.59015	1	0.77175	0.076694	1	0.22953	5.8439e-13	0.00014656	0.26431	0.12169	1	0.015946	1	1	0.59252	1	1	1
CONCANNON_APOPTOSIS_BY_EPOXOMICIN_DN	0.024375	1	0.15511	0.75975	0.0066834	0.22953	1.1151e-11	2.3993e-05	0.75823	0.13466	1	0.83902	1	1	1	1	1	1
GSE34205_HEALTHY_VS_RSV_INF_INFANT_PBMC_DN	0.0013177	0.38127	0.15065	1	0.21856	0.70796	2.655e-12	0.00010647	1	0.28214	1	0.26904	1	1	1	1	1	1
GO_MICROTUBULE_BASED_PROCESS	1	1	1	8.8906e-05	0.036655	0.10784	3.9496e-13	0.00022038	0.25737	0.00017678	1	0.014415	1	0.063406	2.5059e-05	1	0.017581	1
GO_MICROTUBULE_CYTOSKELETON_ORGANIZATION	1	1	1	0.0013111	0.044364	0.082292	7.4921e-15	0.0004733	0.76946	0.00070643	1	0.024996	1	1	0.007711	1	0.73654	1
GO_POSITIVE_REGULATION_OF_CELL_CYCLE_PROCESS	0.39904	1	1	0.079738	0.58781	0.47599	5.22e-16	0.00070938	0.241	7.9037e-05	1	0.66047	1	1	0.032673	1	1	1
GO_POSITIVE_REGULATION_OF_CELL_CYCLE	0.21212	1	1	0.028273	0.1282	0.10239	1.7815e-14	0.00031923	0.23938	5.4909e-05	1	0.17089	1	1	0.083507	1	1	1
GO_NEGATIVE_REGULATION_OF_CELL_CYCLE	0.35713	1	0.47503	0.0057131	0.065667	0.06206	4.5419e-13	6.2871e-05	0.086374	3.6067e-06	1	0.0036597	1	1	0.012529	1	1	1
FERRANDO_T_ALL_WITH_MLL_ENL_FUSION_DN	0.18124	0.56744	0.95888	1	1	0.80315	1.4025e-13	0.0031046	0.39126	0.13478	1	6.6871e-07	1	1	1	1	1	1
VEGF_A_UP.V1_DN	0.52927	1	0.013533	0.073173	1	0.017509	1.1772e-11	0.014804	1	0.13325	1	1.3388e-07	1	1	0.029952	1	1	1
GSE10240_CTRL_VS_IL17_AND_IL22_STIM_PRIMARY_BRONCHIAL_EPITHELIAL_CELLS_UP	0.081986	1	0.26478	1	1	0.54575	2.2592e-11	0.00044859	0.56625	0.017854	1	9.8276e-06	1	0.0053713	1	1	1	1
GO_DNA_INTEGRITY_CHECKPOINT	1	1	1	0.7084	1	0.36883	5.7611e-11	0.00065367	0.40806	0.0028308	1	0.00011201	1	1	0.066456	1	1	1
GSE29614_DAY3_VS_DAY7_TIV_FLU_VACCINE_PBMC_DN	0.00056967	0.64545	1	1	1	0.81953	7.6887e-13	6.2375e-05	0.7048	0.21578	0.4918	9.3833e-06	1	1	1	1	1	1
GSE3982_DC_VS_TH2_DN	0.0005207	0.66047	1	0.63792	1	0.23774	2.6902e-13	2.3467e-05	1	0.00034455	1	7.4983e-05	1	1	1	1	1	1
GSE3982_MAC_VS_TH1_DN	0.0005207	0.0048747	0.62277	1	1	1	2.0686e-11	0.0016991	1	0.0010092	1	9.0618e-07	0.56349	1	1	1	1	1
GSE22601_DOUBLE_POSITIVE_VS_CD8_SINGLE_POSITIVE_THYMOCYTE_DN	0.047014	0.16223	0.43497	0.64361	1	0.37066	2.2592e-11	0.005772	1	3.5592e-05	1	8.127e-05	1	1	1	1	1	1
GSE17301_IFNA2_VS_IFNA5_STIM_ACD3_ACD28_ACT_CD8_TCELL_DN	0.0027901	1	0.14824	1	0.58441	0.54025	2.4167e-12	0.046534	1	0.0010092	1	2.903e-06	1	1	1	1	1	1
MODULE_315	1	1	1	1	1	1	6.3591e-12	0.60357	1	0.42172	1	0.54946	1	1	1	1	1	1
REACTOME_G1_S_SPECIFIC_TRANSCRIPTION	1	1	1	1	1	0.70866	1.3062e-11	0.61782	1	0.44897	1	0.19798	1	1	1	1	1	1
GO_CONDENSED_CHROMOSOME_OUTER_KINETOCHORE	1	1	1	1	1	1	2.0336e-11	1	1	1	1	0.091621	1	1	1	1	1	1
GO_NEGATIVE_REGULATION_OF_CELL_DIVISION	1	0.95401	1	0.19907	1	1	5.0015e-11	1	1	0.23474	1	0.12704	1	1	1	1	1	1
GO_REGULATION_OF_TRANSCRIPTION_INVOLVED_IN_G1_S_TRANSITION_OF_MITOTIC_CELL_CYCLE	1	1	1	1	1	0.15113	3.2659e-11	0.24155	1	0.26423	1	0.88871	1	1	0.91995	1	1	1
GSE5542_IFNA_VS_IFNA_AND_IFNG_TREATED_EPITHELIAL_CELLS_24H_DN	0.31492	0.66047	0.03762	1	0.073446	0.08353	2.2592e-11	0.47713	1	0.68246	1	0.40344	1	0.78808	0.51256	1	1	1
MODULE_485	0.78865	0.88232	0.64942	1	0.11497	0.46555	7.3611e-12	1	1	0.048259	1	1	1	1	1	1	1	1
SCIAN_CELL_CYCLE_TARGETS_OF_TP53_AND_TP73_DN	0.96585	1	1	1	1	1	4.5588e-12	0.19156	0.88374	0.0063871	1	0.76366	1	1	1	1	1	1
PID_FOXM1_PATHWAY	0.90019	1	0.19961	1	1	0.31517	1.905e-13	0.021155	0.74771	1	1	0.43176	1	1	0.79667	1	1	1
SMID_BREAST_CANCER_LUMINAL_A_DN	1	1	1	1	1	1	3.5785e-13	0.0017346	1	1	1	1	1	1	1	1	1	1
NADERI_BREAST_CANCER_PROGNOSIS_UP	1	1	1	1	0.93835	0.75913	4.2989e-12	0.0012243	0.8403	0.010414	1	0.64959	1	1	1	1	1	1
GSE2770_UNTREATED_VS_TGFB_AND_IL12_TREATED_ACT_CD4_TCELL_2H_DN	0.006367	0.058466	0.62837	1	0.21856	0.8704	2.937e-13	0.005772	0.39126	0.4539	1	0.93414	1	1	1	1	1	1
LI_WILMS_TUMOR_ANAPLASTIC_UP	1	1	1	0.98282	1	0.74985	7.2616e-13	0.15504	1	0.51392	1	1	1	1	1	1	1	1
MONTERO_THYROID_CANCER_POOR_SURVIVAL_UP	0.74017	1	1	1	1	1	1.5283e-13	0.51835	1	1	1	0.99208	1	1	1	1	1	1
FINETTI_BREAST_CANCER_KINOME_RED	1	1	1	1	1	1	7.3202e-14	0.60357	1	0.093867	1	0.54946	1	1	1	1	1	1
PRC2_EED_UP.V1_DN	0.10845	1	0.59496	1	0.16647	0.00047039	1.4277e-13	0.45933	0.53853	0.24539	1	0.13667	0.92228	0.021303	1	1	1	1
HALLMARK_MITOTIC_SPINDLE	0.081986	1	1	8.8906e-05	1	0.0044282	2.937e-13	0.24877	0.56625	0.082881	1	0.17089	1	0.55092	0.0041731	1	1	1
GO_NEGATIVE_REGULATION_OF_PROTEIN_COMPLEX_DISASSEMBLY	0.22498	0.28619	1	0.0065704	1	0.54046	9.9969e-12	0.33674	0.57536	0.028345	1	0.013432	1	1	0.63104	1	1	1
GO_REGULATION_OF_PROTEIN_COMPLEX_DISASSEMBLY	0.43752	0.027229	1	0.00074684	1	0.32164	1.6266e-12	0.15655	0.3526	0.072599	1	0.017487	1	1	0.22084	1	0.80509	1
PID_AURORA_B_PATHWAY	0.56257	1	0.50347	1	1	1	9.1559e-17	0.90027	1	1	1	0.0043531	1	1	1	1	1	1
LY_AGING_PREMATURE_DN	0.37735	1	0.83933	1	1	1	4.4981e-17	0.78691	1	0.10071	1	0.54878	1	1	1	1	1	1
GO_MITOTIC_SPINDLE_ORGANIZATION	0.50407	1	1	0.50457	1	0.93161	2.4559e-15	0.29313	0.98772	0.33819	1	0.097057	1	1	0.071798	1	1	1
REACTOME_G2_M_CHECKPOINTS	1	1	1	0.96071	1	1	2.1991e-16	0.11493	1	0.003536	1	0.0013315	1	1	0.82061	1	1	1
GO_REGULATION_OF_NUCLEAR_DIVISION	0.74863	1	1	0.1388	1	0.49432	3.0021e-16	0.56356	0.87548	0.0028862	1	0.077658	1	1	0.55165	1	1	1
GO_REGULATION_OF_MICROTUBULE_POLYMERIZATION_OR_DEPOLYMERIZATION	0.98426	1	0.94652	0.039443	1	0.58035	1.7314e-16	0.62993	0.43236	0.037846	1	0.0040654	1	1	0.0064539	1	0.31582	1
GRAHAM_CML_QUIESCENT_VS_NORMAL_QUIESCENT_UP	0.0021377	1	0.069741	1	1	0.55751	4.1086e-16	0.014051	1	0.58333	1	0.96972	1	1	1	1	1	1
EGUCHI_CELL_CYCLE_RB1_TARGETS	1	1	1	1	1	1	2.912e-17	0.004079	1	0.046243	1	0.79624	1	1	1	1	1	1
GSE29614_CTRL_VS_TIV_FLU_VACCINE_PBMC_2007_DN	0.40285	1	1	1	0.34005	1	2.338e-15	0.0093784	1	0.2954	1	0.91687	0.7651	1	1	1	1	1
PRC2_EZH2_UP.V1_UP	0.035346	1	0.067952	1	0.019445	0.13008	1.0508e-17	0.69915	1	0.031732	1	0.68037	1	1	1	1	1	1
WINTER_HYPOXIA_UP	0.80064	0.59709	0.99679	1	1	0.01487	0.59978	2.6632e-11	0.42912	0.024312	1	7.4507e-06	1	1	1	1	1	1
GO_DNA_STRAND_ELONGATION_INVOLVED_IN_DNA_REPLICATION	1	1	1	1	1	1	0.0044446	1	0.93181	8.3698e-12	1	0.039182	1	1	1	1	1	1
GO_DNA_STRAND_ELONGATION	1	1	1	1	1	1	0.0083034	0.78691	0.98889	6.5613e-12	1	0.019764	1	1	1	1	1	1
NIKOLSKY_BREAST_CANCER_1Q21_AMPLICON	1	1	1	1	0.65545	1	0.00020501	1	0.73405	1.6516e-11	1	1	1	1	1	1	1	0.91612
BOYAULT_LIVER_CANCER_SUBCLASS_G123_UP	1	1	1	1	1	0.37184	4.7211e-05	0.13645	1	1.7674e-11	1	0.10576	1	1	1	1	1	1
GSE1432_CTRL_VS_IFNG_6H_MICROGLIA_UP	0.31492	1	0.43497	0.013952	0.03072	1	0.14506	0.24877	0.73405	9.2458e-11	1	1	0.95127	0.55092	0.22857	1	1	1
MODULE_183	1	1	1	1	1	1	0.0034209	0.084513	1	6.8226e-11	1	2.0828e-07	1	1	0.55097	1	1	1
GO_METHYLTRANSFERASE_COMPLEX	1	1	1	0.98231	1	1	0.068281	0.79573	0.87546	3.7188e-11	1	1.1464e-06	1	1	0.042757	1	1	1
GSE5542_IFNG_VS_IFNA_TREATED_EPITHELIAL_CELLS_6H_UP	0.86617	1	1	0.33925	1	1	4.1616e-07	0.0056227	0.87546	7.2541e-11	1	1.9042e-08	1	1	0.50443	1	1	1
GO_PROTEIN_DNA_COMPLEX_SUBUNIT_ORGANIZATION	1	1	1	1	1	1	2.0363e-06	0.011569	1	6.1852e-11	1	1.0217e-07	0.1677	0.035997	0.012986	1	1	1
GSE17974_CTRL_VS_ACT_IL4_AND_ANTI_IL12_48H_CD4_TCELL_DN	0.30911	0.16223	1	1	1	0.70288	7.2987e-05	9.1207e-07	0.26431	1.5608e-14	1	5.9991e-09	0.23576	0.5494	1	1	0.95296	1
GSE17974_0.5H_VS_72H_UNTREATED_IN_VITRO_CD4_TCELL_DN	0.073764	0.018069	1	1	1	1	0.14226	2.1481e-05	0.73405	7.087e-14	1	7.4571e-06	1	0.33513	1	1	0.67839	1
chr1q21	0.029352	0.33746	1	1	0.83958	0.55359	3.1261e-06	1	1	2.7408e-23	1	1	0.021992	1	1	0.00037487	1	1
LOCKWOOD_AMPLIFIED_IN_LUNG_CANCER	0.70959	1	1	0.89973	1	0.78336	0.0025477	0.0089405	0.65885	9.8428e-23	1	0.00024909	0.083159	0.49658	1	1	1	1
RICKMAN_TUMOR_DIFFERENTIATED_WELL_VS_POORLY_UP	1	1	1	0.45119	0.0085112	0.016562	0.016399	0.85665	0.73589	2.2533e-27	1	0.019727	0.026136	1	1	1	1	1
GO_DNA_RECOMBINATION	1	1	1	1	1	1	3.7625e-10	0.74307	0.61906	3.6001e-24	1	3.566e-10	1	1	0.28091	1	1	1
MORF_PCNA	1	1	1	1	1	1	4.5667e-07	0.0024144	1	3.1301e-08	1	1.4126e-25	1	1	1	1	1	1
GNF2_PA2G4	1	1	1	1	1	1	2.782e-07	0.0018655	1	1.5056e-08	1	2.3973e-25	1	1	1	1	1	1
GSE22886_NAIVE_CD4_TCELL_VS_12H_ACT_TH1_DN	0.21369	1	1	1	1	1	7.3659e-08	2.3993e-05	0.73405	1.0219e-08	1	2.0156e-28	1	0.21112	1	1	1	1
GSE24634_NAIVE_CD4_TCELL_VS_DAY5_IL4_CONV_TREG_DN	0.87477	0.66047	0.83225	1	1	1	4.6903e-07	4.9459e-06	0.26431	1.0219e-08	1	9.1035e-26	1	0.35645	1	1	1	1
GNF2_RAN	1	1	1	1	1	1	6.2455e-08	0.0029383	1	1.6782e-12	1	4.7104e-26	1	1	1	1	1	1
CHIANG_LIVER_CANCER_SUBCLASS_UNANNOTATED_DN	1	1	1	0.74857	1	0.66396	8.142e-11	0.10249	0.5241	1.7461e-08	1	5.4523e-26	1	1	0.63104	1	1	1
MORF_UNG	1	1	1	1	1	1	2.0545e-06	0.034093	1	1.6495e-05	1	6.9188e-25	1	0.88912	1	1	1	1
MORF_PTPN11	1	1	1	1	1	1	4.6026e-05	0.0088423	0.98625	7.4302e-06	1	6.9188e-25	1	0.044223	1	1	0.95296	1
GNF2_APEX1	1	1	1	1	1	1	8.7629e-05	0.00079009	1	2.2633e-08	1	1.2682e-23	1	0.10783	1	1	1	1
GSE16451_IMMATURE_VS_MATURE_NEURON_CELL_LINE_WEST_EQUINE_ENC_VIRUS_DN	0.19742	1	1	1	1	1	1.2878e-05	0.00041512	0.56003	1.5993e-09	1	7.5661e-22	1	1	1	1	1	1
MORF_EI24	1	1	1	1	1	1	0.0004323	0.090193	0.25737	2.9039e-11	1	2.9859e-27	1	0.0026569	1	1	1	1
GNF2_XRCC5	1	1	1	1	1	1	0.428	0.00022444	1	8.9537e-11	1	2.3819e-26	1	1	1	1	1	1
GO_RNA_LOCALIZATION	1	1	1	1	1	1	0.00066218	0.0031244	1	1.1719e-09	1	2.2975e-26	1	1	0.52936	1	1	1
GNF2_KPNB1	1	1	1	1	1	1	0.86929	0.028087	1	2.808e-08	1	3.708e-27	1	1	1	1	1	1
MORF_UBE2N	1	1	1	1	1	1	0.079894	0.067899	0.71595	6.5482e-10	1	3.177e-23	1	0.11606	1	1	1	1
GNF2_DEK	1	1	1	1	1	1	0.070206	0.060859	1	1.057e-08	1	6.9794e-21	1	1	1	1	1	1
GO_NUCLEAR_TRANSPORT	0.74824	1	0.13464	0.45044	1	0.69055	0.0050094	0.029281	0.30016	1.9803e-10	1	2.6207e-20	1	1	0.21835	1	1	1
GO_NUCLEOBASE_CONTAINING_COMPOUND_TRANSPORT	1	1	1	1	1	1	0.0047593	0.0051416	1	2.5307e-10	1	3.0549e-21	1	1	0.32426	1	1	1
GO_NUCLEAR_EXPORT	1	1	1	1	1	1	0.04044	0.0030809	0.80684	6.3534e-11	1	7.8462e-21	1	1	0.13793	1	1	1
GO_RIBONUCLEOPROTEIN_COMPLEX_LOCALIZATION	1	1	1	1	1	1	0.15976	0.013533	0.8403	2.9862e-12	1	3.8713e-21	1	1	0.31291	1	1	1
GO_TRNA_METABOLIC_PROCESS	1	1	1	1	1	1	0.029266	0.0024694	0.6074	1.018e-10	1	8.4912e-22	1	0.00037914	0.48044	1	1	1
KEGG_SPLICEOSOME	1	1	1	1	1	1	0.00093265	0.0050407	0.87546	1.3065e-11	1	4.7087e-19	1	0.019846	1	1	1	1
GO_SPLICEOSOMAL_COMPLEX	1	1	1	1	1	1	8.6192e-05	0.0077191	0.76725	6.9272e-11	1	9.0059e-19	0.73347	0.017264	0.29705	1	1	1
REACTOME_MRNA_SPLICING	1	1	1	1	1	1	4.2385e-05	0.10258	1	1.9553e-11	1	5.9004e-18	1	0.041449	0.89081	1	1	1
MORF_PRDX3	1	1	1	1	1	1	0.52493	0.41801	0.37665	0.00023733	1	1.2736e-17	1	0.00011725	1	1	0.72024	1
STEIN_ESRRA_TARGETS	0.11787	0.052168	0.43601	0.75534	0.17363	0.025427	1	0.26041	0.10854	0.00072978	1	9.8995e-20	1	1.4888e-06	0.027471	1	0.54005	1
GO_CELLULAR_PROTEIN_COMPLEX_DISASSEMBLY	1	1	1	1	1	1	0.059192	0.14438	1	0.017226	1	1.5195e-20	0.37849	7.4952e-06	1	1	1	1
GO_MACROMOLECULAR_COMPLEX_DISASSEMBLY	1	1	1	1	1	1	0.036172	0.031055	1	0.0010582	1	7.7188e-22	0.24817	4.9866e-06	0.9821	1	1	1
STEIN_ESRRA_TARGETS_UP	0.62209	0.052529	0.74141	1	0.11494	0.45326	1	0.51835	0.2357	0.088484	1	2.0416e-17	1	5.3814e-09	0.19702	1	0.10304	1
GO_SINGLE_ORGANISM_BIOSYNTHETIC_PROCESS	0.0024466	0.17358	0.5508	1	2.6072e-05	0.0087516	2.4939e-05	0.020805	0.26431	0.0010987	0.61622	3.2191e-23	0.026371	4.8145e-10	1	1	0.6202	1
GO_MITOCHONDRIAL_TRANSLATION	1	1	1	1	1	1	1	0.2601	1	0.0020676	1	2.466e-28	0.41549	1.0381e-10	1	1	1	1
GO_TRANSLATIONAL_TERMINATION	1	1	1	1	1	1	1	0.47713	1	0.0075165	1	9.3688e-25	0.25437	4.8519e-07	1	1	1	1
GO_TRANSLATIONAL_ELONGATION	1	1	1	1	1	1	1	0.11124	0.99689	0.0082484	1	1.9957e-22	0.46204	1.8702e-10	1	1	1	1
MORF_RAD23B	1	1	1	1	1	1	0.009615	3.8649e-05	0.05375	4.0591e-07	1	7.5985e-25	0.98156	0.00051579	0.71226	1	1	1
GSE14000_TRANSLATED_RNA_VS_MRNA_DC_UP	1	1	1	0.64361	1	1	0.0055649	0.00010647	1	0.007437	1	6.5584e-25	0.95127	0.058574	0.91995	1	1	1
GO_POSTTRANSCRIPTIONAL_REGULATION_OF_GENE_EXPRESSION	0.99333	0.37725	1	0.51006	1	0.57053	0.075777	2.5692e-06	0.10341	5.1172e-05	1	4.6225e-27	0.98156	0.42531	0.011161	1	1	1
MORF_PPP2CA	1	1	1	1	1	1	0.84988	0.0012392	0.094055	0.0080368	1	7.1775e-30	1	0.43022	0.60733	1	1	1
GNF2_ELAC2	1	0.82681	1	1	1	1	1	0.47713	1	0.00021813	1	3.1393e-26	1	1	1	1	1	1
MORF_CDC10	1	1	1	1	1	1	1	0.0025645	0.59833	0.00022961	1	1.895e-20	0.88554	0.38616	0.0049304	1	1	1
GSE14000_TRANSLATED_RNA_VS_MRNA_4H_LPS_DC_UP	1	1	1	0.48596	1	1	0.31582	0.005772	1	0.00011662	0.96861	1.5733e-21	0.95127	0.78808	0.00024331	1	0.95296	1
GSE22886_NEUTROPHIL_VS_DC_DN	0.44006	1	0.43497	1	1	1	0.31582	0.005772	0.022651	0.0010582	1	2.3262e-22	1	0.0053713	0.35678	1	1	1
GSE22886_NAIVE_TCELL_VS_NEUTROPHIL_UP	0.58163	1	0.43263	0.4786	1	1	0.05637	0.11493	0.16313	3.3124e-05	1	1.8307e-22	1	0.0019882	1	1	1	1
REACTOME_HIV_INFECTION	0.17657	0.15696	1	1	1	1	0.0044211	0.00034345	0.73352	2.1314e-08	1	1.2366e-20	1	0.00048028	0.31165	1	1	1
GO_CELLULAR_COMPONENT_DISASSEMBLY	0.052408	0.16994	0.74278	1	0.53978	0.026978	0.0089767	0.00054005	0.64626	4.5359e-06	1	6.5623e-21	1	0.00044078	0.86774	1	1	1
GSE23321_EFFECTOR_MEMORY_VS_NAIVE_CD8_TCELL_DN	0.038454	0.66047	1	1	1	0.8542	0.59608	7.214e-07	0.25687	2.4481e-05	0.4918	3.0549e-21	1	1	1	1	1	1
SPIELMAN_LYMPHOBLAST_EUROPEAN_VS_ASIAN_DN	1.2278e-08	0.039425	1	3.1259e-06	1	0.087881	1	0.02392	0.34579	0.0032253	1	9.1089e-26	1	0.71701	1.4085e-08	1	0.70432	1
MORF_HDAC1	1	1	1	1	1	1	0.0028512	5.1394e-09	0.00033462	8.4613e-13	1	1.181e-30	1	2.4441e-09	1	1	1	1
MORF_G22P1	1	0.58002	1	1	1	1	3.9002e-07	2.3993e-05	0.58155	1.0824e-11	1	1.1838e-29	1	1.7776e-08	1	1	1	1
MORF_ACP1	1	1	1	1	1	1	0.0022026	1.697e-06	0.068094	6.3653e-06	1	4.6947e-28	1	2.2516e-08	0.1077	1	1	1
MORF_ANP32B	1	1	1	1	1	1	8.5544e-09	8.2501e-07	0.16229	1.5993e-09	1	2.1091e-24	1	1.6033e-12	1	1	1	1
MORF_SKP1A	1	1	1	1	1	1	5.3711e-07	3.2472e-08	0.024684	1.2586e-08	1	2.5633e-21	1	9.0192e-09	0.53372	1	1	1
BENPORATH_MYC_MAX_TARGETS	1	0.0048747	1	0.054553	1	1	2.6974e-11	4.4317e-07	0.00016075	3.2194e-13	1	3.1005e-24	0.10455	8.0856e-14	0.00018659	1	1	1
MORF_UBE2I	1	1	1	1	1	1	1.5719e-07	6.4745e-12	3.3756e-08	3.4905e-07	1	6.0709e-21	0.53089	8.3258e-13	1	1	1	1
GO_PROTEIN_COMPLEX_SUBUNIT_ORGANIZATION	9.6441e-07	0.063174	0.73124	0.0027006	0.080242	0.00023711	1.455e-11	6.7865e-07	0.73405	6.196e-09	1	1.1745e-27	0.18403	6.1751e-12	0.0032388	1	0.76057	1
GO_TRANSFERASE_COMPLEX	1	1	1	5.0905e-08	1	0.86009	0.0015565	0.0035271	0.58123	2.239e-11	1	7.569e-30	0.18403	0.083781	4.9702e-13	1	1	1
GO_CATALYTIC_COMPLEX	1	0.8758	1	4.7195e-09	1	1	0.0014436	5.4168e-05	0.069193	9.0533e-14	1	2.6718e-32	0.32338	1.4535e-10	8.9878e-11	1	0.21037	1
GO_RIBONUCLEOTIDE_BINDING	3.792e-05	0.030783	0.00092909	1.7902e-06	5.4436e-08	0.0023541	2.4412e-12	1.0446e-06	0.022625	1.8835e-13	1	6.6119e-20	0.7651	1	2.6706e-12	1	0.063672	1
MORF_DNMT1	1	1	1	1	1	1	1.8619e-11	0.12794	1	3.2194e-13	1	1.5749e-28	1	1	1	1	1	1
MORF_PPP1CC	1	1	1	1	1	1	3.7821e-09	0.0016259	0.73405	3.8448e-12	1	9.794e-32	1	0.63199	1	1	1	1
BORCZUK_MALIGNANT_MESOTHELIOMA_UP	1	1	1	0.14422	1	0.23774	1.5864e-14	2.1616e-08	0.61671	4.3014e-11	1	1.3504e-32	1	1	1	1	1	1
GSE22886_UNSTIM_VS_STIM_MEMORY_TCELL_DN	1	1	0.83225	1	1	1	1.8633e-10	1.7064e-07	0.16313	2.7511e-06	1	3.8867e-32	1	1	1	1	1	1
MORF_RAD21	1	1	1	1	1	1	0.00014829	3.1068e-07	0.11359	2.9302e-08	1	6.5946e-37	1	0.027854	1	1	1	1
SCHLOSSER_MYC_TARGETS_REPRESSED_BY_SERUM	1	1	1	1	1	1	0.0043697	5.9458e-05	1	3.7582e-06	1	9.8575e-33	1	1	0.11116	1	1	1
PENG_LEUCINE_DEPRIVATION_DN	0.78999	0.00074055	1	1	1	1	2.8135e-08	1.035e-08	0.83427	4.6331e-05	1	3.8736e-38	1	1	1	1	1	1
PENG_RAPAMYCIN_RESPONSE_DN	0.79251	0.53402	1	1	1	1	6.7532e-06	1.1437e-11	0.91234	1.7052e-07	1	5.0872e-40	1	1	1	1	1	1
MORF_HAT1	1	1	1	1	1	1	1.7914e-05	0.00059856	0.41019	4.7956e-13	1	2.4654e-48	1	0.17272	1	1	1	1
MORF_XRCC5	1	1	1	1	1	1	6.9679e-07	2.8739e-05	0.192	3.733e-13	1	1.1191e-42	1	0.0055834	1	1	1	1
MORF_GNB1	1	1	1	1	1	1	5.1634e-06	1.9604e-08	0.0012657	1.8892e-14	1	1.0319e-39	1	0.0025203	1	1	1	1
MORF_EIF3S2	1	1	1	1	1	1	2.937e-13	9.2646e-08	0.14523	1.3203e-10	1	4.0793e-43	1	2.664e-05	1	1	1	1
PENG_GLUTAMINE_DEPRIVATION_DN	1	0.024987	1	1	1	1	1.3285e-12	2.3869e-15	0.85528	1.9306e-10	1	1.0425e-56	1	1	0.91995	1	1	1
BLALOCK_ALZHEIMERS_DISEASE_DN	1	1	0.21461	3.7893e-10	8.2969e-12	0.028252	0.42439	1.0161e-07	0.1671	0.00021284	1	1.8311e-53	1	1.6716e-08	0.022435	1	0.75452	9.9653e-06
MGGAAGTG_GABP_B	2.9622e-08	0.00052001	0.82907	0.0079923	1	0.37593	0.0042045	7.8474e-07	8.9569e-05	0.00033019	1	1.2389e-12	0.6886	0.0007293	2.3922e-05	1	1	1
GO_REGULATION_OF_CATABOLIC_PROCESS	0.0001032	0.016628	0.0082751	3.1438e-05	0.025664	0.071164	0.02774	0.021193	0.0099966	0.0037755	1	8.6342e-12	1	0.001153	0.0043457	1	1	1
GO_REGULATION_OF_CELLULAR_RESPONSE_TO_STRESS	0.001789	0.052069	0.0040584	0.046224	0.12054	0.0011698	0.015702	0.0005373	0.00027251	3.9463e-05	1	1.1155e-12	1	0.028338	0.002462	1	1	1
WANG_SMARCE1_TARGETS_DN	2.0022e-06	9.7603e-05	1.9322e-05	0.79638	1	0.0087743	0.00085514	0.0027188	0.075276	0.16078	0.78459	2.6133e-13	1	1	1	1	1	1
LIU_SOX4_TARGETS_DN	1	1	0.92571	0.022386	1	0.3551	0.84099	0.0015824	0.35781	3.9896e-08	0.96861	5.4399e-11	1	0.051575	1.8237e-05	1	0.79372	1
GO_PEPTIDYL_AMINO_ACID_MODIFICATION	0.048479	0.25659	0.18172	0.00014253	0.60519	0.048784	0.0014452	1.7062e-05	0.023257	1.3373e-07	1	1.7528e-12	1	0.33316	2.9324e-08	1	1	1
GO_NEGATIVE_REGULATION_OF_NITROGEN_COMPOUND_METABOLIC_PROCESS	1.2772e-05	0.25608	3.5453e-05	2.6592e-08	0.014992	0.0066661	0.024959	0.04721	0.011136	1.4659e-08	1	6.3425e-11	0.76691	0.72371	2.9484e-07	1	1	1
WANG_LMO4_TARGETS_DN	0.99944	0.16223	0.12084	1.1961e-05	1	0.90981	1	0.38499	0.38909	0.0079274	1	7.772e-13	1	1	9.129e-09	1	1	1
GO_TRANSFERASE_COMPLEX_TRANSFERRING_PHOSPHORUS_CONTAINING_GROUPS	1	1	1	0.0088664	1	1	0.04914	0.20843	0.58526	0.00097438	1	8.8669e-13	1	0.028196	5.8376e-07	1	1	1
GSE13485_CTRL_VS_DAY1_YF17D_VACCINE_PBMC_UP	1	1	0.81456	0.011386	1	1	1	0.99266	1	0.0059815	0.4918	1.6701e-16	1	1	1.8809e-05	1	0.95296	1
KIM_ALL_DISORDERS_CALB1_CORR_UP	1	1	5.2039e-05	7.509e-10	2.8682e-07	0.076076	1	0.014551	0.53399	0.041549	1	6.8457e-16	1	0.62626	0.057779	1	1	0.0020724
GO_PHOSPHATE_CONTAINING_COMPOUND_METABOLIC_PROCESS	4.4139e-09	0.037971	4.4932e-06	5.4956e-09	4.0396e-10	1.5595e-05	0.00014752	0.00044859	2.5308e-05	0.0006149	1	2.6029e-14	0.070936	1.9884e-08	1.2075e-05	1	0.28188	1
MORF_TERF1	1	1	1	1	1	1	1	0.26412	0.73246	0.00058339	1	9.4153e-12	0.60644	0.33513	0.30262	1	1	1
GO_RNA_PHOSPHODIESTER_BOND_HYDROLYSIS	0.64671	0.69495	1	1	1	1	0.14815	0.6104	0.6217	0.0010802	1	1.3583e-12	1	0.062882	0.15052	1	1	1
GO_REGULATION_OF_MRNA_METABOLIC_PROCESS	1	1	1	0.28214	1	1	1	0.32278	1	0.00038113	1	9.9736e-11	1	0.32888	0.016132	1	1	1
GO_REGULATION_OF_CELLULAR_RESPONSE_TO_HEAT	1	1	1	1	0.86475	1	0.43883	0.70717	1	0.0019636	1	3.7751e-11	1	1	0.015901	1	1	1
GSE13485_DAY1_VS_DAY21_YF17D_VACCINE_PBMC_DN	0.83891	1	1	0.3148	1	1	0.88869	0.70123	1	0.0056813	1	1.0532e-11	1	0.00051579	0.062667	1	0.95296	1
MORF_DEAF1	1	1	1	1	1	1	0.70247	0.054811	0.61335	0.065963	1	2.9586e-13	1	0.074146	1	1	1	1
GSE3982_EOSINOPHIL_VS_MAST_CELL_DN	0.57205	1	1	0.33925	0.27809	0.86635	0.14453	0.11493	0.56502	0.016604	1	2.0124e-13	1	0.011874	1	1	1	1
KEGG_RNA_DEGRADATION	1	1	1	0.34656	1	1	0.26384	0.57223	0.88374	1	1	4.5411e-13	1	0.50536	0.081143	1	1	1
MORF_PAPSS1	1	0.64545	1	0.45596	1	0.67485	1	0.086101	0.011411	0.45007	1	2.5407e-13	0.19517	0.1673	0.80501	1	1	1
GO_PROTEIN_FOLDING	1	0.20848	1	1	1	0.64413	0.41317	0.010079	0.084898	0.25179	1	5.3126e-12	1	0.013447	0.34813	1	1	1
MORF_PPP2R5E	1	1	1	0.91409	1	1	0.010445	0.74048	0.82837	0.038735	1	2.7802e-11	0.58786	0.058379	1	1	1	1
GSE1460_CD4_THYMOCYTE_VS_NAIVE_CD4_TCELL_CORD_BLOOD_UP	0.44006	1	0.26478	0.48596	1	0.044455	0.01893	0.24877	0.16313	0.007437	1	6.1139e-12	1	1	0.13565	1	1	1
GSE1740_MCSF_VS_MCSF_AND_IFNG_DAY2_DERIVED_MACROPHAGE_WITH_IFNA_STIM_UP	0.20244	0.38127	1	0.02561	1	0.14419	0.05518	0.11493	0.39126	0.016604	1	2.0126e-11	1	1	0.22084	1	1	1
BLALOCK_ALZHEIMERS_DISEASE_INCIPIENT_DN	0.76903	1	0.25725	0.14636	0.096662	1	0.7307	0.14304	0.13894	0.21644	1	3.9233e-11	1	0.64682	0.80261	1	1	1
GO_AMINO_ACID_ACTIVATION	1	1	1	1	1	1	0.65748	0.045536	0.85568	0.048259	1	7.5307e-11	1	0.39813	1	1	1	1
GSE4984_UNTREATED_VS_VEHICLE_CTRL_TREATED_DC_DN	0.82597	1	0.29251	1	0.14399	0.14236	0.20818	0.024051	1	0.070775	1	1.3563e-12	1	1	0.89081	1	0.80509	1
GNF2_RBBP6	1	1	1	1	1	1	0.84988	0.0056649	0.26431	0.016604	1	6.6468e-15	1	1	0.0091861	1	1	1
GSE2770_TGFB_AND_IL4_VS_TGFB_AND_IL12_TREATED_ACT_CD4_TCELL_2H_DN	0.95886	0.055321	0.80301	0.7672	1	1	0.88516	0.0048481	0.73352	0.005408	1	4.0632e-13	0.7228	1	0.014501	1	1	1
GO_REGULATION_OF_CELLULAR_AMIDE_METABOLIC_PROCESS	0.84931	1	0.46281	0.44324	1	0.30794	0.76855	0.00018651	0.09156	0.0021813	1	1.8456e-11	0.56186	0.94328	0.001256	1	1	1
REACTOME_DESTABILIZATION_OF_MRNA_BY_AUF1_HNRNP_D0	1	0.071105	1	1	1	1	0.20262	0.0012243	1	0.041149	1	3.4222e-11	1	0.35808	1	1	1	1
HALLMARK_UNFOLDED_PROTEIN_RESPONSE	1	0.11216	1	0.80806	1	1	0.36996	0.00054936	0.6018	0.074804	1	1.2504e-13	1	0.50536	0.96383	1	0.98705	1
ROME_INSULIN_TARGETS_IN_MUSCLE_UP	0.88599	1	0.63184	8.355e-05	0.14356	0.31542	0.13866	0.025093	0.73405	0.33037	1	3.6773e-14	1	0.00018027	0.16278	1	1	1
GSE18791_CTRL_VS_NEWCASTLE_VIRUS_DC_14H_UP	0.30223	1	1	0.0028973	1	1	0.89067	0.2478	0.73405	0.0026618	1	2.0124e-13	1	0.20253	0.22084	1	0.95296	1
GSE22589_HEALTHY_VS_HIV_INFECTED_DC_UP	1	0.66047	1	0.003211	1	0.8704	0.057056	0.046842	1	0.0029161	1	2.8362e-13	1	0.35645	0.51256	1	1	1
GSE7400_CTRL_VS_CSF3_IN_VIVO_TREATED_PBMC_UP	0.99542	1	0.26478	1.1846e-06	1	0.8704	0.89067	0.47713	0.39126	0.0010582	1	1.2046e-14	0.7651	1	0.70653	1	1	1
MORF_PPP6C	1	1	1	1	1	1	1	0.091707	0.95467	0.25287	1	3.0592e-12	1	8.8144e-08	0.18648	1	1	1
GO_MITOCHONDRIAL_TRANSPORT	1	0.30492	1	1	1	1	1	0.17217	0.094055	0.45652	1	1.9469e-12	0.53089	6.3794e-09	1	1	1	1
REACTOME_MITOCHONDRIAL_PROTEIN_IMPORT	1	1	1	1	1	1	1	1	1	0.3774	1	3.1368e-14	0.34805	0.00062014	1	1	1	1
GO_ORGANELLAR_RIBOSOME	1	1	1	1	1	1	0.86929	0.69071	1	0.019173	1	1.4246e-14	0.22508	3.1821e-06	1	1	1	1
MORF_CUL1	1	1	1	1	1	1	0.85439	0.0057775	0.48666	7.8165e-06	1	9.0239e-13	1	1	1	1	1	1
GSE18791_CTRL_VS_NEWCASTLE_VIRUS_DC_4H_UP	0.70013	1	0.80752	0.3148	1	1	0.5927	0.0050135	1	2.2796e-05	1	1.0532e-11	0.92228	0.04815	0.65927	1	0.67016	1
GO_PROTEASOME_COMPLEX	1	0.16223	1	1	1	1	0.14506	0.0015669	1	0.00044225	1	4.6823e-12	1	0.012442	1	1	1	1
REACTOME_HIV_LIFE_CYCLE	1	1	1	1	1	1	0.045911	0.011511	0.81573	6.0402e-07	1	1.0767e-12	1	0.0088632	0.070882	1	1	1
REACTOME_LATE_PHASE_OF_HIV_LIFE_CYCLE	1	1	1	1	1	1	0.2937	0.006344	0.73405	5.6466e-07	1	8.0184e-11	1	0.0030726	0.079745	1	1	1
GSE18791_CTRL_VS_NEWCASTLE_VIRUS_DC_16H_UP	0.30911	0.38127	1	0.14526	1	1	1	0.11493	0.16313	2.538e-06	1	5.2712e-12	1	0.5494	0.073521	1	1	1
GO_MRNA_3_END_PROCESSING	1	1	1	1	1	1	0.39786	0.31725	0.27063	1.4311e-06	1	1.2585e-12	1	1	0.20112	1	1	1
GO_PURINE_NTP_DEPENDENT_HELICASE_ACTIVITY	1	1	1	1	1	1	0.023588	0.22453	0.92552	5.8554e-08	1	3.8922e-11	0.82996	1	0.010682	1	1	1
GSE2770_UNTREATED_VS_ACT_CD4_TCELL_48H_UP	1	1	0.81606	0.92845	1	1	0.89067	0.04444	0.55757	1.9865e-06	1	1.4254e-13	0.22508	0.75737	0.0078214	1	1	1
GO_GENE_SILENCING	1	0.69216	1	0.98282	1	1	1	0.055499	0.90778	3.4591e-07	1	4.1603e-14	1	0.4221	0.002659	1	1	1
GO_REGULATION_OF_GENE_EXPRESSION_EPIGENETIC	1	1	1	0.26979	1	0.83409	0.73825	0.58019	0.53853	1.8145e-05	1	3.4356e-14	1	0.13515	6.2398e-05	1	1	1
REACTOME_REGULATION_OF_MITOTIC_CELL_CYCLE	1	0.16484	1	1	1	1	2.1462e-05	0.00026814	0.79144	0.00049544	1	5.0603e-11	1	0.26708	1	1	1	1
GO_ANAPHASE_PROMOTING_COMPLEX_DEPENDENT_CATABOLIC_PROCESS	1	0.16484	1	1	1	1	0.00018063	0.001667	0.79144	0.00010198	1	5.0603e-11	1	0.04225	1	1	1	1
REACTOME_APC_C_CDH1_MEDIATED_DEGRADATION_OF_CDC20_AND_OTHER_APC_C_CDH1_TARGETED_PROTEINS_IN_LATE_MITOSIS_EARLY_G1	1	0.12165	1	1	1	1	0.00042842	0.0038086	0.95054	0.0024413	1	6.0489e-11	1	0.12849	1	1	1	1
REACTOME_APC_C_CDC20_MEDIATED_DEGRADATION_OF_MITOTIC_PROTEINS	1	0.12572	1	1	1	1	0.0034209	0.00064422	0.95467	0.002697	1	9.4153e-12	1	0.13744	1	1	1	1
GSE14908_ATOPIC_VS_NONATOPIC_PATIENT_RESTING_CD4_TCELL_DN	1	1	1	0.94556	1	0.54575	0.00035189	0.00044859	0.73405	0.0010582	1	6.1139e-12	1	0.012799	0.70653	1	1	1
GO_NEGATIVE_REGULATION_OF_PROTEIN_MODIFICATION_BY_SMALL_PROTEIN_CONJUGATION_OR_REMOVAL	0.87101	0.058466	1	1	1	0.5265	6.6124e-05	0.0083046	0.5708	0.016066	1	4.2469e-11	1	0.016734	1	1	1	1
MENSSEN_MYC_TARGETS	1	0.89201	1	1	1	1	0.0090235	0.046842	0.86948	0.0031988	1	9.5565e-13	1	1	1	1	1	1
GSE23321_CD8_STEM_CELL_MEMORY_VS_NAIVE_CD8_TCELL_UP	0.85788	1	1	1	0.7859	1	0.005087	0.0054973	0.87289	0.00030613	0.96861	1.6998e-13	1	0.5338	1	1	0.95296	1
EPPERT_PROGENITOR	0.82745	0.80267	0.46532	0.96321	1	0.17243	0.00027494	0.70717	1	0.00010632	1	1.559e-11	1	1	0.16381	1	1	1
GO_REGULATION_OF_PROTEIN_MODIFICATION_BY_SMALL_PROTEIN_CONJUGATION_OR_REMOVAL	0.77099	0.028349	0.31383	0.18669	1	0.35856	0.00014519	0.095586	0.015217	7.8675e-06	1	2.7268e-11	1	0.0044812	0.65773	1	1	1
GO_REGULATION_OF_PROTEIN_CATABOLIC_PROCESS	0.0054431	0.055949	0.33632	0.038772	0.9419	0.3551	0.00053009	0.20819	0.022338	6.8516e-05	1	1.2338e-11	1	0.010836	0.30262	1	1	1
CACGTG_MYC_Q2	0.94994	0.86632	0.77506	9.1432e-05	8.3209e-05	0.034784	2.4798e-10	5.5289e-10	0.0030238	4.3208e-05	1	3.8805e-20	1	1	0.0012675	1	1	0.55103
MORF_RAD54L	1	1	1	1	1	1	3.1708e-12	0.096523	0.96709	1.7559e-07	1	3.1448e-19	1	1	1	1	1	1
OUELLET_OVARIAN_CANCER_INVASIVE_VS_LMP_UP	0.10025	0.36317	1	1	1	1	2.135e-10	0.04423	1	1.6902e-07	0.56487	2.2875e-19	1	1	1	1	1	1
WELCSH_BRCA1_TARGETS_DN	1	1	1	1	1	0.7244	3.2599e-10	2.0023e-05	0.24804	0.00062991	1	1.3025e-15	1	0.09512	1	1	1	1
GSE22886_NAIVE_CD4_TCELL_VS_48H_ACT_TH2_DN	1	0.66047	1	0.33925	1	1	9.2742e-09	0.00010045	0.26431	0.00010198	1	2.0124e-13	1	1	0.50443	1	0.43843	1
DANG_MYC_TARGETS_UP	1	1	1	1	1	0.73518	4.0671e-11	6.1323e-07	0.012835	3.2378e-06	1	2.0782e-15	1	0.20662	1	1	1	1
GSE3982_EOSINOPHIL_VS_TH1_DN	0.31492	0.058466	0.43497	1	1	1	1.0771e-08	4.9459e-06	1	7.213e-07	1	1.4195e-17	1	0.78808	1	1	1	1
MORF_RPA2	1	1	1	1	1	1	4.8388e-05	5.6233e-07	0.039228	1.7461e-08	1	7.2469e-17	0.71474	0.2904	1	1	1	1
GSE2770_IL12_AND_TGFB_ACT_VS_ACT_CD4_TCELL_48H_DN	0.87477	1	1	0.23558	1	0.8704	0.00035189	9.1207e-07	0.56625	4.22e-08	1	1.4195e-17	1	1	0.51256	1	1	1
[truncated: 516 more rows]

## Sheet: supermodules
geneset	supermodule 1	supermodule 2	supermodule 3	supermodule 4	supermodule 5	supermodule 6	supermodule 7	supermodule 8	supermodule 9	supermodule 10	supermodule 11	supermodule 12	supermodule 13	supermodule 14	supermodule 15	supermodule 16	supermodule 17	supermodule 18	supermodule 19	supermodule 20	supermodule 21	supermodule 22	supermodule 23	supermodule 24	supermodule 25	supermodule 26	supermodule 27	supermodule 28	supermodule 29	supermodule 30	supermodule 31	supermodule 32	supermodule 33	supermodule 34	supermodule 35	supermodule 36	supermodule 37	supermodule 38	supermodule 39	supermodule 40	supermodule 41	supermodule 42	supermodule 43	supermodule 44	supermodule 45	supermodule 46	supermodule 47	supermodule 48	supermodule 49
AML1_01	0.0098962	1	5.2747e-05	1.4856e-10	5.2828e-10	0.97647	0.13537	0.22002	1	0.03872	0.1752	0.0020484	0.024081	0.11234	0.43426	1	5.3922e-05	4.9435e-15	1.827e-13	3.8939e-05	1	0.056888	1.0517e-10	4.5092e-05	0.0045134	1	0.0073599	1	0.00039449	0.32457	0.0066049	9.5058e-07	0.0011067	0.76213	1	0.88962	0.65261	5.6227e-10	5.474e-17	1	0.0020464	1	7.3973e-05	1.7208e-05	0.037082	1	0.58395	0.0686	2.6486e-06
AML1_Q6	0.0098962	1	5.2747e-05	1.4856e-10	5.2828e-10	0.97647	0.13537	0.22002	1	0.03872	0.1752	0.0020484	0.024081	0.11234	0.43426	1	5.3922e-05	4.9435e-15	1.827e-13	3.8939e-05	1	0.056888	1.0517e-10	4.5092e-05	0.0045134	1	0.0073599	1	0.00039449	0.32457	0.0066049	9.5058e-07	0.0011067	0.76213	1	0.88962	0.65261	5.6227e-10	5.474e-17	1	0.0020464	1	7.3973e-05	1.7208e-05	0.037082	1	0.58395	0.0686	2.6486e-06
NFKB_Q6_01	0.75967	0.26396	1.1293e-06	3.0991e-15	8.1427e-20	1	0.0035598	0.78765	1	0.89518	0.26731	0.02887	0.48089	0.28885	0.033891	0.4321	9.428e-07	3.9726e-16	4.1241e-11	0.04734	1	0.26251	7.0832e-08	0.0021098	0.60665	1	0.016631	0.87314	0.0028632	0.26899	0.21794	0.00080406	0.0098976	0.9643	0.60785	1	0.86815	0.00022741	1.6527e-17	1	0.21054	1	0.0004608	2.0645e-05	0.70285	0.4565	0.64149	0.00099725	0.0045738
ACOSTA_PROLIFERATION_INDEPENDENT_MYC_TARGETS_DN	0.14695	1	7.1024e-08	3.6794e-05	2.184e-08	1	1	0.54399	1	0.22205	1	0.55128	0.037227	0.18363	0.014901	0.82118	3.3862e-07	7.585e-09	2.2186e-07	5.9002e-09	0.95388	0.012031	2.8266e-07	1	0.28541	1	3.873e-05	1	1	0.43093	0.00049641	0.14872	0.35471	0.97947	1	0.7611	1	1.1789e-12	1.6628e-14	1	0.043492	1	0.31562	0.0004133	0.94301	0.83446	3.106e-05	0.16522	0.051844
GSE28726_NAIVE_CD4_TCELL_VS_NAIVE_VA24NEG_NKTCELL_DN	0.001263	0.66067	0.14433	2.0458e-15	1.9931e-12	0.33318	1	0.70009	0.62244	0.85776	0.26618	0.012727	0.68478	0.36435	0.26061	0.11502	1.6828e-06	9.7399e-13	1.4048e-12	0.024919	0.96184	1	6.6178e-08	0.21109	0.0082226	0.37012	0.00021185	1	0.45988	0.59566	0.026118	0.0062586	4.3639e-05	0.37503	0.51379	0.17605	0.002189	4.152e-06	4.3487e-14	1	0.54104	1	1	6.8207e-06	0.12253	0.05886	0.0011812	0.00013686	0.00018401
KEGG_REGULATION_OF_ACTIN_CYTOSKELETON	0.73015	1	0.0002204	9.8337e-13	7.6019e-17	0.1411	0.0014333	0.83647	1	1	1	0.074564	1	0.97318	0.16614	0.053446	9.9362e-09	8.0178e-12	2.0889e-11	0.00065705	0.74389	0.015428	1.0593e-05	1.5158e-05	0.82573	1	0.14073	1	0.00046629	1	0.00034578	1.2768e-05	0.00015863	0.89102	1	0.95151	1	3.1084e-07	1.3228e-16	1	0.75798	1	1.0591e-06	0.03085	0.11516	1	1	0.28806	0.0050832
GO_LAMELLIPODIUM	0.19583	1	3.5536e-08	1.012e-09	4.0557e-16	0.95125	0.0026529	1	1	0.21244	0.46023	0.0047024	0.87751	0.32156	0.19133	0.94483	0.0029239	2.8291e-13	9.9609e-12	0.0014652	1	0.082183	1.4159e-07	7.9761e-06	0.038587	1	0.020244	1	0.094876	1	0.00013768	1.1149e-07	0.033595	0.95962	1	0.92388	0.14674	1.6894e-11	2.8438e-20	1	0.24254	1	2.1834e-07	0.00043339	0.15861	0.16841	0.17786	0.034377	1.7588e-06
GO_REGULATION_OF_CELL_SUBSTRATE_ADHESION	0.0517	1	0.0043361	1.071e-20	1.4792e-18	1	0.55301	1	1	0.22085	0.044216	1.7583e-05	0.80233	0.9659	1	0.94643	0.0031424	1.3157e-11	2.2776e-20	5.5398e-09	0.36142	0.08468	6.6755e-05	1.1463e-09	0.58027	0.88156	0.012134	1	0.18685	1	0.029198	0.011506	2.6505e-05	0.96583	0.97661	1	1	0.00078696	1.6806e-14	1	0.54259	1	0.00017346	0.0021854	0.0050573	0.17355	1	0.0044328	3.9507e-05
NFKAPPAB65_01	0.20724	0.51925	3.8836e-09	9.7173e-15	8.9701e-20	0.62001	0.0018779	0.066016	0.84651	1	0.83936	0.025208	0.36817	0.18473	0.017133	0.059121	1.2993e-08	1.8853e-15	2.4986e-08	0.010094	0.84571	0.14809	1.1852e-07	0.0028012	0.65259	1	0.021558	1	0.15665	0.5668	0.0022542	0.0037149	0.0068875	1	0.25629	0.90596	0.0052493	0.00014607	8.7407e-15	1	0.053245	0.78263	0.0013636	3.4338e-05	0.58802	0.48869	0.17735	0.011933	0.031682
CREL_01	0.020931	0.65193	4.4392e-08	3.7691e-16	1.7382e-17	0.75976	0.0043466	0.19184	1	0.7692	0.14868	0.008949	0.19184	0.17424	0.048985	0.082001	1.1711e-10	6.2584e-19	3.2416e-08	0.011886	0.922	0.34565	7.7636e-08	0.0036498	0.10467	1	0.0082706	0.96754	0.063981	0.69823	0.011992	0.0035355	0.029124	1	0.50867	0.98595	0.004693	2.198e-05	2.7937e-17	0.9784	0.087047	0.91537	5.9307e-05	1.9309e-05	0.94708	0.44003	0.22508	0.015372	0.027171
GO_SECRETORY_GRANULE	0.66993	0.97304	5.8077e-06	5.4971e-21	2.9699e-15	0.99232	1	1	1	1	1	0.00023968	0.0063574	0.2359	0.63378	1	0.97187	3.293e-07	6.8396e-17	0.012651	1	0.23615	0.0043276	0.00084855	0.74897	1	0.00014688	0.13236	0.37557	0.84481	0.084048	0.4787	0.00043602	0.10778	1	0.94605	0.47359	0.00068147	1.6591e-16	1	0.41186	1	0.8831	0.42084	0.041626	0.50768	0.81227	0.00086471	0.00050515
NFKB_Q6	0.22404	0.19709	2.2622e-05	6.7107e-16	1.3097e-14	0.6021	0.034091	0.57785	1	0.39346	0.032542	0.027598	0.17457	0.077895	0.19098	0.40358	0.00021006	2.1506e-14	2.877e-10	0.0013542	0.90896	0.53434	1.785e-08	0.00013184	0.062717	1	0.0040712	0.95235	0.87735	0.037257	0.010234	7.063e-09	0.0012114	1	0.37805	0.97959	1	0.0004599	3.4686e-22	1	0.025602	1	6.1764e-07	6.8571e-08	0.13137	0.92724	0.95373	0.00099394	0.0081697
BROWNE_HCMV_INFECTION_14HR_DN	0.0095453	1	1.5279e-05	1.3735e-14	3.3617e-20	0.011819	0.0021021	0.28104	1	0.78223	0.075533	8.6921e-06	0.078275	0.12175	0.089916	0.045089	0.001305	1.1021e-15	2.4096e-17	0.0026461	1	0.052054	0.0026366	0.00082241	0.11278	0.80816	2.6971e-06	0.73239	0.49331	1	0.021504	0.00080024	1.7321e-09	0.5154	1	1	1	3.1253e-06	5.8231e-15	0.0022186	0.02793	0.97587	0.00027077	7.1748e-05	0.00027062	0.66519	0.5508	0.017063	7.6787e-07
ELVIDGE_HYPOXIA_UP	0.12576	1	9.689e-07	7.477e-11	3.4243e-18	0.53147	0.35717	1	1	0.0088125	0.073568	0.01324	0.38539	0.64886	1	0.14612	1.0532e-08	3.1404e-19	7.0332e-14	1.1319e-11	0.60487	0.83174	0.93417	0.0064332	0.036924	1	6.4948e-05	0.50866	0.53483	0.73605	0.0048234	0.0055803	0.0087575	1	0.85297	1	1	9.4958e-10	4.1165e-19	0.57373	0.0038667	0.9107	0.00026253	0.10857	0.0018296	1	0.49664	0.47535	0.30644
ELVIDGE_HYPOXIA_BY_DMOG_UP	0.4871	1	8.2407e-07	2.4121e-07	8.431e-16	0.47605	0.40596	1	1	0.055499	0.24751	0.03842	0.73128	1	1	0.16537	8.8106e-09	1.2893e-20	3.2337e-13	1.1548e-10	0.6897	0.89666	0.78201	0.027524	0.074991	1	0.00024705	0.23729	0.55021	0.37918	0.031502	0.098509	0.0022176	1	1	1	1	1.3429e-08	4.0723e-16	0.4319	0.0023214	1	0.0035693	0.05986	0.011751	1	1	0.3025	0.39309
ELVIDGE_HIF1A_TARGETS_DN	0.13308	1	0.0024579	8.9552e-07	4.0903e-09	0.13754	0.75003	1	1	0.079091	0.93589	0.20116	1	1	1	0.012048	1.5271e-06	1.9937e-09	2.4951e-07	7.0449e-09	0.46414	1	0.79274	0.063478	0.58419	1	0.0067137	0.20943	0.57859	1	0.1309	0.067734	0.073092	1	0.8105	1	1	1.9616e-09	7.8642e-13	0.48519	0.029396	1	0.21344	0.71298	0.081825	0.86435	0.19914	0.59092	0.90049
ELVIDGE_HIF1A_AND_HIF2A_TARGETS_DN	0.49888	1	0.00019439	8.1809e-09	9.5951e-12	0.23549	0.38328	1	1	0.039811	0.29139	0.072371	0.75262	1	0.94186	0.017259	1.6984e-05	1.0375e-10	3.0571e-09	8.5897e-08	0.55852	1	1	0.02827	0.28679	1	0.00037601	0.11907	0.65088	0.73146	0.057459	0.012019	0.078407	1	0.81865	1	1	1.5291e-09	1.2656e-14	0.46602	0.00099727	1	0.10356	0.19342	0.0016376	0.9491	0.52539	0.39495	0.24887
GSE22886_NAIVE_TCELL_VS_MONOCYTE_UP	0.98006	0.80832	1.0852e-06	1.4735e-10	5.6575e-07	0.45017	0.53966	1	1	0.0039153	0.064855	0.00016527	0.0056386	0.035546	0.4472	0.69736	2.2887e-08	5.8982e-16	1.0036e-12	0.18593	1	0.95218	8.745e-19	0.30693	0.025675	0.88156	0.00019265	0.92678	0.00022627	1	0.53059	1.5304e-05	0.0012196	0.51324	0.023334	0.67238	1	1.0812e-09	3.8472e-11	0.5294	0.0060232	1	0.00015012	3.0216e-19	1	3.9397e-05	0.13374	0.00024957	6.2216e-10
LTE2_UP.V1_UP	0.0052429	0.4392	0.035658	1.3694e-07	1.7677e-11	0.015041	0.66499	1	1	0.067535	0.0004502	1.1143e-07	3.2535e-05	0.034434	0.24278	0.25426	1.9222e-05	3.2445e-13	5.9064e-11	0.0075692	1	1	0.58065	0.0033863	1.4775e-07	1	2.6747e-07	0.18965	0.41117	0.85772	0.13644	0.10295	0.00010259	0.0099608	0.87653	0.99924	1	1.026e-05	8.7406e-10	0.28336	0.00019459	1	0.00056844	0.011963	0.67811	0.71622	0.54486	4.8442e-07	0.00015916
GSE1432_CTRL_VS_IFNG_24H_MICROGLIA_UP	0.2113	0.81949	0.00036595	8.413e-11	2.0539e-08	0.00055911	0.044595	0.50831	1	0.023731	0.11714	9.4939e-07	0.07016	0.064876	0.059814	0.47443	0.0060954	8.5872e-08	8.1067e-08	0.026768	0.6897	1	0.056809	4.6508e-06	4.1376e-05	0.88156	2.8397e-08	0.42951	0.15665	0.19895	0.028848	4.8826e-05	0.00012908	0.0168	0.1111	0.30206	1	1.6528e-09	2.5405e-13	0.55613	0.1017	0.29832	0.0070411	0.00056835	0.0019375	0.015043	0.9446	0.0040539	0.0021292
GSE3982_MAST_CELL_VS_BCELL_UP	0.29465	0.66918	6.2282e-09	1.9813e-08	2.8211e-13	0.00021792	0.55831	1	1	0.30903	1	0.00044883	0.60982	0.90976	1	0.0020813	5.5381e-06	3.2722e-10	5.8056e-11	0.079313	1	0.71688	0.0072199	0.0002604	4.1376e-05	1	8.1339e-08	0.69569	0.016811	0.76889	0.028848	0.046386	0.0014919	0.098953	0.41892	1	1	1.396e-05	2.2476e-10	0.55613	0.96778	1	0.027811	1.2934e-06	0.020545	0.10761	1	0.0022639	6.3171e-06
GSE16385_ROSIGLITAZONE_IL4_VS_IL4_ALONE_STIM_MACROPHAGE_12H_DN	0.39384	0.52363	5.545e-07	2.6319e-10	1.0322e-11	0.15197	0.010018	1	1	0.5877	0.6901	9.4939e-07	0.33898	0.48823	1	0.078783	5.5381e-06	1.8594e-13	1.0123e-16	0.047315	0.6897	1	0.00022048	0.0033455	0.0047718	0.20638	4.0835e-06	1	0.27835	1	0.10572	0.00074248	0.00029642	0.16522	0.31597	1	1	1.396e-05	2.6836e-12	0.10926	0.1017	1	6.3392e-06	1.2934e-06	0.6165	1	0.2228	0.00065358	0.0021292
GSE2770_IL12_AND_TGFB_ACT_VS_ACT_CD4_TCELL_6H_UP	0.13828	0.66067	1.2182e-06	1.4632e-12	1.8115e-09	0.87023	0.89155	0.33738	1	0.0042443	0.038247	2.3095e-10	0.0010172	0.36435	1	1	0.00032603	3.6826e-09	6.8402e-20	0.28129	1	1	1.2361e-09	0.0013289	0.0010151	0.20638	0.050939	1	0.080466	0.59566	1.5619e-05	0.0062586	1.6594e-10	0.37503	0.63373	0.29953	1	1.5691e-07	4.54e-18	1	0.097797	1	0.25557	5.9799e-22	1	2.911e-09	0.92924	0.0060295	5.1169e-06
REACTOME_SIGNALING_BY_RHO_GTPASES	0.1935	0.96748	2.6582e-08	1.25e-08	5.9576e-09	0.044482	0.4509	0.75	1	0.73976	0.2192	4.8192e-05	0.36105	0.14222	0.009127	0.593	1.6969e-05	1.4338e-09	1.1315e-10	0.053154	1	0.49018	5.214e-09	6.2084e-09	0.011584	1	0.01	1	0.10662	1	0.00065693	8.9341e-08	3.8654e-05	0.031809	1	1	0.18273	2.0089e-06	1.5363e-08	1	0.26582	0.86163	2.042e-08	0.00057096	1	0.79838	0.80046	7.7295e-08	1.8113e-07
STAT5B_01	0.25852	0.71563	7.5769e-07	6.8909e-14	2.4944e-15	1	1	0.1491	1	0.5877	0.6131	0.0044887	0.23541	0.79136	0.98348	1	0.00094688	3.1579e-11	8.3738e-16	0.17057	0.44102	0.49603	2.9275e-12	0.0088921	0.15923	1	6.4615e-09	0.92678	0.47197	0.76889	0.56551	0.31509	3.1959e-05	0.66881	0.83724	0.16282	0.24455	0.00060512	2.0893e-17	1	0.26582	1	0.028158	3.6824e-05	0.17497	0.17972	0.77968	0.22145	8.7601e-05
GSE360_T_GONDII_VS_B_MALAYI_HIGH_DOSE_DC_DN	0.29465	0.122	6.2867e-08	4.9177e-14	8.013e-14	0.23788	0.38066	1	1	0.30903	0.040655	8.1055e-09	0.019199	0.48823	0.27727	0.36584	0.082148	4.2806e-11	1.0123e-16	0.0070657	1	0.95218	4.0204e-10	4.6508e-06	0.11923	1	2.2615e-07	0.11693	0.038402	1	0.028848	0.002446	2.0559e-05	0.3796	0.072362	1	0.0007957	0.00022744	3.368e-17	1	0.39302	0.91537	0.027811	1.2934e-06	0.76883	0.0067185	0.095669	0.00016943	6.3171e-06
GSE3982_EFF_MEMORY_CD4_TCELL_VS_NKCELL_DN	0.28406	1	4.7783e-08	1.4154e-08	5.8882e-13	1	1	0.49576	1	0.94227	1	0.073951	0.24693	0.46795	0.011151	0.17398	1.6828e-06	5.3612e-10	5.2559e-06	0.045062	0.96184	0.49233	3.5951e-12	0.21109	0.015035	1	6.1002e-08	1	0.45988	1	0.066036	0.22814	0.0001093	0.69004	0.63373	1	1	4.3483e-09	3.5254e-15	1	0.097797	0.67898	0.56742	1.6882e-05	0.20276	0.79838	0.00965	0.091434	0.023972
GSE3982_MAST_CELL_VS_NKCELL_DN	0.59544	1	1.183e-09	4.5511e-10	1.5734e-12	0.45017	1	0.11559	1	0.075278	0.673	0.047222	0.67307	0.26476	0.56631	0.92424	2.4428e-09	7.324e-14	8.3116e-18	0.38663	0.96184	0.49018	5.3004e-18	0.20558	0.23681	1	0.00019265	1	0.01609	0.298	0.19245	0.025207	0.019236	0.95041	0.39293	1	0.014951	4.2985e-07	1.1293e-13	1	0.53425	1	0.05042	1.1326e-07	1	0.00035314	0.65174	0.0017752	0.0068329
MITSIADES_RESPONSE_TO_APLIDIN_UP	0.00077916	0.16157	3.5411e-05	3.0878e-10	1.7052e-15	1	0.0022345	0.55665	1	2.0477e-05	0.00016485	1.9862e-08	0.014704	0.081463	0.76321	0.19669	0.00045443	9.4788e-14	1.2827e-14	0.0052581	0.78713	1	5.5916e-05	0.45469	0.47291	1	1.2531e-05	1	0.0045144	1	0.039274	0.0032772	0.20993	0.030281	0.00076005	0.58632	0.61049	0.0007397	9.8863e-12	0.21714	0.19954	1	6.7315e-12	4.4159e-12	0.13819	0.39907	0.12187	3.3173e-05	0.00029657
GSE24634_TEFF_VS_TCONV_DAY5_IN_CULTURE_DN	0.37046	0.26396	3.9687e-09	1.6113e-06	1.6485e-10	1	0.72528	1	0.26179	0.0039153	0.26138	0.00033007	0.001773	0.035546	0.030907	0.82176	0.00029769	1.09e-07	1.6858e-08	0.18593	0.96184	0.7146	1.4085e-11	0.30693	0.16268	0.62762	0.00082632	1	0.15365	0.298	0.0088924	0.015897	0.32141	0.15877	0.099342	0.0026757	0.014951	2.0152e-11	3.2911e-14	1	0.16235	1	0.46451	3.0038e-17	1	0.00035314	0.0022957	0.00049367	0.000377
MODULE_85	0.72177	1	2.0968e-06	2.1249e-11	5.7821e-13	1	1	0.87178	1	0.8331	1	0.076614	0.94724	0.72844	1	1	0.0080016	3.2558e-13	3.4559e-14	0.39042	0.98829	0.28464	7.091e-07	1.5127e-05	0.36883	1	0.012037	1	0.26617	1	0.017747	0.46408	9.4006e-05	0.70081	0.7539	1	1	0.012203	2.3917e-15	1	1	1	0.22309	0.010832	0.23607	0.078768	1	0.027697	1.0702e-07
TGFB_UP.V1_UP	0.58989	1	0.043707	2.3986e-14	1.148e-22	0.61537	0.023921	1	1	1	0.2162	0.0044287	1	0.988	1	0.9231	0.0047191	7.2325e-21	1.4138e-18	0.00081124	1	0.31497	0.012513	6.1064e-05	0.17042	1	0.0001511	1	0.0096889	1	0.043819	0.0024423	8.1412e-05	0.2091	1	1	1	0.0068371	3.8973e-14	1	0.91338	1	2.8006e-06	0.42217	0.31375	1	1	0.0047259	6.723e-05
NABA_COLLAGENS	0.094958	1	1	2.9433e-13	4.0695e-12	1	1	1	1	1	1	0.60402	1	1	1	1	0.43808	0.0035123	8.851e-10	0.54661	1	1	0.16803	5.975e-10	0.70208	1	0.71242	1	0.95048	0.76665	0.53616	0.00027417	0.057194	0.33198	1	1	1	0.71236	8.3728e-15	1	1	1	1	1	5.4978e-11	0.30625	1	1	0.095495
GSE30153_LUPUS_VS_HEALTHY_DONOR_BCELL_DN	0.90717	0.26396	0.00012354	9.2139e-08	1.6772e-11	0.59662	1	1	1	0.28467	0.1725	0.070145	0.31264	0.67624	1	0.45091	9.8766e-06	2.22e-12	4.3984e-10	0.27491	1	0.7146	7.091e-07	0.024282	0.33151	1	0.00041031	1	0.27472	0.43276	0.34109	0.038828	2.0416e-06	0.51324	1	0.091062	0.014951	0.0004197	9.5212e-10	1	0.16235	1	0.10215	6.034e-06	0.43447	0.58333	0.20262	0.23026	0.000377
SHEDDEN_LUNG_CANCER_GOOD_SURVIVAL_A12	0.75604	0.48294	0.0063503	8.5726e-10	1.0223e-12	0.35636	0.71855	1	1	1	1	0.1094	0.15002	0.44073	1	0.42967	1.1785e-11	1.9619e-15	4.0826e-07	0.091591	0.2544	0.95127	9.5095e-11	0.88469	0.020243	1	3.2378e-09	0.21689	0.010037	0.85915	0.84284	0.11472	0.067519	1	0.89246	0.75174	0.9358	1.8641e-07	1.8822e-11	0.83361	0.22961	1	0.26739	0.0010949	1	0.98747	0.95911	5.4304e-07	0.00073927
STAT5A_01	0.20761	0.37629	8.7957e-05	4.5747e-11	2.0468e-12	1	1	0.054546	0.41797	0.37101	0.1255	0.0036166	0.11555	0.81978	0.60913	0.98266	7.763e-05	6.6667e-09	1.1101e-15	0.079883	0.67264	0.18139	3.7958e-09	0.00025323	0.085056	1	3.2251e-05	1	0.18992	0.65053	0.42366	0.014976	0.00022278	0.82641	0.55584	1	0.26058	0.0016043	2.2581e-14	0.92131	0.28343	1	0.03662	0.00011526	0.041542	0.07186	0.26246	0.14502	4.4278e-06
GSE360_HIGH_DOSE_B_MALAYI_VS_M_TUBERCULOSIS_MAC_UP	0.1425	0.27405	4.6903e-10	1.9964e-09	8.2317e-11	0.050598	1	1	0.049323	0.68038	0.9628	0.0047891	0.099037	0.0079975	0.01199	0.11983	2.5825e-07	1.9349e-06	7.0706e-07	0.025822	0.2544	0.067468	2.5785e-07	0.58432	0.17312	0.62762	0.011774	0.051556	0.15597	0.43726	0.27544	0.38214	0.0014003	0.031617	0.10749	0.020156	0.86266	1.2749e-05	5.6371e-06	1	0.029396	0.0034765	0.20689	0.14613	0.0388	0.10676	0.0026526	0.02849	0.0076703
GSE27670_CTRL_VS_LMP1_TRANSDUCED_GC_BCELL_DN	0.14715	0.39473	0.006669	8.0029e-10	3.1e-10	0.092229	0.2463	1	1	0.17175	1	0.0016399	0.019199	0.025069	0.20056	0.94483	0.0032274	8.5872e-08	2.5611e-09	0.19846	0.46414	0.71688	9.7031e-07	0.08651	0.029176	0.88156	6.1082e-07	1	0.27835	1	0.017619	0.18496	0.0014919	0.52064	0.97661	0.46434	0.080226	4.6846e-10	6.4042e-10	1	0.1017	1	0.041626	0.00056835	1	0.28883	0.019831	0.0022639	0.16868
KANG_GIST_WITH_PDGFRA_UP	0.8997	1	6.028e-09	1.4605e-15	3.0285e-15	0.80568	1	1	1	1	1	0.23491	1	0.91552	1	1	0.0068707	2.489e-09	7.3121e-12	0.086177	1	1	8.7085e-09	0.0013895	1	1	9.1996e-05	1	0.25861	1	0.99176	0.43779	0.0003206	0.39877	1	1	1	4.8896e-05	5.906e-19	1	0.79949	1	0.32806	0.025031	0.45066	1	1	0.10474	0.00096107
WU_SILENCED_BY_METHYLATION_IN_BLADDER_CANCER	1	1	1.1833e-06	4.2242e-24	1.0927e-14	1	1	1	1	0.54613	0.45987	1.2447e-09	0.3583	1	1	1	0.4398	3.7762e-08	1.2223e-20	1	1	1	0.0003129	4.1944e-11	7.2777e-05	1	9.4575e-07	1	1	1	1	0.55393	3.4771e-07	0.016356	1	0.16476	1	0.0019884	5.5251e-17	1	0.84367	1	1	0.043514	0.28454	0.44003	1	0.00041586	9.6226e-06
KRAS.LUNG_UP.V1_UP	0.31407	0.81949	7.0564e-05	6.7933e-11	1.8477e-11	0.55612	1	1	1	0.4884	0.96716	0.50573	0.92141	1	1	0.22811	3.2472e-09	2.9964e-14	2.3045e-13	0.67878	1	1	2.1428e-13	0.24118	1	1	0.066944	0.13067	1	0.83747	1	0.22023	0.19741	0.61958	1	0.92101	1	7.4967e-05	2.5423e-12	1	0.81076	1	1	0.56253	0.0081088	1	0.67223	0.0041082	4.3561e-06
GSE7460_CTRL_VS_TGFB_TREATED_ACT_FOXP3_MUT_TCONV_DN	0.493	1	1.3247e-10	4.6739e-08	1.6888e-14	0.46799	0.37833	0.91262	1	0.7692	0.69007	0.35039	0.018079	0.20424	0.26973	0.11983	7.1326e-07	9.1852e-11	2.7744e-08	0.0067797	0.96184	0.71482	3.5174e-10	0.44072	0.11654	0.37012	0.011774	1	0.46169	0.76889	0.14638	0.092755	0.0029099	0.26052	0.40968	0.0945	1	8.6219e-05	5.1681e-10	0.72126	0.056533	0.9107	0.016632	0.0079569	0.60768	0.0025686	0.033844	0.0064897	0.0076703
GSE8835_HEALTHY_VS_CLL_CD8_TCELL_DN	0.29465	0.52363	2.7859e-05	2.2985e-12	1.5982e-15	1	0.2463	1	0.1691	0.30903	0.18332	0.03675	0.33898	0.3819	0.27727	0.59898	0.0060954	1.7739e-12	6.2737e-09	0.19846	0.96184	0.71688	0.0032581	4.6508e-06	0.049072	1	2.359e-05	0.23389	0.46169	1	0.46	0.012107	0.00029642	0.26119	0.23063	0.46434	1	0.0099488	7.647e-11	0.55613	0.96778	1	0.086559	0.15172	0.0019375	0.59133	0.31476	0.098988	0.00021801
GSE3982_DC_VS_BASOPHIL_UP	0.00067356	0.07355	6.7988e-05	1.3766e-05	9.2109e-10	0.092229	0.084101	1	1	0.12444	0.39816	0.023356	0.019199	0.025069	0.20056	0.027707	2.1443e-06	8.5872e-08	1.5343e-05	5.0578e-06	0.2544	0.49349	0.00022048	0.32345	0.029176	1	0.00052902	0.0075337	1	1	0.017619	0.39458	0.1065	0.52064	0.41892	1	0.86266	5.7393e-09	2.2476e-10	0.91113	0.1017	0.29832	0.0042205	0.00026175	0.0019375	0.28883	0.095669	0.13975	0.16868
GSE7460_WT_VS_FOXP3_HET_ACT_WITH_TGFB_TCONV_UP	0.090509	0.27026	0.00069169	5.5249e-10	1.4358e-08	1	0.020659	1	0.15987	0.01272	0.010136	0.0013636	0.13388	0.36435	0.12752	0.70449	0.00068941	2.5335e-11	5.0347e-08	0.045062	0.6897	1	0.013724	1.1315e-05	0.015035	1	0.0191	1	0.016235	0.76665	0.066036	0.0011447	0.0013051	0.09706	0.51379	0.88962	0.00023023	3.0866e-05	3.8043e-07	1	0.097797	1	2.7508e-08	1.3067e-07	1	1	1	6.3936e-05	0.041013
GO_RESPONSE_TO_NUTRIENT	0.00031749	1	6.9213e-05	5.4859e-05	1.7877e-05	0.0040994	1	0.64073	1	0.48829	0.92951	0.0043167	0.33399	0.72844	0.1384	0.016656	0.00016665	7.343e-08	4.9492e-08	0.034783	1	0.46103	0.020039	0.26794	0.283	0.88156	2.4072e-18	0.042211	1	0.88596	0.29133	0.46572	0.38611	0.92305	1	0.15025	1	2.032e-07	1.5749e-08	0.042228	0.010342	0.86134	0.02148	0.10794	0.053356	1	0.45756	0.027771	0.080226
GSE12366_NAIVE_VS_MEMORY_BCELL_UP	0.75804	0.88994	4.6727e-05	6.3336e-10	2.795e-07	0.37521	1	1	1	0.14317	0.005472	0.089939	0.1161	0.90414	1	0.85397	0.00055768	3.2298e-12	1.6225e-10	0.22176	0.23304	1	4.4597e-09	3.3789e-05	0.0020297	1	0.046662	1	0.41117	0.50659	0.44178	0.012283	0.038059	0.78981	0.30339	1	1	0.017635	3.339e-07	1	0.32177	1	0.080547	2.462e-08	1	0.71622	0.9446	1.2059e-06	2.6657e-05
GO_AGING	0.10882	1	5.7106e-05	7.9948e-14	1.5115e-13	0.097185	0.13838	0.4888	0.38125	1	1	0.096211	1	1	0.030694	3.9241e-05	0.0057419	6.4962e-15	1.6177e-12	4.1219e-05	0.087736	0.38283	0.0010417	0.0054811	0.43066	0.88156	1.0709e-08	0.20616	0.71494	0.89593	0.28711	0.067734	0.039475	0.35627	1	0.49558	1	1.8144e-08	1.2706e-11	0.019699	0.019339	0.0051293	0.00015113	0.034039	1.2564e-05	1	0.70597	0.13343	0.0025468
GO_RESPONSE_TO_OXIDATIVE_STRESS	0.022961	1	3.6781e-08	1.4793e-10	1.2833e-12	0.07817	0.0018831	1	0.037397	0.54613	0.56507	0.0045356	0.67522	0.05138	0.00012253	0.019303	0.0061268	5.2926e-11	6.8396e-17	0.0011659	0.24485	0.23615	0.00025664	0.028682	1	1	2.1335e-14	0.0028468	0.090587	0.93592	0.51796	0.15366	0.022061	0.16343	0.85456	0.15081	1	8.8784e-06	1.8526e-13	0.028774	7.1372e-05	0.0068573	7.0349e-06	5.6699e-06	1.4436e-07	0.64813	0.0070741	0.018121	0.013369
MODULE_111	0.23514	0.78313	5.362e-09	5.2786e-11	1.0108e-13	0.84622	0.98363	1	1	0.79355	0.44239	0.38215	0.20638	0.16512	0.89565	0.78505	3.479e-05	2.2524e-09	7.4247e-10	0.02486	1	1	1.8332e-07	0.50316	0.823	1	0.032621	1	0.45491	0.76889	0.32393	0.48646	0.043713	0.73209	1	1	1	0.019146	4.9084e-12	1	0.39822	1	1	0.02539	1	0.1033	1	0.02595	1.2177e-06
NFKB_C	0.5567	0.17434	3.668e-08	5.2971e-11	3.4269e-16	0.97647	0.21457	0.84577	1	0.57971	0.11531	0.0011925	0.23892	0.052368	0.029157	0.81138	5.5129e-08	5.6647e-16	3.1149e-12	0.0084181	1	0.056888	1.0873e-05	0.054041	0.059261	1	2.4132e-05	0.049976	0.22742	0.44282	0.0066049	0.0013021	0.2026	1	0.76371	0.67605	0.32477	0.0017505	1.0346e-11	0.88891	0.0094243	1	0.0053312	1.3907e-06	0.76312	0.63843	0.81478	6.915e-06	0.17836
MODULE_213	0.99643	1	0.0050597	8.4537e-07	1.5791e-07	0.48533	1	0.64073	1	0.057122	1	0.92164	0.66725	0.48518	0.89857	0.69015	0.00093136	8.0161e-08	1.2872e-06	0.04641	1	1	5.6903e-08	1	0.04712	1	0.01084	0.37275	0.50443	0.12538	0.44178	0.96398	0.42606	0.95057	0.47354	0.67605	0.28583	1.0847e-07	4.2318e-08	1	0.81051	1	1	0.084825	0.61787	0.13393	0.048261	9.7719e-06	0.015602
MODULE_248	1	0.39473	5.3887e-08	2.506e-11	3.0832e-10	0.9468	0.83557	1	1	0.27446	0.73681	0.14171	0.60982	1	1	1	7.9497e-05	1.2783e-10	1.1324e-10	0.060804	1	0.33411	1.831e-06	0.02615	0.071524	1	0.11094	0.79434	0.55021	1	0.28943	0.20302	0.00011379	0.12744	0.81604	0.37444	1	7.8903e-05	5.0076e-13	1	1	1	0.51683	0.0084416	0.51492	0.70114	1	0.0032752	0.0036998
PTEN_DN.V2_UP	0.94773	0.66461	3.2353e-05	4.0935e-13	3.2403e-11	0.88592	1	1	1	1	0.33027	0.16957	0.64141	1	1	1	0.001649	1.0337e-15	4.0105e-17	0.00034478	1	0.6781	5.0746e-07	0.010711	0.83885	1	0.025188	1	1	1	0.21124	0.17089	0.076245	1	1	1	0.62081	3.2166e-05	4.3174e-15	1	0.10549	1	0.95295	0.010199	0.045809	0.96832	0.85651	0.009432	0.0041549
KRAS.600.LUNG.BREAST_UP.V1_DN	1	1	0.00013752	6.6074e-10	1.0394e-06	1	1	1	1	0.7692	0.49848	0.064147	0.17038	0.81574	1	0.66821	1.8267e-05	1.2974e-15	1.7206e-18	2.4242e-08	1	1	3.8323e-07	0.10414	0.11665	1	0.00057463	1	1	0.44307	0.045655	0.31694	0.00011929	0.039939	1	1	1	0.00082904	1.2262e-14	1	0.70999	1	1	0.00091971	0.4971	0.23083	1	0.0057498	1.5731e-06
GSE16385_ROSIGLITAZONE_IL4_VS_IFNG_TNF_STIM_MACROPHAGE_DN	0.12099	0.78799	0.001077	1.5654e-13	2.7244e-11	0.72596	0.87638	0.18714	1	0.72268	1	0.00091176	0.97639	0.53699	1	0.31156	0.097523	2.7664e-14	2.9413e-17	0.0052792	0.96184	0.94841	1.4804e-07	0.0023332	0.062412	1	1.2129e-05	0.21772	0.26455	0.90361	0.50501	0.10217	0.00018572	0.82193	0.59821	0.88085	0.40242	0.0001377	4.7678e-18	1	0.7996	1	0.28038	0.031132	0.41278	0.16426	1	0.35006	8.5693e-06
TTCYNRGAA_STAT5B_01	0.027764	0.4108	1.1708e-06	6.1875e-11	4.2359e-14	1	0.55811	0.034806	0.82851	0.32232	0.34959	0.017981	0.051142	0.19197	0.45688	0.97025	1.3521e-05	2.8117e-12	1.5597e-15	0.22353	0.32839	0.051092	1.5505e-09	0.0013133	0.20525	1	6.8356e-05	1	0.77935	0.95756	0.54025	0.030611	0.0010876	1	0.22548	0.53856	0.09972	1.1044e-05	8.4594e-14	0.64166	0.11007	0.69228	0.0002527	8.4191e-05	0.10446	0.094447	0.28105	0.02258	7.9728e-05
AMUNDSON_POOR_SURVIVAL_AFTER_GAMMA_RADIATION_8G	0.39561	1	4.5451e-06	6.3921e-10	8.9084e-19	0.46691	0.07435	1	1	1	1	0.00013468	0.25848	0.85251	0.63423	0.89503	3.8348e-05	3.1458e-08	3.0029e-09	3.1138e-05	1	0.056107	1.1789e-09	0.15472	0.83141	1	0.2139	1	1	1	0.015042	0.00013615	0.00047224	0.66975	0.53247	1	1	5.0433e-12	1.0064e-15	1	0.16929	1	0.026701	0.0013425	0.044777	1	0.24316	0.39086	2.4457e-05
GSE13411_NAIVE_BCELL_VS_PLASMA_CELL_UP	0.26183	0.64636	8.6123e-10	2.4002e-08	9.8911e-10	1	0.00052791	0.89099	0.40025	0.10062	0.1027	0.0001307	0.55194	0.43781	1	0.99109	1.7376e-09	3.4981e-15	9.2833e-11	0.022014	0.2544	0.14102	3.2844e-09	0.12316	0.31471	0.37012	0.28694	1	0.0006632	0.28431	0.036368	1.146e-05	0.031382	0.090863	0.2002	1	1	2.9868e-06	1.7416e-09	1	0.15602	1	2.1418e-09	2.9185e-05	1	0.78124	0.12345	0.013906	0.14444
GSE4748_CTRL_VS_CYANOBACTERIUM_LPSLIKE_STIM_DC_3H_UP	0.20724	0.12111	1.6151e-09	1.6702e-08	2.2036e-09	0.14905	8.0104e-05	1	1	1	0.0023268	0.013633	0.19166	1	1	1	3.4137e-09	7.2215e-18	1.5719e-11	0.00063566	0.46414	1	5.413e-09	0.0068148	0.3438	1	0.00023157	1	0.00078438	0.76889	0.85225	0.00067795	0.005939	0.056562	0.10749	1	1	0.00048606	5.1681e-10	1	0.0027888	1	1.0956e-06	1.8058e-09	1	0.0065004	0.54486	0.0064897	7.3592e-11
AMUNDSON_POOR_SURVIVAL_AFTER_GAMMA_RADIATION_2G	0.0007013	1	2.2148e-05	8.3103e-09	6.8799e-17	0.0061478	0.0024958	1	1	0.96761	1	0.12295	0.47736	0.31229	0.18416	0.0041838	7.3422e-11	2.2074e-11	9.0546e-09	0.0069384	1	0.17791	4.562e-10	0.24507	0.85	1	0.18712	1	0.092798	0.73605	0.00012327	0.0055803	0.15492	1	0.077827	1	0.26023	5.9653e-11	5.8954e-11	0.0029927	0.14528	0.14517	6.9341e-08	0.0038019	2.5729e-06	0.96832	0.78153	0.38094	0.0010336
NING_CHRONIC_OBSTRUCTIVE_PULMONARY_DISEASE_UP	0.10712	1	0.010161	8.6909e-07	1.2694e-07	0.85517	0.99662	0.18969	5.6969e-12	0.098654	1	0.0060183	0.60305	0.59542	0.01573	0.021532	0.021678	3.1284e-06	5.126e-05	0.23842	0.79027	0.018317	0.013724	0.048356	0.083074	1	0.036563	0.012021	0.45988	0.0092795	0.00257	0.71691	0.084613	1	0.82272	0.048435	1	0.00041319	6.1135e-07	0.39015	0.16551	9.2158e-07	0.42215	0.74903	0.00056861	0.057777	3.8781e-06	0.017834	0.012364
GSE22886_CTRL_VS_LPS_24H_DC_UP	0.061057	0.2761	5.4998e-10	5.915e-06	3.6474e-07	0.092229	0.89975	0.0069118	2.7698e-14	0.30903	0.39816	0.0016399	0.0022686	0.025069	1.9974e-05	3.3825e-05	3.3603e-05	2.3204e-06	0.0028887	0.026768	0.061524	0.14904	9.7031e-07	0.74761	0.2535	1	0.001058	0.0002094	0.27835	1	0.00090693	0.31545	0.45321	0.69333	0.00011606	0.0003212	1	0.0011751	0.00093787	0.40493	0.1017	0.47301	0.060979	0.48866	0.0098999	0.42169	5.6104e-13	0.59329	0.014995
GSE360_CTRL_VS_M_TUBERCULOSIS_DC_UP	0.0060777	0.81949	1.112e-05	6.9983e-05	2.6126e-05	0.052276	0.55831	0.21469	0.00035214	8.4775e-05	0.39816	0.014618	0.030722	0.0046039	0.00023454	0.0020813	0.00038783	0.00096934	0.0017578	0.28954	0.96184	0.027292	0.00056499	0.22034	0.95116	0.62762	0.0020731	0.11693	0.27835	0.9171	4.537e-05	0.019442	0.1065	0.16522	0.00247	0.095287	0.1501	0.0099488	0.014651	0.40493	0.26582	0.29832	0.0070411	0.29286	0.0019375	0.79926	1.3469e-08	0.019129	0.044704
GSE360_DC_VS_MAC_M_TUBERCULOSIS_DN	0.0060777	1	0.00169	3.862e-07	7.531e-09	0.092229	0.38066	0.70654	0.0009235	0.48829	0.85265	0.023356	0.41798	0.21038	0.00023454	3.3825e-05	1.3859e-05	2.0198e-07	3.8276e-06	0.19846	0.46414	0.28464	0.00022048	0.74761	0.57217	0.88156	0.0020731	0.23389	0.87755	1	0.04633	0.097092	0.24324	0.26119	0.072362	0.30206	0.86266	0.0011751	5.3083e-07	0.10926	0.17152	0.47301	0.34882	0.0084416	0.00079118	0.79926	7.7407e-06	0.098988	0.44121
GSE7460_TREG_VS_TCONV_ACT_WITH_TGFB_DN	0.020317	1	2.5321e-05	0.0072931	1.032e-05	0.97602	1	0.015133	3.2854e-07	7.5662e-05	0.85083	0.71988	0.044945	0.039404	7.3169e-06	0.045515	0.010384	7.2051e-05	0.010192	0.19413	0.6897	0.14809	0.0012966	0.44072	0.17312	0.20638	0.011774	0.23316	0.65088	0.0032336	0.14638	0.74061	1	1	1	0.17725	0.078353	0.00048606	0.013527	1	0.099888	0.0088263	0.7492	0.0079569	0.764	0.2874	1.1538e-08	6.7339e-06	0.4366
GSE2770_UNTREATED_VS_ACT_CD4_TCELL_6H_UP	0.73581	1	1.3664e-06	0.00058171	0.00043534	1	1	0.50436	1.3102e-05	0.7692	1	0.21229	0.0065265	0.0022451	0.01199	0.18042	0.00016184	0.026014	0.00091422	0.39879	0.2544	0.71482	0.003079	0.58432	1	0.37012	4.864e-05	0.02033	0.46169	0.1968	0.02752	1	0.57862	0.37503	0.63846	0.045133	1	0.0048244	0.001559	0.26613	0.099888	0.1712	0.7492	0.47798	0.20681	1	2.5562e-18	0.02849	0.81615
GSE2770_IL12_AND_TGFB_ACT_VS_ACT_CD4_TCELL_2H_UP	0.00048797	1	0.00058783	0.072129	4.8393e-07	5.3584e-08	0.23215	0.68561	0.4119	1	0.95503	0.86723	0.38057	0.0017967	1.2075e-09	3.1175e-06	1.301e-06	0.00059214	0.22509	0.00052655	0.2544	0.7146	0.0058335	1	1	1	0.10861	1	1	0.75909	0.05989	0.02354	0.42453	0.94989	0.49822	1	0.4185	3.3399e-06	0.00031794	0.0073704	0.15889	0.15875	0.0080446	0.0003972	0.017237	0.013569	3.2493e-05	0.55319	0.89752
GSE8921_UNSTIM_VS_TLR1_2_STIM_MONOCYTE_12H_DN	0.14715	0.52363	0.012501	0.00063318	1.4276e-07	0.0031345	0.0043796	0.12429	0.0053727	0.0028072	0.6901	0.36175	0.07016	0.0084631	1.8275e-07	0.00098176	5.5381e-06	8.5872e-08	0.036391	0.00027641	0.02538	0.0032895	0.00056499	0.98067	1	0.37012	0.0039093	0.42951	0.27835	0.60294	1.9571e-05	0.007342	0.24324	0.26119	0.23063	0.095287	1	0.0099488	0.0053022	0.00091473	5.6122e-05	0.021112	5.7438e-05	0.067082	0.020545	1	0.095669	0.068764	0.6945
GSE8921_UNSTIM_VS_TLR1_2_STIM_MONOCYTE_24H_DN	0.2113	0.81949	0.039239	0.013508	2.1874e-06	0.0013635	0.55831	0.21469	0.011826	0.5877	0.53646	0.2189	0.26315	0.0084631	2.2535e-08	5.0056e-11	3.3603e-05	4.2745e-05	0.05146	0.047315	1	0.28464	0.056809	0.22034	0.049072	1	0.012474	0.23389	1	1	1.9571e-05	0.31545	0.24324	0.057569	0.0087474	6.3151e-06	0.016686	0.0050889	0.0030689	0.17761	0.26582	0.021112	0.060979	0.29286	4.2559e-06	0.95201	0.0028453	3.3017e-06	0.82312
GSE3920_IFNB_VS_IFNG_TREATED_ENDOTHELIAL_CELL_UP	0.00012277	1	0.0040091	0.00050212	8.1937e-06	2.007e-05	0.85758	0.030435	0.006851	1	0.6901	0.011128	0.10672	0.039848	0.014677	0.0089807	0.018815	2.4165e-08	2.3565e-05	0.036988	0.56622	0.064145	0.080494	0.0082099	0.022804	1	0.010461	0.43771	0.034127	0.062212	0.026118	0.31654	0.020101	0.29692	0.12896	0.13303	1	0.15296	0.00063167	0.065288	0.014139	0.050497	0.031076	0.071608	0.014228	0.74882	0.52968	0.0030964	0.10038
GSE16450_CTRL_VS_IFNA_6H_STIM_MATURE_NEURON_CELL_LINE_DN	0.00029639	0.39473	0.0034452	0.00031481	0.0096497	0.02831	0.14982	0.015585	0.011826	0.058319	0.6901	0.00087158	0.011755	0.0012342	8.2624e-06	5.0239e-06	0.019257	8.317e-05	0.071865	0.40169	1	0.28464	0.0032581	0.98067	0.70427	0.37012	0.055545	0.020641	0.15665	0.12168	0.028848	0.007342	0.85097	1	0.6423	1	0.4265	0.018462	0.0089145	0.17761	0.17152	0.00015954	0.018043	0.0011722	0.040117	1	1.0405e-06	0.045953	0.11329
GSE16385_UNTREATED_VS_12H_ROSIGLITAZONE_IL4_TREATED_MACROPHAGE_UP	0.14715	1	0.00016152	0.022655	2.6126e-05	0.092229	0.74227	0.033681	0.0053727	0.023731	0.27766	0.0051717	0.0022686	0.00029573	4.7008e-05	5.0239e-06	2.1443e-06	1.0441e-05	0.071865	0.0015454	0.13257	0.027292	8.1236e-05	0.86577	0.83909	0.88156	0.0039093	0.92678	0.0066709	0.0034035	0.00021716	0.097092	0.85097	0.95377	0.31597	0.46434	0.26831	0.00022744	0.0017281	0.10926	0.0011528	0.021112	2.9215e-06	0.0045225	0.074311	0.28883	0.00062654	0.40923	1
GSE23984_CTRL_VS_HYPOCALEMIC_VITAMIND_ANALOG_TCELL_UP	0.29465	0.52363	0.00016152	0.057731	5.1257e-06	0.47532	0.38066	0.015585	0.002255	0.30903	1	0.45058	0.14435	0.014677	3.3112e-06	3.3825e-05	0.00038783	0.00030017	0.025063	0.12879	0.96184	0.14904	0.16837	0.86577	0.2535	0.88156	2.359e-05	0.0002094	1	1	0.04633	0.74582	1	0.95377	0.015626	0.46434	1	0.0050889	0.014651	0.018651	0.1017	4.9676e-05	0.018043	0.025628	0.0098999	0.59133	2.0318e-05	0.030261	0.9249
ZHOU_INFLAMMATORY_RESPONSE_FIMA_DN	1	0.012589	1.7743e-07	7.1949e-06	3.1886e-05	0.20874	0.019509	1	1	0.0022504	0.0019889	2.4438e-09	0.0007378	0.017135	1	0.90561	0.0006718	1.3793e-10	7.463e-17	0.10392	0.052294	1	1.8715e-07	0.0051705	0.0092289	0.90032	0.0001661	1	0.27145	0.29528	0.93349	0.00082918	0.00014695	0.009676	0.057807	0.92472	1	0.0069171	0.00016587	0.42541	0.90601	1	0.00011144	0.00051669	1	0.29151	0.71201	0.002087	0.00020962
HERNANDEZ_ABERRANT_MITOSIS_BY_DOCETACEL_2NM_UP	0.54396	0.63305	4.933e-06	1.3647e-05	5.3188e-08	0.90614	0.90655	1	1	0.70891	0.21806	8.0067e-06	0.27697	0.66406	1	0.89439	0.0029325	3.173e-08	9.739e-10	0.0080055	1	1	0.0001834	0.15813	0.1751	1	0.002076	1	0.81836	1	0.20428	0.0012152	4.8741e-06	0.16564	1	0.98405	1	0.0017545	3.4826e-11	1	0.61072	1	0.098538	2.5123e-07	0.10666	1	1	0.12624	0.00096107
GSE24634_NAIVE_CD4_TCELL_VS_DAY3_IL4_CONV_TREG_UP	0.493	1	4.9196e-07	5.1843e-06	4.4612e-06	1	0.082599	1	0.049323	0.0045761	0.00043481	8.3326e-10	0.028973	0.79918	1	1	0.2384	3.3013e-11	2.4512e-15	0.2846	0.2544	1	0.00053237	0.083721	1.5066e-05	0.62762	0.0036584	0.695	0.46169	0.11878	0.55262	0.064681	1.8764e-05	0.26052	0.7539	0.0945	0.078353	1.6048e-06	5.1681e-10	1	0.38719	1	0.016632	1.6464e-14	1	0.00039123	0.056994	7.1909e-08	7.681e-07
GSE9239_CTRL_VS_TNF_INHIBITOR_TREATED_DC_UP	0.91832	0.27405	1.3664e-06	6.2344e-05	1.032e-05	1	0.73788	1	1	0.0013913	0.068987	6.7414e-09	0.00029079	0.20424	0.26973	1	0.17005	0.00085871	4.8354e-05	0.2846	0.96184	0.71482	7.5531e-05	0.0068148	0.00021239	1	0.033237	0.0074465	1	0.30681	1.7523e-05	0.0022469	0.0029099	0.51985	0.31028	0.67438	0.0062772	0.00048606	1.8485e-07	1	0.029396	1	0.081775	1.8058e-09	0.88823	0.014861	0.09215	0.0037547	0.04274
GSE26156_DOUBLE_POSITIVE_VS_CD4_SINGLE_POSITIVE_THYMOCYTE_UP	0.094082	1	0.021537	4.6739e-08	7.5374e-10	0.97602	0.0042031	1	1.172e-06	0.30294	0.0051062	0.00040724	0.40806	1	1	1	0.050006	3.3013e-11	7.6167e-14	0.078	1	0.026796	0.02905	0.58432	0.69828	1	9.0376e-06	1	0.27745	0.43726	0.0057394	0.17693	0.005939	0.51985	0.069967	0.045133	0.14921	1.6048e-06	4.0418e-09	1	0.96396	1	0.11402	5.6288e-09	0.88823	0.014861	0.033844	0.18411	0.0076703
GO_EXTRACELLULAR_MATRIX_STRUCTURAL_CONSTITUENT	0.31751	1	0.84246	6.0513e-13	2.8785e-12	1	1	1	1	1	1	0.57922	1	1	1	1	0.28283	2.6711e-05	2.1218e-08	1	1	1	0.19932	1.4078e-14	1	1	1	1	1	1	0.38232	6.3728e-06	0.00012081	0.71623	1	1	1	0.70068	4.6146e-17	1	1	1	1	1	2.4964e-10	0.9651	1	0.79814	0.025232
GO_PROTEIN_TYROSINE_KINASE_ACTIVITY	0.88349	1	3.7811e-05	3.7703e-13	1.4212e-11	1	0.57469	0.70512	1	0.085979	0.49363	0.049246	0.19962	0.12671	0.31342	0.74519	6.5586e-07	1.6327e-16	2.5263e-17	0.018249	0.89295	0.86006	2.8158e-06	3.6527e-07	0.36883	1	0.042612	1	0.020333	0.76889	0.012151	0.057834	0.0012903	0.85505	0.64695	0.1881	1	0.0047775	5.4226e-13	0.82417	0.56314	1	0.0095396	0.00012047	1	0.43912	1	3.4704e-06	7.8948e-06
LIEN_BREAST_CARCINOMA_METAPLASTIC_VS_DUCTAL_UP	0.7594	1	0.00093271	6.2701e-06	4.8254e-20	0.0017299	1	1	1	1	1	1	1	1	1	0.0051225	2.8548e-20	1.8726e-29	9.7119e-09	1.1666e-06	1	0.59576	0.061161	0.92534	1	1	0.11198	1	1	1	0.34109	0.0082169	0.091308	0.33913	0.52008	1	1	0.0060389	4.0875e-07	1	0.3898	1	0.11811	0.29051	0.0070609	1	1	0.99248	1
GO_MUCOPOLYSACCHARIDE_METABOLIC_PROCESS	0.055598	1	0.54225	1.5571e-13	8.39e-12	0.27142	1	1	1	0.94238	1	0.018518	1	0.96275	0.99546	0.7199	0.068586	1.1833e-05	4.496e-09	0.16271	0.58137	1	0.35187	3.9814e-07	0.33151	1	0.00024386	0.1359	0.99043	1	0.19178	0.055341	8.4626e-05	0.94934	1	1	1	0.0037523	1.6474e-17	1	0.62358	1	0.056964	0.0010151	0.3112	0.31064	1	0.021398	0.00015859
PID_SYNDECAN_1_PATHWAY	0.40479	1	0.3834	1.0516e-11	1.676e-14	0.76043	1	1	1	1	1	0.45824	1	1	1	0.76541	0.011093	0.013933	2.3925e-06	0.065854	1	1	0.19092	9.8839e-08	1	1	0.53077	1	0.54072	1	0.38044	0.0014633	0.068854	0.16348	1	1	1	0.020175	3.9723e-12	1	0.76484	1	0.8794	1	1.2238e-10	1	1	0.78366	0.42092
GO_COLLAGEN_FIBRIL_ORGANIZATION	0.73028	1	0.70987	2.943e-18	1.2548e-19	1	0.74227	1	1	1	0.99979	0.062539	1	0.91552	1	0.8545	0.75809	0.0014511	6.9112e-09	1	1	0.97935	0.89175	2.3866e-11	1	1	0.56696	1	0.87755	1	0.61517	5.7246e-06	0.18703	0.82641	1	1	1	0.020563	5.0135e-18	1	0.66323	1	0.65948	0.8489	5.3771e-09	0.49188	1	1	0.11786
KYNG_DNA_DAMAGE_DN	0.04982	0.95743	0.017379	9.5342e-10	9.6597e-17	0.0052498	0.22633	0.89099	0.14666	1	1	0.13133	0.29248	0.0061011	0.0002989	0.0029489	1.1388e-06	2.9253e-16	5.6413e-08	0.0011625	0.2544	0.48292	0.1457	0.041434	0.65975	1	1.0911e-07	0.41578	0.14914	0.57348	0.00059382	0.61374	0.017344	0.50546	0.72052	0.44686	1	0.0003591	4.87e-09	0.00062107	0.67422	0.44107	0.0073552	0.006034	1.6381e-08	0.2716	0.046717	0.54378	0.29703
GO_PLATELET_ALPHA_GRANULE_LUMEN	1	0.76598	0.0016586	2.4612e-19	1.0951e-16	1	1	1	1	1	1	0.20211	0.99186	1	1	1	0.96525	0.00037886	3.3149e-10	1	1	0.70603	0.054765	1.1492e-06	0.65419	1	7.5499e-05	0.15924	1	1	0.36659	0.72038	0.00076845	1	1	1	1	0.018919	2.9157e-12	1	1	1	1	0.5038	0.28454	1	0.89713	0.41338	0.018905
GO_REGULATION_OF_JNK_CASCADE	0.50594	0.5101	0.00010564	1.6682e-06	9.6716e-08	0.8769	0.086872	1	1	1	0.49959	0.097906	1	0.87932	0.23335	1	0.047836	1.6056e-10	5.8257e-15	8.4869e-06	1	1	0.0004712	0.10252	0.33581	1	0.0083268	1	0.0013514	0.44282	0.14354	0.0032718	1.6964e-07	0.58874	0.60448	1	0.54073	8.9096e-05	8.4242e-09	1	0.17978	1	0.0028138	1.6171e-05	0.92321	0.063354	0.49114	0.023741	5.8363e-05
GSE26928_NAIVE_VS_EFF_MEMORY_CD4_TCELL_DN	0.03739	1	0.0015687	4.3187e-05	8.5715e-12	0.0015529	0.48012	0.62064	1	0.37513	1	0.010911	0.31603	0.013195	0.018288	0.046623	0.00030898	1.1533e-07	3.0674e-05	1.7031e-06	0.94625	0.019953	0.0086196	0.16408	0.029425	0.88156	0.031957	0.014954	0.62189	0.52728	1.1149e-08	0.0050397	0.17824	0.91531	0.98259	0.85909	1	1.5165e-06	1.7088e-11	0.069603	0.076518	1	2.7508e-08	0.000452	0.15731	1	0.00052917	0.0016114	0.044986
REACTOME_COLLAGEN_FORMATION	0.24196	1	0.81022	3.0067e-16	9.8283e-17	1	1	1	1	1	1	0.38215	1	1	1	0.74602	0.32065	0.00030255	2.304e-09	0.48332	1	0.72024	0.34588	1.2628e-10	1	1	0.54899	1	1	0.93592	0.41896	0.00080078	0.032091	0.27998	1	1	1	0.0093519	5.2305e-15	1	0.35719	0.85943	1	1	7.0875e-14	1	1	1	0.13025
KRAS.LUNG.BREAST_UP.V1_UP	0.09653	1	0.095786	2.1154e-08	4.193e-16	0.76483	1	1	1	1	1	0.76578	0.94959	0.81893	1	0.92424	7.223e-08	6.4431e-15	2.8925e-12	0.54586	1	1	7.6811e-09	0.16007	0.97947	1	0.014704	0.58696	0.61013	1	0.52589	0.43041	0.32836	1	1	1	1	0.066154	2.3869e-11	1	1	1	0.96413	0.46664	0.022384	1	1	1.3632e-06	0.0020302
WAMUNYOKOLI_OVARIAN_CANCER_GRADES_1_2_DN	0.89362	0.66595	8.0578e-07	5.0039e-16	6.0618e-12	1	0.76858	1	1	0.91603	0.39184	4.4651e-07	0.72901	1	1	1	1	7.6695e-10	2.3269e-16	0.20101	1	1	0.0053584	7.076e-08	0.0017878	1	0.0050438	0.5911	0.16368	1	0.38321	0.46307	1.0205e-06	0.36702	0.98259	1	1	0.00022847	1.1391e-13	1	1	1	0.034588	0.00045361	0.040641	0.33114	1	0.31863	0.001107
WIERENGA_STAT5A_TARGETS_GROUP1	0.011203	1	0.002336	2.4429e-08	1.5013e-10	0.039339	1	1	1	0.46284	1	0.58938	0.46874	0.27505	0.52154	0.21141	9.6591e-06	3.5898e-11	0.00070518	0.0043202	1	1	1.5917e-08	0.22594	0.24391	1	0.0024451	1	1	0.27556	0.12087	3.9461e-05	0.0035913	0.59868	0.99519	1	1	6.1989e-06	1.8782e-14	1	0.021534	0.57274	0.25195	0.0074731	0.92359	0.21004	0.80463	0.59041	0.006502
GO_PLATELET_ALPHA_GRANULE	1	0.99479	0.00095817	1.5367e-23	1.9444e-20	1	1	1	1	1	1	0.062273	0.86837	1	0.98593	1	0.99395	5.8135e-05	1.4819e-12	0.67892	1	0.87707	0.01288	1.593e-08	0.75493	1	3.0393e-05	0.31982	0.77443	1	0.52074	0.63785	0.00035272	1	1	0.6348	1	0.044006	9.3306e-15	1	1	1	0.61289	0.65195	0.1696	0.95201	0.81478	0.081422	0.0036927
GO_REGULATION_OF_PHOSPHOLIPASE_ACTIVITY	0.70024	1	0.0019576	5.0074e-12	5.2645e-10	0.94418	0.74949	1	1	0.72393	1	0.0083674	0.69125	0.92233	1	1	0.036372	1.8106e-06	7.8272e-13	0.18512	1	1	6.2603e-05	0.0024394	0.38863	1	0.00045261	0.56388	0.37621	1	0.35386	0.28891	0.00023728	0.34749	1	0.47774	1	9.0093e-06	6.9436e-18	1	0.42168	1	0.093403	0.18234	0.21041	1	1	0.10508	0.00024216
GSE17974_CTRL_VS_ACT_IL4_AND_ANTI_IL12_6H_CD4_TCELL_UP	0.11317	1	0.00091941	4.0804e-08	5.3185e-10	0.11901	0.69587	1	1	0.17361	0.63338	0.00075093	0.14435	0.73565	1	1	0.003475	9.7414e-17	5.7157e-15	0.0098088	0.6897	1	4.1822e-05	0.27506	0.0056912	0.62762	5.5083e-07	1	0.013989	0.89525	0.80365	0.043487	0.027097	0.046661	0.68714	0.88085	0.58479	4.542e-05	7.7907e-15	1	0.65819	1	0.014796	3.3557e-12	0.84895	0.00182	0.59809	6.7774e-05	2.762e-10
GSE3982_MAST_CELL_VS_MAC_DN	0.47136	0.80109	1.8831e-05	1.3987e-06	1.2908e-16	0.0055427	0.040014	0.013296	1	1	0.95503	0.49984	0.92094	0.054372	0.029085	0.0003121	2.0603e-09	4.9002e-15	0.00034109	0.00052655	0.96184	0.063823	2.3175e-10	0.96572	1	1	3.539e-07	0.42053	0.45491	1	0.023564	0.15531	0.21937	0.36702	0.2074	1	1	3.3399e-06	5.9436e-09	0.05357	0.15889	1	1.4801e-06	1.0926e-08	0.19149	0.027549	0.38653	0.014945	0.14918
GSE22886_IGM_MEMORY_BCELL_VS_BLOOD_PLASMA_CELL_UP	0.82867	0.96748	4.1685e-08	4.5987e-11	5.0045e-10	1	0.53966	0.69302	1	0.1102	0.064855	0.00064282	0.57564	0.78414	1	1	0.045461	7.324e-14	2.2886e-18	0.073486	0.6897	1	2.2349e-05	0.0012442	0.0020167	1	0.11287	1	0.037045	0.298	0.040446	0.00028472	2.0416e-06	0.51324	0.85315	1	1	2.8009e-05	3.8472e-11	1	0.81283	1	0.0017955	6.034e-06	1	0.41768	1	0.025547	0.000824
GO_REGULATION_OF_CELL_SHAPE	1	1	8.5904e-11	5.637e-12	4.5503e-15	0.089161	0.018848	1	1	0.21022	0.47317	0.10855	0.62373	1	0.42722	1	1.708e-06	1.7474e-13	4.8254e-11	0.68852	1	0.67065	2.4928e-08	0.0016843	0.1759	0.94032	0.0015239	0.86496	0.60322	0.83988	0.13928	0.00068127	4.1962e-05	1	1	1	0.61803	0.007981	6.2421e-18	1	0.47136	1	6.4119e-06	0.0001592	0.94301	0.79497	0.6854	0.00024945	0.016481
REACTOME_EXTRACELLULAR_MATRIX_ORGANIZATION	0.18762	1	0.44372	2.6969e-18	1.05e-24	1	1	1	1	1	1	0.24255	1	1	1	0.79089	0.42668	0.0020067	1.1306e-09	0.39881	1	0.95218	0.03286	1.9498e-10	0.72104	1	0.496	1	0.86326	1	0.27074	0.0002142	0.057109	0.37503	1	1	1	0.00039316	9.1117e-17	1	0.42629	1	1	1	1.8687e-14	1	1	0.94037	0.19914
VANHARANTA_UTERINE_FIBROID_DN	0.90459	1	0.0029681	2.9765e-12	3.3966e-10	0.96795	1	1	1	0.6158	0.64779	9.7915e-05	0.89484	0.955	1	1	0.021586	5.4878e-15	5.7017e-16	0.20827	0.67264	1	0.12474	0.029257	0.036357	1	2.886e-07	1	0.0052618	1	1	0.33945	2.622e-05	0.85505	1	1	1	0.00026912	5.0566e-16	0.8513	0.24768	1	0.20445	0.028268	1	0.59133	1	0.019179	3.0302e-05
GSE3982_NEUTROPHIL_VS_BCELL_UP	0.60834	0.81541	2.5321e-05	8.5225e-07	2.1937e-13	0.76483	0.37833	1	1	1	1	0.35039	0.32965	0.48038	1	0.3562	4.9475e-06	1.8082e-09	6.4121e-08	4.6798e-06	0.2544	0.71482	2.0389e-08	0.21632	1	1	0.0036584	1	0.87735	1	0.35586	0.01833	0.10291	0.69309	0.40968	1	1	4.0378e-10	5.1681e-10	1	0.16915	1	0.0064376	1.1459e-06	0.88823	0.06029	0.93484	0.02849	0.23543
GSE22886_NAIVE_VS_IGM_MEMORY_BCELL_UP	0.25634	0.24768	0.001077	7.1226e-09	2.3792e-09	0.72596	0.072134	0.66962	1	0.13565	0.80954	5.6636e-05	0.0076324	0.010284	0.4126	0.9055	0.063113	6.8337e-11	7.7405e-09	0.36777	0.6897	0.94841	0.00037248	0.010872	0.0016107	0.88156	4.8817e-06	1	0.034773	1	0.020901	0.00020265	0.00098137	0.66283	0.93546	1	1	0.02518	2.6004e-06	1	0.24172	1	0.00037733	0.0003292	1	1	1	7.7996e-06	1.1855e-06
LINDVALL_IMMORTALIZED_BY_TERT_DN	0.72177	1	0.012614	5.0832e-22	4.0236e-27	0.48533	0.89975	1	1	1	1	0.0065888	1	1	1	0.19372	0.0025907	2.9304e-12	3.1635e-17	0.18904	1	1	0.23879	4.8628e-13	0.0091698	1	0.0046174	1	1	0.69532	0.00044527	5.206e-05	9.4096e-07	0.95057	1	1	1	0.028202	1.3142e-18	1	1	1	0.94553	0.39208	4.851e-09	0.27405	0.31669	0.7127	0.00027614
GSE26495_PD1HIGH_VS_PD1LOW_CD8_TCELL_DN	0.15945	1	1.8231e-05	2.9755e-08	1.9818e-12	1	1	1	1	0.65659	0.673	0.00032627	0.21581	0.92233	1	1	0.0088481	5.6118e-11	9.2572e-15	0.0047253	1	1	2.8975e-07	0.11734	0.28135	1	2.5419e-05	1	0.36656	0.60294	0.19781	0.0002552	0.0014919	0.54316	1	1	1	1.1042e-05	2.1008e-14	1	0.054505	1	0.066268	0.012055	1	0.18841	1	0.048577	0.0038193
GO_NEGATIVE_REGULATION_OF_DEFENSE_RESPONSE	0.16052	1	4.8156e-07	6.6074e-10	2.4052e-13	0.17673	1	0.59929	1	1	1	0.18776	1	0.70494	0.88708	0.93137	2.8171e-07	9.7658e-15	2.0249e-07	0.00014158	0.72347	0.093072	4.6051e-17	0.050563	1	1	3.8117e-06	0.59157	0.017155	1	0.065852	0.94799	0.005694	1	1	0.94326	1	1.007e-07	2.152e-17	1	0.028314	0.89972	0.0043838	1.2182e-05	0.95925	0.57774	0.11857	0.053881	0.00039538
IL2_UP.V1_UP	0.21528	1	0.00029782	5.8113e-08	1.9294e-16	0.26708	1	1	1	0.66632	1	0.18776	1	0.81073	0.25212	0.00014582	1.5136e-10	8.9092e-20	5.5137e-08	5.0169e-06	0.94526	0.051587	1.9712e-08	0.92204	0.35681	1	0.00077654	0.888	0.41688	0.2407	0.014957	0.013346	0.61856	1	0.88664	1	1	2.6795e-10	3.1066e-09	1	0.0038555	0.005096	0.00064241	0.0018263	0.087604	1	0.95832	0.0026904	0.042892
GO_REGULATION_OF_PHOSPHATIDYLINOSITOL_3_KINASE_SIGNALING	1	1	2.5237e-07	9.0499e-17	1.4767e-14	1	0.47463	1	1	1	0.83073	3.2668e-08	0.14842	0.29273	1	1	0.0030224	6.0696e-12	2.4932e-16	0.011328	0.45964	0.94651	2.0724e-10	5.0163e-07	0.17197	1	0.00010768	1	0.00045294	1	0.085506	0.044016	1.1931e-06	0.61958	1	0.44305	1	0.00021113	8.9627e-15	1	0.97769	1	0.0090955	0.01699	0.78051	0.78346	1	0.0078546	1.2902e-05
GSE10325_BCELL_VS_MYELOID_UP	0.0018514	0.77803	1.7107e-10	1.2866e-16	2.1352e-16	0.07207	1	0.65804	0.78585	0.61274	0.64095	0.46541	0.27251	0.23454	0.63596	0.010079	1.6086e-13	2.4753e-21	1.8422e-07	0.76061	0.6897	0.13525	1.8929e-22	0.11493	0.29972	0.62762	0.0011828	1	0.00018798	0.27273	0.032461	0.097876	0.39995	0.65778	0.35577	0.88085	1	2.5216e-08	5.3423e-17	1	0.50874	0.42404	0.11387	0.17119	0.97885	1	0.0016471	2.9467e-06	1.2182e-07
GARY_CD5_TARGETS_UP	6.8815e-05	0.51462	6.1666e-08	1.6976e-05	1.0821e-10	0.0091908	0.00020092	0.0031983	1.0988e-06	8.0982e-05	0.029677	2.122e-05	2.874e-06	5.9932e-08	1.7322e-17	5.4494e-05	6.4625e-14	2.5572e-08	0.0079035	0.24541	0.24966	0.018022	3.3745e-12	0.82181	0.66744	0.44136	2.0593e-05	4.7248e-06	0.0043599	0.99952	0.0014058	0.071283	0.35222	0.61342	0.01966	0.0052171	9.0445e-05	1.958e-12	3.9827e-07	0.39667	0.020014	0.00012413	5.6079e-11	0.052522	0.73193	0.79838	1.2443e-12	0.0030079	0.064925
GSE360_LOW_DOSE_B_MALAYI_VS_M_TUBERCULOSIS_DC_UP	0.035272	0.51925	1.0018e-05	6.6225e-10	1.7162e-08	0.23256	0.73788	1	0.049323	0.055904	0.020841	0.0001009	0.32965	0.69832	0.1927	0.026365	4.9475e-06	1.8082e-09	7.7367e-10	0.19413	0.6897	0.49349	2.6573e-05	0.048356	0.17312	0.88156	4.864e-05	0.695	1	0.43726	0.00041461	0.30629	0.005939	0.056562	0.22548	0.17725	0.0062772	1.2749e-05	1.0656e-06	0.3947	0.099888	0.0088263	0.20689	0.28661	0.00028955	0.2874	1.0912e-07	0.0037547	0.0040273
GO_ENDOSOMAL_PART	0.18734	0.005238	1.5654e-19	2.1778e-07	5.6725e-15	0.5351	3.3331e-08	1	0.95094	0.076077	0.052909	8.8161e-05	0.00026796	1.1196e-07	0.008924	0.40945	3.3077e-07	3.9691e-12	7.1708e-08	4.0478e-08	0.0026762	0.31832	5.0682e-13	1	0.092646	1	0.014502	1	0.33013	0.75642	0.00020985	0.075353	0.00054343	5.8295e-05	0.23787	0.013337	0.29413	7.6723e-06	2.4945e-11	1	0.31948	1	1.0373e-08	3.6012e-10	1	0.59133	6.6627e-07	0.0023146	0.03843
GSE3982_BCELL_VS_TH1_UP	0.72749	0.1865	1.4537e-07	5.5249e-10	5.179e-09	1	0.54512	1	1	0.0012739	0.39115	4.4136e-05	0.0060702	0.013195	0.92806	1	0.00014741	2.5335e-11	3.1658e-11	0.52387	0.96184	1	4.7954e-09	0.0013289	1.3663e-05	0.62762	0.0191	0.42951	0.27622	0.19347	0.042692	0.061476	0.020223	0.09706	0.10368	0.29953	0.14921	0.0045436	1.6178e-12	1	0.68665	1	0.39995	0.003952	0.75683	1	0.13937	0.00013686	0.00018401
GSE16450_CTRL_VS_IFNA_6H_STIM_MATURE_NEURON_CELL_LINE_UP	0.71818	0.65193	1.3101e-08	9.2139e-08	5.6575e-07	1	0.88987	1	1	0.28467	0.036846	1.4752e-06	0.31264	0.95882	1	1	2.4303e-05	5.4008e-11	3.696e-15	3.202e-05	0.6897	0.95218	1.6077e-08	0.00020953	0.16268	0.88156	0.0016411	1	0.15365	1	0.34109	0.44631	0.00023528	0.82641	1	1	0.26042	1.2943e-08	7.0889e-16	1	0.95638	1	0.24634	3.2591e-11	1	0.1033	1	0.0017752	2.9619e-05
GO_VACUOLAR_MEMBRANE	0.081361	0.00043597	6.1922e-21	2.3833e-07	1.7483e-15	0.65089	5.1491e-07	0.93076	0.76098	0.010839	0.19563	1.0406e-06	1.8199e-08	4.7982e-15	5.99e-07	0.19692	3.4217e-08	2.4664e-12	1.1613e-07	1.4986e-07	0.00072674	0.3645	2.1769e-10	0.93099	0.0016107	0.88156	0.00090274	1	0.38518	0.80057	5.6056e-06	0.0020972	0.00024443	8.1371e-05	0.023314	0.00034383	0.023551	1.4524e-08	3.5455e-12	1	0.1066	1	1.2103e-08	6.1417e-16	1	0.026009	3.2778e-09	7.1004e-06	0.11714
JNK_DN.V1_UP	0.30355	1	0.062872	3.6073e-14	5.811e-13	0.92426	1	1	1	0.55745	0.91479	0.25186	0.57409	0.48067	1	0.36584	0.00061012	1.385e-13	3.5452e-12	0.091902	1	1	1.274e-09	1.2857e-05	0.078506	1	1.0888e-07	1	0.13349	0.2407	0.55473	0.10819	0.0014003	0.32366	0.98259	1	1	1.1393e-05	6.1669e-16	1	0.47181	1	0.28252	0.012709	0.36994	0.52496	1	0.00076352	5.933e-09
HUTTMANN_B_CLL_POOR_SURVIVAL_UP	0.017744	0.21748	5.3693e-08	1.3965e-10	5.4043e-14	1	1	0.91947	0.00057309	0.047474	0.5501	0.00058697	0.0011301	0.0057558	1.8872e-09	0.10884	3.5395e-08	6.2459e-09	1.2417e-06	0.099268	0.71949	0.14678	5.6113e-13	0.26484	0.00069691	0.69003	3.4962e-05	0.12776	0.58836	1	0.00087867	0.29801	0.0075398	1	1	0.024512	4.2475e-08	6.8706e-12	2.7221e-13	1	0.40299	0.31483	0.68751	6.045e-08	1	0.1206	9.6082e-09	2.5411e-05	0.0047373
BOQUEST_STEM_CELL_CULTURED_VS_FRESH_DN	1	0.65193	0.0009871	4.8552e-11	3.5362e-09	1	1	1	1	1	1	2.9642e-05	0.95641	1	1	1	0.87546	1.7737e-07	5.5729e-14	0.3361	1	1	0.01337	0.00017343	0.2087	1	6.8907e-06	1	0.11742	1	0.95033	1	2.804e-08	0.75553	1	0.77019	1	0.030395	2.0662e-12	1	1	1	1	0.71468	0.76643	0.79838	0.92272	0.11727	1.0972e-06
GSE7460_FOXP3_MUT_VS_HET_ACT_TCONV_UP	0.91073	0.1865	4.6109e-09	7.3847e-07	2.1035e-11	0.7592	1	1	0.62244	0.11443	1	0.04997	2.6468e-05	4.8563e-07	0.084356	0.83058	0.0028122	2.335e-08	5.0347e-08	0.28129	1	0.95218	2.3055e-07	0.21109	0.026871	1	0.01111	1	0.65088	0.59566	0.026118	0.088051	0.23054	0.51937	0.21885	0.29953	0.0776	1.1564e-05	5.1541e-12	1	0.54104	1	0.89138	1.3067e-07	1	0.05886	0.032027	0.000277	0.22842
GO_REGULATION_OF_LIPASE_ACTIVITY	0.40297	1	0.0069034	2.9564e-10	5.6815e-09	0.92426	0.92345	1	1	0.5877	0.86268	0.0096656	0.42612	0.85653	1	1	0.14734	7.7102e-06	6.4772e-10	0.20907	1	1	5.9921e-05	0.0019319	0.19423	1	3.6279e-06	0.16092	0.52653	1	0.34109	0.36353	0.0010212	0.53483	1	0.42478	1	6.577e-05	6.1994e-17	1	0.62679	1	0.27382	0.29051	0.24037	1	1	0.02654	0.00013597
GSE22886_NAIVE_CD4_TCELL_VS_NKCELL_UP	0.18443	0.17434	0.0011686	7.3094e-06	6.5971e-05	0.58145	0.877	1	0.14666	0.0033271	1	0.09241	0.01388	0.019013	0.045199	0.67632	0.00010892	4.663e-09	1.3828e-06	0.040681	0.96184	0.95218	0.0010049	0.71254	0.065154	0.88156	0.15226	1	0.64394	0.01443	2.6524e-05	0.051978	0.054368	0.82641	0.13649	0.085609	0.61049	2.3092e-05	1.5349e-05	1	0.0022784	0.65761	0.70283	0.00077791	0.57608	9.9438e-06	0.0078666	0.022357	0.095054
GO_ENDOCYTIC_VESICLE_MEMBRANE	0.68183	1	3.3989e-18	7.3752e-11	3.2768e-16	0.82023	0.95714	1	0.95685	1	1	0.85526	0.41807	0.13952	0.57239	0.97745	2.6133e-06	7.2178e-11	5.3524e-07	0.0042439	0.75882	0.46809	6.3595e-14	0.63516	0.62342	1	0.072993	1	1	1	0.73598	0.74213	0.0091899	0.69719	1	0.52295	1	9.8308e-07	9.8635e-14	1	0.86979	1	0.34207	0.01953	1	1	0.058478	0.24252	0.054821
GO_POSITIVE_REGULATION_OF_LIPID_METABOLIC_PROCESS	0.1483	1	0.00043667	8.8e-05	8.205e-06	1	1	1	1	0.71812	1	0.0027871	0.1947	0.54404	1	1	0.63483	4.529e-06	7.923e-10	0.29095	0.68717	0.32696	0.0022007	0.17463	0.70427	1	4.6481e-16	0.10257	0.54173	1	0.38647	0.97879	0.13582	0.89158	1	0.20053	1	0.1902	2.7627e-06	1	0.070696	1	0.0288	0.0006832	1	0.46177	0.16391	0.00012809	8.5576e-05
GO_VESICLE_MEMBRANE	0.23777	0.40725	7.8986e-14	2.7813e-08	7.0475e-14	0.2368	0.0028112	1	1	0.24488	0.89031	0.0073607	5.5914e-05	3.4675e-07	0.0028059	0.74464	6.1339e-05	5.9755e-10	1.6127e-10	2.6185e-05	0.46414	0.42943	7.2188e-08	0.01093	0.038574	1	0.0021364	1	0.55823	1	0.00033048	0.013035	6.9626e-05	0.0045699	0.6383	0.013684	0.4872	1.7698e-06	1.783e-18	1	0.00091889	1	0.00013727	9.3209e-05	1	0.80789	0.00018531	1.7969e-08	0.033466
GSE2770_UNTREATED_VS_ACT_CD4_TCELL_48H_DN	0.32568	0.76305	0.013719	0.0071253	0.00018045	0.94054	0.2078	0.095881	1	0.00014189	0.0014517	3.4329e-06	0.25731	0.61879	0.60913	0.96795	0.34748	0.0010196	0.0015211	0.6225	0.95388	1	0.00076106	0.1747	0.032819	1	0.056792	1	0.25354	0.54153	0.29133	1.9828e-07	0.00078229	0.045124	0.17354	0.87606	0.028453	4.1184e-05	0.00034601	1	0.081131	1	1.4044e-06	9.9681e-12	1	0.75067	0.23832	0.017455	1.5988e-05
GEORGANTAS_HSC_MARKERS	0.011945	0.96748	2.9619e-05	2.6326e-10	4.0245e-09	1	1	0.47704	1	1	0.673	1.5385e-05	0.07255	0.1012	0.10202	1	0.488	2.3354e-07	2.4435e-11	0.053561	1	1	4.3354e-09	0.17646	0.29469	1	0.001026	1	0.021293	1	0.43472	0.67152	0.0016807	1	1	1	1	0.00036628	6.2296e-13	1	0.72117	1	0.34998	0.00023331	0.46843	0.92962	0.30506	0.024396	2.2513e-08
PEDERSEN_METASTASIS_BY_ERBB2_ISOFORM_7	7.137e-05	0.069189	2.9875e-08	6.0616e-05	7.8338e-15	4.9385e-12	0.60193	0.038439	1	0.080863	0.035201	0.00010357	6.2473e-10	1.013e-08	4.176e-07	8.9957e-07	8.6831e-07	1.2382e-09	2.3709e-05	3.2328e-09	0.12979	0.0013582	0.18789	0.00046313	3.2118e-05	0.28431	0.039485	0.76366	0.51487	6.5121e-05	1.5863e-07	5.0822e-14	0.0012313	0.1067	0.88448	1	1	2.2952e-08	4.6196e-12	2.2832e-09	1.874e-09	0.30114	2.3349e-07	0.001552	8.9653e-13	0.25331	0.85683	5.7795e-06	0.16103
GO_NEGATIVE_REGULATION_OF_CATALYTIC_ACTIVITY	2.0557e-07	1	1.3173e-08	1.8144e-18	1.2452e-22	1.7843e-07	0.044819	0.12301	0.14994	0.50329	0.96183	2.994e-07	8.8644e-05	1.0894e-05	5.0199e-09	1.7468e-05	8.2497e-07	5.2267e-15	2.6804e-20	3.2499e-06	0.14777	8.7993e-05	0.0010781	0.026583	0.025221	1	4.6404e-11	0.071171	0.011027	0.30681	0.0051454	0.28223	4.9002e-07	0.032929	0.061038	0.0032179	1	5.5576e-08	1.2092e-18	0.00091473	3.0178e-09	0.00011908	6.6557e-06	0.008919	4.5296e-08	0.091294	0.00014264	4.9166e-06	2.1129e-05
GO_MULTICELLULAR_ORGANISMAL_HOMEOSTASIS	1	0.98231	3.2821e-09	1.0745e-07	2.8515e-07	1	0.0034253	1	1	0.23916	0.78298	0.00019177	0.17207	0.78555	1	1	0.0076013	8.9441e-15	1.468e-17	3.562e-06	0.17556	1	0.00061621	0.0034861	0.0062578	1	0.0062107	0.221	0.14738	1	0.074802	0.11421	6.5369e-06	0.18126	0.98259	1	1	0.14366	3.4381e-11	1	0.50968	1	0.0055254	6.4965e-05	1	0.17579	0.4177	0.00019683	0.0004845
GO_PEPTIDYL_TYROSINE_MODIFICATION	1	1	2.6511e-07	5.4506e-15	2.5451e-14	0.80568	0.82843	0.99087	1	0.25957	0.29668	0.037604	0.11093	0.083867	0.42722	0.94483	3.3104e-07	3.7894e-17	1.1738e-17	0.0072065	0.93757	1	3.9042e-09	9.9677e-08	0.45106	1	0.044414	1	0.028012	0.67749	0.022298	0.046024	0.0054562	0.78745	0.87218	0.1308	1	0.0043873	6.1693e-14	0.94344	0.6263	1	0.022602	6.2995e-05	0.81556	0.34856	1	2.6036e-06	2.3937e-05
TAKEDA_TARGETS_OF_NUP98_HOXA9_FUSION_6HR_UP	0.58557	1	8.7718e-06	2.5634e-05	7.8616e-09	0.93451	0.69587	0.98648	1	0.75489	0.64095	0.0001307	0.31985	1	1	1	0.010089	9.9262e-11	3.9223e-15	0.057487	0.75491	0.9466	0.00026974	0.18149	0.33507	1	0.0072396	1	0.00089109	0.15377	1	0.036315	0.020902	0.79907	0.88064	1	1	0.0066699	2.3892e-09	1	0.3986	1	0.0029582	2.0412e-06	1	0.79899	1	0.053879	3.6041e-06
GSE1460_INTRATHYMIC_T_PROGENITOR_VS_NAIVE_CD4_TCELL_CORD_BLOOD_DN	0.28406	0.071631	0.00030982	2.858e-07	1.4358e-08	1	0.54512	0.11779	0.62244	0.033817	0.39115	0.00071594	0.0034667	0.060166	0.3504	1	0.00032603	1.4274e-09	5.8508e-10	1.2655e-05	0.96184	0.49233	2.4372e-05	3.2045e-05	0.11278	1	0.0017892	1	0.0064872	0.43276	0.26837	0.061476	6.2825e-06	0.51937	0.30197	0.46232	1	0.00045249	4.859e-11	1	0.097797	1	0.036481	4.8273e-09	1	0.0062918	0.40972	0.010323	0.0072346
GO_GOLGI_MEMBRANE	0.00019475	0.0020049	5.5416e-16	1.441e-05	1.1433e-12	0.004011	1.9696e-07	0.018331	0.83332	0.0089897	0.010743	1.4343e-05	8.1789e-11	3.9753e-13	6.2696e-11	0.12905	1.9208e-06	4.1074e-09	3.6899e-06	0.00020598	0.87856	0.28464	1.7942e-05	0.014431	9.2894e-07	0.87244	3.5135e-05	0.066664	0.31312	0.4072	1.2648e-07	1.8635e-08	0.0015606	0.055633	0.44161	0.00099321	0.14892	3.0119e-09	1.9317e-13	0.4328	0.014491	1	1.0414e-14	1.5901e-15	1	0.019949	2.5622e-06	3.1364e-21	0.014081
IL21_UP.V1_UP	0.1932	0.99479	0.13385	2.9493e-08	2.8735e-11	0.79279	1	1	1	0.6158	1	0.051402	0.14403	0.8811	1	0.10162	8.5738e-08	1.728e-17	2.2644e-11	0.0013542	0.9303	1	1.1735e-08	0.33057	0.23377	1	0.064164	1	0.12257	0.65314	0.12086	0.040725	0.0048085	1	1	0.98405	0.75165	5.5143e-05	4.3088e-17	1	1	1	0.65091	0.08044	1	0.88631	1	0.0034818	0.00027831
GSE23321_EFFECTOR_MEMORY_VS_NAIVE_CD8_TCELL_UP	0.18443	1	1.6894e-05	9.8412e-11	5.7057e-15	0.85345	0.35572	0.89099	1	0.53394	0.24855	0.010161	0.74202	0.87246	0.7815	1	1.9372e-05	1.2245e-12	5.1195e-13	3.1938e-06	1	1	0.00015116	0.01146	0.023165	1	1.3628e-05	0.41578	0.076522	1	0.036368	0.0048561	5.5172e-08	0.15229	0.48704	0.44686	0.25224	0.0017832	2.1357e-10	1	1	1	0.011949	2.9185e-05	0.98687	0.40607	0.63628	0.00077951	0.0014918
STAT6_02	0.50594	0.65193	5.6691e-16	1.9928e-18	2.3525e-12	0.75976	0.00032712	1	0.84642	0.16036	0.0054939	5.3204e-05	0.037188	0.087616	1	0.75125	0.00053476	6.7731e-18	9.2426e-22	0.20806	0.26503	0.74723	1.1342e-11	0.00016229	0.37313	1	0.00084125	0.96754	0.0008392	0.022057	0.30718	0.021477	0.017128	0.14416	0.12335	1	1	1.8008e-07	3.1213e-14	1	0.051052	1	9.8001e-08	2.5553e-07	0.72428	0.93075	0.6369	0.00039423	3.1229e-09
CYCLIN_D1_KE_.V1_DN	0.22972	0.60386	0.00035192	1.0136e-08	3.1218e-09	1	0.68891	1	1	1	1	0.071531	0.32232	0.82606	1	1	0.018772	7.8324e-12	1.979e-11	0.017527	1	0.68759	2.4928e-08	0.033595	0.61085	1	1.1318e-06	0.20369	0.013064	1	1	0.11951	0.11976	0.92305	1	1	1	0.0012567	6.4946e-13	1	0.92452	1	0.37812	0.15393	1	0.086179	0.57844	0.23824	8.9058e-05
GSE2770_IL12_AND_TGFB_VS_IL4_TREATED_ACT_CD4_TCELL_6H_DN	1	1	0.033928	4.5987e-11	5.1697e-12	1	0.72528	1	1	1	1	0.019298	0.47821	1	1	1	0.045461	4.5434e-08	1.0036e-12	0.024116	1	1	7.3286e-06	0.012665	0.67853	1	0.010461	1	0.87479	0.43276	0.094262	0.28891	0.0012196	0.51324	1	0.88962	1	7.2091e-05	7.0889e-16	1	0.53425	1	0.73078	1.5124e-05	0.75365	0.94491	1	0.087519	0.000377
MULLIGHAN_NPM1_SIGNATURE_3_DN	0.01592	0.67794	2.1283e-05	3.6921e-14	5.4794e-15	1	1	0.37685	0.14174	1	1	0.077052	0.87348	0.55085	0.2642	0.00036855	7.1326e-07	1.0465e-13	1.889e-07	0.0017744	1	0.023373	0.00021475	0.0035892	0.35727	0.47587	0.086725	0.73239	0.2844	0.19895	0.00052975	0.40177	0.00016607	1	0.028205	0.25402	0.56844	0.0017551	6.0998e-10	1	0.46306	0.209	0.20399	8.8908e-06	0.030489	0.22678	0.95877	3.6531e-05	0.00019844
GSE13411_IGM_MEMORY_BCELL_VS_PLASMA_CELL_UP	0.59975	0.11817	3.0682e-11	4.5492e-06	2.032e-05	0.87023	0.020659	0.90801	0.84642	0.0075359	0.00041023	4.4136e-05	0.24693	0.57535	1	0.4606	0.00068941	5.3612e-10	1.4804e-09	0.19026	0.46414	0.7146	6.6178e-08	0.046887	0.2413	0.88156	0.0034058	0.695	0.0023716	0.065311	0.042692	0.0020662	0.03572	0.015672	0.21885	0.46232	1	7.8851e-05	4.9783e-05	1	0.16638	0.90433	2.7508e-08	1.6882e-05	1	1	0.054049	0.0060295	0.013474
GSE17974_0H_VS_2H_IN_VITRO_ACT_CD4_TCELL_UP	0.70183	0.79159	9.7429e-08	3.909e-05	3.0168e-05	0.85345	0.877	1	0.40025	5.2172e-07	0.060396	0.003413	0.0082298	0.051536	0.42146	1	0.10142	1.7037e-07	6.4273e-10	0.3746	1	0.14102	6.0549e-06	0.96146	0.023165	0.37012	4.2857e-09	0.41578	0.14914	1	0.00059382	0.42305	0.5446	0.67026	0.72052	0.00079638	0.41258	2.9868e-06	3.0354e-06	1	0.52143	1	0.01893	9.3299e-10	0.98687	0.2716	0.014841	0.00077951	0.00070514
DIRMEIER_LMP1_RESPONSE_EARLY	0.20505	1	1.5912e-07	1.9535e-05	9.311e-13	0.77682	1	1	0.8076	1	1	0.54674	1	0.42283	0.83489	0.66806	5.953e-08	8.3312e-13	1.6324e-07	0.20101	1	0.052815	2.5361e-10	1	1	1	0.012462	1	0.16368	0.76889	1	1	1	1	1	0.50771	1	1.0438e-07	8.8338e-10	1	0.11048	0.040542	0.55897	0.025628	0.92047	1	0.066367	0.62855	0.21041
MODULE_199	0.96204	1	2.0176e-06	1.0714e-12	2.6e-12	0.87986	1	0.95609	1	0.5877	0.76061	0.073156	1	0.83339	1	0.93915	0.0022619	3.828e-12	9.4426e-13	0.12967	1	0.3422	2.9359e-06	1.8367e-06	0.15419	1	0.0038286	1	0.31134	1	0.015588	0.59964	5.9203e-07	0.49674	0.86437	1	1	0.0083016	2.7377e-17	1	1	1	0.13775	0.022934	0.56241	0.24838	1	0.0047946	3.0651e-09
GO_POSITIVE_REGULATION_OF_PHOSPHOLIPASE_ACTIVITY	0.52598	1	0.012037	5.9181e-11	6.6915e-07	1	0.93051	1	1	0.49775	0.95534	0.0034615	0.47155	0.76662	1	1	0.063443	6.6573e-05	4.7329e-10	0.67043	1	1	4.3294e-05	0.00053074	0.22999	1	0.00062994	0.42716	0.60992	1	0.33301	0.5079	0.0020267	0.44319	1	0.6843	1	9.1382e-05	9.8701e-14	1	0.30217	1	0.26362	0.29151	0.4957	1	1	0.035514	0.00011696
GSE360_HIGH_DOSE_B_MALAYI_VS_M_TUBERCULOSIS_DC_UP	0.0060777	0.2761	0.0034452	1.3766e-05	2.1874e-06	0.0031345	0.89975	0.21469	0.002255	0.023731	0.18332	5.5679e-05	0.19894	0.064876	8.2624e-06	3.3825e-05	2.1443e-06	0.00016034	0.011261	0.53751	0.6897	0.067827	0.0032581	0.44742	0.83909	0.88156	0.0020731	0.11693	0.65139	1	0.0033551	0.31545	0.58312	0.95377	0.0087474	0.020589	0.62514	0.0011751	2.905e-06	0.10926	0.26582	0.00048182	0.0070411	0.38633	1.3066e-06	0.18158	2.8822e-06	0.068764	0.11329
KOBAYASHI_EGFR_SIGNALING_24HR_UP	0.20757	0.29287	5.9109e-10	7.5046e-06	0.0054119	1	1	0.91262	1	0.0017499	0.038719	0.0003685	0.00035687	0.00012397	0.27727	1	0.75263	1.4947e-05	1.0292e-07	0.0056016	0.87258	1	0.076802	0.33251	0.0020246	1	0.003784	0.57335	0.64394	0.46383	0.86069	0.016709	0.00010804	0.044212	1	0.89008	1	7.3126e-05	7.2289e-10	1	0.20437	1	0.27307	0.099781	0.83118	0.44003	0.19799	0.011041	0.038659
MODULE_259	0.85844	1	2.7628e-06	1.0516e-11	1.795e-13	0.97927	1	1	1	0.91196	1	0.16974	1	1	1	0.97745	0.0010591	3.6313e-13	1.7083e-13	0.065854	1	0.24657	1.779e-07	4.753e-06	0.49076	1	0.0018537	1	0.22396	1	0.023713	0.70405	5.7863e-06	0.91298	1	1	1	0.0017977	3.5985e-16	1	1	1	0.071604	0.014906	0.69101	0.15079	1	0.0051073	2.4245e-09
GO_REGULATION_OF_NUCLEOCYTOPLASMIC_TRANSPORT	0.00067191	0.81786	0.00169	1.1442e-09	8.0197e-11	0.063808	0.0019986	0.49576	0.65494	0.70891	0.20246	0.00025313	0.63364	0.14672	0.0096545	0.00050267	0.0067507	2.2155e-09	2.3259e-11	3.8684e-07	0.32975	0.21662	0.002072	0.018979	0.51006	1	0.058134	1	0.74268	0.12698	0.0071696	0.090808	0.0052497	0.25632	0.29879	0.42423	0.24596	8.7666e-05	1.9165e-09	0.084908	0.662	0.2808	3.8382e-09	0.0014409	0.45919	0.39907	0.51725	0.16136	0.0021292
NOTCH_DN.V1_DN	0.60119	0.54722	3.4406e-05	1.0822e-10	8.6657e-12	1	1	1	1	0.32019	0.28385	0.28651	0.52772	0.95882	1	0.93044	0.00042171	1.2886e-12	7.7623e-16	0.013327	0.66229	0.90052	1.1735e-08	0.14219	0.040263	1	0.024186	1	0.22626	0.48266	0.73167	0.30833	0.0095665	0.8909	0.96541	0.22934	1	0.0017886	1.4503e-12	1	0.75122	1	0.81902	0.030301	0.33998	0.49431	1	0.0019086	0.011012
GO_HOMEOSTASIS_OF_NUMBER_OF_CELLS	0.30313	1	5.545e-07	1.8457e-09	4.0013e-10	1	0.14137	0.4888	0.37379	0.50698	0.34478	0.010632	0.52326	0.18025	0.00036151	0.35555	5.6965e-07	7.0475e-11	7.9282e-11	0.1023	0.36932	0.0039425	1.1904e-14	0.39272	1	1	0.065792	1	0.00083393	0.76665	0.083115	0.29403	0.37372	1	0.76424	0.93318	1	4.7187e-10	3.1117e-14	1	0.55417	0.038739	8.8249e-09	1.7686e-05	0.8842	0.98747	0.12882	0.025957	1.8827e-05
GO_POSITIVE_REGULATION_OF_PHOSPHATIDYLINOSITOL_3_KINASE_SIGNALING	1	1	1.4396e-06	3.1075e-14	2.1585e-10	1	1	1	1	1	1	5.146e-07	0.48717	1	1	1	0.012498	1.125e-08	1.6753e-13	0.31924	1	0.76177	4.7954e-09	3.5421e-09	0.20806	1	2.5316e-05	1	0.014973	1	0.32393	0.38187	0.00017278	0.54764	1	0.84259	1	0.084016	1.3733e-10	1	1	1	0.13149	0.038992	0.37483	0.53753	1	0.010288	0.00017156
GSE3982_BCELL_VS_NKCELL_DN	1	1	0.00030982	1.7857e-10	6.5232e-12	0.33318	0.89155	1	1	0.56697	1	0.020489	0.40412	1	1	1	0.0028122	7.0612e-11	1.6268e-13	0.024919	1	1	2.3055e-07	0.025335	0.33586	1	0.00021185	1	0.15597	0.76665	0.75064	0.017072	0.10089	1	1	0.88962	1	4.8459e-07	6.8237e-17	1	0.68665	1	0.3257	4.7049e-10	0.59875	0.10524	1	0.062695	3.2819e-05
REACTOME_PEPTIDE_LIGAND_BINDING_RECEPTORS	1	1	8.5513e-05	1.0822e-10	9.3302e-11	1	1	1	1	1	1	1	1	1	1	1	1.9666e-06	3.6932e-14	2.6776e-12	1	1	1	6.6827e-14	1	1	1	0.024186	1	0.81543	1	1	1	0.96264	1	1	1	1	0.00014165	1.2229e-13	1	0.89431	1	1	0.017611	1	0.49431	1	0.067836	0.00011951
WESTON_VEGFA_TARGETS_6HR	0.62045	1	0.058041	3.0665e-12	7.7116e-12	1	1	1	1	0.9584	0.52041	0.0094137	0.60121	0.48243	1	1	0.19628	0.0027165	6.9866e-13	0.49569	1	1	0.0023605	1.9445e-11	0.016322	1	0.0682	1	0.65088	1	0.43934	0.12041	0.17403	0.29323	1	1	1	0.27751	4.4495e-12	1	0.87955	1	1	0.39213	0.0018868	0.048264	1	0.66927	0.43989
GO_REGULATION_OF_PROTEIN_LOCALIZATION_TO_NUCLEUS	0.0005769	0.96748	0.00033252	9.1984e-11	4.5736e-10	0.033124	0.0096408	0.32991	1	0.5877	0.19191	0.0043159	0.78369	0.039542	7.2258e-05	8.4353e-05	0.00085329	7.9079e-11	4.8103e-12	9.832e-07	0.17556	0.0021984	0.00078156	0.056059	0.60863	1	0.081298	1	0.73701	0.037539	0.010713	0.058106	0.0046662	0.49674	0.37423	0.40956	0.5643	1.5664e-06	6.1054e-11	0.30527	0.91323	0.019813	8.5548e-05	0.00061517	0.07786	0.2649	0.37876	0.02323	0.0004369
GO_REGULATION_OF_COAGULATION	1	1	1.2156e-06	1.5064e-09	2.3759e-15	1	1	1	1	1	1	0.017226	0.91207	0.91552	1	1	0.1142	1.3973e-10	2.7935e-13	0.00059781	1	0.63469	6.609e-06	0.00906	0.7349	1	1.0612e-08	0.43504	0.55637	1	0.70781	0.22382	0.028365	0.59494	1	0.79054	1	0.0096802	5.5104e-10	1	0.4381	1	0.94942	0.00052533	0.02881	0.33408	1	0.0023359	0.030878
GO_RESPONSE_TO_KETONE	0.014521	1	2.7832e-05	2.3313e-10	5.9126e-11	0.0053532	0.97172	0.22881	1	0.30306	0.87194	0.00025169	0.50299	0.15894	0.37986	0.0010282	0.020401	2.1076e-13	4.0156e-15	0.044618	0.92225	1	0.01275	0.0010649	0.42101	1	9.5169e-12	0.85502	0.80492	1	0.047643	0.90445	0.016429	1	0.12477	1	1	1.9849e-06	8.3748e-13	0.70414	0.0067469	0.0095775	0.44019	0.045029	0.00022011	1	1	0.0051974	0.00052877
GO_MULTI_MULTICELLULAR_ORGANISM_PROCESS	0.17729	1	4.6171e-05	1.4703e-07	9.9138e-09	0.82218	0.89609	1	1	0.85776	0.29522	0.003562	0.28058	0.39463	0.84153	0.54311	0.0088964	4.9953e-08	9.0467e-11	0.026074	1	1	0.05675	0.085014	0.14394	1	3.2665e-06	0.052472	0.31916	1	0.47907	0.23583	0.0016929	0.82641	0.24559	0.90596	0.86266	8.9654e-05	1.8238e-14	1	0.51393	1	0.15609	0.30634	0.08039	0.79838	1	0.55406	0.015592
GO_POSITIVE_REGULATION_OF_PEPTIDYL_TYROSINE_PHOSPHORYLATION	0.8023	1	6.9477e-09	4.4866e-16	1.6561e-22	0.61378	1	1	1	0.6841	0.6901	0.22757	1	0.90276	0.7511	1	0.00010144	7.9694e-15	7.6262e-18	0.0041113	1	1	2.0541e-06	0.0082099	0.35727	1	0.018872	1	0.70796	1	0.51909	0.23997	0.066383	0.92305	1	0.64245	1	5.1846e-06	1.4983e-12	1	0.30812	1	0.031076	0.00035847	0.46225	0.00033016	1	0.028889	0.00046996
GO_AMINOGLYCAN_BIOSYNTHETIC_PROCESS	0.26067	0.93014	0.15719	2.8639e-12	5.9397e-12	0.41544	1	1	1	0.21093	0.91219	0.14171	0.67301	0.95882	1	0.98369	0.034609	3.5009e-06	2.0602e-06	0.00859	0.91078	1	0.34266	2.9361e-09	0.12159	1	0.0013497	0.94062	0.98585	0.75925	0.27328	0.0042884	0.00063721	0.7829	1	0.92648	1	0.076295	3.2368e-16	1	0.40268	1	0.19236	0.023254	0.038988	0.7625	1	0.69666	0.029146
GSE10240_IL22_VS_IL22_AND_IL17_STIM_PRIMARY_BRONCHIAL_EPITHELIAL_CELLS_DN	0.98864	1	2.5321e-05	1.2156e-05	1.2164e-07	1	0.37833	1	0.85279	0.035605	0.18084	0.0001009	0.018079	0.096396	0.1927	0.25702	0.00016184	3.9433e-12	1.4585e-07	0.078	0.6897	1	3.5174e-10	0.13817	0.076149	1	0.1735	1	0.081106	0.30681	7.238e-06	0.00067795	0.021135	0.83548	1	1	0.14921	5.4321e-07	6.4662e-13	1	0.54542	1	0.0038287	1.8709e-05	1	0.10676	0.4177	0.0037547	1.4601e-05
GSE360_L_DONOVANI_VS_L_MAJOR_MAC_DN	0.061057	0.97325	0.00079779	1.4703e-07	3.1828e-12	0.62001	0.38066	0.50831	0.6398	0.39344	0.85265	0.11636	0.19894	0.3819	0.48125	0.027707	8.1154e-07	4.2806e-11	3.8276e-06	0.079313	0.46414	0.95218	3.0809e-06	0.027519	0.11923	0.20638	0.24611	1	0.87755	1	0.028848	0.067734	0.022061	0.16522	1	0.46434	0.62514	1.7814e-06	7.647e-11	1	0.030163	1	0.018043	0.0084416	0.0019375	0.18158	0.31476	0.011841	0.11329
GOZGIT_ESR1_TARGETS_UP	0.50939	1	7.7067e-08	5.7847e-08	6.2693e-09	0.032088	1	1	1	0.0033179	0.38672	0.10635	0.80844	1	1	0.301	1.7216e-07	4.6607e-19	2.0315e-16	6.9009e-05	1	1	0.0032581	0.00042987	0.00073662	1	2.5529e-08	1	0.22396	0.90361	1	0.30683	0.0014919	0.6818	1	0.082023	1	2.1644e-05	8.0098e-12	0.45232	0.52836	1	0.078778	0.0018928	0.49033	0.082993	1	5.074e-05	0.0066197
GO_POSITIVE_REGULATION_OF_LIPASE_ACTIVITY	0.34528	1	0.046441	4.5671e-10	2.4675e-06	1	1	1	1	0.29149	0.63338	0.0019057	0.17676	0.59959	1	1	0.16791	0.00032187	4.1611e-08	0.80553	1	1	8.6144e-05	0.00089558	0.14061	1	0.0002035	0.23666	0.70434	1	0.24996	0.61758	0.010227	0.60552	1	0.88085	1	0.00081949	7.7562e-13	1	0.44491	1	0.41319	0.33997	0.69288	1	1	0.007628	2.4817e-05
GSE33374_CD8_ALPHAALPHA_VS_ALPHABETA_CD161_HIGH_TCELL_UP	0.094082	1	0.021537	1.9964e-09	1.2164e-07	0.87364	1	0.34082	0.093129	0.035605	0.53553	0.013633	0.011007	0.039404	0.00045112	0.83955	7.1334e-05	0.0002626	2.7744e-08	0.12558	1	0.14809	0.0068331	0.083721	0.24732	1	0.08192	0.11639	0.037806	0.11878	0.0016692	0.064681	0.0029099	0.83548	0.87218	0.17725	0.00024323	0.00021102	1.4557e-09	1	0.8248	0.091068	0.11402	0.0010836	0.0388	0.4208	2.5575e-06	0.018004	0.00044526
GO_LYMPHOCYTE_ACTIVATION_INVOLVED_IN_IMMUNE_RESPONSE	0.29144	1	1.3173e-07	9.8837e-08	1.1363e-10	0.32477	1	1	1	1	1	0.52787	0.91594	1	1	0.4195	2.865e-08	1.418e-10	3.2455e-07	1	0.85436	0.38832	3.672e-19	1	1	1	0.002718	1	0.026605	0.65314	0.93349	1	0.84789	0.88233	1	1	1	3.8279e-10	4.1857e-09	1	0.73459	1	0.036972	0.00027068	0.59826	0.12614	1	0.21925	3.3915e-06
GSE22919_RESTING_VS_IL2_IL12_IL15_STIM_NK_CELL_DN	0.14715	0.39473	0.006669	0.002381	0.00048266	0.47532	0.021994	0.015585	0.44533	0.023731	0.0053248	0.0029499	0.030722	0.014677	0.00010815	0.027707	0.00081214	0.018643	0.0073097	0.67561	0.13257	1	8.2516e-08	0.98067	0.029176	0.37012	0.00025284	1	0.016811	1	0.010527	0.097092	0.1065	0.26119	0.16311	1	1	9.3348e-05	6.4881e-05	0.035179	0.55119	0.69228	5.7438e-05	0.00011663	1	0.59133	0.010901	0.019129	0.0010336
GO_REGULATION_OF_PROTEIN_IMPORT	0.00085171	0.8531	7.7416e-05	7.541e-12	6.8103e-12	0.34583	0.024364	0.97696	1	0.89969	0.27677	0.0011205	0.80479	0.16545	0.021161	0.018926	0.00172	2.7216e-11	6.2874e-13	2.7382e-07	0.41122	0.22563	0.00042772	0.024557	0.43066	1	0.061276	1	0.59204	0.071054	0.018568	0.2275	0.00041683	0.29323	0.48452	0.12025	0.7461	0.00012909	3.799e-11	0.90856	1	0.78094	8.6567e-05	0.00056279	0.64296	0.21293	0.6369	0.13493	0.00025447
GSE17186_NAIVE_VS_CD21LOW_TRANSITIONAL_BCELL_DN	1	0.97304	1.7509e-08	1.6702e-08	7.7386e-07	0.089598	0.082599	1	0.27443	0.47822	0.18084	4.7122e-06	0.0065265	0.37204	0.1927	0.83955	3.0234e-05	1.8082e-09	3.0286e-10	0.39879	0.96184	1	2.0389e-08	0.13817	0.45025	0.88156	3.6529e-06	1	0.037806	0.30681	0.0057394	4.3175e-05	0.16025	0.83548	0.22548	0.46434	1	5.4321e-07	6.4662e-13	1	0.16915	0.1712	0.00069433	1.7559e-08	0.88823	0.0065004	0.0012758	0.0064897	9.1865e-08
REACTOME_RESPONSE_TO_ELEVATED_PLATELET_CYTOSOLIC_CA2_	0.37984	0.85378	0.00072057	9.2719e-20	9.946e-19	0.49918	1	1	1	1	1	0.80945	1	1	0.55052	0.89439	0.072155	8.2774e-09	2.3546e-10	0.53214	1	0.57531	0.0001834	7.5408e-06	0.84259	1	0.00027639	0.14903	0.81836	1	0.12308	0.86412	0.016268	0.51985	1	0.98405	1	0.0049882	3.4826e-11	1	1	1	0.24199	0.5686	0.04516	1	0.51623	0.041523	0.00032024
GNF2_CASP8	0.81891	1	8.2674e-09	3.5675e-07	1.4676e-10	1	0.55831	1	1	1	1	0.83426	1	1	1	0.92424	4.1121e-09	3.0267e-12	1.5169e-06	0.57384	1	1	2.6132e-12	1	1	1	0.00029537	1	0.31187	1	0.63472	0.63785	0.79716	0.6818	1	1	0.86266	2.177e-07	1.195e-09	1	1	1	0.032024	1.6069e-16	1	1	1	0.068421	1.5888e-06
GSE7460_TCONV_VS_TREG_LN_UP	0.74054	0.122	2.7859e-05	2.6319e-10	9.2109e-10	0.34583	0.2463	1	1	0.085979	0.11714	2.6414e-05	0.07016	0.14716	1	0.84742	0.00038783	1.6663e-15	1.1052e-15	0.079313	0.96184	0.71688	2.8837e-05	0.014431	0.1759	1	6.1082e-07	1	0.08178	0.60294	0.36542	0.097092	0.066094	0.3796	0.6423	0.46434	1	9.3348e-05	7.647e-11	1	0.26582	1	0.00042117	4.4566e-12	0.76883	0.79926	1	1.3815e-06	1.6111e-05
GSE7460_WT_VS_FOXP3_HET_ACT_TCONV_UP	0.92114	1	0.012501	6.9983e-05	5.1257e-06	1	0.55831	0.033681	0.1691	0.39344	0.021721	5.5679e-05	0.00015575	0.014677	0.27727	1	0.052472	1.0441e-05	3.8276e-06	0.19846	1	0.95218	0.01504	0.0071551	0.0011764	1	0.0020731	0.23389	0.15665	0.19895	0.00090693	4.8826e-05	0.0062669	0.52064	0.16311	0.0030762	1.8986e-06	1.9895e-07	1.3165e-08	1	0.17152	1	0.0002203	0.00011663	0.6165	0.18158	0.00012089	1.1511e-08	9.5463e-05
PTEN_DN.V1_DN	0.98432	0.39221	0.0017956	1.7309e-08	4.1589e-12	0.61815	1	1	1	1	1	0.096687	0.40412	1	1	1	0.00031944	1.317e-14	2.2376e-16	0.54661	1	1	1.0714e-10	0.20704	0.41571	1	3.6234e-08	0.84554	0.21591	0.94782	0.89772	0.72837	0.015555	1	1	0.54661	1	0.00026887	2.2046e-10	1	0.87955	1	1	0.014593	1	0.66519	1	0.086076	3.6262e-05
MODULE_96	0.94129	1	3.5411e-05	5.598e-06	2.2779e-09	1	1	1	1	1	1	0.84818	1	1	1	1	0.066739	6.3027e-06	0.00011718	0.73417	1	1	2.7496e-17	1	1	1	0.011808	0.22856	0.87755	1	1	1	0.95096	1	1	1	1	0.00032254	2.0453e-08	1	1	1	1	0.032636	0.24836	0.23107	1	0.10975	0.0011768
GSE360_DC_VS_MAC_DN	0.37899	1	0.0058952	0.0020054	6.1536e-10	0.22784	0.23823	0.063933	1.051e-06	0.85776	1	0.42583	0.24693	0.0020824	2.5494e-06	0.00016258	0.00032603	0.0013397	0.0091475	0.0064871	0.46414	0.066692	8.0643e-06	0.0064949	0.16796	1	0.6098	0.020165	0.65088	0.00743	0.0029306	0.29525	0.32724	1	0.10368	1	0.14921	0.00045249	3.2782e-09	1	0.0063039	0.0012339	0.19761	0.003952	0.12253	0.28394	9.5333e-08	0.57887	0.0072346
PID_IL23_PATHWAY	0.94129	1	1.2119e-07	0.00058917	2.6723e-11	1	0.36872	1	1	1	1	1	1	1	1	1	0.00058567	8.28e-12	0.00011718	0.085011	0.88984	0.49603	7.7637e-07	1	1	1	0.18359	1	0.45122	0.63362	0.85018	1	0.95096	1	1	1	1	1.8045e-07	1.3833e-07	1	0.14474	1	0.0055927	6.5647e-06	1	0.49188	1	0.58021	0.0045954
GO_REGULATION_OF_CALCIUM_MEDIATED_SIGNALING	0.97035	0.56632	3.9987e-07	6.5933e-10	1.0922e-14	0.87023	1	1	1	1	0.96716	0.1958	0.99186	0.91782	1	1	0.0015073	9.6647e-10	5.4423e-09	0.078885	1	1	3.7007e-09	0.023418	0.76964	1	3.7338e-05	0.69569	0.22204	1	0.38232	0.37126	3.2323e-05	0.71623	1	1	1	1.0717e-06	3.6455e-12	1	0.55684	1	0.25505	2.0153e-05	0.33915	0.24312	0.82785	0.23491	2.9064e-06
MODULE_410	0.93223	1	0.00014497	2.0689e-05	1.2139e-09	1	1	1	1	1	1	0.82354	1	1	1	1	0.059068	1.8118e-05	7.424e-05	0.72307	1	1	1.2814e-17	1	1	1	0.010048	0.21772	0.87479	1	0.99973	1	0.94052	1	1	1	1	4.5786e-05	1.1054e-08	1	1	1	1	0.028185	0.23262	0.21716	0.74201	0.098322	0.00095579
GO_MONOCYTE_CHEMOTAXIS	1	1	2.0478e-05	0.00010384	4.8159e-12	1	1	1	1	1	1	1	1	1	1	0.9231	2.939e-06	3.4815e-12	5.2128e-05	1	1	1	3.5509e-08	0.65373	1	1	0.00065868	1	0.91952	1	0.90063	0.59473	0.99883	1	1	1	1	3.0129e-05	8.4144e-12	1	0.17831	1	0.76954	0.053713	1	0.56261	1	0.67447	0.16317
PID_IL27_PATHWAY	0.80622	1	5.0324e-06	7.6718e-05	5.7361e-11	0.72177	0.203	1	1	1	1	0.81002	1	1	1	0.59055	0.0006556	2.6662e-08	0.0021709	0.092763	1	0.86504	1.1788e-07	1	1	1	0.053449	1	1	0.79251	1	1	1	1	1	1	1	8.0613e-10	5.6604e-09	1	0.058973	1	0.025464	3.9698e-08	1	1	1	0.76608	0.23989
GSE5679_PPARG_LIGAND_ROSIGLITAZONE_VS_ROSIGLITAZONE_AND_RARA_AGONIST_AM580_TREATED_DC_DN	0.47648	0.80832	1.2692e-07	1.6113e-06	5.6575e-07	1	0.36733	0.33034	0.26179	0.00059014	0.0096663	0.019298	0.040462	0.00098069	0.25129	1	0.045461	2.5709e-07	1.6956e-10	0.012483	1	0.2813	0.00017615	0.04511	0.0001809	0.88156	0.0016411	1	0.65088	0.063228	7.5423e-05	6.8506e-06	0.033997	0.054609	0.0019828	0.17366	0.62081	7.2091e-05	3.2054e-07	0.87902	0.16235	0.28259	0.0031431	3.2032e-07	0.43447	0.28194	0.65174	2.6375e-05	1.1811e-05
GSE9601_UNTREATED_VS_NFKB_INHIBITOR_TREATED_HCMV_INF_MONOCYTE_UP	0.51296	0.66595	0.0034452	7.1933e-07	2.0332e-13	0.062354	1	1	1	0.43771	0.96817	0.027239	0.063608	0.30635	1	0.95572	0.0045331	6.4978e-10	3.656e-13	0.00063566	1	1	0.00018052	0.015621	0.0052144	0.80619	0.016501	1	0.15087	1	0.21175	0.01143	0.0042946	0.42509	0.74121	0.24317	1	0.00063625	1.0564e-08	1	0.18443	1	0.062843	0.00028858	0.61831	0.12161	1	0.00031533	0.031227
GSE3720_UNSTIM_VS_LPS_STIM_VD2_GAMMADELTA_TCELL_DN	0.88875	1	2.4067e-05	2.8562e-05	5.1387e-07	1	0.94093	1	1	0.035605	0.15376	0.0087941	0.70592	1	1	0.95887	1.6775e-06	8.286e-12	6.5626e-11	0.035526	1	0.70518	0.0032581	0.00042987	0.22795	1	0.0013896	1	1	1	0.3546	0.074822	0.0014919	0.20823	1	0.96916	1	0.0059733	5.7333e-13	1	1	1	0.020241	0.00035986	0.84044	0.15343	0.77847	0.00058331	0.025645
GSE360_CTRL_VS_T_GONDII_MAC_UP	0.00029639	0.97325	4.2093e-06	1.3766e-05	1.4276e-07	0.15197	0.55831	0.0028656	0.00035214	0.69488	0.39816	0.0029499	0.14435	0.064876	8.2624e-06	0.027707	8.1154e-07	1.0522e-06	3.8276e-06	0.0070657	0.6897	0.14904	8.2516e-08	0.22034	1	1	5.3772e-05	1.1941e-05	0.15665	1	0.20986	0.13476	0.85097	0.098953	0.027207	0.020589	0.62514	0.0050889	0.0017281	1	0.1017	0.046126	0.16308	0.10321	0.76883	0.18158	4.2915e-09	0.40923	0.33602
GO_RESPONSE_TO_TOXIC_SUBSTANCE	0.16302	0.81949	0.00043158	6.2681e-06	6.4797e-08	0.025473	0.81318	1	0.49456	0.062554	0.71811	0.047347	0.11093	0.20863	0.082806	0.0087154	0.035084	4.4359e-05	1.1008e-06	0.011988	0.63853	0.70109	0.024778	0.26502	1	1	9.4697e-14	8.1847e-06	0.63995	1	0.88378	0.57944	0.1096	0.034809	0.58271	0.077555	1	0.0018732	1.9588e-07	0.039581	0.00027926	0.088244	0.084008	0.64704	0.054474	1	0.058646	0.003547	0.13528
GNF2_SNRK	0.83009	1	1.5773e-07	7.7309e-09	1.7578e-12	1	0.5809	1	1	1	1	0.38215	1	0.96714	1	1	8.0039e-08	1.1119e-11	6.5771e-08	0.28497	1	1	2.3682e-13	1	1	1	1.3151e-05	1	0.095892	0.83988	1	0.43041	0.4676	0.69333	1	1	1	2.7181e-09	1.2492e-12	1	1	1	0.014398	2.7837e-13	1	1	1	0.0030577	2.7889e-07
GO_ALPHA_BETA_T_CELL_DIFFERENTIATION	0.84844	0.91258	6.4027e-09	7.6718e-05	2.4059e-08	1	1	1	1	0.32508	0.29668	0.27427	0.66727	0.99193	0.81539	1	1.9695e-06	2.395e-08	5.9431e-06	0.83181	0.96101	0.61234	1.5194e-10	0.42981	1	1	0.014031	1	0.07273	0.76889	1	0.68625	0.54054	1	1	1	1	5.3871e-08	6.3149e-09	1	0.75122	1	0.012297	8.5182e-08	0.94821	0.14186	1	0.0042521	3.4309e-06
GSE42088_UNINF_VS_LEISHMANIA_INF_DC_4H_UP	0.14715	0.52363	1.112e-05	0.00015083	9.2109e-10	2.8581e-05	0.55831	0.34357	1	0.95814	0.85265	0.055267	0.33898	0.0024037	4.7008e-05	2.2317e-07	1.2433e-09	5.2663e-12	0.0010417	0.00066734	0.6897	0.71688	8.1236e-05	0.74761	1	1	0.034734	0.42951	0.87755	1	0.071383	0.046386	0.16393	0.95377	0.87653	1	1	1.9402e-08	2.905e-06	0.004487	0.057352	0.093407	6.3392e-06	2.0382e-08	0.76883	0.060365	0.035611	0.40923	0.072385
GO_RESPONSE_TO_TRANSITION_METAL_NANOPARTICLE	0.13017	1	0.00053861	1.494e-05	9.2109e-10	0.0030673	0.36347	1	0.27144	1	0.39662	0.031433	0.40806	0.89351	0.088747	0.084588	0.044348	1.3308e-08	1.1782e-05	0.019302	0.75225	0.97386	0.085474	0.0077667	0.35166	0.99096	6.293e-11	0.072418	0.42682	1	0.99377	0.98394	0.38959	0.50729	0.87653	1	1	0.0013437	1.4671e-07	0.0028195	0.036063	0.003951	0.24892	7.1948e-05	0.03248	1	0.095224	0.010314	0.088747
GSE16385_ROSIGLITAZONE_IFNG_TNF_VS_IL4_STIM_MACROPHAGE_UP	0.50336	1	4.2093e-06	8.0029e-10	2.0539e-08	0.47532	0.14982	1	1	0.95814	0.39816	0.0001137	0.87246	0.48823	0.94999	0.59898	7.8553e-05	1.929e-19	3.3528e-16	0.0070657	0.6897	0.95218	8.1236e-05	0.027519	0.57217	1	2.8397e-08	0.92678	7.1277e-05	1	1	0.74582	0.45321	1	0.53499	1	1	6.3059e-08	2.5405e-13	0.40493	0.17152	1	0.00011389	1.9881e-10	0.76883	1	1	0.0069895	3.9809e-05
GO_REGULATION_OF_INTERLEUKIN_1_BETA_PRODUCTION	0.42419	1	3.7232e-06	0.00013231	2.1461e-10	0.25436	1	1	1	1	1	0.48122	0.34771	0.87246	1	1	3.7329e-06	7.343e-08	1.522e-05	2.1974e-05	1	1	1.9319e-13	0.99887	0.99836	1	0.0022048	1	0.021293	0.49003	0.80881	1	1	1	1	1	1	0.00012212	5.2694e-07	1	0.033784	1	0.039818	5.6525e-06	0.70773	0.34702	0.99148	0.016065	0.00055134
REACTOME_G_ALPHA_Q_SIGNALLING_EVENTS	0.97883	1	0.00014229	3.7614e-12	3.5967e-09	1	0.79115	1	1	1	1	0.50944	1	1	1	1	0.082901	1.5296e-08	1.4624e-16	0.0052963	1	1	1.2873e-06	0.010715	0.93364	1	0.0059444	1	0.053159	1	0.69283	0.52639	0.20684	0.7402	1	1	1	9.7344e-05	5.489e-12	1	1	1	0.41427	0.013696	1	1	1	0.16612	6.157e-08
GSE22025_UNTREATED_VS_PROGESTERONE_TREATED_CD4_TCELL_UP	0.27659	0.96748	3.9687e-09	2.455e-07	1.6485e-10	0.75311	1	1	1	0.55719	0.10811	0.019298	0.061356	0.26476	0.25129	0.69736	0.00013361	8.8135e-19	1.6956e-10	0.043651	1	1	1.3488e-13	0.024282	0.0040578	1	0.00041031	0.695	0.00629	1	0.43905	0.44631	0.01032	0.95041	1	1	1	2.0152e-11	9.5212e-10	1	0.053468	1	0.73078	0.00019858	0.19734	0.28194	0.051782	0.0017752	0.000377
REACTOME_GLYCOSAMINOGLYCAN_METABOLISM	0.54108	0.72457	0.26461	3.9973e-12	3.8333e-13	0.079464	1	1	1	0.055632	0.91479	0.095771	0.55732	0.86155	1	0.7199	0.019031	1.6414e-06	7.0625e-06	0.04641	1	1	0.95033	8.639e-05	0.074501	1	0.0015211	0.1359	1	0.76665	0.19178	0.018117	0.011219	1	1	1	0.86266	0.0037523	9.3213e-17	1	0.80137	1	0.28698	0.00039079	0.089815	0.96832	1	0.33719	0.0029255
IRF1_Q6	0.035796	0.21533	6.7554e-11	5.1661e-08	1.3139e-09	0.62878	0.038543	0.19588	1	0.35545	0.011175	0.02289	0.25552	0.091123	0.37447	0.18324	0.0020746	2.182e-09	9.655e-12	0.0033375	0.14985	0.35091	6.8649e-10	0.025753	0.57787	1	0.005234	1	0.52049	0.1968	0.24584	0.022828	0.33259	0.95207	0.98859	1	0.62391	7.9776e-09	3.9517e-14	0.82935	0.31697	0.52894	9.4834e-06	0.17541	0.58442	1	0.53009	0.036421	1.9588e-05
MAHAJAN_RESPONSE_TO_IL1A_UP	0.1402	1	0.0020877	2.8135e-07	8.0674e-18	0.31101	0.66328	1	1	0.85071	1	0.16974	1	1	1	0.20421	0.0029325	4.9525e-12	1.4744e-08	0.00026562	1	0.92266	7.0166e-08	0.0048165	1	1	9.2464e-05	1	0.25215	1	1	0.86412	0.00024562	0.95377	0.99065	1	0.88391	2.9121e-06	9.192e-16	1	0.37255	1	0.032447	0.26609	0.39849	1	1	0.010558	0.0027257
GO_SH3_DOMAIN_BINDING	0.14695	0.80873	2.7407e-07	4.1046e-08	2.184e-08	0.21069	0.49714	1	1	0.14766	0.041904	0.021031	0.32177	0.27807	0.6663	0.35183	0.0001043	2.3213e-09	2.3537e-05	0.49756	1	0.26899	7.1928e-05	0.004801	0.28541	1	0.053067	1	0.12141	0.99897	0.00019981	0.00068177	0.0039238	0.82923	1	0.98911	0.015251	0.016075	1.8955e-07	1	0.30217	1	0.0080446	0.0056095	0.77715	0.11629	0.53562	0.0033177	1.7241e-05
GSE3982_MAC_VS_BCELL_UP	0.020317	0.81541	1.3664e-06	2.797e-05	4.5511e-15	7.4543e-05	0.0017177	0.34082	1	0.082678	0.9628	4.9199e-05	0.40806	0.096396	0.034832	5.6954e-07	2.5825e-07	1.1681e-08	1.5027e-06	1.3639e-05	0.2544	1	2.6573e-05	0.31723	0.0087117	1	3.6529e-06	0.23316	0.037806	1	0.02752	9.0798e-06	0.00011897	0.16348	0.31028	0.67438	1	3.3917e-05	2.0408e-11	1	0.0065294	0.6863	0.0012539	5.6288e-09	0.00028955	0.18098	1	0.00015273	0.025232
LINDSTEDT_DENDRITIC_CELL_MATURATION_C	0.75697	1	5.1518e-08	2.5985e-08	9.2824e-11	0.33732	0.11665	1	1	1	1	0.030837	0.31603	0.094793	1	0.089568	0.010097	9.2465e-09	3.9785e-07	0.38663	0.31593	1	8.9551e-07	0.16701	0.64484	1	0.00087781	1	0.1734	0.30681	0.022792	0.0048841	0.45321	0.63369	1	1	1	1.7381e-07	1.377e-11	0.57588	0.71659	1	0.0049393	0.37175	1	0.59618	1	0.00063881	4.5765e-07
CHAUHAN_RESPONSE_TO_METHOXYESTRADIOL_DN	0.32291	0.85378	0.0066966	0.026089	0.00045439	0.053522	1	0.91262	0.003318	0.72808	0.85083	0.7072	0.23636	0.13846	5.9524e-06	8.4498e-06	3.2824e-05	3.8458e-05	0.095496	0.89723	1	0.021379	0.00015946	0.89662	0.90593	0.82182	0.11092	0.11303	0.64394	1	0.012563	0.89511	0.51084	1	0.77467	0.89008	1	0.054627	0.02206	0.030675	0.20437	0.00035518	0.83254	0.8445	0.0037933	0.93934	1.6032e-07	0.35285	0.34754
MAF_Q6	0.061018	1	0.00076009	2.6449e-11	3.7664e-07	0.028663	5.4728e-05	0.62835	1	0.031673	0.012165	0.00084417	0.088228	0.028534	0.17169	0.77782	0.020392	3.7261e-07	3.929e-13	0.1023	0.46414	0.76026	0.00014075	3.3789e-05	0.0065911	1	0.0392	1	0.0065925	1	0.02207	0.0070728	0.011203	0.45144	0.63373	1	1	1.7814e-06	6.332e-14	0.84667	0.030257	1	3.2277e-08	0.027144	0.59743	1	0.66172	0.00050863	4.648e-09
HOEBEKE_LYMPHOID_STEM_CELL_UP	0.7127	0.78799	2.4216e-07	1.0243e-10	3.9637e-08	1	0.010124	1	1	0.030848	0.11102	0.016551	0.47118	0.53148	1	0.88162	0.011915	2.3567e-06	7.1768e-07	0.17492	0.48886	1	3.0564e-08	0.07503	0.31035	1	0.071712	1	8.8024e-05	1	0.63472	0.028375	0.086801	1	0.68132	1	1	4.2726e-07	5.707e-13	0.32769	0.70927	0.65761	3.678e-09	4.7953e-05	0.95925	0.60951	1	0.11216	0.023119
GSE12845_IGD_NEG_BLOOD_VS_NAIVE_TONSIL_BCELL_DN	0.018377	1	0.00063684	9.495e-06	8.422e-05	0.45017	0.53966	0.4888	1	1.7758e-06	0.00091985	0.00016527	0.090149	0.13292	0.17904	0.023801	0.016406	2.944e-06	9.8806e-07	0.0013165	0.2544	0.95218	0.00046163	0.078156	0.23681	1	0.16206	1	0.27472	0.298	0.53059	0.00028472	0.01032	0.015138	0.063787	1	0.00022208	1.0469e-05	9.3497e-06	0.030594	0.25504	0.67527	5.2015e-15	0.00092411	0.43447	0.79297	0.52539	0.0017752	0.00016936
GSE24634_NAIVE_CD4_TCELL_VS_DAY5_IL4_CONV_TREG_UP	0.28406	0.51462	0.0058952	0.00012189	0.0026685	1	0.23823	1	0.023541	0.01272	0.002204	6.9512e-07	0.027357	0.46795	1	1	0.075371	1.9686e-10	8.512e-11	0.39198	0.2544	0.28275	2.4372e-05	0.0029861	0.045197	0.20638	0.0062278	0.42951	0.0064872	0.065311	0.066036	0.088051	0.00059045	1	0.30197	0.00029025	0.0776	0.0045436	3.8043e-07	1	1	1	0.023996	3.0503e-12	1	0.10524	0.032027	0.0019327	0.00041048
GSE3982_DC_VS_BASOPHIL_DN	0.84248	0.022656	1.112e-05	9.7996e-07	2.6126e-05	0.62001	0.74227	1	1	0.0049396	0.9666	0.00023035	0.00062759	0.025069	0.94999	1	0.0032274	5.8591e-09	8.777e-07	0.12879	0.13257	0.95218	8.2516e-08	0.08651	0.016479	0.88156	2.2615e-07	1	0.46169	0.19895	0.28258	0.030235	0.066094	0.057569	0.0012406	0.095287	1	0.00052223	3.0996e-05	0.17761	0.82584	1	9.1797e-10	5.0143e-05	1	0.59133	0.9446	0.00065358	6.3171e-06
GSE3982_DC_VS_CENT_MEMORY_CD4_TCELL_DN	0.48559	0.96748	0.0030116	1.0771e-05	3.8921e-08	1	0.23823	0.70009	1	0.002394	0.038247	0.0025179	0.48717	0.68638	0.57728	0.83058	0.11457	7.0612e-11	9.045e-09	0.12209	0.96184	0.95218	1.6409e-11	0.00022577	0.44741	1	0.00044517	1	0.016235	0.1165	0.00078036	0.0011447	0.0027315	0.16127	0.10368	0.17605	1	0.0010195	8.9157e-09	1	0.81873	0.67898	6.9124e-08	3.0503e-12	1	0.17972	1	0.027087	1.9146e-06
GSE28726_ACT_CD4_TCELL_VS_ACT_VA24NEG_NKTCELL_DN	0.061057	0.66918	0.022679	1.3077e-14	1.0322e-11	0.62001	0.044595	0.70654	0.051125	0.0028072	0.0011258	0.00023035	0.33898	0.28683	0.94999	1	0.011069	5.8591e-09	1.8367e-07	0.40169	0.96184	0.71688	2.8758e-07	0.050035	0.35166	0.62762	0.00011791	1	0.038402	0.12168	1.9571e-05	0.046386	0.1065	0.69333	0.015626	0.67605	0.1501	1.2638e-10	2.5405e-13	1	0.96778	1	0.0013918	5.6848e-11	0.89226	0.10761	0.035611	0.045953	0.014995
GSE28726_ACT_CD4_TCELL_VS_ACT_NKTCELL_DN	0.058633	0.072368	0.0007413	6.6225e-10	2.2036e-09	1	0.082599	0.50436	0.093129	0.013659	0.01064	0.0001009	0.067236	0.20424	0.36062	1	0.0003554	6.8728e-10	7.7367e-10	0.078	0.6897	0.71482	7.5531e-05	0.74325	0.45025	0.10285	0.00097849	1	0.46169	0.76889	0.016769	0.17693	0.021135	0.51985	0.014978	0.0945	0.016321	5.5576e-08	4.0418e-09	1	0.96396	1	0.0064376	1.6621e-10	1	0.10676	0.00011119	0.011041	0.0076703
GSE360_CTRL_VS_L_DONOVANI_DC_UP	0.0028659	1	1.0018e-05	5.1843e-06	6.2575e-09	7.4543e-05	0.89609	0.50436	0.024682	0.11999	0.068987	0.008199	0.19166	0.062375	0.0035789	0.0019272	7.1326e-07	0.00013903	1.5027e-06	0.79384	0.6897	0.067468	5.413e-09	0.21632	0.24732	1	0.00010717	0.0074465	0.27745	1	0.10167	0.46572	0.16025	0.69309	0.0082704	0.67438	0.86266	0.00048606	7.372e-08	0.017669	0.099888	0.0034765	9.9674e-05	0.20791	0.00028955	0.59133	0.14452	0.0037547	0.0020081
GSE4590_PRE_BCELL_VS_VPREB_POS_LARGE_PRE_BCELL_UP	0.14482	0.9454	1.7785e-06	0.00013676	1.2938e-06	0.041208	0.23609	1	1	0.54613	0.10811	0.0076535	0.19117	0.15217	1	0.15916	3.9106e-07	6.0958e-15	1.5115e-07	0.02257	1	1	5.4737e-07	0.0016613	0.11444	1	0.127	1	0.0090167	0.2476	0.065268	0.00015893	0.071285	0.0089092	0.90412	1	1	0.00010651	3.8695e-09	1	0.080925	1	0.019368	6.3244e-07	0.87127	0.64593	0.98068	0.022357	0.00094224
GRAHAM_CML_QUIESCENT_VS_NORMAL_QUIESCENT_DN	0.63191	0.93014	9.5913e-09	1.1072e-13	1.7249e-12	0.97927	0.85758	1	1	0.72393	0.87891	0.64942	1	1	1	1	0.0010591	3.5797e-15	1.5034e-15	0.32468	1	1	1.3585e-06	0.096065	0.28679	1	0.01621	1	0.54072	1	0.38044	0.11691	0.068854	1	1	1	1	3.3449e-06	4.505e-14	1	0.76484	1	0.034298	0.091531	0.38542	0.96832	0.2515	0.032473	0.00045162
GSE6092_B_BURGDOFERI_VS_B_BURGDORFERI_AND_IFNG_STIM_ENDOTHELIAL_CELL_UP	0.765	0.78118	4.1455e-08	3.5719e-08	7.5545e-09	0.54785	0.13468	0.049253	1	0.15907	0.62925	1.2342e-06	2.6055e-05	4.0444e-05	0.0013533	0.58712	0.00014135	3.9591e-06	2.3982e-05	0.241	0.87874	1	0.0013455	0.097619	0.0064164	0.88156	2.073e-06	0.28161	0.096664	1	0.0014954	0.07203	0.00017991	0.0051981	0.05272	0.041951	0.14921	4.9894e-05	1.0432e-06	0.17961	0.24768	0.45973	0.011929	1.9183e-06	0.99842	0.9748	0.023157	6.8782e-05	5.592e-06
GSE32901_NAIVE_VS_TH17_ENRICHED_CD4_TCELL_UP	0.21895	0.29684	5.4018e-06	3.4257e-06	2.2097e-05	0.95313	1	1	1	0.079187	0.031917	6.204e-09	0.0068361	0.32138	1	1	7.0917e-05	3.718e-09	1.077e-13	0.62701	0.7686	0.71805	5.4737e-07	0.00065093	0.0056923	1	6.4828e-08	0.92678	0.00025565	1	0.86431	0.066571	0.1946	1.4618e-05	0.12451	0.095287	0.4714	3.8101e-05	2.7498e-07	1	0.24768	1	5.6635e-05	1.0205e-10	1	0.023122	1	3.8716e-07	8.6308e-08
WIERENGA_STAT5A_TARGETS_GROUP2	0.43608	1	0.0034654	4.1195e-06	4.1711e-17	0.11242	1	1	1	1	1	0.42276	0.78116	1	1	0.56	2.5913e-07	6.5365e-13	3.3731e-08	0.028627	1	1	9.4109e-07	1	1	1	8.5719e-07	1	1	1	0.45173	0.66125	0.79716	0.81122	1	1	1	7.0068e-07	2.0474e-14	1	0.6432	1	0.014387	0.00051669	0.60622	1	1	0.8601	0.0044785
GSE1460_INTRATHYMIC_T_PROGENITOR_VS_DP_THYMOCYTE_DN	0.0047483	1	0.00058783	2.1087e-07	9.9405e-09	0.74577	0.23215	0.11245	1	0.14766	0.10566	3.428e-05	0.17083	0.44899	0.90762	0.68758	6.2809e-10	1.4477e-15	2.5108e-15	0.070943	1	0.48699	6.3943e-07	0.0026567	0.0037587	1	0.00017478	1	0.00021923	1	0.18755	0.15531	0.018265	0.94989	0.49822	0.66605	1	3.3399e-06	9.6359e-13	1	1	0.44623	0.00089744	2.0174e-12	1	0.41433	0.64697	0.0004474	1.067e-05
GO_REGULATION_OF_PROTEIN_TARGETING	0.00040175	0.27405	7.1014e-05	2.1514e-09	1.1944e-08	0.35636	0.044595	0.014495	0.58512	0.11826	0.39662	0.00026903	0.43995	0.0023916	7.3575e-06	0.0033162	0.004202	6.9697e-08	3.2219e-10	1.9821e-05	0.2544	0.0048464	0.0010049	0.17342	0.3483	1	0.14847	1	0.87479	0.44282	0.0093877	0.2433	0.0057546	0.56384	0.076108	0.029503	0.56036	0.00017825	1.6222e-09	1	1	0.50858	7.5091e-06	0.0019757	0.38435	0.21195	0.015499	0.27972	0.0044396
GSE3982_EOSINOPHIL_VS_DC_UP	0.094082	0.81541	0.006273	1.9964e-09	2.2036e-09	0.23256	0.37833	1	1	0.47822	0.53553	0.052544	0.49685	0.9009	0.59122	0.46773	7.1334e-05	1.1646e-11	1.1709e-08	0.39879	1	0.49349	2.0389e-08	0.31723	0.45025	0.37012	5.3951e-07	1	0.081106	0.43726	0.068912	0.028375	0.16025	0.37503	0.63846	0.88962	1	4.6217e-06	6.4662e-13	1	0.16915	1	4.7466e-07	0.00052117	0.88823	1	0.54486	0.066095	0.00044526
GSE22886_CD8_VS_CD4_NAIVE_TCELL_DN	0.117	1	0.00020014	4.8171e-08	7.4748e-07	0.95043	0.86968	0.10191	0.23198	0.00038741	0.0036451	0.11967	0.20579	0.16502	0.10076	0.41283	8.7321e-07	1.8288e-11	3.2453e-05	0.06465	0.96098	0.26879	2.5144e-09	0.28061	0.011331	1	0.008033	1	0.03399	0.013221	2.0836e-05	0.02997	0.05003	1	1	0.64596	0.001694	0.00030739	1.4687e-11	1	0.9397	1	0.0061203	3.6737e-06	1	0.00076559	1	0.031246	0.010099
GO_LYSOSOMAL_LUMEN	0.81167	0.94628	6.17e-05	6.7957e-09	3.3966e-10	0.9612	1	1	1	0.94324	1	0.0017206	0.1098	0.59932	1	0.44123	0.031431	0.057887	0.0013465	0.80057	1	1	1.3944e-06	8.8225e-05	0.018933	1	0.00028382	0.0011329	1	1	0.062607	0.44599	0.028365	0.99927	0.76424	1	0.98057	0.00013711	2.03e-13	1	0.059818	1	1	4.7274e-06	0.02881	0.18098	0.44503	0.0023359	2.6757e-05
GSE1460_DP_THYMOCYTE_VS_NAIVE_CD4_TCELL_CORD_BLOOD_DN	1	0.11457	2.0846e-05	9.2139e-08	5.3335e-11	0.96795	0.53966	1	0.42001	0.92898	0.26138	0.00016527	0.090149	0.88885	0.92105	1	0.00029769	2.0429e-15	2.2886e-18	0.024116	0.6897	0.025517	4.2448e-09	0.024282	0.025675	1	0.010461	1	0.079551	0.298	0.0088924	0.0096998	0.00010018	0.51324	0.21401	0.67238	0.85532	0.0020369	4.0048e-12	1	0.95638	1	0.38694	8.5897e-05	0.88019	0.0023655	0.65174	0.025547	0.00016936
REACTOME_GASTRIN_CREB_SIGNALLING_PATHWAY_VIA_PKC_AND_MAPK	0.99792	1	0.00039931	3.2295e-11	2.454e-08	0.78053	0.25238	1	1	1	1	0.64929	1	1	0.95363	1	0.0065011	2.908e-09	4.5063e-17	0.00071586	1	1	1.064e-05	0.02865	0.85	1	0.0076081	1	0.017155	1	0.47144	0.40288	0.16927	0.38716	1	1	1	0.00010192	1.0768e-11	1	0.83258	1	0.044694	0.016081	1	1	1	0.10377	3.4304e-07
GO_VACUOLAR_LUMEN	0.4736	0.97394	1.0018e-05	2.3659e-09	1.277e-09	0.99167	0.72831	1	1	1	1	0.0026066	0.31254	0.66406	1	0.80885	0.01668	0.016047	0.00020916	0.48923	1	1	2.4123e-07	0.00057871	0.015735	1	0.0014192	0.006456	1	1	0.037363	0.62999	0.018633	0.63057	0.79278	0.46434	1	0.00039757	2.4354e-13	1	0.16978	1	1	1.5324e-06	0.12297	0.36715	0.23286	0.00026908	0.0001343
ROSS_ACUTE_MYELOID_LEUKEMIA_CBF	0.39197	0.86814	1.4672e-06	2.049e-13	2.124e-13	1	0.39437	0.95751	1	0.57084	1	3.0772e-05	0.068495	0.50928	1	0.52816	1.2352e-05	4.6109e-08	2.0796e-11	0.051527	1	1	8.526e-08	0.036142	0.18343	1	0.056375	0.75824	0.11017	1	0.13095	0.47229	0.16337	1	1	0.99103	0.89306	0.00064826	1.6105e-15	1	0.82368	1	0.10797	0.58206	1	0.78346	0.1134	0.080627	0.00036764
GSE1460_INTRATHYMIC_T_PROGENITOR_VS_DP_THYMOCYTE_UP	0.032256	1	0.0013634	1.1953e-08	3.2536e-08	0.0058973	1	0.90157	1	0.75489	0.1725	0.030825	0.84931	0.67624	0.685	0.00014751	2.4303e-05	1.5131e-10	2.0662e-07	0.0061473	0.46414	0.7146	0.0011431	0.024282	0.071176	1	0.075315	0.695	0.87479	0.91646	0.34109	0.0057638	0.0012196	0.095663	0.023334	1	1	0.00017858	5.0719e-08	4.4981e-05	0.027562	0.16303	0.0087856	0.012535	0.0085633	0.79297	1	0.12305	0.0068329
GSE29618_MONOCYTE_VS_PDC_DN	4.2975e-05	0.39214	0.00069169	5.621e-11	5.8882e-13	0.048842	1	1	1	0.11443	0.066779	0.10609	0.094769	0.0020824	0.0032911	0.0072876	8.1101e-11	7.0612e-11	4.0533e-05	0.075697	0.6897	0.49233	2.3055e-07	0.0064949	0.0004418	0.88156	0.1684	1	0.00023976	0.76665	0.0093877	2.5807e-07	0.020223	0.37503	0.041255	1	1	1.4418e-06	1.5423e-07	0.016716	0.26014	0.46284	3.9609e-07	0.69295	0.004051	0.94867	0.53805	6.3936e-05	0.00018401
GSE29618_PDC_VS_MDC_UP	0.0005769	1	1.3911e-09	2.0458e-15	4.7576e-14	0.22784	0.73102	1	1	0.22081	0.010136	0.03255	0.094769	0.0020824	0.3504	0.34757	2.6626e-08	3.1603e-13	2.5633e-06	0.075697	0.96184	0.7146	4.7954e-09	0.0064949	0.00019682	1	0.0062278	1	0.0023716	0.59566	0.0093877	3.5127e-06	0.0013051	0.37503	0.21885	1	1	9.2369e-11	1.6178e-12	0.25932	0.38401	1	8.7007e-05	9.534e-05	0.75683	1	0.40972	1.3563e-05	0.00018401
GSE22886_UNSTIM_VS_STIM_MEMORY_TCELL_UP	0.47648	0.51462	1.2692e-07	9.2139e-08	3.3421e-06	1	0.078257	1	0.15726	0.36602	0.26138	5.9448e-07	0.0095877	0.67624	0.56631	1	9.8766e-06	2.908e-09	4.3984e-10	0.5168	0.96184	0.065407	6.4117e-05	0.73138	0.043405	0.62762	0.00082632	0.92678	0.01609	0.19018	0.001431	0.16297	0.033997	0.37413	0.50867	0.0026757	0.85532	0.00017858	4.1581e-06	1	0.67893	1	0.18845	2.3382e-06	1	0.00096991	5.4079e-06	0.0017752	1.1811e-05
GSE3982_EFF_MEMORY_VS_CENT_MEMORY_CD4_TCELL_UP	0.36706	0.26033	1.1154e-07	3.745e-10	4.2604e-11	0.08039	0.72378	0.89677	0.08456	0.20414	0.95503	0.066356	0.83782	0.66479	0.3276	0.022471	1.301e-06	5.8884e-09	4.6828e-11	0.51127	0.061524	0.28035	3.7325e-09	0.023325	0.024392	1	0.15731	1	0.45491	0.75909	0.090652	0.94991	0.093723	0.24509	1	0.88962	1	2.5372e-10	1.5876e-08	1	0.051759	0.0011008	0.4568	0.00017959	0.11556	0.94491	0.12812	0.014945	0.30611
GSE8515_CTRL_VS_IL1_4H_STIM_MAC_DN	0.084369	1	7.2268e-06	0.0031773	1.3353e-11	0.32206	0.53288	0.89677	1	0.4484	0.37695	0.9421	0.46831	0.020215	0.001423	0.0003121	6.2809e-10	4.1516e-16	3.1012e-08	0.00020952	0.6897	0.024838	1.858e-07	1	1	1	0.0029363	1	0.45491	0.42839	0.18755	0.0089547	0.69359	1	0.61181	1	1	0.00016417	2.681e-07	1	0.013032	0.44623	0.012982	0.055905	0.11556	0.78346	0.12812	0.55319	0.89752
GSE34515_CD16_NEG_VS_POS_MONOCYTE_UP	0.058633	1	0.0007413	1.2606e-07	2.5196e-12	0.14905	1	1	3.9695e-05	0.7692	1	0.0347	0.018079	0.013883	0.00045112	0.026365	0.018297	4.1664e-06	0.010192	0.12558	0.6897	0.49349	0.0068331	0.048356	0.047347	0.62762	0.00010717	1.1235e-05	0.27745	1	0.10167	1	0.011372	0.95339	0.22548	0.0945	1	5.4321e-07	2.4827e-06	1	0.16915	0.2939	0.7492	0.040348	0.00074353	0.4208	2.5575e-06	0.0064897	0.025232
GSE360_L_DONOVANI_VS_B_MALAYI_LOW_DOSE_DC_DN	0.061057	1	3.0543e-12	7.8543e-12	4.1408e-16	0.052276	0.084101	0.50831	0.28102	0.87018	0.53646	0.28651	0.33898	0.97163	0.092808	0.078783	2.6381e-12	1.5255e-11	1.8367e-07	0.67561	1	0.010036	1.6852e-15	0.22034	0.70427	0.62762	6.1082e-07	1	0.08178	0.19895	0.55645	0.067734	0.012013	0.16522	0.6423	1	0.62514	6.1021e-07	2.2116e-14	0.17761	0.014894	0.093407	0.00042117	0.067082	0.0019375	0.28883	0.010901	0.5028	0.00021801
GO_ANCHORED_COMPONENT_OF_MEMBRANE	0.052973	1	0.015369	3.2437e-11	4.6356e-11	1	1	1	1	1	1	0.35573	0.66069	0.79935	1	0.35183	7.0917e-05	1.2772e-09	3.8205e-10	0.02257	1	0.71805	2.0312e-06	0.0016613	0.37675	1	0.049558	1	1	0.9171	0.40787	0.28273	0.010447	0.36919	0.77568	1	1	0.00028698	6.707e-16	1	0.14872	0.96956	1	0.57777	0.87127	0.0036462	0.27483	0.0039435	0.00016211
GSE3982_EOSINOPHIL_VS_CENT_MEMORY_CD4_TCELL_UP	0.20724	0.39221	1.6589e-07	1.6702e-08	7.5274e-13	0.006588	0.24291	1	1	1	0.85083	0.052544	0.49685	0.48038	0.71175	0.18042	7.1326e-07	2.5413e-10	3.0286e-10	0.013442	0.02538	1	2.8237e-06	0.026404	0.45025	1	9.0376e-06	0.695	0.27745	1	0.10167	0.23705	0.011372	0.51985	0.87218	1	1	2.7845e-11	3.5498e-16	0.10551	0.0065294	1	4.7466e-07	1.8058e-09	0.45066	0.4208	1	0.095492	8.7601e-05
GO_REGULATION_OF_PHOSPHOLIPASE_C_ACTIVITY	0.9633	1	0.0050541	1.1336e-11	5.1822e-08	1	0.76858	1	1	0.96761	1	0.014153	1	1	1	1	0.01139	1.6297e-05	9.2289e-13	0.46801	1	1	1.1119e-05	0.00098433	0.59502	1	0.0015778	0.695	0.899	0.97963	0.65858	0.53952	0.010691	1	1	1	1	1.7388e-05	1.7452e-12	1	0.68721	1	0.022987	0.042375	0.56444	1	1	0.028268	1.7669e-05
GSE43700_UNTREATED_VS_IL10_TREATED_PBMC_DN	0.00027426	1	2.5321e-05	0.00058171	4.4612e-06	0.013664	0.89609	0.21062	0.16457	1	1	0.27704	0.13866	0.0022451	4.275e-07	0.007802	0.0003554	3.6661e-05	0.010192	0.12558	0.6897	0.14809	0.014388	0.31723	1	0.0043577	5.3951e-07	0.0024585	1	1	0.016769	0.30629	0.16025	1	0.52381	0.0945	1	0.0094513	2.7064e-05	0.00035157	0.00042389	0.044649	0.081775	0.0079569	9.6656e-08	1	0.00011119	0.18411	0.23543
GSE4748_CYANOBACTERIUM_LPSLIKE_VS_LPS_AND_CYANOBACTERIUM_LPSLIKE_STIM_DC_3H_UP	0.043125	0.35132	0.026327	1.4357e-08	4.6324e-09	0.009466	1	0.65126	1	0.70891	0.34478	0.21785	0.61814	0.10806	0.3861	0.0023383	9.2747e-11	1.5317e-12	1.556e-06	0.98959	0.24571	0.26568	1.0855e-17	0.1112	0.63537	1	0.0010839	1	0.0019031	0.26463	0.38995	0.83903	0.19589	0.47981	0.18044	1	1	0.012258	2.5903e-09	0.079374	0.022964	0.25481	0.014796	0.04577	0.27275	1	0.86361	0.011271	9.6205e-10
GSE4984_UNTREATED_VS_GALECTIN1_TREATED_DC_DN	0.0091582	0.99874	0.0049551	4.0391e-11	3.6624e-10	0.093165	1	1	0.052034	0.060548	0.89031	0.75698	0.64589	0.12208	0.15632	0.064725	3.2668e-08	1.6986e-18	1.5998e-06	1	0.42143	0.23465	5.6165e-20	0.47145	0.23897	1	2.4019e-05	0.86767	0.0041163	0.49003	0.25009	0.49165	0.8634	1	0.62254	0.57636	1	0.029271	1.8785e-10	0.73806	0.6185	0.0015974	0.48028	0.25968	0.041796	0.22301	0.65446	5.4145e-06	1.2157e-08
GSE16385_ROSIGLITAZONE_IL4_VS_ROSIGLITAZONE_ALONE_STIM_MACROPHAGE_UP	0.48559	0.81475	0.020523	7.3847e-07	3.8659e-06	1	0.73102	1	1	0.37702	0.68173	1.7048e-06	0.042965	0.19674	1	1	0.0028122	9.3425e-09	8.512e-11	0.0030644	0.6897	1	0.0065188	0.0029861	0.0021414	1	0.0191	1	0.016235	0.43276	0.0093877	0.061476	0.00059045	0.83098	1	1	1	0.016797	1.5423e-07	1	0.81873	1	0.56742	9.534e-05	0.88758	0.79838	0.53805	0.000277	0.10638
ROSS_LEUKEMIA_WITH_MLL_FUSIONS	0.85955	0.81647	0.0014372	1.3151e-09	2.0548e-08	0.88526	1	1	1	0.94427	0.98426	0.0050483	0.48192	1	1	0.8545	0.01257	5.4856e-10	8.8219e-10	0.30894	1	0.89978	0.00012142	0.02709	0.26134	1	5.3851e-05	0.34986	0.48616	0.42996	0.879	0.18525	0.0048025	1	1	1	1	0.00038687	4.8353e-11	1	0.087047	1	0.19595	0.0071822	0.09017	0.97948	0.45852	0.031124	0.029955
GHANDHI_DIRECT_IRRADIATION_UP	0.39769	1	0.026329	0.00020194	2.6966e-15	0.0062659	0.89155	1	1	1	1	0.55517	1	0.86155	0.99546	0.7199	1.0427e-05	1.1723e-18	1.9476e-12	0.000467	1	1	0.0032581	0.79331	1	1	0.0006252	0.94337	0.99043	1	0.3994	0.055341	0.93301	1	1	1	1	7.4759e-08	7.8013e-08	0.19185	0.00011799	1	0.49334	0.34231	0.017356	1	1	0.021398	0.060054
GO_RESPONSE_TO_CORTICOSTEROID	0.41448	1	1.8511e-06	7.0237e-09	1.4212e-11	0.73743	1	1	1	0.52324	1	0.019281	1	1	0.54645	0.36584	0.042278	1.0542e-11	1.1661e-15	0.00078752	0.89295	0.62232	0.22179	0.0177	1	1	2.5491e-12	0.065268	0.35668	0.17946	0.86486	0.47636	0.27318	1	1	0.94326	1	3.0717e-07	2.99e-15	1	0.02546	0.47897	0.16492	0.13417	0.00037641	1	0.96934	0.098145	0.11051
GSE360_L_MAJOR_VS_B_MALAYI_LOW_DOSE_DC_UP	0.14715	0.97325	2.7859e-05	3.862e-07	1.5982e-15	0.092229	0.021994	0.70654	0.8604	0.87018	0.53646	0.023356	0.26315	0.14716	0.022244	0.027707	0.00081214	8.5872e-08	4.0034e-10	0.0033587	1	1	8.2516e-08	0.98067	0.45507	0.62762	2.359e-05	1	1	0.44282	0.04633	0.13476	0.45321	0.52064	0.6423	1	0.26831	1.7814e-06	2.1951e-07	0.10926	0.014894	0.47301	0.027811	0.15172	0.12932	0.42169	0.15026	0.13975	0.044704
GSE9960_HEALTHY_VS_GRAM_NEG_SEPSIS_PBMC_UP	0.493	0.072368	9.6675e-12	0.00058171	2.3136e-05	0.61494	0.0042031	1	0.024682	0.3839	0.69007	4.9199e-05	0.00056917	0.0079975	0.020819	0.026365	0.0015228	3.6661e-05	0.00016731	0.19413	0.96184	1	0.16362	0.21632	0.0045134	0.62762	0.0036584	0.051556	0.27745	0.9171	0.20395	0.064681	0.16025	0.37503	0.10749	0.0081888	1	0.017625	0.00044881	0.10551	0.26137	0.2939	0.00037129	0.00023972	1	0.79899	0.0012758	0.0064897	0.0020081
GSE16385_ROSIGLITAZONE_VS_UNTREATED_IFNG_TNF_STIM_MACROPHAGE_UP	0.92114	0.39473	2.7859e-05	2.4356e-06	7.531e-09	0.02831	0.14982	0.50831	1	0.39344	0.11714	0.11636	0.19894	0.14716	0.60153	0.47443	0.00017713	3.5918e-08	1.8367e-07	0.0015454	0.6897	0.067827	2.8837e-05	0.44742	0.079001	0.88156	0.00025284	1	0.08178	0.9171	0.04633	0.007342	0.022061	0.16522	1	1	1	6.3059e-08	8.8072e-08	0.72753	0.057352	0.91537	0.027811	2.0874e-05	1	0.95201	0.55386	0.0012468	0.026448
GSE2770_UNTREATED_VS_TGFB_AND_IL4_TREATED_ACT_CD4_TCELL_48H_DN	0.056551	1	4.6109e-09	7.3847e-07	1.9931e-12	0.0012	0.73102	0.90801	0.62244	1	0.066779	0.012727	0.31871	0.46795	0.12752	1.0696e-05	1.7283e-15	2.4195e-16	9.045e-09	1.3348e-06	0.2544	0.1478	6.6178e-08	0.13441	0.44741	1	2.0737e-08	0.23094	0.0023716	1	0.015921	0.017072	0.71074	1	0.74917	0.67438	1	5.8941e-12	1.4863e-13	0.016716	0.0063039	0.0084345	8.7007e-05	0.00021828	0.00027062	1	0.40972	0.0060295	0.0072346
GSE16385_UNTREATED_VS_12H_ROSIGLITAZONE_IFNG_TNF_TREATED_MACROPHAGE_UP	0.99253	0.39473	0.00169	5.4769e-08	5.1257e-06	1	1	1	1	0.17175	0.6901	0.00044883	0.19894	0.3819	1	1	0.019257	1.5255e-11	1.1492e-14	0.12879	1	1	0.0032581	0.08651	0.45507	1	2.359e-05	1	0.27835	1	0.55645	0.31545	0.1065	0.83616	1	1	1	3.7035e-05	1.3165e-08	1	0.1017	1	0.0024618	0.00026175	1	1	0.9446	0.098988	0.008169
GO_NEGATIVE_REGULATION_OF_ESTABLISHMENT_OF_PROTEIN_LOCALIZATION	0.25761	0.45247	5.5678e-05	3.2412e-10	1.2737e-09	1	0.28494	1	1	0.56685	0.015619	0.03648	0.2539	0.34983	0.2595	0.54721	0.0096593	1.8082e-09	1.5565e-08	0.019243	0.71915	1	0.0021806	0.0010374	0.066323	1	0.01905	0.96754	0.095727	0.83037	0.015962	0.24195	0.030824	0.30145	0.48883	0.7375	0.31498	0.073662	1.5552e-12	1	0.12326	0.9643	0.0016851	0.037174	0.93316	0.64726	0.083335	3.7004e-06	0.021946
GSE3720_LPS_VS_PMA_STIM_VD2_GAMMADELTA_TCELL_UP	0.17307	0.96748	0.0081223	2.3911e-05	1.6491e-05	0.67659	0.00059128	1	1	0.7692	0.000673	8.365e-08	0.042967	0.23632	1	0.96279	0.0079301	6.8079e-07	7.8833e-13	0.068634	0.42686	1	6.8976e-07	0.0063238	0.44939	1	0.00073719	1	0.0011795	1	0.67754	0.046386	0.051442	0.56149	0.8503	1	1	0.13362	8.3569e-07	0.45531	0.77594	1	1.4983e-06	2.6044e-07	1	1	1	0.11248	0.010098
GSE3982_NKCELL_VS_TH2_UP	0.97725	0.96473	9.6039e-07	3.745e-10	4.2604e-11	1	0.72378	1	1	0.74583	0.062413	0.0002964	0.23074	1	1	1	0.026242	1.4477e-15	6.0413e-12	0.041985	0.96184	1	6.6548e-06	0.0011641	0.15784	1	7.978e-05	1	0.64899	1	0.42844	0.0017026	5.0826e-06	0.82641	0.95435	1	0.14586	0.015235	1.3878e-16	1	0.37217	1	0.23746	1.0941e-09	1	0.027549	1	0.0089524	6.6754e-05
WATTEL_AUTONOMOUS_THYROID_ADENOMA_DN	0.53986	0.75211	2.2728e-05	9.6983e-11	1.8232e-10	1	1	1	1	0.52469	1	0.00049143	0.83782	0.58371	1	0.90008	0.80827	4.4768e-09	2.6586e-11	0.42787	1	0.31171	0.0011798	0.0086084	0.63785	0.88156	0.00076307	1	1	0.60294	0.72232	0.70119	0.12793	0.45424	1	1	1	0.04515	4.9571e-10	0.5763	0.58192	0.78263	1	0.087457	0.044222	0.21882	1	0.14848	0.00053976
GSE2770_IL12_ACT_VS_ACT_CD4_TCELL_2H_UP	0.80634	0.94724	3.811e-05	6.4171e-06	7.5274e-13	0.041176	0.0013182	1	1	0.62694	0.24152	0.0017344	0.0076324	0.17141	1	0.020001	3.6013e-07	5.2857e-10	1.0244e-07	0.0211	0.25156	1	5.4836e-06	0.83981	0.78593	1	0.0047392	0.92056	0.14725	1	0.17474	0.25895	0.2069	0.23556	1	1	0.84548	2.8849e-08	1.8703e-12	1	0.088019	1	0.0066959	2.0934e-07	0.18228	0.56539	1	0.43718	0.28873
GSE17186_NAIVE_VS_CD21LOW_TRANSITIONAL_BCELL_CORD_BLOOD_UP	0.29465	0.07355	1.5594e-10	3.862e-07	1.0322e-11	0.34583	0.044595	1	0.096673	0.023731	0.27766	0.00023035	0.0070262	0.21038	0.092808	0.26458	1.0522e-07	4.2806e-11	1.5478e-10	0.19846	0.010354	0.71688	3.0809e-06	0.44742	0.45507	1	0.00052902	0.42951	0.27835	0.036435	0.04633	0.019442	0.038982	0.3796	0.045132	0.046352	0.62514	5.1156e-06	6.4042e-10	1	0.39302	0.91537	0.0007792	1.2934e-06	0.32072	0.0004119	0.0056642	0.098988	8.7137e-07
KEGG_T_CELL_RECEPTOR_SIGNALING_PATHWAY	0.70928	1	2.756e-11	9.4756e-07	3.8333e-13	0.80568	0.12494	0.70764	1	1	1	1	1	0.57217	0.37792	0.39654	6.1152e-14	1.0266e-15	4.496e-09	0.0036407	0.0047765	0.46924	3.3169e-13	0.40313	1	1	0.097459	1	0.0042033	0.76665	0.022363	0.51917	0.050632	0.058438	0.70983	0.67438	0.33632	8.1809e-13	2.3008e-08	1	0.029432	1	9.0152e-08	3.6608e-10	1	0.77005	1	0.71204	5.3401e-05
GSE17301_CTRL_VS_48H_ACD3_ACD28_STIM_CD8_TCELL_UP	0.39384	0.97325	2.7859e-05	3.1423e-05	2.6721e-09	0.77307	1	0.067445	0.051125	0.085979	0.53646	0.03675	0.07016	0.0046039	0.022244	0.1241	3.3603e-05	8.7744e-10	1.8387e-06	0.013967	0.2544	0.0032895	0.00056499	0.0071551	0.0024534	1	5.3772e-05	0.42951	0.15665	0.60294	0.071383	0.83134	0.038982	1	0.23063	0.46434	0.62514	1.9895e-07	3.0996e-05	1	0.39302	0.29832	0.21462	2.0874e-05	0.76883	0.10761	2.0318e-05	0.098988	0.0021292
PID_BCR_5PATHWAY	0.33169	1	1.2141e-07	0.00058681	2.5776e-05	0.9535	0.00082631	1	1	1	0.87891	0.36993	0.5479	0.5858	0.81346	0.1456	1.0541e-06	1.0276e-08	1.4789e-05	0.0157	0.29104	0.78631	1.0762e-08	0.74761	1	1	0.0043799	1	3.0627e-05	1	0.13825	0.30571	0.62901	1	0.97389	1	0.66466	2.2841e-06	1.1279e-06	0.8126	0.042555	1	3.0431e-07	1	1	1	0.4177	0.11424	0.00096107
GO_REGULATION_OF_SMOOTH_MUSCLE_CELL_PROLIFERATION	0.064571	1	7.9806e-07	6.6052e-12	1.0823e-11	0.73475	0.83179	1	1	0.96594	1	0.0080955	1	1	1	0.93835	0.00024954	9.8066e-15	1.1121e-18	0.012939	0.8667	1	0.0047051	0.00011379	0.08603	1	0.00021523	0.26022	0.63732	1	0.07719	0.51611	0.013795	0.89378	1	1	1	0.00061422	1.4293e-12	0.62931	0.10057	1	5.6438e-05	0.00097559	0.4085	0.4303	0.81767	0.16124	0.0012563
GSE2706_2H_VS_8H_LPS_STIM_DC_UP	0.47136	0.50933	7.93e-11	3.459e-09	4.8393e-07	1	0.36089	1	6.2424e-08	0.072063	0.0091179	3.428e-05	3.6979e-06	0.0017967	0.0096545	0.92336	0.48934	4.8618e-07	1.701e-11	0.27032	0.6897	0.7146	5.9254e-05	0.72263	0.0008654	0.88156	0.00037365	0.11199	0.87047	1	0.004697	0.35192	0.05676	0.15623	0.061038	0.018284	0.85408	2.5436e-05	3.5667e-06	1	0.15889	0.44623	0.4568	0.011825	0.29672	0.027549	7.1586e-08	0.0016284	0.006426
PID_PI3KCI_PATHWAY	1	1	6.6303e-12	5.816e-07	7.379e-07	0.79709	0.89155	1	1	0.96277	0.91479	0.88878	1	0.69902	0.2595	0.58094	7.8178e-10	2.1539e-10	6.3794e-07	0.010366	0.52472	1	6.2712e-09	0.4934	1	1	0.023962	1	0.085846	0.83988	0.2708	0.59703	0.37193	0.38663	0.72052	1	0.83868	1.2795e-06	5.3313e-06	1	0.26031	1	0.011004	0.00076726	1	0.68558	1	0.003215	0.00081077
GO_ACTIVATION_OF_MAPK_ACTIVITY	0.080669	0.81475	0.011818	1.9485e-05	2.4659e-09	0.87023	0.28653	1	1	1	0.63401	0.14573	0.99186	0.65288	0.2828	0.89887	0.040488	5.4423e-10	6.999e-10	8.9066e-05	1	0.93975	0.051867	0.2331	0.36724	1	0.0026931	1	0.84378	1	0.19108	0.21114	3.325e-05	0.9467	0.48704	0.67438	0.10032	0.0012761	2.3255e-06	1	0.097308	1	0.01433	0.0038831	0.77715	0.060365	0.50578	0.096983	0.00058899
ZHANG_TARGETS_OF_EWSR1_FLI1_FUSION	0.026443	0.69907	5.2747e-05	2.1359e-08	3.1418e-17	0.1125	0.44909	1	1	0.50375	0.27675	0.003413	0.16666	0.42925	1	0.27397	9.1839e-06	3.8143e-10	1.1306e-09	0.06748	0.77812	0.95218	0.0013443	0.021483	0.037848	1	1.5139e-07	1	0.12996	1	0.1738	0.083081	0.057109	0.37503	0.16533	1	0.96064	0.00011882	1.6448e-09	1	0.12683	0.8968	0.004769	0.001256	0.9017	0.17599	0.81088	0.020166	0.19914
GSE4984_UNTREATED_VS_VEHICLE_CTRL_TREATED_DC_UP	0.082991	1	1.2243e-05	1.7378e-05	9.2696e-05	1	0.029497	0.67932	0.69784	0.070645	0.054947	3.7282e-05	0.030749	0.0093659	0.093971	1	0.046839	0.00096562	2.1898e-07	0.0042439	1	0.11192	5.7877e-06	0.017977	0.48658	1	0.0037978	1	0.0083275	0.91646	0.092793	0.00026221	0.065065	0.99551	0.25689	0.015497	0.97627	0.029616	1.8224e-07	1	0.71645	1	2.4312e-08	3.6185e-09	1	0.091794	0.65745	0.0016832	6.3171e-06
GSE11057_CD4_EFF_MEM_VS_PBMC_UP	0.71068	0.26033	4.6481e-05	9.748e-05	1.1943e-06	0.045083	0.076748	0.89677	0.02126	0.011137	0.062413	0.010996	0.0016019	0.020215	0.00033183	0.68758	0.00012069	1.103e-06	1.3077e-08	0.041985	0.46414	0.14296	2.0448e-05	0.41973	0.067819	1	0.0098091	0.42053	0.07811	0.58045	0.00031615	0.014795	0.032755	0.05291	0.0069627	0.041866	0.0055295	3.3399e-06	8.0555e-06	0.24527	0.051759	0.08363	0.0028318	1.9182e-15	0.75269	3.1321e-06	0.0021077	7.7065e-07	1.067e-05
GSE11057_CD4_CENT_MEM_VS_PBMC_UP	0.20233	0.51462	2.3045e-05	5.5584e-05	9.0113e-06	0.7592	0.37358	1	0.0020174	0.0012739	0.17673	0.020489	0.094769	0.092706	0.00040726	1	2.2659e-07	8.7963e-12	1.1477e-11	0.12209	1	0.28275	1.821e-08	0.57499	0.2413	0.37012	0.078752	0.050593	0.0064872	0.76665	0.015921	0.010482	0.10089	0.83098	0.0042125	0.46232	5.9093e-06	1.248e-09	9.0484e-07	1	0.097797	0.088297	8.7007e-05	1.3019e-14	1	9.8084e-07	0.00965	0.0019327	0.00018401
GSE11057_PBMC_VS_MEM_CD4_TCELL_DN	0.57794	0.37509	4.2211e-05	2.8702e-09	3.2909e-10	0.21075	1	1	0.0092751	0.0033271	0.36998	0.0059708	0.0026718	0.00018508	1.058e-05	0.55312	1.689e-08	1.181e-08	2.4845e-10	0.17666	0.96184	1	2.2398e-12	0.41085	0.41899	1	0.002718	0.41578	0.0059491	0.75125	0.0023263	0.013721	0.054368	0.82641	0.0034123	0.085609	0.033127	3.4372e-12	2.4306e-12	1	0.15602	0.44107	0.01893	1.5608e-24	0.8706	1.7617e-08	0.63628	4.4309e-05	1.5845e-07
KEGG_ASTHMA	1	1	5.4125e-12	6.8647e-10	1.7578e-12	1	1	1	1	1	1	1	1	1	1	1	0.001154	1.0463e-06	0.00038087	1	1	1	9.9834e-11	1	0.95116	1	0.6098	1	0.77935	1	1	1	0.4676	1	1	1	1	3.2434e-06	2.4918e-10	1	1	1	1	0.91788	1	1	1	0.81777	0.00011562
GO_POSITIVE_REGULATION_OF_ENDOCYTOSIS	1	1	2.7275e-05	1.2258e-12	2.4348e-10	0.68252	0.032666	1	1	0.89969	1	0.089096	0.40412	0.99679	0.93285	1	0.015435	3.3522e-10	3.22e-11	0.65669	1	0.79509	9.2363e-07	0.023745	0.88514	1	0.00052902	0.695	0.70926	1	0.16406	0.084915	0.12754	0.61958	1	0.46434	1	0.29165	2.1562e-10	1	1	0.8968	0.020943	0.41599	0.92914	0.21019	1	0.41583	0.00032777
GSE3982_EOSINOPHIL_VS_BASOPHIL_UP	0.018377	1	0.0028202	1.1953e-08	1.1962e-08	0.1401	0.53966	1	0.15726	0.075278	0.064855	0.0023028	0.31264	0.56403	0.25129	0.069047	9.8766e-06	4.5434e-08	4.3245e-06	0.043651	0.6897	0.49018	7.3286e-06	0.20558	0.043405	1	0.075315	1	0.27472	0.58911	0.00034714	0.025207	0.32141	0.015138	0.85315	0.29953	0.42381	0.0004197	5.0719e-08	0.37674	0.25504	0.67527	0.014171	0.012535	0.59344	1	0.29158	0.00049367	1.1811e-05
PRC2_SUZ12_UP.V1_DN	0.7477	0.88289	0.002625	8.3271e-07	8.9535e-08	1	0.82843	0.99087	1	0.19236	0.29668	0.057306	0.28673	0.89638	1	1	0.0010681	7.2418e-14	8.4732e-10	0.050683	1	1	7.9047e-06	0.236	0.16985	1	0.070581	0.87677	0.40735	0.22704	0.18777	0.0011932	0.036339	0.78745	0.97389	1	0.77194	6.6839e-05	3.8955e-06	1	1	1	0.97381	0.1934	1	0.34856	0.40541	0.049544	0.0015953
VALK_AML_CLUSTER_9	0.68794	1	0.00054997	7.9744e-11	6.2858e-11	1	1	1	1	1	0.97494	0.10609	1	1	1	1	0.052472	1.2434e-11	6.4121e-08	0.4	1	0.48292	0.0011095	0.009695	0.50939	1	0.067289	1	0.86527	0.59755	0.089183	0.13413	0.0057801	0.81122	0.93077	1	1	0.01584	4.4092e-08	1	1	1	0.24199	0.066459	0.82712	0.20448	1	0.037892	0.003185
PID_SHP2_PATHWAY	0.81902	0.81475	1.2438e-05	5.9846e-10	3.1231e-11	0.66219	0.067531	1	1	1	0.77732	0.018913	1	1	0.87836	0.52505	0.0026452	7.371e-09	8.3594e-07	0.0025678	0.60198	1	2.121e-05	0.0040655	1	1	9.9973e-06	1	0.04018	1	0.26718	0.61758	1.3196e-07	0.7919	1	1	1	0.0093519	3.4172e-13	1	0.17406	1	1.6423e-08	0.12111	1	0.80613	1	0.11527	8.0644e-05
GSE4748_CTRL_VS_LPS_AND_CYANOBACTERIUM_LPSLIKE_STIM_DC_3H_DN	0.021299	1	0.00016152	7.0627e-09	2.0539e-08	0.34583	1	0.70654	1	0.085979	0.9666	0.00044883	0.0012217	0.0012342	0.012819	0.027707	5.5381e-06	4.2806e-11	3.5349e-08	0.00066734	0.6897	0.28464	0.0032581	0.027519	0.1759	1	3.218e-09	0.11693	0.65139	1	0.028848	0.24533	0.1065	0.52064	0.1111	0.46434	1	0.00052223	1.3165e-08	0.27439	0.014894	0.69228	0.0024618	0.38633	0.00030851	1	0.010901	5.6616e-07	0.24063
GO_NEGATIVE_REGULATION_OF_LEUKOCYTE_DIFFERENTIATION	0.39197	1	2.298e-05	3.6634e-07	1.8318e-10	1	0.67155	1	1	0.42107	1	0.11076	0.55028	0.84285	1	1	0.00043526	1.228e-08	8.6328e-07	0.008711	0.42686	0.58766	3.5987e-10	0.91291	0.054035	1	0.10504	1	0.5172	0.13829	0.47045	0.23929	0.28815	0.78981	0.21457	0.70239	1	3.5235e-06	8.1287e-08	1	0.61487	1	0.3628	0.0017601	0.40826	0.78346	1	0.00098909	0.041163
GSE17974_0H_VS_24H_IN_VITRO_ACT_CD4_TCELL_UP	0.55169	0.76598	1.9516e-07	3.6046e-13	1.5988e-09	1	1	1	1	0.0026289	0.007265	1.0093e-07	0.34186	1	1	1	0.26745	4.7362e-14	3.3375e-18	0.00095622	1	0.94008	1.286e-10	0.17987	0.20433	1	0.0001171	1	0.005393	0.55052	0.48558	0.043487	0.00036469	0.3459	0.45758	1	1	4.542e-05	5.7766e-19	1	0.34858	1	0.076336	7.4297e-16	0.84895	0.00027922	0.59809	3.1031e-05	2.762e-10
GO_BINDING_BRIDGING	0.765	0.3415	9.7846e-10	1.0321e-07	8.0952e-10	0.1755	0.13468	1	1	0.59115	0.32802	0.0014982	0.31871	0.014677	0.38412	0.8492	2.3637e-05	2.7176e-09	1.5893e-08	0.00024991	0.18553	0.0035979	2.2062e-05	0.02946	0.24306	1	0.0066708	1	0.5489	0.40602	0.00015294	0.0066919	0.0048851	0.83616	0.085671	1	0.073705	0.00013111	9.1564e-10	1	0.83788	0.68672	4.0572e-05	8.6749e-05	1	0.4208	1	0.0012691	0.00054762
GO_POSITIVE_REGULATION_OF_CYTOKINE_BIOSYNTHETIC_PROCESS	0.9679	0.81475	5.1132e-07	5.0938e-07	2.034e-10	1	0.98344	1	1	1	1	0.55178	1	1	1	0.52505	4.2448e-09	1.5513e-13	0.00029455	0.2763	1	1	1.6445e-13	1	1	1	0.12592	1	0.04018	1	0.78822	0.92691	0.76932	1	1	1	1	4.2247e-07	1.8373e-08	1	0.17406	1	0.82722	2.2996e-05	0.84072	0.4809	1	0.96615	0.026102
GSE29618_MONOCYTE_VS_PDC_DAY7_FLU_VACCINE_DN	0.011026	0.39221	2.5321e-05	2.641e-15	8.2238e-12	0.46799	0.55272	1	1	0.30294	0.068987	0.013633	0.018079	0.0043219	0.056709	0.18042	1.2352e-05	2.5413e-10	2.5025e-05	0.2846	1	0.49349	7.3694e-08	0.00024192	9.3904e-05	0.88156	0.00048721	1	7.0595e-05	0.9171	0.02752	0.003971	0.00027671	0.37503	0.40968	1	1	5.4321e-07	1.4557e-09	0.033679	0.69189	1	1.1564e-05	0.064232	0.12553	0.95201	0.4177	0.00015273	5.6874e-06
GO_REGULATION_OF_CALCIUM_ION_IMPORT	1	1	1.4871e-05	2.6085e-12	4.7175e-12	0.90644	1	1	1	1	0.8571	0.34078	1	1	1	1	0.00086539	8.987e-07	1.3381e-09	0.54966	1	1	2.629e-08	4.0794e-05	1	1	0.00073719	1	0.081106	1	0.45377	0.42389	0.00012183	0.90754	1	1	1	0.10926	2.5234e-10	0.90858	0.57415	1	0.20438	0.0071814	1	1	0.49279	0.17908	7.1337e-05
HINATA_NFKB_TARGETS_FIBROBLAST_UP	0.044859	0.66595	0.0076324	0.00023529	2.1369e-15	0.04222	0.93454	0.69622	1	1	1	0.96007	0.9762	0.7046	0.097365	0.13604	6.2226e-05	2.2271e-11	3.8316e-05	0.0037047	1	0.59867	0.00026974	0.017143	1	1	0.016199	1	0.84364	0.95443	0.023345	0.26824	1	1	1	1	1	0.00083848	2.5106e-11	0.60542	0.049708	0.51764	0.078252	0.30321	0.00071504	1	1	0.34908	0.62625
GSE3982_BCELL_VS_EFF_MEMORY_CD4_TCELL_DN	0.0087547	1	0.0011686	3.0878e-10	2.8069e-13	0.31391	0.877	0.19184	1	0.34642	0.36998	0.09241	0.83052	0.87246	1	0.55312	0.0022427	2.9599e-08	1.7065e-13	0.0011625	1	0.48292	6.0549e-06	0.00045399	0.012707	1	0.002718	1	1	0.75125	0.087077	0.051978	0.00020102	0.82641	1	1	1	8.4964e-06	7.4201e-13	0.85792	0.24524	1	0.36265	2.4116e-07	0.0077056	0.40607	1	0.11339	0.00032069
GSE6269_HEALTHY_VS_E_COLI_INF_PBMC_DN	0.11256	1	0.022959	6.5499e-06	2.3572e-08	0.35883	1	0.15356	1	0.53394	0.18382	0.00043093	0.19956	0.20138	1	0.29002	6.5029e-08	8.8066e-12	7.5502e-13	0.0058774	1	1	0.027469	0.0053307	0.41799	1	0.0086027	1	0.73854	1	0.69214	0.22582	0.0015801	0.21302	0.16311	1	1	0.0058646	2.1321e-08	1	0.50855	1	0.26755	0.035535	0.35927	0.95201	1	0.00076419	0.2809
GO_RESPONSE_TO_ORGANOPHOSPHORUS	0.013873	0.82929	0.013548	1.4412e-07	6.3551e-12	0.045831	0.48356	1	1	1	0.6548	0.0045356	0.83782	0.79935	0.56881	0.34976	0.045461	3.0957e-09	1.6944e-15	0.0052963	1	1	0.00023599	0.0016843	0.38763	1	7.7433e-08	1	0.37413	1	0.28807	0.91916	0.12488	0.62674	0.91558	0.68124	1	0.016634	5.6525e-10	0.97079	0.024661	0.20195	0.07195	0.22936	0.003419	0.36715	1	0.015662	0.0017084
GSE13738_TCR_VS_BYSTANDER_ACTIVATED_CD4_TCELL_UP	0.087773	0.51462	0.00012354	0.00010895	1.1962e-08	0.083451	0.88987	0.33034	1	0.15513	0.10811	0.0040536	0.025703	0.13292	0.018188	0.023801	9.8766e-06	1.8693e-08	4.3245e-06	0.024116	0.2544	0.49018	7.091e-07	0.078156	0.10916	0.88156	0.00041031	1	0.15365	1	0.002719	3.3226e-05	0.82947	0.25117	0.21401	0.88962	1	0.0004197	0.00018258	0.055965	0.37854	0.89855	1.7605e-06	1.5124e-05	0.88019	1	0.52539	2.6375e-05	0.012753
GO_RESPONSE_TO_PURINE_CONTAINING_COMPOUND	0.0060015	0.97394	0.006164	6.3793e-09	1.1257e-13	0.056962	0.64659	1	1	1	0.9666	0.007913	0.99667	0.87132	0.43109	0.13482	0.014572	3.8383e-11	6.9283e-17	0.015286	1	1	0.00043423	0.0011314	0.44866	1	5.5653e-10	0.69774	0.46934	1	0.37064	0.7483	0.096732	0.77254	0.85297	0.87191	1	0.025378	6.8275e-11	0.79789	0.099888	0.093549	0.013498	0.41424	0.0048071	0.49657	1	0.013032	0.00032454
FERRANDO_T_ALL_WITH_MLL_ENL_FUSION_UP	0.18762	1	2.3347e-07	9.0048e-12	1.8752e-12	1	0.72378	1	0.8633	1	1	0.88746	0.49063	0.42925	0.0068259	0.42592	2.4896e-06	1.5624e-09	8.8188e-05	0.13139	1	0.62345	1.2038e-09	0.10648	0.92627	1	0.042865	0.7962	0.55021	1	0.014957	1	0.026359	0.58192	0.7539	0.24883	0.36406	0.0033988	1.0256e-07	1	1	0.56083	0.34389	0.0080783	0.28005	0.5515	0.040556	0.020166	0.0052604
GO_NEGATIVE_REGULATION_OF_VASCULATURE_DEVELOPMENT	0.99643	1	1.6006e-05	3.3388e-12	1.5791e-07	1	0.37734	1	1	0.96991	0.10984	0.0004562	1	1	1	1	0.12347	5.5048e-09	8.1192e-15	0.18904	1	1	8.3858e-06	1.405e-09	0.44565	1	0.0046174	0.73239	1	0.91774	0.75862	0.21228	0.00021553	0.76213	0.98259	1	1	0.011784	4.325e-12	1	0.6013	1	0.22545	0.084825	0.015936	1	1	0.0018004	1.6157e-06
GSE13411_NAIVE_VS_SWITCHED_MEMORY_BCELL_DN	0.20233	0.39214	4.3373e-07	0.00025618	3.8921e-08	0.013036	0.042343	0.49576	0.023541	0.0075359	0.066779	0.03255	0.06429	0.004033	0.00040726	0.0072876	2.7059e-10	6.2264e-05	0.013883	0.024919	0.2544	0.28275	0.000496	0.85956	1	1	9.7637e-05	0.695	0.080466	0.76665	0.066036	0.026795	0.15522	0.25632	0.0079037	0.019585	1	3.0866e-05	0.00020536	1	0.16638	0.0084345	9.2399e-07	0.061458	0.069654	1	0.01784	0.010323	0.15923
BROWNE_HCMV_INFECTION_20HR_DN	0.32291	1	0.0066966	1.8408e-12	1.9586e-17	0.21164	0.016075	1	1	0.72808	0.42844	0.0001467	1	1	1	0.94483	0.21789	2.2003e-07	9.4363e-13	0.032047	0.53612	0.41479	0.28339	5.4975e-07	0.25435	1	0.00064832	0.91375	0.080125	1	0.2125	0.0085208	0.014977	0.90553	1	1	1	1.5082e-06	4.464e-13	0.25235	0.0025467	1	2.6799e-05	0.00041584	0.027275	1	0.65159	0.60889	0.00051909
PODAR_RESPONSE_TO_ADAPHOSTIN_UP	0.11925	0.2642	8.7199e-07	5.28e-07	5.3055e-16	0.032088	0.056629	1	1	0.37663	0.38672	0.30024	0.60123	0.87246	1	0.04269	1.3859e-05	3.1916e-15	3.6518e-08	6.9855e-06	1	1	0.0079637	0.60334	0.90532	1	8.4262e-08	1	0.22396	0.51455	0.1861	1	0.37261	0.6818	0.5945	1	1	7.0361e-06	9.937e-11	0.17951	0.3536	1	5.441e-05	2.5401e-08	0.11691	0.018259	1	0.39086	0.13217
DAUER_STAT3_TARGETS_UP	0.062939	0.96748	0.054858	2.8811e-06	6.3715e-10	0.79709	0.26572	1	1	1	1	0.21791	0.91847	0.90185	1	1	0.0059554	2.1539e-10	1.5478e-10	0.031566	0.97076	1	0.0024326	0.26794	1	1	0.00097742	0.37462	1	1	0.63472	1	1	1	1	1	1	1.2795e-06	8.3526e-09	1	0.11027	1	0.025434	0.3991	0.084356	1	1	1	0.14174
GO_EPHRIN_RECEPTOR_SIGNALING_PATHWAY	0.17029	0.66949	0.27344	0.045829	0.0074383	0.35317	0.69992	0.22233	1	0.47211	0.43302	1	1	0.55667	0.10466	0.00083393	6.1507e-06	1.5045e-06	0.021905	0.0040308	0.7652	0.035528	1	0.044338	0.90184	1	0.62267	1	1	1	0.00011887	0.18648	0.022447	0.045023	0.020172	0.035939	1	0.007356	0.013235	1	0.8428	1	0.0073887	0.46147	1	0.52496	0.58155	0.16426	0.99046
CHEN_LVAD_SUPPORT_OF_FAILING_HEART_DN	0.98864	0.85236	1.1417e-07	3.3578e-08	5.3095e-09	1	0.8104	1	1	1	0.49951	0.21706	1	1	1	1	0.047427	1.3012e-07	1.2146e-09	0.27322	1	1	5.0328e-08	0.07007	1	1	3.3255e-07	0.73239	1	1	0.91601	0.96442	0.0048152	0.87148	1	1	1	0.003587	1.7593e-11	1	0.71828	1	0.42751	0.060227	0.046021	0.94461	1	0.092996	4.0336e-05
WANG_CISPLATIN_RESPONSE_AND_XPC_DN	0.10817	0.065776	0.00067017	1.092e-06	1.8164e-17	0.081591	0.0001704	0.25293	1	0.68038	0.90711	7.1503e-05	0.21788	0.060292	1	0.84703	0.20981	2.3721e-08	3.7247e-12	0.00066966	0.19929	1	0.21953	0.076582	1	1	0.0006403	0.61274	0.00080696	0.93592	0.0020455	7.5619e-07	0.042005	0.11768	0.78189	0.30206	0.85408	5.1562e-07	1.8727e-11	0.0026522	0.19114	0.31804	2.1566e-06	5.175e-06	0.00030392	0.42695	0.0026526	0.8605	0.34767
GSE12845_IGD_POS_BLOOD_VS_DARKZONE_GC_TONSIL_BCELL_UP	0.07773	1	8.4784e-08	2.6193e-06	0.00050432	1	0.34977	0.30817	0.077739	0.13565	0.098875	0.025087	0.11172	0.077523	0.025523	0.98266	0.14359	2.3721e-08	2.4978e-11	0.10985	0.96184	0.06085	5.1373e-07	0.95734	0.41306	1	0.0085481	0.92056	0.034773	0.74074	0.054754	0.0076179	0.30136	0.35512	0.19348	0.16289	0.032082	7.6284e-06	2.8904e-05	1	1	0.64977	0.35126	1.7949e-11	0.98493	0.26672	0.1816	0.00017875	0.0028699
NAKAMURA_ADIPOGENESIS_EARLY_UP	1	0.65193	0.17803	9.3232e-09	8.0652e-10	0.9535	0.76439	1	1	1	0.20167	0.044335	1	1	1	0.64969	0.15848	4.4461e-08	2.6943e-10	0.35307	1	1	0.11095	0.00078234	1	1	6.0292e-09	0.96856	0.016976	1	1	1	0.0031158	0.59258	1	1	1	0.0023254	1.0321e-10	1	0.93091	1	0.030072	0.0035812	0.41705	0.88631	1	1	0.049593
GSE17974_CTRL_VS_ACT_IL4_AND_ANTI_IL12_2H_CD4_TCELL_UP	0.043125	0.93339	0.00018274	1.9851e-06	3.5941e-08	0.41414	0.69587	1	0.7714	0.0083065	1	0.053425	0.14435	0.15894	0.14441	0.64689	0.00085577	1.1827e-05	9.91e-05	0.10362	0.45594	0.26568	1.1722e-07	0.82198	0.034698	0.88156	2.2838e-05	0.39664	0.43762	0.55052	0.11285	0.017943	0.28537	1	0.017299	0.036331	0.83107	2.3083e-07	4.6628e-05	1	0.14524	0.86139	0.32946	5.6288e-09	0.55105	0.024683	0.00068183	0.0065635	0.0095435
HOSHIDA_LIVER_CANCER_LATE_RECURRENCE_UP	0.46527	0.8643	0.00011895	2.7307e-05	3.5073e-11	0.72177	0.73237	1	1	0.51504	0.83948	0.31714	1	1	1	0.11856	9.6766e-06	2.3759e-09	5.0586e-09	0.012318	0.63853	1	2.3292e-07	0.0019001	0.77306	1	0.81079	1	0.049855	0.9744	0.19763	0.01061	0.0065651	0.54764	0.93628	1	1	0.0050135	4.084e-07	1	0.90601	1	0.21498	3.3853e-06	0.029984	0.86435	0.79925	0.39191	0.16812
WINZEN_DEGRADED_VIA_KHSRP	1	1	3.5623e-05	2.7422e-09	8.6983e-14	0.20331	1	1	1	0.57995	0.83948	4.7614e-05	0.32232	1	1	0.93835	0.0042226	1.0923e-17	1.8135e-19	0.00020294	1	0.17963	0.27512	0.32345	0.24592	1	0.0034058	1	0.37257	1	0.71153	0.027694	9.4448e-05	1	1	1	1	0.010992	2.9559e-11	0.87579	0.34743	1	0.2572	0.0024452	0.0098564	1	1	0.019161	0.12749
PURBEY_TARGETS_OF_CTBP1_NOT_SATB1_DN	0.0095895	0.73494	1.6137e-05	4.6933e-07	1.348e-10	0.0045481	0.0021021	0.69302	0.85279	0.12514	0.0035037	0.00042094	0.0064406	0.040363	0.0056509	3.9158e-05	1.3886e-08	3.4221e-11	1.0005e-09	0.033861	0.2877	0.82636	2.3029e-05	0.0014473	0.019313	0.78465	0.00096113	0.085072	0.016952	0.25672	0.34843	0.33057	0.20265	0.27714	0.73482	0.22641	1	6.8905e-11	7.9497e-11	0.0042081	0.024047	0.50233	0.00014152	0.0016967	0.001305	0.28883	0.20656	1.6197e-05	0.0039254
IRF1_01	0.20761	0.74429	1.1562e-06	5.0975e-12	2.2021e-13	0.71878	0.16665	1	1	0.71723	0.1255	5.5609e-05	0.48717	1	0.92136	0.20836	0.00066576	1.0351e-17	8.9828e-12	0.26495	0.67264	0.95101	2.9027e-13	0.00025323	0.42723	1	0.00013857	1	0.0020585	0.7993	0.26722	0.03359	0.0038775	0.92932	1	1	1	1.0939e-09	6.947e-14	1	0.023329	0.67606	1.7476e-06	1.9377e-06	0.19231	0.41891	0.6926	0.037859	0.0020473
GO_REGULATION_OF_GRANULOCYTE_CHEMOTAXIS	1	1	6.1824e-05	5.5489e-08	1.0848e-10	1	1	1	1	1	1	0.88438	1	1	1	1	0.00092155	4.928e-11	9.9338e-07	0.23389	1	1	1.6727e-07	0.016573	0.59502	1	0.21412	1	1	0.97963	0.8756	0.53952	0.033595	0.8373	1	0.88962	1	0.0021364	9.514e-09	1	1	1	1	0.21772	0.88019	0.52496	0.81622	0.41787	0.020906
GSE7460_CD8_TCELL_VS_TREG_ACT_UP	1	0.2761	1.5594e-10	8.0029e-10	3.6474e-07	0.77307	0.74227	0.91947	1	0.058319	0.040655	3.8149e-07	0.0040332	0.21038	1	0.7254	1.2026e-08	1.4653e-08	3.245e-13	0.28954	1	0.95218	9.6799e-11	0.014431	0.016479	1	0.00011791	0.92678	0.08178	0.76889	0.10572	0.0042974	2.0559e-05	0.031809	0.41892	0.17841	0.62514	6.3059e-08	2.2116e-14	1	0.26582	1	0.0002203	1.6223e-11	1	0.28883	0.55386	0.0040539	3.9809e-05
GSE17974_CTRL_VS_ACT_IL4_AND_ANTI_IL12_4H_CD4_TCELL_UP	0.41999	1	4.8398e-08	1.1239e-09	3.1218e-09	0.69644	0.32584	1	1	0.47822	0.026786	0.0003066	0.09402	0.82606	1	1	0.00072366	2.1469e-15	8.644e-15	0.05836	0.95011	1	3.2662e-07	0.060486	0.084019	1	4.1581e-07	1	4.7596e-05	1	0.57041	0.015532	0.18367	0.63941	0.78993	1	1	4.9779e-06	5.5112e-14	1	0.33798	1	0.00081577	3.0126e-11	0.70243	0.010447	0.57844	2.4477e-05	6.9057e-10
GO_REGULATION_OF_PROTEIN_KINASE_B_SIGNALING	0.93352	0.85236	2.3689e-05	1.8827e-10	3.8333e-13	0.89643	0.54549	1	1	0.37943	0.18332	0.032366	0.84856	0.96249	0.43674	0.98266	0.083385	1.1483e-08	2.7149e-13	0.0037483	0.96184	0.015077	0.00012482	0.0069837	0.081913	0.88156	0.00050112	1	0.50475	1	0.68529	1	0.00013253	0.050887	1	0.31024	1	0.010517	6.1743e-09	1	0.33798	1	0.15183	0.00075638	0.27743	0.03022	0.063086	0.093556	0.00027318
GO_POSITIVE_REGULATION_OF_CALCIUM_ION_TRANSPORT	0.94129	0.2108	2.34e-06	2.045e-12	6.4095e-15	0.59572	1	1	1	1	1	0.050021	0.77677	0.95351	1	1	0.00055458	2.9716e-09	5.56e-07	0.042028	1	1	3.5626e-10	0.0056755	1	1	0.026184	1	0.20408	1	0.065517	0.12314	0.0096373	1	1	1	1	0.0031028	2.4195e-10	0.72166	0.39368	1	0.17976	0.021578	1	1	0.15026	0.22019	0.00034589
GSE5142_CTRL_VS_HTERT_TRANSDUCED_CD8_TCELL_EARLY_PASSAGE_CLONE_DN	0.056551	0.81475	4.3373e-07	1.0778e-07	1.4358e-08	0.048842	0.73102	0.20696	0.42961	0.053388	1	0.03255	0.48717	0.13703	0.032707	0.0072876	0.00068941	1.3412e-07	4.0533e-05	0.19026	0.13257	0.0096567	8.0643e-06	0.57499	0.6871	1	0.00044517	1	0.15597	0.59566	0.015921	0.088051	0.061481	0.83098	0.0010911	0.88962	1	0.016797	9.0484e-07	0.70788	0.38401	0.019678	0.003463	1.6882e-05	0.12253	1	1	0.0010416	0.0037933
GO_NEGATIVE_REGULATION_OF_CELLULAR_RESPONSE_TO_GROWTH_FACTOR_STIMULUS	6.4675e-05	1	0.39839	8.0475e-16	1.2228e-10	0.7557	0.19097	1	1	0.86782	0.18332	0.0012084	0.49223	0.87027	1	1	0.43213	3.4836e-05	4.9687e-08	0.043547	1	0.28464	0.048417	1.6906e-09	0.0117	1	0.041062	1	0.50475	1	0.21823	0.0054203	1.1982e-06	0.47912	1	1	1	0.010517	1.7782e-09	1	1	1	6.4035e-06	0.10418	0.080196	1	1	0.51132	0.019074
BIOCARTA_CTL_PATHWAY	1	1	4.8384e-06	3.5681e-05	5.2404e-12	0.83031	1	1	1	1	1	1	1	1	1	1	2.0162e-11	6.4597e-10	0.0038173	1	1	1	1.6303e-16	1	1	1	0.053654	1	0.13433	1	1	1	1	1	1	1	1	6.1901e-11	6.3577e-08	1	0.221	1	1	1.1653e-06	1	0.36715	1	1	0.0070667
VALK_AML_CLUSTER_11	0.23972	1	4.2904e-06	9.1289e-08	7.3944e-08	0.5743	0.72831	1	1	0.29149	0.6901	0.021845	0.26849	0.41518	1	1	0.021584	1.1814e-07	2.9402e-09	0.078885	0.87874	1	5.7748e-08	0.11457	0.52867	1	0.0007992	0.051629	0.15087	1	0.20429	0.15123	0.94052	1	0.94725	1	1	9.9138e-07	1.5918e-10	1	0.1348	1	0.6297	0.00013974	1	0.47303	1	0.098322	0.013474
GSE9988_LOW_LPS_VS_ANTI_TREM1_AND_LPS_MONOCYTE_DN	0.25634	0.63305	0.00049556	3.4644e-05	8.4209e-12	0.00090468	0.13126	1	1	1	0.159	0.4751	0.64589	0.32728	0.76814	0.010754	3.6013e-07	2.7892e-12	5.1411e-07	8.7263e-06	0.0096928	0.94841	0.00037248	0.19	1	1	4.8817e-06	1	0.0006349	1	0.054754	0.14373	0.67495	0.93945	0.2696	1	1	2.9802e-07	1.7032e-10	0.14423	0.24172	1	1.7042e-09	2.0934e-07	0.10804	1	0.26381	0.075579	0.019408
GO_REGENERATION	0.00025466	1	1.6798e-05	2.6319e-10	2.0332e-13	0.0029571	1	1	1	1	1	0.0003506	0.66084	0.88937	0.3405	0.029314	0.0010183	1.8789e-09	3.656e-13	0.033918	0.55852	0.52342	0.13458	0.17954	0.59334	1	9.5421e-09	0.22564	0.9563	1	0.29248	0.29512	0.25575	1	1	1	1	0.0072592	1.1591e-10	0.29507	0.18443	0.0029128	0.092825	0.038794	0.027698	1	1	0.0086953	0.00091288
BIOCARTA_TCRA_PATHWAY	1	1	5.206e-10	8.2748e-09	3.2991e-10	1	1	1	1	1	1	1	1	1	1	1	1.8913e-09	8.2279e-07	5.5611e-06	1	1	1	1.06e-11	0.76527	1	1	0.0055932	1	0.10771	1	1	1	1	1	1	1	1	1.092e-12	1.2949e-09	1	1	1	1	3.2348e-06	1	0.075694	1	0.93378	1.4648e-06
GSE3920_IFNA_VS_IFNG_TREATED_ENDOTHELIAL_CELL_DN	0.15971	1	0.00021573	8.7907e-08	5.3079e-09	0.0044275	0.70594	1	1	0.11466	0.55819	0.095771	0.058388	0.12619	0.30427	0.0012688	6.5424e-05	1.6161e-07	9.051e-08	0.00038432	0.58368	0.56718	0.00030118	0.041483	0.049072	1	8.6899e-05	1	0.30543	1	0.55645	0.071802	0.02489	0.20349	0.22342	0.89008	1	2.4246e-05	4.7966e-09	0.021522	0.12656	0.23338	6.1047e-08	0.0050374	0.017542	1	1	0.013897	0.37109
GO_CYTOPLASMIC_SIDE_OF_MEMBRANE	0.26012	0.74352	2.3834e-07	9.5856e-13	1.0032e-10	0.24911	0.063067	1	1	0.18781	0.58704	0.29505	0.66084	0.035454	0.16803	0.6759	9.0738e-05	1.1563e-12	3.4243e-12	0.0012071	0.60031	1	2.4712e-08	0.0024656	0.2163	0.14694	0.00059385	1	0.088383	0.53625	0.039362	0.0081611	0.015391	0.34317	0.70774	0.16447	1	1.1727e-05	1.0671e-11	1	0.22794	1	0.008152	0.00072218	0.84875	0.40327	0.89362	0.0056694	3.4556e-06
PID_INTEGRIN2_PATHWAY	1	0.96748	0.00059798	1.2432e-10	6.6165e-11	1	1	1	1	1	1	0.8794	1	1	1	0.95552	8.6309e-06	3.0172e-07	6.4792e-06	0.041161	0.79078	0.90763	2.76e-09	0.01574	1	1	0.029175	1	1	1	0.92272	0.27156	0.092942	0.36702	1	1	1	0.0012784	5.1402e-11	1	0.54542	1	1	0.19883	0.038992	0.00182	1	0.091434	0.0038076
GSE360_L_DONOVANI_VS_B_MALAYI_LOW_DOSE_MAC_DN	0.020317	1	0.006273	0.00013555	6.2575e-09	0.050598	0.14758	0.065759	0.049323	0.68038	0.9628	0.89006	0.94498	0.062375	1.7681e-05	1.1998e-05	4.9475e-06	0.0025755	0.02286	0.078	0.6897	0.067468	0.003079	0.31723	0.69828	0.88156	0.020244	0.42951	1	0.9171	0.10167	0.064681	0.10291	0.83548	0.10749	0.88962	0.62514	0.00048606	2.4827e-06	0.26613	0.0065294	0.0013	0.00037129	0.0021854	0.12553	0.06029	0.0012758	0.31534	0.16317
GSE32901_NAIVE_VS_TH1_CD4_TCELL_UP	0.74097	1	4.5812e-05	1.073e-07	0.00010018	0.9298	0.58944	1	1	0.56958	0.90053	0.00046691	0.56976	0.39117	0.66634	0.9231	0.17029	5.5028e-09	3.6515e-09	0.27951	1	1	4.813e-06	0.00056366	0.17042	0.88156	5.8304e-05	1	0.0030146	0.9171	0.11766	0.076839	0.0037784	0.11374	0.057945	0.87191	0.7583	0.030395	1.8275e-06	1	0.73881	1	0.039587	2.7988e-05	1	1	0.99439	0.00022804	0.013428
GSE3982_DC_VS_BCELL_DN	0.080994	0.5003	0.00054028	7.3094e-06	4.109e-07	0.0052498	1	0.31606	1	0.63717	0.36998	0.003413	0.37238	0.43781	0.66634	0.037007	7.8213e-06	3.9262e-13	4.6296e-05	0.26408	1	0.48292	1.6637e-07	0.00018016	0.22311	0.62762	0.026959	1	0.14914	0.0025919	0.12667	0.051978	0.21349	0.24	0.000848	0.44686	0.85149	0.014392	6.974e-05	0.67642	1	0.89193	5.7438e-05	0.084251	0.74249	0.78124	0.76691	0.00020051	0.003082
GSE17186_BLOOD_VS_CORD_BLOOD_CD21HIGH_TRANSITIONAL_BCELL_DN	0.60834	0.81541	2.5321e-05	4.6739e-08	2.1937e-13	0.34074	0.14758	0.91262	0.62883	0.16669	0.039431	0.013633	0.018079	0.0011507	0.1927	0.18042	1.0458e-08	1.1646e-11	1.4585e-07	0.0032309	0.13257	0.28464	2.0389e-08	0.048356	0.45025	1	0.053293	1	0.87735	0.59843	0.10167	0.0067898	0.10291	0.37503	1	0.045133	0.14921	5.4321e-07	5.1681e-10	1	0.16915	1	0.016632	5.6288e-09	0.764	0.00039123	0.30506	0.011041	0.00020104
GO_NEGATIVE_REGULATION_OF_MAPK_CASCADE	0.0048434	0.70206	7.315e-06	4.7794e-08	4.9843e-09	0.11325	0.74359	0.87629	1	0.80734	0.14868	0.0043569	0.28523	0.61378	0.043511	0.29172	0.0055341	3.356e-07	1.4132e-10	0.0075634	0.47309	0.70441	0.13926	0.77028	0.052139	0.97621	0.0054692	0.62012	0.22123	0.50152	0.11826	0.29518	0.0013803	0.061164	0.32024	0.74424	0.65123	0.0055726	5.8921e-05	1	0.014478	0.67209	0.00091997	0.0037314	0.32231	1	0.76115	0.0010924	0.012482
GO_REGULATION_OF_MAST_CELL_ACTIVATION	0.76557	1	1.1354e-05	0.010796	1.0159e-05	0.91054	1	1	1	1	1	0.88438	0.91847	0.72104	1	1	2.2216e-07	3.0928e-09	0.00027696	0.011103	0.91299	1	1.6727e-07	1	1	1	0.016265	1	0.16757	1	0.25743	0.34972	0.42547	0.8373	1	1	1	9.8553e-05	6.4024e-08	1	0.37217	1	0.20689	0.0047677	1	0.91354	0.81622	0.25207	0.020906
GSE3982_MAC_VS_BASOPHIL_DN	0.0024855	0.38721	0.0028202	0.01103	0.0076311	0.96795	0.88987	0.69302	0.010275	0.0070359	0.38445	0.0023028	0.00092273	0.00048174	0.17904	1	0.00029769	6.2763e-06	0.0019856	0.073486	0.2544	0.2813	7.091e-07	0.73138	0.16268	0.62762	0.0031557	1	0.27472	0.00015714	0.0050376	0.21962	0.56161	0.054609	0.0019828	0.67238	0.26042	0.0042827	9.3497e-06	0.37674	0.67893	0.89855	0.00054654	6.034e-06	0.75365	0.41768	0.01681	0.00049367	0.0035425
GO_EXTRINSIC_COMPONENT_OF_CYTOPLASMIC_SIDE_OF_PLASMA_MEMBRANE	0.75967	1	2.0894e-06	1.66e-11	4.9963e-10	0.18711	0.3357	1	1	0.19819	0.97494	0.3959	1	0.5858	1	0.76103	5.9326e-06	1.418e-10	2.3332e-10	0.026768	0.52101	1	2.2233e-09	0.019416	0.35328	1	0.00043985	1	0.35801	0.65314	0.93349	0.17672	0.19142	0.88233	1	1	1	4.8318e-05	6.1378e-11	1	0.53741	1	0.22944	0.022581	0.59826	0.24781	1	0.016132	0.00012247
GSE8835_HEALTHY_VS_CLL_CD4_TCELL_UP	0.493	0.66595	0.0007413	0.00028453	1.214e-15	0.013664	0.37833	1	1	0.7692	1	0.077838	0.099037	0.69832	0.59122	0.075401	0.0015228	2.8999e-08	1.1709e-08	0.12558	0.2544	1	8.7738e-07	0.026404	0.0087117	1	0.00048721	0.23316	0.46169	0.43726	1	0.30629	0.011372	1	0.31028	1	1	0.00021102	6.1135e-11	0.061103	0.16915	0.9107	0.038888	0.00010534	0.764	1	0.21502	0.018004	0.025232
ROSS_AML_WITH_MLL_FUSIONS	0.97725	0.38775	5.0311e-07	9.2829e-08	1.3383e-10	0.45017	1	1	0.3904	0.48006	1	0.074564	0.081302	0.049877	0.10399	0.64054	0.0017276	0.00025901	0.0027404	0.90182	1	0.89299	4.6812e-09	0.65424	0.57436	1	2.1602e-07	0.041645	1	1	0.39936	0.66683	0.388	1	1	0.66333	1	0.0032611	6.2106e-08	1	1	1	1	0.067526	0.57812	0.43753	0.036767	0.36799	0.20948
GO_PROTEOGLYCAN_METABOLIC_PROCESS	0.40297	1	0.016957	2.9564e-10	2.6591e-10	0.33144	0.68689	1	1	1	0.86268	0.038734	0.57403	0.85653	1	1	0.24458	6.125e-05	2.8527e-05	0.054479	1	1	0.70001	4.3515e-05	1	1	0.43741	0.76091	1	1	0.34109	0.032577	0.019282	0.53483	1	1	0.91062	0.14373	2.7953e-15	1	1	1	0.18451	0.00072928	0.02	0.29039	0.9446	0.7588	0.044354
GO_NEGATIVE_REGULATION_OF_HOMEOSTATIC_PROCESS	0.5696	0.51462	1.1595e-05	4.1234e-10	1.4498e-07	0.78053	0.02161	1	1	1	0.88393	0.10609	0.97195	1	0.63378	0.75596	0.0039364	1.7761e-06	5.6265e-10	0.4	0.67264	1	1.0466e-08	0.91131	1	1	0.0035788	1	0.14725	0.70983	0.71995	0.63909	0.60069	1	0.7539	1	0.4628	4.3458e-05	6.1612e-12	1	0.21983	0.97368	0.084008	0.041559	0.17475	0.15223	1	0.014254	0.00014465
REACTOME_SIGNALING_BY_PDGF	0.25177	1	0.0057154	1.9545e-11	2.001e-10	0.030448	0.00064215	1	1	0.8331	0.96716	0.00080268	0.2524	0.29794	0.062794	0.68471	0.070573	0.059448	2.7877e-06	0.03746	0.15486	0.12205	0.086697	4.6723e-09	0.30551	1	0.10154	1	0.26455	0.86334	0.0032796	0.0019026	5.4613e-10	0.020537	0.53499	0.29953	0.42567	0.0014386	1.3258e-11	1	0.49962	1	3.3154e-06	0.22749	0.00019198	1	1	0.046813	0.015323
JNK_DN.V1_DN	0.41999	0.33802	0.0016864	8.2262e-13	3.5277e-11	0.11222	1	0.84577	1	1	0.77732	0.34305	0.78286	0.82606	0.27123	0.19354	0.00015136	5.1775e-10	1.6206e-08	0.61483	1	1	3.6405e-06	1.5303e-05	0.017414	1	0.18035	0.89965	0.25145	0.70983	0.15226	0.64603	0.11976	1	0.99252	1	0.38413	0.020484	6.4946e-13	1	0.33798	0.40082	0.6403	0.15393	0.012836	0.086179	1	0.0098058	0.0010191
CHANG_IMMORTALIZED_BY_HPV31_DN	0.33169	1	0.0065525	0.3288	1.8403e-06	0.29982	1	1	1	1	0.38337	0.36993	0.5479	0.93779	1	0.011913	0.0069704	0.00066368	0.064433	5.4139e-06	1	1	0.015311	0.95981	1	1	0.0015942	1	0.38518	1	0.8756	0.30571	0.24006	0.59258	1	1	1	1.111e-05	1.5467e-05	0.8126	0.014573	1	0.057843	0.0011998	0.90795	0.57608	1	1	1
RIZKI_TUMOR_INVASIVENESS_3D_UP	0.27699	0.24139	7.2943e-05	0.00081807	7.9302e-10	0.011885	0.95654	0.4193	1	0.40566	0.23853	9.4015e-06	0.014448	0.00016678	0.014718	0.015458	0.006422	1.2055e-07	2.4263e-05	0.10703	0.73176	1	2.6362e-06	0.072357	0.23836	1	0.086214	0.49771	0.185	0.97258	0.0066446	0.2044	0.42138	0.99767	0.30962	0.94095	1	9.0866e-05	5.0489e-09	0.67101	0.45546	0.031985	0.0007413	0.14964	8.983e-05	0.66889	0.66212	0.70108	0.0021292
GO_MOVEMENT_IN_ENVIRONMENT_OF_OTHER_ORGANISM_INVOLVED_IN_SYMBIOTIC_INTERACTION	0.30386	1	0.010283	1.0979e-09	4.9505e-11	0.37444	0.44909	0.45173	1	1	1	0.88746	1	0.99679	1	0.042469	6.4607e-07	4.3678e-12	1.7667e-07	0.0016654	0.77812	0.12708	1.1739e-06	0.95993	1	1	0.042865	0.7962	1	1	0.53738	0.13476	0.90214	0.20984	0.92268	1	1	1.0358e-07	1.6448e-09	1	0.24768	1	0.16193	0.001256	0.28005	0.5515	1	0.068554	0.0052604
GSE22025_UNTREATED_VS_TGFB1_TREATED_CD4_TCELL_DN	0.090509	0.66067	1.4537e-07	2.858e-07	1.8115e-09	0.22784	1	0.90801	1	0.16036	0.26618	0.0044089	0.13388	0.092706	0.57728	0.70449	0.0014115	1.9686e-10	5.0347e-08	0.52387	1	1	2.3055e-07	0.013308	0.00019682	0.62762	0.078752	0.42951	0.27622	1	0.35008	0.010482	0.010847	0.83098	0.74917	1	0.86266	1.4418e-06	3.2782e-09	1	0.0026691	0.46284	0.56742	0.013342	0.88758	0.10524	0.01784	0.00054256	0.00018401
GSE3982_BCELL_VS_CENT_MEMORY_CD4_TCELL_DN	0.59975	0.66067	0.059604	4.9697e-09	1.4358e-08	0.60622	0.080535	1	1	0.46662	0.84248	0.0044089	0.58572	0.89571	1	1	0.0053563	1.9686e-10	4.0542e-12	0.045062	1	0.95218	0.0012194	0.0064949	0.0082226	1	0.031762	1	0.016235	1	0.042692	3.7939e-05	4.3639e-05	0.95057	0.96669	1	1	0.0021759	8.9157e-09	1	0.96004	1	0.0096337	4.8273e-09	0.018808	0.05886	1	0.027087	8.0213e-05
GO_CCR_CHEMOKINE_RECEPTOR_BINDING	0.92114	1	0.00054997	7.3391e-05	6.2858e-11	1	0.71974	1	1	1	1	1	1	1	1	0.52623	2.0496e-06	8.7103e-09	0.0057615	1	1	1	2.8185e-10	1	1	1	0.00062747	1	0.86527	1	0.81678	1	1	1	1	1	1	6.8739e-07	7.3376e-11	1	0.31598	1	1	0.0078452	1	0.86435	1	0.52754	0.098008
DASU_IL6_SIGNALING_UP	0.065062	1	0.058041	1.4703e-07	2.0132e-16	0.42196	1	1	1	0.79616	1	1	0.76889	0.48243	0.68467	0.005455	0.003067	3.7554e-06	0.00014508	0.026522	1	1	0.0023605	0.21633	0.95116	1	0.56831	1	1	0.93949	0.019429	0.12041	0.53463	1	0.89246	1	0.98095	0.00027784	2.4428e-06	1	0.077373	0.023411	0.8495	0.39213	0.0018868	0.26792	0.30637	0.66927	0.25959
GSE360_L_DONOVANI_VS_B_MALAYI_HIGH_DOSE_DC_DN	0.035272	1	6.1824e-05	5.1843e-06	5.0228e-05	0.089598	0.021269	0.065759	0.0021435	0.47822	0.000174	0.0014982	0.099037	0.14187	0.00021115	0.014716	0.0003554	6.9697e-08	3.2432e-07	0.078	1	0.0032471	7.3694e-08	0.013877	0.56576	1	2.4332e-08	0.42951	0.016568	1	0.27544	0.30629	0.063749	0.37503	0.15859	0.30206	0.86266	0.00048606	1.0656e-06	0.0042081	0.099888	0.020405	5.4297e-06	0.014127	0.45066	0.029994	0.0012758	0.39784	0.025232
GSE22886_IGM_MEMORY_BCELL_VS_BM_PLASMA_CELL_UP	0.058633	0.81541	1.7509e-08	1.2156e-05	3.1061e-07	0.34074	1.6345e-07	0.70094	0.16457	0.22694	0.020841	0.013633	1	1	1	0.593	4.9475e-06	1.3713e-13	7.6167e-14	0.53145	0.46414	0.14809	2.0389e-08	0.048356	0.3438	1	0.00010717	1	0.00078438	0.59843	0.068912	0.00035566	0.10291	0.0076835	0.22548	1	0.86266	0.00021102	7.372e-08	1.9792e-05	0.16915	1	3.5325e-12	0.00010534	0.45066	1	1	0.0020965	0.00044526
GO_REGULATION_OF_INTERLEUKIN_10_PRODUCTION	0.37332	1	3.3415e-08	2.5874e-06	2.9394e-10	0.72572	1	1	1	0.87297	1	0.79947	1	0.98767	1	0.12698	4.909e-09	5.7362e-13	5.3697e-05	0.81903	0.95388	1	2.6211e-15	0.97298	1	1	0.16075	1	0.068503	0.20819	0.93349	1	0.5183	1	1	0.5492	1	6.2765e-05	7.3075e-07	1	0.74169	1	0.66963	1.1703e-05	0.93991	0.049046	1	0.024612	0.00029878
GSE3982_EOSINOPHIL_VS_NKCELL_UP	0.13027	0.65193	0.0052082	2.1087e-07	2.713e-08	0.21517	0.076748	1	1	0.10442	0.062413	0.0020936	0.38057	0.77411	0.67029	0.022471	2.1814e-05	1.4624e-11	3.6585e-07	0.011889	0.2544	1	0.00042973	0.12654	0.041354	1	0.0015239	0.92471	0.15087	1	0.090652	0.0017026	0.05676	0.67982	0.38432	0.88962	0.85408	1.2254e-07	9.6359e-13	0.24527	0.051759	1	1.4801e-06	0.055905	0.58424	0.17314	0.64697	0.037303	0.001616
MYC_UP.V1_DN	0.26012	1	0.0065835	7.5306e-06	1.0568e-09	0.51025	0.34386	0.27703	1	0.13065	1	0.78117	0.20692	0.85953	0.45301	0.41479	0.00021758	3.4429e-13	1.9302e-09	7.3936e-06	1	0.8192	0.013636	0.23199	1	1	0.029126	1	0.1734	0.53625	0.039362	0.057397	0.0016929	0.95339	0.83458	1	0.24796	1.2838e-06	2.5198e-13	1	0.019132	1	0.013628	0.037813	0.08039	0.15759	1	0.27353	0.083286
GO_NEGATIVE_REGULATION_OF_HEMOPOIESIS	0.33068	1	5.2108e-05	1.2806e-06	8.4279e-07	1	0.38066	0.26053	1	0.17243	0.71465	0.12636	0.26333	0.4004	0.67724	1	0.0010094	6.3857e-11	1.5346e-08	0.00088229	0.68717	0.59804	3.6491e-09	0.935	0.17532	1	0.2355	1	0.15597	0.2066	0.27318	0.25948	0.21409	0.8909	0.63846	0.58607	1	1.7644e-06	8.0457e-07	1	0.38285	1	0.15286	0.0033161	0.0037933	0.68065	0.84873	0.053258	0.053343
NAKAJIMA_MAST_CELL	1	0.38048	0.040212	8.8385e-11	3.8772e-08	0.76043	1	1	1	0.72393	0.87891	0.00023035	0.32872	0.24462	0.84153	0.29922	0.68968	0.031135	2.2548e-08	0.32468	1	1	0.023687	0.74325	1	1	0.093099	0.33243	0.54072	1	0.38044	0.21303	0.16025	1	1	1	1	0.00044919	4.505e-14	1	0.76484	1	1	0.54175	0.066237	1	1	0.24403	2.3259e-05
PARK_TRETINOIN_RESPONSE_AND_PML_RARA_FUSION	0.86123	1	4.1424e-07	0.0003277	1.3989e-07	1	1	1	1	0.53394	1	1	1	0.77424	0.38437	0.69616	2.0935e-10	1.0614e-08	0.058017	0.0005697	1	0.40486	3.1607e-10	1	1	1	0.033873	1	0.80492	1	0.25229	1	0.51735	0.73275	1	1	1	6.9285e-06	5.0967e-06	1	0.56314	1	1	0.0026985	0.38435	0.38036	0.044328	0.39191	0.60276
GSE2770_IL12_AND_TGFB_VS_IL4_TREATED_ACT_CD4_TCELL_2H_UP	0.1254	0.064536	2.3739e-06	0.37872	8.239e-09	0.00038992	0.00018536	0.10878	1	1	0.94988	0.24265	0.03577	1.5067e-05	1.058e-05	0.037007	7.8213e-06	4.4199e-06	0.034042	0.0011625	0.46414	1	5.4358e-05	0.96146	0.93275	1	0.026959	0.92471	0.45133	0.75125	6.0656e-05	0.03421	0.017344	0.67026	0.37284	1	1	3.3697e-07	0.0010285	0.027651	1.297e-05	1	5.7438e-05	2.4116e-07	0.062096	0.16829	0.014841	0.15835	0.98812
KYNG_RESPONSE_TO_H2O2	0.14716	0.51089	0.031245	0.00019462	0.02823	0.59662	0.82347	1	0.0015319	0.98303	0.46337	0.079525	0.36311	0.20929	0.061506	0.0089807	0.01413	0.0024651	0.00027696	0.24541	0.6897	0.48731	0.0089194	0.35242	0.49076	1	0.00048721	0.10456	1	0.83988	0.0024378	0.41269	0.72137	0.89085	0.11127	1	1	0.013031	0.019099	0.20126	0.28075	0.67375	0.92279	0.26629	0.007227	1	1.0108e-06	0.40484	0.037209
GSE22501_PERIPHERAL_BLOOD_VS_CORD_BLOOD_TREG_UP	0.82128	0.96473	4.6481e-05	5.5203e-07	4.0836e-12	0.96549	0.36089	1	1	0.35636	0.062413	0.00014675	0.002928	0.054372	1	0.81376	0.0046698	2.2952e-09	3.3147e-10	0.18197	1	1	0.088239	0.043359	0.0037587	1	0.00076391	0.68917	0.64899	1	0.13135	0.02354	0.31637	0.94989	0.72766	0.88962	0.85408	6.5796e-05	8.5392e-14	0.8718	0.15889	1	0.8689	0.0034278	0.034368	0.57658	1	3.0614e-07	0.037564
GSE22025_UNTREATED_VS_TGFB1_TREATED_CD4_TCELL_UP	0.00011683	1	0.0007413	8.5225e-07	8.2317e-11	0.089598	0.55272	1	1	0.7692	0.53553	0.62267	0.69125	0.5858	0.088435	0.075401	4.9475e-06	4.6498e-09	3.2432e-07	0.078	0.96184	1	0.0012966	0.026404	0.027905	1	9.0376e-06	0.23316	0.65088	1	0.20395	0.12969	0.44972	0.83548	0.63846	0.88962	1	4.6217e-06	4.5013e-07	0.72126	0.056533	0.091068	0.00037129	0.14613	0.31368	1	0.67627	0.0020965	0.014242
GO_REGULATION_OF_LYMPHOCYTE_MIGRATION	0.95016	1	2.2657e-08	8.1265e-06	2.0546e-07	0.90133	1	1	1	0.95065	1	0.45239	0.70047	0.92233	0.63313	0.34686	2.2966e-09	4.0064e-07	0.0052576	0.44966	1	1	6.1701e-12	0.59075	0.865	1	0.0012666	1	0.046218	0.65314	1	0.90235	0.96059	0.83548	1	0.45905	1	7.776e-05	3.6659e-08	1	0.15386	1	0.86749	0.013059	1	0.24449	0.79622	0.39495	0.0054712
GSE11864_UNTREATED_VS_CSF1_IN_MAC_UP	0.025026	0.93339	3.104e-05	6.1697e-05	0.00040871	0.84072	0.69587	1	1.4587e-07	0.31561	1	0.02191	0.14435	0.10806	0.022478	0.031659	0.00085577	9.0671e-08	1.3678e-05	0.75312	0.6897	0.021993	1.1722e-07	0.82198	0.29035	0.88156	0.0074823	1	0.63264	0.052362	0.011069	0.57521	0.90914	0.81122	0.050099	0.036331	0.012253	7.1351e-07	4.37e-06	0.21564	0.93417	0.015283	0.32946	0.016374	0.0028561	0.92999	0.0015113	0.029489	0.002472
HOSHIDA_LIVER_CANCER_SURVIVAL_UP	0.0069683	1	0.03716	1.2454e-07	2.1369e-15	0.39796	0.55831	1	1	0.56533	0.49227	0.094008	0.69263	0.5396	0.39192	0.12837	0.0072085	4.6706e-09	9.1974e-07	0.4419	1	0.49349	0.00024641	1.8155e-06	0.72155	1	0.92462	1	0.20275	1	0.017264	3.2263e-05	0.046907	0.69004	1	1	1	0.0020369	7.0187e-10	0.96481	0.15386	0.6925	0.022686	0.29262	3.9722e-05	0.6668	0.57117	0.30571	0.090746
GO_POSITIVE_REGULATION_OF_STRESS_ACTIVATED_PROTEIN_KINASE_SIGNALING_CASCADE	0.53947	1	4.9573e-05	9.477e-05	1.053e-05	0.97927	0.27349	1	1	1	0.8052	0.57922	1	1	0.1757	0.729	0.010071	2.0149e-12	3.8502e-15	2.2896e-05	1	1	0.00016238	0.34205	0.93414	1	0.0092829	1	0.0047375	0.42459	0.072802	0.0034555	2.6294e-05	1	0.45982	1	0.361	0.0010768	5.6605e-07	1	0.28133	1	0.0018265	4.4683e-07	0.764	0.057903	0.33323	0.13149	0.00019013
GSE26928_NAIVE_VS_CENT_MEMORY_CD4_TCELL_DN	0.012269	1	0.0034706	0.0019078	6.7513e-06	9.5635e-05	0.1177	0.63168	1	0.11469	0.61084	0.047936	0.041626	0.00053183	5.4556e-06	0.00041106	0.082625	7.2041e-05	0.00024598	0.017527	0.24158	0.68759	0.0091211	0.033595	0.0049231	0.88156	0.054099	0.00048745	0.031188	0.53625	0.0030273	0.0093878	0.89917	0.80364	1	1	1	0.00055279	3.1754e-06	0.040104	0.078528	0.013962	0.00043604	0.2189	0.1623	1	0.010727	0.016356	0.36136
GSE17186_BLOOD_VS_CORD_BLOOD_CD21LOW_TRANSITIONAL_BCELL_UP	0.1425	0.81541	5.452e-08	5.1843e-06	2.5181e-10	0.14905	0.00065118	0.50436	0.85279	0.86693	0.53553	0.013633	0.018079	0.0079975	0.088435	0.25702	3.0888e-08	3.9433e-12	4.8345e-09	0.0067797	0.061524	0.49349	2.0389e-08	0.58432	0.94933	0.62762	3.6529e-06	0.695	0.037806	0.59843	0.044615	0.001249	0.0014003	0.69309	0.10749	0.17725	1	8.6219e-05	6.1135e-11	1	0.69189	1	8.4144e-08	9.9867e-13	0.31368	0.0025686	0.67627	0.011041	0.0040273
GO_B_CELL_MEDIATED_IMMUNITY	1	1	8.1586e-07	4.6877e-05	1.3874e-06	0.8454	1	1	1	1	1	1	1	1	1	0.87043	0.00072722	0.00056305	0.00085372	0.83783	1	0.98401	1.1863e-10	1	1	1	0.00058312	0.22221	0.59204	1	1	1	0.79716	0.8505	1	0.85608	1	6.0609e-06	5.7458e-06	0.75787	1	1	1	0.059132	0.76565	1	1	0.10474	0.086328
GSE22886_NAIVE_CD8_TCELL_VS_NKCELL_UP	0.36706	0.50933	3.3503e-07	8.3349e-06	1.2157e-09	0.13564	1	1	0.02126	0.10442	1	0.18942	0.038241	0.12728	0.047751	0.16158	2.0603e-09	1.1625e-10	5.4831e-05	0.27032	1	0.95218	1.858e-07	0.41973	0.10539	0.20638	0.0054698	0.22706	0.45491	0.42839	0.13135	0.0089547	0.55265	0.67982	0.037262	0.00084604	1	2.5436e-05	3.8025e-05	0.36635	0.093471	0.8968	0.30148	5.3677e-06	0.19149	0.013569	0.01578	0.0051574	0.061638
GSE2770_IL12_AND_TGFB_ACT_VS_ACT_CD4_TCELL_2H_DN	0.05195	0.50933	9.6039e-07	3.4687e-06	0.00015556	0.74577	1	0.89677	9.2805e-05	0.030185	0.0091179	0.028693	0.0016019	0.0065766	0.001423	0.16158	0.0046698	0.003116	0.0010319	0.37932	1	0.14296	6.3943e-07	0.043359	0.024392	1	0.00017478	0.048304	0.45491	0.29163	0.13135	0.87365	0.009744	0.05291	0.061038	5.4021e-08	1	0.00038843	0.0006143	0.68501	0.026557	0.040189	0.096402	0.034488	0.58424	0.1023	5.5028e-11	0.014945	0.00076713
GSE9988_LPS_VS_LPS_AND_ANTI_TREM1_MONOCYTE_DN	0.047591	0.63305	0.00049556	7.7511e-05	2.3792e-09	0.0049197	0.51892	1	1	0.8213	0.24152	0.66958	0.21466	0.17141	0.30883	0.035088	3.6013e-07	1.9211e-10	9.9649e-06	8.9329e-07	0.05928	0.70441	0.0022757	0.28609	1	1	0.0006405	1	0.14725	0.74074	0.012559	0.0491	0.30136	0.82193	0.010959	1	1	2.6735e-06	2.8521e-08	0.66456	0.088019	0.88032	1.0421e-06	7.2427e-08	0.031679	1	0.75386	0.075579	0.010707
[truncated: 5,787 more rows]
[truncated: 168 more columns]

## Sheet: supermodules_unique
supermodule index	cancertype	local index	geneset index	p-value	geneset
4	BLCA	1	9922	3.5361e-29	GO_NEGATIVE_REGULATION_OF_PHOSPHORUS_METABOLIC_PROCESS
5	BLCA	2	6086	4.0886e-33	GSE1460_INTRATHYMIC_T_PROGENITOR_VS_THYMIC_STROMAL_CELL_DN
			10334	4.0079e-27	GO_CELLULAR_RESPONSE_TO_NITROGEN_COMPOUND
			7181	2.8253e-21	GSE4748_CTRL_VS_LPS_AND_CYANOBACTERIUM_LPSLIKE_STIM_DC_3H_UP
[truncated: 846 more rows]
