# Supplementary material for: An integrated analysis of the cancer genome atlas data discovers a hierarchical association structure across thirty three cancer types
Source: PLOS Digit Health. 2022 Dec 20;1(12):e0000151. doi: 10.1371/journal.pdig.0000151 (PMC9931374; doi:10.1371/journal.pdig.0000151)
Supplement: S3 Table — (XLSX) [file pdig.0000151.s019.xlsx]

## Sheet: recurrent_effectors
supermodule.group	effector.type	effector	direction	occurrences
1	trans CNV	chr9 1Mb-21Mb	+	9
1	trans CNV	chr9 27Mb-38Mb	+	9
1	trans CNV	chr9 21Mb-22Mb	+	9
1	trans CNV	chr9 23Mb-27Mb	+	7
1	trans CNV	chr9 38Mb-141Mb	+	7
1	trans CNV	chr4 85Mb-90Mb	+	7
1	trans CNV	chr8 8Mb-12Mb	+	7
1	trans CNV	chr4 71Mb-85Mb	+	6
1	trans CNV	chr4 90Mb-111Mb	+	6
1	trans CNV	chr4 130Mb-151Mb	+	5
1	trans CNV	chr4 173Mb-190Mb	+	5
1	trans CNV	chr5 54Mb-68Mb	+	5
1	trans CNV	chr5 131Mb-142Mb	+	5
1	trans CNV	chr8 1Mb-2Mb	+	5
1	trans CNV	chr8 12Mb-36Mb	+	5
1	trans CNV	chr17 1Mb-22Mb	+	5
1	trans CNV	chr22 24Mb-51Mb	+	5
1	trans CNV	chr1 2Mb-6Mb	+	5
1	trans CNV	chr4 1Mb-10Mb	+	5
1	trans CNV	chr4 13Mb-49Mb	+	5
1	trans CNV	chr4 59Mb-70Mb	+	5
1	trans CNV	chr4 151Mb-173Mb	+	5
1	trans CNV	chr5 142Mb-173Mb	+	4
1	trans CNV	chr10 1Mb-39Mb	+	4
1	trans CNV	chr13 23Mb-48Mb	+	4
1	trans CNV	chr17 25Mb-37Mb	+	4
1	trans CNV	chr18 36Mb-46Mb	+	4
1	trans CNV	chr1 1Mb-2Mb	+	4
1	trans CNV	chr1 6Mb-26Mb	+	4
1	trans CNV	chr10 43Mb-88Mb	+	4
1	trans CNV	chr10 132Mb-135Mb	+	4
1	trans CNV	chr11 6Mb-38Mb	+	4
1	trans CNV	chr14 20Mb-36Mb	+	4
1	trans CNV	chr14 37Mb-107Mb	+	4
1	trans CNV	chr15 23Mb-30Mb	+	4
1	trans CNV	chr15 32Mb-77Mb	+	4
1	trans CNV	chr18 46Mb-78Mb	+	4
1	trans CNV	chr8 41Mb-43Mb	-	5
1	mutation	TTN	-	4
1	mutation	SYNE1	-	3
1	DNA methylation	CCRL2	-	4
1	DNA methylation	ICAM4	-	4
1	DNA methylation	HAAO	-	3
1	DNA methylation	HOXD12	-	3
1	DNA methylation	HIST1H4F	-	3
1	DNA methylation	HIST1H4L	-	3
1	DNA methylation	HIST1H3J	-	3
1	DNA methylation	TFAP2B	-	3
1	DNA methylation	FERD3L	-	3
1	DNA methylation	HOXA9	-	3
1	DNA methylation	TLX1	-	3
1	DNA methylation	EID3	-	3
1	DNA methylation	TBX5	-	3
1	DNA methylation	TNFSF13B	-	3
1	DNA methylation	HPN	-	3
1	DNA methylation	CD40	-	3
1	microRNA	MIR96	-	5
1	microRNA	MIR93	-	4
1	microRNA	MIR32	-	4
1	microRNA	MIR429	-	3
1	microRNA	MIR10B	-	3
1	microRNA	MIR9-2	-	3
1	microRNA	MIR335	-	3
1	microRNA	MIR181A2	-	3
1	microRNA	MIR655	-	3
1	microRNA	MIR502	-	3
1	microRNA	MIR532	-	3
1	microRNA	MIR98	-	3
1	microRNA	MIR506	-	3
1	microRNA	MIR508	-	3
1	phosphorylation	ESR1-S118	-	5
1	phosphorylation	RPS6-S235S236	+	5
1	phosphorylation	CDKN1B-T198	+	5
1	phosphorylation	NFKB1-S536	+	4
1	phosphorylation	RPS6-S240S244	+	4
1	phosphorylation	MAPK3-T202Y204	+	4
1	phosphorylation	MAPK1-T202Y204	+	4
1	phosphorylation	MYH9-S1943	+	4
1	phosphorylation	RAF1-S338	+	3
1	phosphorylation	MAPK14-T180Y182	+	3
1	phosphorylation	EGFR-Y1173	-	3
1	phosphorylation	EIF4EBP1-T37T46	-	3
1	phosphorylation	NDRG1-T346	+	3
1	phosphorylation	CDK1-Y15	-	3
1	phosphorylation	CHEK1-S345	-	3
1	phosphorylation	ACACB-S79	-	3
1	phosphorylation	MAP2K1-S217S221	+	3
1	phosphorylation	ACACA-S79	-	3
2	trans CNV	chr6 66Mb-78Mb	+	4
2	trans CNV	chr6 79Mb-83Mb	+	4
2	trans CNV	chr7 55Mb-57Mb	+	4
2	trans CNV	chr7 65Mb-159Mb	+	4
2	trans CNV	chr12 3Mb-8Mb	+	4
2	trans CNV	chr12 9Mb-11Mb	+	4
2	trans CNV	chr12 59Mb-70Mb	+	4
2	trans CNV	chr17 1Mb-7Mb	+	4
2	trans CNV	chr7 1Mb-55Mb	+	4
2	trans CNV	chr8 46Mb-101Mb	+	4
2	trans CNV	chr8 138Mb-146Mb	+	4
2	trans CNV	chr12 1Mb-2Mb	+	4
2	trans CNV	chr12 8Mb-9Mb	+	3
2	trans CNV	chr12 11Mb-25Mb	+	3
2	trans CNV	chr12 70Mb-76Mb	+	3
2	trans CNV	chr17 7Mb-20Mb	+	3
2	mutation	TTN	+	3
2	DNA methylation	ADAM28	-	4
2	DNA methylation	IL12RB1	-	4
2	DNA methylation	TSSK3	-	3
2	DNA methylation	NCRNA00152	-	3
2	DNA methylation	P2RY13	-	3
2	DNA methylation	TMEM71	-	3
2	DNA methylation	BAAT	-	3
2	DNA methylation	IL23A	-	3
2	DNA methylation	BPI	-	3
2	DNA methylation	DNASE1L1	-	3
2	DNA methylation	MIR150	-	3
2	DNA methylation	MIR1259	-	3
2	microRNA	MIR28	-	3
2	microRNA	MIR9-2	-	3
2	microRNA	MIR7-1	-	3
2	microRNA	MIR23B	-	3
2	microRNA	MIR7-2	-	3
2	microRNA	MIR1180	-	3
2	microRNA	MIR7-3	-	3
2	microRNA	MIR1468	-	3
2	microRNA	MIR508	-	3
2	phosphorylation	YAP1-S127	+	4
2	phosphorylation	PDK1-S241	-	3
2	phosphorylation	EIF4EBP1-S65	-	3
2	phosphorylation	RPS6-S235S236	+	3
2	phosphorylation	AKT1S1-T246	-	3
2	phosphorylation	MYH9-S1943	+	3
3	microRNA	MIR769	-	3
3	phosphorylation	PRKCD-S664	+	3
3	phosphorylation	GSK3B-S9S21	+	3
3	phosphorylation	ESR1-S118	-	3
3	phosphorylation	AKT1-T308	+	3
3	phosphorylation	PRKCA-S657	+	3
3	phosphorylation	GSK3A-S9S21	+	3
4	trans CNV	chr13 33Mb-38Mb	+	8
4	trans CNV	chr8 1Mb-2Mb	+	7
4	trans CNV	chr8 8Mb-12Mb	+	7
4	trans CNV	chr13 23Mb-33Mb	+	7
4	trans CNV	chr13 38Mb-48Mb	+	7
4	trans CNV	chr13 49Mb-53Mb	+	7
4	trans CNV	chr5 52Mb-130Mb	+	6
4	trans CNV	chr5 131Mb-142Mb	+	6
4	trans CNV	chr5 154Mb-180Mb	+	6
4	trans CNV	chr8 2Mb-8Mb	+	6
4	trans CNV	chr8 12Mb-38Mb	+	6
4	trans CNV	chr9 22Mb-23Mb	+	6
4	trans CNV	chr13 95Mb-115Mb	+	6
4	trans CNV	chr18 2Mb-15Mb	+	6
4	trans CNV	chr18 19Mb-21Mb	+	6
4	trans CNV	chr9 1Mb-22Mb	+	6
4	trans CNV	chr9 23Mb-141Mb	+	6
4	trans CNV	chr13 48Mb-49Mb	+	6
4	trans CNV	chr16 47Mb-90Mb	+	6
4	trans CNV	chr18 15Mb-19Mb	+	6
4	trans CNV	chr18 21Mb-25Mb	+	6
4	trans CNV	chr18 27Mb-35Mb	+	6
4	trans CNV	chr18 36Mb-78Mb	+	6
4	trans CNV	chr3 13Mb-94Mb	+	6
4	trans CNV	chr6 91Mb-104Mb	+	5
4	trans CNV	chr6 105Mb-171Mb	+	5
4	trans CNV	chr10 43Mb-106Mb	+	5
4	trans CNV	chr10 107Mb-135Mb	+	5
4	trans CNV	chr11 1Mb-38Mb	+	5
4	trans CNV	chr15 21Mb-22Mb	+	5
4	trans CNV	chr21 11Mb-48Mb	+	5
4	trans CNV	chr22 24Mb-51Mb	+	5
4	trans CNV	chr8 41Mb-43Mb	-	9
4	mutation	SCN5A	-	4
4	mutation	APBA2	-	4
4	mutation	CHD5	-	3
4	mutation	FLG	-	3
4	mutation	PIK3CA	-	3
4	mutation	CSMD1	-	3
4	mutation	PKD1	-	3
4	mutation	GTF3C1	-	3
4	mutation	TP53	-	3
4	DNA methylation	HIST1H4F	-	7
4	DNA methylation	OTX2	-	7
4	DNA methylation	PAX3	-	6
4	DNA methylation	TFAP2B	-	6
4	DNA methylation	HOXA9	-	6
4	DNA methylation	SYCP1	-	5
4	DNA methylation	HOXD10	-	5
4	DNA methylation	ZIC1	-	5
4	DNA methylation	GHSR	-	5
4	DNA methylation	POU4F2	-	5
4	DNA methylation	SPARC	-	5
4	DNA methylation	GCM2	-	5
4	DNA methylation	OLIG3	-	5
4	DNA methylation	TLX1	-	5
4	DNA methylation	FOXG1	-	5
4	DNA methylation	MFAP4	-	5
4	DNA methylation	CHAD	-	5
4	DNA methylation	C1orf114	-	4
4	DNA methylation	TNFSF4	-	4
4	DNA methylation	SULT1C4	-	4
4	DNA methylation	HOXD12	-	4
4	DNA methylation	HOXD9	-	4
4	DNA methylation	HOXD4	-	4
4	DNA methylation	TRH	-	4
4	DNA methylation	QRFPR	-	4
4	DNA methylation	LOC100192379	-	4
4	DNA methylation	SFRP2	-	4
4	DNA methylation	HAND2	-	4
4	DNA methylation	MARCH11	-	4
4	DNA methylation	CDO1	-	4
4	DNA methylation	MCHR2	-	4
4	DNA methylation	FERD3L	-	4
4	DNA methylation	HOXA7	-	4
4	DNA methylation	PRDM14	-	4
4	DNA methylation	C8orf56	-	4
4	DNA methylation	ANGPTL2	-	4
4	DNA methylation	WIT1	-	4
4	DNA methylation	ALX1	-	4
4	DNA methylation	EID3	-	4
4	DNA methylation	SOX1	-	4
4	DNA methylation	OTX2OS1	-	4
4	DNA methylation	CSDAP1	-	4
4	DNA methylation	PRAC	-	4
4	DNA methylation	ZNF833	-	4
4	DNA methylation	EPHX3	-	4
4	DNA methylation	ZNF132	-	4
4	DNA methylation	OSM	-	4
4	DNA methylation	GPRASP1	-	4
4	DNA methylation	MIR124-2	-	4
4	DNA methylation	MIR129-2	-	4
4	DNA methylation	MIR125B1	-	4
4	DNA methylation	MIR196A1	-	4
4	DNA methylation	GPX7	-	3
4	DNA methylation	TCTEX1D1	-	3
4	DNA methylation	GIPC2	-	3
4	DNA methylation	KCNA3	-	3
4	DNA methylation	CR1	-	3
4	DNA methylation	CD34	-	3
4	DNA methylation	HAAO	-	3
4	DNA methylation	SLC5A7	-	3
4	DNA methylation	GYPC	-	3
4	DNA methylation	LOC151174	-	3
4	DNA methylation	EOMES	-	3
4	DNA methylation	CCDC37	-	3
4	DNA methylation	MBD4	-	3
4	DNA methylation	RBP1	-	3
4	DNA methylation	TLR1	-	3
4	DNA methylation	PITX2	-	3
4	DNA methylation	C5orf4	-	3
4	DNA methylation	TLX3	-	3
4	DNA methylation	HIST1H3E	-	3
4	DNA methylation	ZSCAN23	-	3
4	DNA methylation	EYA4	-	3
4	DNA methylation	NPY	-	3
4	DNA methylation	HOXA2	-	3
4	DNA methylation	AQP1	-	3
4	DNA methylation	TAC1	-	3
4	DNA methylation	GATA4	-	3
4	DNA methylation	SOX17	-	3
4	DNA methylation	MSC	-	3
4	DNA methylation	NCRNA00092	-	3
4	DNA methylation	SPAG6	-	3
4	DNA methylation	WT1	-	3
4	DNA methylation	CCNA1	-	3
4	DNA methylation	PCDH8	-	3
4	DNA methylation	EFS	-	3
4	DNA methylation	SIX6	-	3
4	DNA methylation	C15orf26	-	3
4	DNA methylation	LAT	-	3
4	DNA methylation	ITGAL	-	3
4	DNA methylation	STAT5A	-	3
4	DNA methylation	HOXB2	-	3
4	DNA methylation	GALR1	-	3
4	DNA methylation	AMH	-	3
4	DNA methylation	F2RL3	-	3
4	DNA methylation	ZNF208	-	3
4	DNA methylation	PPP1R14A	-	3
4	DNA methylation	ZNF578	-	3
4	DNA methylation	ZNF154	-	3
4	DNA methylation	NEFH	-	3
4	DNA methylation	NR0B1	-	3
4	DNA methylation	CDX4	-	3
4	DNA methylation	POU3F4	-	3
4	DNA methylation	NRK	-	3
4	DNA methylation	SOX3	-	3
4	DNA methylation	SRY	-	3
4	DNA methylation	MIR124-3	-	3
4	microRNA	MIR429	-	10
4	microRNA	MIR96	-	10
4	microRNA	MIR425	-	9
4	microRNA	MIR7-1	-	9
4	microRNA	MIR1307	-	9
4	microRNA	MIR629	-	9
4	microRNA	MIR33A	-	9
4	microRNA	MIR590	-	8
4	microRNA	MIR25	-	8
4	microRNA	MIR93	-	8
4	microRNA	MIR335	-	8
4	microRNA	MIR671	-	8
4	microRNA	MIR19A	-	8
4	microRNA	MIR17	-	8
4	microRNA	MIR20A	-	8
4	microRNA	MIR33B	-	8
4	microRNA	MIR454	-	8
4	microRNA	MIR15B	-	7
4	microRNA	MIR576	-	7
4	microRNA	MIR32	-	7
4	microRNA	MIR1254-1	-	7
4	microRNA	MIR616	-	7
4	microRNA	MIR345	-	7
4	microRNA	MIR744	-	7
4	microRNA	MIR1180	-	7
4	microRNA	MIR769	-	7
4	microRNA	MIR942	-	6
4	microRNA	MIR577	-	6
4	microRNA	MIR589	-	6
4	microRNA	MIR939	-	6
4	microRNA	MIR627	-	6
4	microRNA	MIR423	-	6
4	microRNA	MIR1292	-	6
4	microRNA	MIR663A	-	6
4	microRNA	MIR1976	-	5
4	microRNA	MIR570	-	5
4	microRNA	MIR550A1	-	5
4	microRNA	MIR550A2	-	5
4	microRNA	MIR615	-	5
4	microRNA	MIR7-2	-	5
4	microRNA	MIR7-3	-	5
4	microRNA	MIR330	-	5
4	microRNA	MIR501	-	5
4	microRNA	MIR98	-	5
4	microRNA	MIR20B	-	5
4	microRNA	MIR561	-	4
4	microRNA	MIR1226	-	4
4	microRNA	MIR95	-	4
4	microRNA	MIR579	-	4
4	microRNA	MIR937	-	4
4	microRNA	MIR2110	-	4
4	microRNA	MIR451A	-	4
4	microRNA	MIR532	-	4
4	microRNA	MIR362	-	4
4	microRNA	MIR1468	-	4
4	microRNA	MIR503	-	4
4	microRNA	MIR10B	-	3
4	microRNA	MIR944	-	3
4	microRNA	MIR1229	-	3
4	microRNA	MIR1287	-	3
4	microRNA	MIR708	-	3
4	microRNA	MIR1304	-	3
4	microRNA	MIR549A	-	3
4	microRNA	MIR21	-	3
4	microRNA	MIR659	-	3
4	microRNA	MIR545	-	3
4	microRNA	MIR766	-	3
4	phosphorylation	ACACA-S79	-	8
4	phosphorylation	ACACB-S79	-	7
4	phosphorylation	RB1-S807S811	-	7
4	phosphorylation	STAT3-Y705	+	7
4	phosphorylation	PRKCA-S657	+	7
4	phosphorylation	FOXO3-S318S321	+	5
4	phosphorylation	ESR1-S118	-	5
4	phosphorylation	MAPK3-T202Y204	+	5
4	phosphorylation	MAPK1-T202Y204	+	5
4	phosphorylation	PRKCD-S664	+	4
4	phosphorylation	MAPK14-T180Y182	+	4
4	phosphorylation	CDK1-Y15	-	4
4	phosphorylation	YAP1-S127	+	4
4	phosphorylation	AKT1-T308	+	4
4	phosphorylation	SRC-Y527	+	4
4	phosphorylation	SHC1-Y317	-	3
4	phosphorylation	RICTOR-T1135	+	3
4	phosphorylation	BRAF-S445	-	3
4	phosphorylation	EIF4EBP1-S65	+	3
4	phosphorylation	AKT1-S473	+	3
5	trans CNV	chr11 112Mb-123Mb	+	3
5	trans CNV	chr20 1Mb-62Mb	-	3
5	mutation	NFE2L2	-	5
5	mutation	KRAS	-	5
5	mutation	KMT2D	-	5
5	mutation	HTT	-	4
5	mutation	PLEC	-	4
5	mutation	NOTCH1	-	4
5	mutation	SIN3A	-	4
5	mutation	BRD4	-	4
5	mutation	PTPN14	-	3
5	mutation	COL6A3	-	3
5	mutation	CTBP1	-	3
5	mutation	PTPN13	-	3
5	mutation	SPEF2	-	3
5	mutation	APC	-	3
5	mutation	TFAP2B	-	3
5	mutation	DST	-	3
5	mutation	GRIK2	-	3
5	mutation	ESR1	-	3
5	mutation	IKZF1	-	3
5	mutation	EGFR	-	3
5	mutation	BAZ1B	-	3
5	mutation	FLNC	-	3
5	mutation	EZH2	-	3
5	mutation	ANK3	-	3
5	mutation	ATM	-	3
5	mutation	ABCC9	-	3
5	mutation	NEDD1	-	3
5	mutation	PKD1	-	3
5	mutation	CREBBP	-	3
5	mutation	NCOR1	-	3
5	mutation	ERBB2	-	3
5	mutation	MED13	-	3
5	mutation	ABCA6	-	3
5	mutation	MUC16	-	3
5	mutation	SMARCA4	-	3
5	mutation	NINL	-	3
5	mutation	NCOA6	-	3
5	mutation	TIAM1	-	3
5	mutation	EP300	-	3
5	mutation	AR	-	3
5	DNA methylation	TRIM17	-	3
5	DNA methylation	ITGA4	-	3
5	DNA methylation	CDH6	-	3
5	DNA methylation	C8orf45	-	3
5	DNA methylation	C8orf56	-	3
5	DNA methylation	DYDC1	-	3
5	DNA methylation	NKX6-2	-	3
5	DNA methylation	LMO2	-	3
5	DNA methylation	ALX1	-	3
5	DNA methylation	OTX2	-	3
5	DNA methylation	SIX6	-	3
5	DNA methylation	GALR1	-	3
5	DNA methylation	ZNF677	-	3
5	DNA methylation	KCNB1	-	3
5	DNA methylation	POU3F4	-	3
5	microRNA	MIR942	-	7
5	microRNA	MIR20A	-	7
5	microRNA	MIR31	-	6
5	microRNA	MIR7-1	-	6
5	microRNA	MIR17	-	6
5	microRNA	MIR625	-	6
5	microRNA	MIR21	-	6
5	microRNA	MIR425	-	5
5	microRNA	MIR589	-	5
5	microRNA	MIR590	-	5
5	microRNA	MIR32	-	5
5	microRNA	MIR19A	-	5
5	microRNA	MIR1976	-	4
5	microRNA	MIR181A1	-	4
5	microRNA	MIR15B	-	4
5	microRNA	MIR576	-	4
5	microRNA	MIR550A1	-	4
5	microRNA	MIR550A2	-	4
5	microRNA	MIR671	-	4
5	microRNA	MIR181A2	-	4
5	microRNA	MIR1307	-	4
5	microRNA	MIR616	-	4
5	microRNA	MIR624	-	4
5	microRNA	MIR629	-	4
5	microRNA	MIR7-2	-	4
5	microRNA	MIR33B	-	4
5	microRNA	MIR454	-	4
5	microRNA	MIR7-3	-	4
5	microRNA	MIR330	-	4
5	microRNA	MIR503	-	4
5	microRNA	MIR1245A	-	3
5	microRNA	MIR9-2	-	3
5	microRNA	MIR25	-	3
5	microRNA	MIR937	-	3
5	microRNA	MIR2110	-	3
5	microRNA	MIR548F1	-	3
5	microRNA	MIR1304	-	3
5	microRNA	MIR1293	-	3
5	microRNA	MIR423	-	3
5	microRNA	MIR769	-	3
5	microRNA	MIR33A	-	3
5	phosphorylation	BAD-S112	+	7
5	phosphorylation	NFKB1-S536	+	6
5	phosphorylation	YAP1-S127	+	6
5	phosphorylation	TSC2-T1462	+	6
5	phosphorylation	PDK1-S241	+	5
5	phosphorylation	PRKAA1-T172	+	5
5	phosphorylation	GSK3B-S9S21	+	4
5	phosphorylation	GSK3B-S9	+	4
5	phosphorylation	FOXO3-S318S321	+	4
5	phosphorylation	EGFR-Y1068	+	4
5	phosphorylation	RPS6-S235S236	-	4
5	phosphorylation	AKT1-T308	+	4
5	phosphorylation	PRKCA-S657	+	4
5	phosphorylation	AKT2-T308	+	4
5	phosphorylation	GSK3A-S9	+	4
5	phosphorylation	AKT1S1-T246	+	4
5	phosphorylation	CHEK2-T68	-	4
5	phosphorylation	MYH9-S1943	-	4
5	phosphorylation	RICTOR-T1135	+	3
5	phosphorylation	EIF4EBP1-S65	+	3
6	trans CNV	chr8 41Mb-43Mb	+	14
6	trans CNV	chr12 3Mb-8Mb	+	11
6	trans CNV	chr20 1Mb-62Mb	+	11
6	trans CNV	chr1 146Mb-149Mb	+	10
6	trans CNV	chr12 8Mb-33Mb	+	10
6	trans CNV	chr1 149Mb-157Mb	+	10
6	trans CNV	chr8 138Mb-146Mb	+	10
6	trans CNV	chr19 29Mb-51Mb	+	10
6	trans CNV	chr12 55Mb-56Mb	+	10
6	trans CNV	chr19 2Mb-22Mb	+	10
6	trans CNV	chr1 157Mb-186Mb	+	9
6	trans CNV	chr1 192Mb-215Mb	+	9
6	trans CNV	chr1 216Mb-249Mb	+	9
6	trans CNV	chr6 45Mb-58Mb	+	9
6	trans CNV	chr7 55Mb-57Mb	+	8
6	trans CNV	chr8 46Mb-138Mb	+	8
6	trans CNV	chr12 38Mb-47Mb	+	7
6	trans CNV	chr12 48Mb-55Mb	+	7
6	trans CNV	chr12 56Mb-58Mb	+	7
6	trans CNV	chr12 129Mb-133Mb	+	7
6	trans CNV	chr2 21Mb-29Mb	+	7
6	trans CNV	chr2 72Mb-78Mb	+	7
6	trans CNV	chr6 20Mb-21Mb	+	7
6	trans CNV	chr12 2Mb-3Mb	+	7
6	trans CNV	chr12 33Mb-38Mb	+	7
6	trans CNV	chr12 47Mb-48Mb	+	7
6	trans CNV	chr12 87Mb-129Mb	+	7
6	trans CNV	chr2 29Mb-72Mb	+	7
6	trans CNV	chr2 232Mb-242Mb	+	7
6	trans CNV	chr6 1Mb-20Mb	+	7
6	trans CNV	chr6 21Mb-44Mb	+	7
6	trans CNV	chr7 1Mb-55Mb	+	6
6	trans CNV	chr19 51Mb-59Mb	+	6
6	trans CNV	chr1 72Mb-119Mb	+	6
6	trans CNV	chr1 122Mb-146Mb	+	6
6	trans CNV	chr2 1Mb-21Mb	+	6
6	trans CNV	chr2 79Mb-89Mb	+	6
6	trans CNV	chr2 96Mb-102Mb	+	6
6	trans CNV	chr6 91Mb-104Mb	+	5
6	trans CNV	chr17 37Mb-39Mb	+	5
6	trans CNV	chr18 2Mb-15Mb	+	5
6	trans CNV	chr2 103Mb-114Mb	+	5
6	trans CNV	chr6 44Mb-45Mb	+	5
6	trans CNV	chr6 83Mb-91Mb	+	5
6	trans CNV	chr6 105Mb-171Mb	+	5
6	trans CNV	chr7 63Mb-65Mb	+	5
6	trans CNV	chr18 19Mb-21Mb	+	5
6	trans CNV	chr8 8Mb-12Mb	-	7
6	trans CNV	chr9 1Mb-20Mb	-	7
6	trans CNV	chr9 22Mb-23Mb	-	7
6	trans CNV	chr9 27Mb-38Mb	-	6
6	trans CNV	chr8 12Mb-38Mb	-	5
6	trans CNV	chr9 21Mb-22Mb	-	5
6	trans CNV	chr9 23Mb-27Mb	-	5
6	trans CNV	chr11 61Mb-69Mb	-	5
6	trans CNV	chr11 70Mb-81Mb	-	5
6	trans CNV	chr14 37Mb-107Mb	-	4
6	mutation	TP53	+	10
6	mutation	EPHB1	+	5
6	mutation	NOTCH1	+	5
6	mutation	ABCC9	+	5
6	mutation	BRCA1	+	5
6	mutation	CHD5	+	4
6	mutation	MACF1	+	4
6	mutation	PTPN13	+	4
6	mutation	DSP	+	4
6	mutation	SYNE1	+	4
6	mutation	KMT2C	+	4
6	mutation	ANK1	+	4
6	mutation	KMT2D	+	4
6	mutation	MYH7	+	4
6	mutation	RYR3	+	4
6	mutation	SMAD4	+	4
6	mutation	MED12	+	4
6	mutation	HFM1	+	3
6	mutation	SPTA1	+	3
6	mutation	IFI16	+	3
6	mutation	ALK	+	3
6	mutation	LCT	+	3
6	mutation	RIF1	+	3
6	mutation	TTN	+	3
6	mutation	KIF1A	+	3
6	mutation	NUP210	+	3
6	mutation	PDGFRA	+	3
6	mutation	PDGFRB	+	3
6	mutation	ASCC3	+	3
6	mutation	BCLAF1	+	3
6	mutation	TRRAP	+	3
6	mutation	MUC17	+	3
6	mutation	FOXP2	+	3
6	mutation	CSMD1	+	3
6	mutation	HNF4G	+	3
6	mutation	PLEC	+	3
6	mutation	TAF1L	+	3
6	mutation	CREM	+	3
6	mutation	MKI67	+	3
6	mutation	SYNE2	+	3
6	mutation	PML	+	3
6	mutation	CDK12	+	3
6	mutation	BPTF	+	3
6	mutation	ZNF521	+	3
6	mutation	SMARCA4	+	3
6	mutation	AKAP8	+	3
6	mutation	ERCC2	+	3
6	mutation	PRKCG	+	3
6	DNA methylation	CD1C	-	8
6	DNA methylation	MNDA	-	8
6	DNA methylation	CD1B	-	7
6	DNA methylation	SPTA1	-	6
6	DNA methylation	LOC730811	-	6
6	DNA methylation	REG3A	-	6
6	DNA methylation	LOC286094	-	6
6	DNA methylation	C13orf28	-	6
6	DNA methylation	GP2	-	6
6	DNA methylation	MIR770	-	6
6	DNA methylation	FCRL3	-	5
6	DNA methylation	FCER1A	-	5
6	DNA methylation	APCS	-	5
6	DNA methylation	OR2T6	-	5
6	DNA methylation	SNORA80B	-	5
6	DNA methylation	PAX4	-	5
6	DNA methylation	PRSS1	-	5
6	DNA methylation	MS4A3	-	5
6	DNA methylation	CCL11	-	5
6	DNA methylation	C20orf71	-	5
6	DNA methylation	SPINLW1	-	5
6	DNA methylation	EDA2R	-	5
6	DNA methylation	P2RY10	-	5
6	DNA methylation	MIR519D	-	5
6	DNA methylation	CRP	-	4
6	DNA methylation	SLAMF7	-	4
6	DNA methylation	PAPPA2	-	4
6	DNA methylation	REG1P	-	4
6	DNA methylation	AGR2	-	4
6	DNA methylation	INHBA	-	4
6	DNA methylation	MOXD2	-	4
6	DNA methylation	LOC202781	-	4
6	DNA methylation	STMN4	-	4
6	DNA methylation	SFTPD	-	4
6	DNA methylation	MS4A2	-	4
6	DNA methylation	PRB2	-	4
6	DNA methylation	DCD	-	4
6	DNA methylation	MYH4	-	4
6	DNA methylation	CCL8	-	4
6	DNA methylation	CCL18	-	4
6	DNA methylation	CD300E	-	4
6	DNA methylation	FFAR3	-	4
6	DNA methylation	SIGLEC10	-	4
6	DNA methylation	LILRB5	-	4
6	DNA methylation	KIR2DL3	-	4
6	DNA methylation	KIR2DL4	-	4
6	DNA methylation	SEMG1	-	4
6	DNA methylation	CDH4	-	4
6	DNA methylation	ASB12	-	4
6	DNA methylation	MAGEC1	-	4
6	DNA methylation	CXorf1	-	4
6	DNA methylation	MIR1179	-	4
6	DNA methylation	MIR520B	-	4
6	DNA methylation	MIR223	-	4
6	DNA methylation	MIR384	-	4
6	DNA methylation	MIR890	-	4
6	DNA methylation	MIR892A	-	4
6	DNA methylation	MIR514-3	-	4
6	DNA methylation	LOC649330	-	3
6	DNA methylation	SFN	-	3
6	DNA methylation	S100A16	-	3
6	DNA methylation	CD48	-	3
6	DNA methylation	C4BPB	-	3
6	DNA methylation	C4BPA	-	3
6	DNA methylation	ZP4	-	3
6	DNA methylation	C1orf150	-	3
6	DNA methylation	LOC150622	-	3
6	DNA methylation	NRXN1	-	3
6	DNA methylation	FABP1	-	3
6	DNA methylation	C2orf14	-	3
6	DNA methylation	IL5RA	-	3
6	DNA methylation	SCN10A	-	3
6	DNA methylation	OR5H6	-	3
6	DNA methylation	SLC17A1	-	3
6	DNA methylation	PLG	-	3
6	DNA methylation	TRPV6	-	3
6	DNA methylation	RLN1	-	3
6	DNA methylation	PAEP	-	3
6	DNA methylation	CUGBP2	-	3
6	DNA methylation	MBL2	-	3
6	DNA methylation	C10orf81	-	3
6	DNA methylation	OR51E2	-	3
6	DNA methylation	MMP26	-	3
6	DNA methylation	FSHB	-	3
6	DNA methylation	SCGB2A2	-	3
6	DNA methylation	DLG2	-	3
6	DNA methylation	TYR	-	3
6	DNA methylation	MFRP	-	3
6	DNA methylation	OR8D2	-	3
6	DNA methylation	FGF23	-	3
6	DNA methylation	SLCO1B1	-	3
6	DNA methylation	MYO1A	-	3
6	DNA methylation	SLC10A2	-	3
6	DNA methylation	CMA1	-	3
6	DNA methylation	GZMB	-	3
6	DNA methylation	MKRN3	-	3
6	DNA methylation	CACNA1H	-	3
6	DNA methylation	AHSP	-	3
6	DNA methylation	PRTN3	-	3
6	DNA methylation	EMR1	-	3
6	DNA methylation	FFAR2	-	3
6	DNA methylation	PSG1	-	3
6	DNA methylation	SHANK1	-	3
6	DNA methylation	KLK3	-	3
6	DNA methylation	KLK2	-	3
6	DNA methylation	CD33	-	3
6	DNA methylation	FPR1	-	3
6	DNA methylation	CST7	-	3
6	DNA methylation	C20orf186	-	3
6	DNA methylation	BASE	-	3
6	DNA methylation	C20orf114	-	3
6	DNA methylation	C21orf15	-	3
6	DNA methylation	C21orf131	-	3
6	DNA methylation	PRAME	-	3
6	DNA methylation	PLP1	-	3
6	DNA methylation	ABCD1	-	3
6	DNA methylation	MIR425	-	3
6	DNA methylation	MIR1197	-	3
6	DNA methylation	MIR300	-	3
6	DNA methylation	MIR1323	-	3
6	DNA methylation	MIR1257	-	3
6	microRNA	MIR497	-	7
6	microRNA	MIR664A	-	6
6	microRNA	MIR383	-	6
6	microRNA	MIRLET7B	-	6
6	microRNA	MIR1976	-	5
6	microRNA	MIR490	-	5
6	microRNA	MIR326	-	5
6	microRNA	MIR1247	-	5
6	microRNA	MIR362	-	5
6	microRNA	MIR1468	-	5
6	microRNA	MIR1258	-	4
6	microRNA	MIR23B	-	4
6	microRNA	MIR1287	-	4
6	microRNA	MIR10A	-	4
6	microRNA	MIR501	-	4
6	microRNA	MIR10B	-	3
6	microRNA	MIR202	-	3
6	microRNA	MIR502	-	3
6	phosphorylation	FOXO3-S318S321	-	10
6	phosphorylation	PRKCD-S664	-	7
6	phosphorylation	RICTOR-T1135	-	7
6	phosphorylation	YAP1-S127	-	7
6	phosphorylation	TSC2-T1462	-	6
6	phosphorylation	PRKCB-S660	-	6
6	phosphorylation	PRKCA-S657	-	6
6	phosphorylation	MYH9-S1943	+	6
6	phosphorylation	ARAF-S299	-	6
6	phosphorylation	RAF1-S338	-	5
6	phosphorylation	MAPK14-T180Y182	-	5
6	phosphorylation	EGFR-Y1068	-	5
6	phosphorylation	EIF4EBP1-S65	+	5
6	phosphorylation	BAD-S112	-	5
6	phosphorylation	RB1-S807S811	+	5
6	phosphorylation	AKT1-S473	-	5
6	phosphorylation	CHEK2-T68	+	5
6	phosphorylation	MTOR-S2448	-	4
6	phosphorylation	RPS6KA1-T359S363	-	4
6	phosphorylation	EIF4EBP1-T70	+	4
7	trans CNV	chr1 146Mb-149Mb	+	4
7	trans CNV	chr1 149Mb-157Mb	+	3
7	trans CNV	chr3 125Mb-129Mb	+	3
7	trans CNV	chr5 1Mb-12Mb	+	3
7	trans CNV	chr12 3Mb-8Mb	+	3
7	trans CNV	chr12 9Mb-11Mb	+	3
7	mutation	FLG	+	3
7	mutation	PLXNA2	+	3
7	mutation	OBSCN	+	3
7	mutation	ROS1	+	3
7	mutation	MUC17	+	3
7	mutation	PTPRB	+	3
7	DNA methylation	C9	-	3
7	DNA methylation	SNORD115-29	-	3
8	trans CNV	chr8 91Mb-102Mb	+	4
8	trans CNV	chr8 104Mb-146Mb	+	4
8	trans CNV	chr1 155Mb-157Mb	-	3
8	mutation	DCC	+	4
8	mutation	SPEN	+	3
8	mutation	PIK3CA	+	3
8	mutation	DNAH5	+	3
8	mutation	LAMA4	+	3
8	mutation	SYNE1	+	3
8	mutation	SVEP1	+	3
8	mutation	LAMA1	+	3
8	mutation	PCNT	+	3
8	mutation	TAF1	+	3
8	DNA methylation	SPP1	-	3
8	DNA methylation	MIR1283-1	-	3
8	microRNA	MIR23B	-	6
8	microRNA	MIR664A	-	5
8	microRNA	MIR574	-	5
8	microRNA	MIR1247	-	5
8	microRNA	MIRLET7B	-	5
8	microRNA	MIR653	-	4
8	microRNA	MIR326	-	4
8	microRNA	MIR31	-	3
8	microRNA	MIR1287	-	3
8	microRNA	MIR758	-	3
8	microRNA	MIR497	-	3
8	microRNA	MIR503	-	3
8	phosphorylation	SRC-Y416	-	9
8	phosphorylation	STAT3-Y705	-	7
8	phosphorylation	SHC1-Y317	-	6
8	phosphorylation	NFKB1-S536	-	6
8	phosphorylation	SRC-Y527	-	6
8	phosphorylation	ACACB-S79	+	5
8	phosphorylation	ACACA-S79	+	5
8	phosphorylation	MTOR-S2448	-	4
8	phosphorylation	RPS6KA1-T359S363	-	4
8	phosphorylation	PRKAA1-T172	-	4
8	phosphorylation	EGFR-Y1068	-	4
8	phosphorylation	EIF4EBP1-T70	+	4
8	phosphorylation	AKT1-S473	-	4
8	phosphorylation	AKT1-T308	-	4
8	phosphorylation	MAPK3-T202Y204	-	4
8	phosphorylation	RPS6KB1-T389	-	4
8	phosphorylation	PRKCA-S657	-	4
8	phosphorylation	MAPK1-T202Y204	-	4
8	phosphorylation	PRKCD-S664	-	3
8	phosphorylation	GSK3B-S9S21	-	3
9	trans CNV	chr1 107Mb-119Mb	+	7
9	trans CNV	chr1 6Mb-35Mb	+	6
9	trans CNV	chr1 37Mb-107Mb	+	6
9	trans CNV	chr4 90Mb-111Mb	+	6
9	trans CNV	chr4 13Mb-47Mb	+	6
9	trans CNV	chr18 27Mb-35Mb	+	6
9	trans CNV	chr18 36Mb-64Mb	+	5
9	trans CNV	chr1 155Mb-186Mb	+	5
9	trans CNV	chr4 50Mb-58Mb	+	5
9	trans CNV	chr4 59Mb-70Mb	+	5
9	trans CNV	chr4 71Mb-85Mb	+	5
9	trans CNV	chr13 33Mb-38Mb	+	4
9	trans CNV	chr18 2Mb-15Mb	+	4
9	trans CNV	chr18 21Mb-25Mb	+	4
9	trans CNV	chr18 64Mb-78Mb	+	4
9	trans CNV	chrX 3Mb-56Mb	+	4
9	trans CNV	chr1 122Mb-155Mb	+	4
9	trans CNV	chr1 192Mb-215Mb	+	4
9	trans CNV	chr1 216Mb-249Mb	+	4
9	trans CNV	chr4 1Mb-10Mb	+	4
9	trans CNV	chr13 23Mb-33Mb	+	4
9	trans CNV	chr13 38Mb-48Mb	+	3
9	trans CNV	chr22 24Mb-51Mb	-	3
9	mutation	CUBN	+	4
9	mutation	NRAS	+	3
9	mutation	FAT3	+	3
9	mutation	KRAS	-	3
9	mutation	KMT2D	+	3
9	mutation	CREBBP	+	3
9	DNA methylation	KIAA0408	-	4
9	DNA methylation	RPS8	-	3
9	DNA methylation	PRUNE	-	3
9	DNA methylation	ANGPTL1	-	3
9	DNA methylation	ABRA	-	3
9	DNA methylation	MFRP	-	3
9	DNA methylation	GP2	-	3
9	DNA methylation	C19orf23	-	3
9	DNA methylation	KLK2	-	3
9	DNA methylation	MAGEA1	-	3
9	microRNA	MIR181A1	-	6
9	microRNA	MIR589	-	5
9	microRNA	MIR590	-	5
9	microRNA	MIR93	-	5
9	microRNA	MIR17	-	5
9	microRNA	MIR744	-	5
9	microRNA	MIR423	-	5
9	microRNA	MIR1976	-	4
9	microRNA	MIR1226	-	4
9	microRNA	MIR28	-	4
9	microRNA	MIR574	-	4
9	microRNA	MIR576	-	4
9	microRNA	MIR25	-	4
9	microRNA	MIR181A2	-	4
9	microRNA	MIR511	-	4
9	microRNA	MIR326	-	4
9	microRNA	MIR19A	-	4
9	microRNA	MIR625	-	4
9	microRNA	MIR655	-	4
9	microRNA	MIR21	-	4
9	microRNA	MIR454	-	4
9	microRNA	MIR330	-	4
9	microRNA	MIRLET7B	-	4
9	microRNA	MIR501	-	4
9	microRNA	MIR502	-	4
9	microRNA	MIR532	-	4
9	microRNA	MIR362	-	4
9	microRNA	MIR98	-	4
9	microRNA	MIR503	-	4
9	microRNA	MIR425	-	3
9	microRNA	MIR1248	-	3
9	microRNA	MIR653	-	3
9	microRNA	MIR7-1	-	3
9	microRNA	MIR32	-	3
9	microRNA	MIR1307	-	3
9	microRNA	MIR1228	-	3
9	microRNA	MIR20A	-	3
9	microRNA	MIR431	-	3
9	microRNA	MIR432	-	3
9	microRNA	MIR758	-	3
9	microRNA	MIR654	-	3
9	microRNA	MIR1185-1	-	3
9	microRNA	MIR412	-	3
9	microRNA	MIR369	-	3
9	microRNA	MIR541	-	3
9	microRNA	MIR451A	-	3
9	microRNA	MIR23A	-	3
9	microRNA	MIR766	-	3
9	phosphorylation	SRC-Y416	+	7
9	phosphorylation	SRC-Y527	+	6
9	phosphorylation	SHC1-Y317	+	5
9	phosphorylation	PRKAA1-T172	+	5
9	phosphorylation	GSK3B-S9	+	4
9	phosphorylation	NFKB1-S536	+	4
9	phosphorylation	EIF4EBP1-T70	-	4
9	phosphorylation	CHEK1-S345	+	4
9	phosphorylation	CDKN1B-T198	-	4
9	phosphorylation	AKT1-S473	+	4
9	phosphorylation	TSC2-T1462	+	4
9	phosphorylation	GSK3A-S9	+	4
9	phosphorylation	AKT3-S473	+	3
9	phosphorylation	RAF1-S338	+	3
9	phosphorylation	MAPK14-T180Y182	+	3
9	phosphorylation	FOXO3-S318S321	-	3
9	phosphorylation	EIF4EBP1-T37T46	+	3
9	phosphorylation	MAPK8-T183Y185	+	3
9	phosphorylation	ERBB3-Y1289	+	3
9	phosphorylation	RB1-S807S811	+	3
10	trans CNV	chr17 37Mb-39Mb	+	3
10	mutation	PRKDC	-	3
10	mutation	POLR2A	-	3
10	mutation	TP53	-	3
10	DNA methylation	CLDN4	-	5
10	DNA methylation	C4BPB	-	4
10	DNA methylation	LOC202781	-	4
10	DNA methylation	LOC145837	-	4
10	DNA methylation	LOC84931	-	3
10	DNA methylation	SLC15A2	-	3
10	DNA methylation	FLJ20184	-	3
10	DNA methylation	KLKB1	-	3
10	DNA methylation	LOC285796	-	3
10	DNA methylation	AGR2	-	3
10	DNA methylation	WBSCR26	-	3
10	DNA methylation	SERPINA3	-	3
10	DNA methylation	LOC440335	-	3
10	DNA methylation	PLA2G10	-	3
10	DNA methylation	HOXB3	-	3
10	DNA methylation	C19orf23	-	3
10	DNA methylation	CDH26	-	3
10	DNA methylation	LOC100127888	-	3
10	DNA methylation	NOX1	-	3
10	microRNA	MIR1293	-	4
10	microRNA	MIR942	-	3
10	microRNA	MIR9-2	-	3
10	microRNA	MIR937	-	3
10	microRNA	MIR31	-	3
10	microRNA	MIR708	-	3
10	microRNA	MIR1228	-	3
10	microRNA	MIR9-3	-	3
10	microRNA	MIR23A	-	3
10	phosphorylation	ESR1-S118	+	4
10	phosphorylation	NDRG1-T346	-	4
11	trans CNV	chr9 27Mb-38Mb	+	3
12	trans CNV	chr3 12Mb-13Mb	+	4
12	trans CNV	chr3 1Mb-12Mb	+	3
12	trans CNV	chr3 13Mb-75Mb	+	3
12	trans CNV	chr8 8Mb-12Mb	-	5
12	trans CNV	chr8 1Mb-2Mb	-	4
12	trans CNV	chr8 12Mb-36Mb	-	4
12	trans CNV	chr8 41Mb-43Mb	-	4
12	trans CNV	chr12 3Mb-8Mb	-	4
12	trans CNV	chr5 1Mb-12Mb	-	3
12	mutation	TP53	-	4
12	mutation	SPTA1	-	3
12	mutation	LRP1B	-	3
12	mutation	FAT1	-	3
12	mutation	SYNE1	-	3
12	mutation	RB1	-	3
12	mutation	LAMA1	-	3
12	DNA methylation	LOC642587	-	4
12	DNA methylation	tAKR	-	4
12	DNA methylation	CARD17	-	4
12	DNA methylation	ABCA6	-	4
12	DNA methylation	MIR641	-	4
12	DNA methylation	CD48	-	3
12	DNA methylation	KCNE4	-	3
12	DNA methylation	C3orf66	-	3
12	DNA methylation	NCRUPAR	-	3
12	DNA methylation	CFTR	-	3
12	DNA methylation	C7orf4	-	3
12	DNA methylation	UCN3	-	3
12	DNA methylation	PRAC	-	3
12	DNA methylation	C21orf128	-	3
12	DNA methylation	SRPX2	-	3
12	DNA methylation	MIR942	-	3
12	DNA methylation	MIR1276	-	3
12	DNA methylation	MIR7-2	-	3
12	DNA methylation	MIR663	-	3
12	DNA methylation	MIR1257	-	3
12	microRNA	MIR561	-	6
12	microRNA	MIR96	-	5
12	microRNA	MIR10A	-	5
12	microRNA	MIR21	-	5
12	microRNA	MIR429	-	4
12	microRNA	MIR181A1	-	4
12	microRNA	MIR577	-	4
12	microRNA	MIR671	-	4
12	microRNA	MIR181A2	-	4
12	microRNA	MIR708	-	4
12	microRNA	MIR625	-	4
12	microRNA	MIR342	-	4
12	microRNA	MIR1180	-	4
12	microRNA	MIR769	-	4
12	microRNA	MIR1468	-	4
12	microRNA	MIR766	-	4
12	microRNA	MIR942	-	3
12	microRNA	MIR1295A	-	3
12	microRNA	MIR1258	-	3
12	microRNA	MIR1226	-	3
12	microRNA	MIR425	-	3
12	microRNA	MIR15B	-	3
12	microRNA	MIR9-2	-	3
12	microRNA	MIR25	-	3
12	microRNA	MIR93	-	3
12	microRNA	MIR335	-	3
12	microRNA	MIR320A	-	3
12	microRNA	MIR31	-	3
12	microRNA	MIR1287	-	3
12	microRNA	MIR1307	-	3
12	microRNA	MIR616	-	3
12	microRNA	MIR629	-	3
12	microRNA	MIR9-3	-	3
12	microRNA	MIR23A	-	3
12	microRNA	MIR501	-	3
12	microRNA	MIR532	-	3
12	phosphorylation	EGFR-Y1068	+	7
12	phosphorylation	SHC1-Y317	+	6
12	phosphorylation	NDRG1-T346	+	4
12	phosphorylation	MAPK3-T202Y204	+	4
12	phosphorylation	ACACA-S79	+	4
12	phosphorylation	PRKCA-S657	-	4
12	phosphorylation	MAPK1-T202Y204	+	4
12	phosphorylation	JUN-S73	+	3
12	phosphorylation	PDK1-S241	-	3
12	phosphorylation	GSK3B-S9	+	3
12	phosphorylation	ACACB-S79	+	3
12	phosphorylation	RB1-S807S811	+	3
12	phosphorylation	GSK3A-S9	+	3
12	phosphorylation	AKT1S1-T246	+	3
12	phosphorylation	SRC-Y416	+	3
12	phosphorylation	SRC-Y527	+	3
12	phosphorylation	ARAF-S299	+	3
15	trans CNV	chr8 104Mb-146Mb	+	8
15	trans CNV	chr5 1Mb-12Mb	+	8
15	trans CNV	chr5 32Mb-44Mb	+	7
15	trans CNV	chr7 8Mb-57Mb	+	7
15	trans CNV	chr8 46Mb-104Mb	+	7
15	trans CNV	chr5 12Mb-32Mb	+	7
15	trans CNV	chr5 137Mb-142Mb	+	7
15	trans CNV	chr7 65Mb-159Mb	+	7
15	trans CNV	chr20 1Mb-62Mb	+	7
15	trans CNV	chr5 131Mb-137Mb	+	7
15	trans CNV	chr5 154Mb-180Mb	+	6
15	trans CNV	chr7 63Mb-65Mb	+	6
15	trans CNV	chr22 17Mb-24Mb	+	6
15	trans CNV	chr8 8Mb-12Mb	-	7
15	trans CNV	chr8 12Mb-38Mb	-	4
15	trans CNV	chr14 37Mb-107Mb	-	4
15	mutation	NF1	-	5
15	mutation	LRP2	+	4
15	mutation	MACF1	-	3
15	mutation	ASTN1	+	3
15	mutation	SOX11	+	3
15	mutation	MAP2	+	3
15	mutation	MUC5B	+	3
15	mutation	KRAS	+	3
15	mutation	CREBBP	+	3
15	mutation	BRCA1	-	3
15	mutation	PTPRM	+	3
15	mutation	SMARCA4	+	3
15	DNA methylation	P2RY13	-	3
15	microRNA	MIR574	-	5
15	microRNA	MIR432	-	5
15	microRNA	MIR758	-	5
15	microRNA	MIR502	-	5
15	microRNA	MIR532	-	5
15	microRNA	MIR23B	-	4
15	microRNA	MIR431	-	4
15	microRNA	MIR654	-	4
15	microRNA	MIR369	-	4
15	microRNA	MIR497	-	4
15	microRNA	MIR501	-	4
15	microRNA	MIR362	-	4
15	microRNA	MIR766	-	4
15	microRNA	MIR653	-	3
15	microRNA	MIR383	-	3
15	microRNA	MIR326	-	3
15	microRNA	MIR708	-	3
15	microRNA	MIR1228	-	3
15	microRNA	MIR655	-	3
15	microRNA	MIR33B	-	3
15	microRNA	MIR1180	-	3
15	microRNA	MIR23A	-	3
15	microRNA	MIR330	-	3
15	microRNA	MIR1468	-	3
15	microRNA	MIR934	-	3
15	phosphorylation	YBX1-S102	+	6
15	phosphorylation	RAF1-S338	+	5
15	phosphorylation	EGFR-Y1173	+	5
15	phosphorylation	ERBB3-Y1289	+	5
15	phosphorylation	RICTOR-T1135	+	4
15	phosphorylation	RPS6-S235S236	-	4
15	phosphorylation	RPS6-S240S244	-	4
15	phosphorylation	TSC2-T1462	+	4
15	phosphorylation	PRKCB-S660	+	4
15	phosphorylation	ARAF-S299	+	4
15	phosphorylation	FOXO3-S318S321	-	3
15	phosphorylation	BRAF-S445	+	3
15	phosphorylation	BAD-S112	-	3
15	phosphorylation	YAP1-S127	+	3
15	phosphorylation	ACACB-S79	+	3
15	phosphorylation	MAPK3-T202Y204	+	3
15	phosphorylation	AKT2-T308	+	3
15	phosphorylation	MAPK1-T202Y204	+	3
