# Supplementary material for: An integrated analysis of the cancer genome atlas data discovers a hierarchical association structure across thirty three cancer types
Source: PLOS Digit Health. 2022 Dec 20;1(12):e0000151. doi: 10.1371/journal.pdig.0000151 (PMC9931374; doi:10.1371/journal.pdig.0000151)
Supplement: S4 Table — A: Consensus Artery Network. B: Levels and degrees of nodes in the Consensus Artery Network. C: Enriched Gene Sets and pathways in the Consensus Artery Network. (XLSX) [file pdig.0000151.s020.xlsx]

## Sheet: consensus_artery
40S_ribosomal_complex adj 80S_monosome
YAP1 adj PML/YAP1
RPS6 adj 40S_ribosomal_complex
EWSR1 adj ATF1/EWS_fusion_gene
RPS6 adj 40S_ribosomal_complex
TP53 adj ATF3
CTNNB1 adj BCL3
TP53 adj BCL3
ACACA adj BRCA1
Homer_3 adj CEBPB
EGFR adj CEBPB
SMAD4 adj CEBPB
RPS6KA1 adj CEBPB
phospho-CaMK_IV:Calmodulin adj CREB1
PKA adj CREB1
RPS6KA1 adj CREB1
CRE_BPA adj ATF2
PRKCA adj ATF2
EIF4EBP1 adj MAPK14
EIF4EBP1 adj CSNK2A1
EIF4EBP1 adj CSNK2A2
TP53 adj ARID3A
TP53 adj E2F1
CHEK2 adj E2F1
TCF4/beta_catenin/p300 adj EP300
CTNNB1 adj EP300
FOXO3 adj EP300
PRKCA adj EP300
PRKCD adj EP300
TP53 adj EP300
ZFPM2 adj EP300
TP53 adj ESR1
KMT2D adj ESR1
AKT1 adj EZH2
ATP1A1 adj EZH2
CDK1 adj EZH2
DNA2 adj EZH2
DNMT1 adj EZH2
CHEK2 adj FOXM1
MYH9 adj FOS
RPS6KA1 adj FOS
PRKCD adj GABPA
ZFPM2 adj GATA1
AKT1 adj GATA2
ZFPM2 adj GATA3
CALM1 adj NR3C1
TP53 adj NR3C1
CTNNB1 adj HDAC1
NF1 adj HDAC1
TP53 adj HDAC1
RIT1 adj HDAC2
TP53 adj HDAC2
CTNNB1 adj HNF4A
PRKCA adj HNF4A
TP53 adj HNF4A
CRE_BPA adj JUN
SCG2 adj JUND
beta-catenin/TCF/CtBP1/CBP/TLE1/SMAD4 adj MYC
TCF4/beta_catenin/TNIK adj MYC
TCF4/beta_catenin/JUN/DVL3 adj MYC
PI3K adj MYC
MTOR adj MYC
GSK3A adj MYC
MAP2K1 adj MYC
RAF1 adj MYC
RPS6KB1 adj MYC
TP53 adj NFYA
TP53 adj NFYB
PML/YAP1 adj PML
PCM1 adj PML
TP53 adj PML
CHEK2 adj PML
CDK7 adj POLR2A
MAPK14 adj POLR2A
FUS adj POLR2A
MET adj POLR2A
YBX1 adj POLR2A
EIF4EBP1 adj MAPK1
Nuclear_mitotic_apparatus_protein_1 adj RAD21
KMT2D adj RBBP5
SPTA1 adj RELA
SCG2 adj RELA
TP53 adj SMARCB1
TP53 adj SMARCC1
NF1 adj SP1
TP53 adj SP1
PRKCA adj SRF
PRKCD adj STAT1
MTOR adj STAT3
PRKCD adj STAT3
ACTA1 adj TAF1
TP53 adj TBP
CTNNB1 adj TCF3
YAP1 adj TEAD4
CTNNB1 adj TFAP2A
TP53 adj TFAP2A
mTORC1/PGC1A/YY1 adj YY1
BTB_and_CNC_homology_1 adj MAFK
EIF4EBP1 adj RPS6KA5
CTNNB1 adj TRIM28
PRKCD adj TRIM28
CHEK2 adj TRIM28
SMAD adj CTCF
APP adj CTCF
LMNA adj CTCF
SMAD3 adj CTCF
SMAD4 adj CTCF
YBX1 adj CTCF
RPS6KB1 adj CTCF
CTG_B43a adj SIN3A
TP53 adj SIN3A
ASH2L adj SIN3A
80S_monosome adj PBRM1
PRKCD adj TBL1XR1
60S_ribosomal_complex adj 80S_monosome
APC adj E2F4/DP2/TRRAP
MTOR adj mTORC1/PGC1A/YY1
MET adj Capping_Enzyme_1,_Human
Cleaved_Cohesin:PDS5:p-CDCA5:WAPAL:Sister_Centromeres:Kinetochores:Microtubules adj Cleaved_Cohesin:PDS5:WAPAL
active_Calmodulin adj phospho-CaMK_IV:Calmodulin
APC adj E2F4/DP2/GCN5
Mediator_Complex_(consensus) adj PPARG:Fatty_Acid:RXRA:Mediator:Coactivator_Complex
CALM1 adj active_Calmodulin
HIST1H2AC adj AP2_beta
Kinetochore adj Cleaved_Cohesin:PDS5:p-CDCA5:WAPAL:Sister_Centromeres:Kinetochores:Microtubules
RET adj RET51/GFRalpha1/GDNF/SHC/Grb2/SOS1
SHC1 adj RET51/GFRalpha1/GDNF/SHC/Grb2/SOS1
SHC1 adj RET9/GFRalpha1/GDNF/SHC/Grb2/SOS1
ECM/Integrin-alpha/Integrin-betaTalin/Calpain1/actin/p130cas/FAK/CSK/Paxillin/Vinculin/alpha-actinin adj PI3K
EGFR adj EGFR/EGFR/EGF/EGF
LCK adj IL2/IL2R_alpha/beta/gamma/JAK1/LCK/JAK3/STAM1-2
NCOR1 adj SKI/SIN3a/NCoR1/TIF1B/Myb
IGSF1 adj ACVR1
PHLPP_(Mn2+_cofactor) adj AKT1
ATF1/EWS_fusion_gene adj ATF1
PRPF31 adj ATF3
EGFR adj ATP1A1
FYN adj BCL3
SHC1 adj BCL3
ATXN1 adj PRDM1
APCS adj BRCA1
CDK4 adj RUNX3
SMAD3 adj RUNX3
PIM1 adj RUNX3
TLE1 adj RUNX3
HDAC5 adj RUNX3
SMURF1 adj RUNX3
PKN1 adj CCNT2
ELK_1 adj CEBPB
CaM_kinase_II_alpha_subunit adj CEBPB
CEBPB/PTGES2/Cbp/p300 adj CEBPB
ABL1 adj CEBPB
RUNX2 adj CEBPB
RUNX1 adj CEBPB
CDK3 adj CEBPB
CREBBP adj CEBPB
DDIT3 adj CEBPB
FGF4 adj CEBPB
FOXO1 adj CEBPB
GSK3B adj CEBPB
SMAD3 adj CEBPB
NFKB1 adj CEBPB
PRKACA adj CEBPB
PRKG1 adj CEBPB
MAPK1 adj CEBPB
MAPK3 adj CEBPB
RB1 adj CEBPB
RPS6KA3 adj CEBPB
GBF1 adj CEBPB
RPS6KA5 adj CEBPB
KLF4 adj CEBPB
CDH adj CHD1
CDH adj CHD2
ATF1/EWS_fusion_gene adj CREB1
PKA-c adj CREB1
RET51/GFRalpha1/GDNF/SHC/Grb2/SOS1 adj CREB1
RET9/GFRalpha1/GDNF/SHC/Grb2/SOS1 adj CREB1
PI3K adj CREB1
SERPINA3 adj CREB1
ABL1 adj CREB1
AKT1 adj CREB1
BTK adj CREB1
MAP3K8 adj CREB1
KCNA2 adj CREB1
MAP3K1 adj CREB1
PLCG1 adj CREB1
PRKCE adj CREB1
PRKG1 adj CREB1
SGK1 adj CREB1
ACACA adj CSNK2A1
ACACA adj CSNK2A2
BTK adj ARID3A
CDK4/CYCLIN_D1/PCNA adj E2F1
CDK2/CYCLIN_E/PCNA adj E2F1
AKT1 adj E2F1
APC adj E2F1
CDK3 adj E2F1
CDK4 adj E2F1
CDKN2A adj E2F1
DNMT1 adj E2F1
GSK3B adj E2F1
MDM2 adj E2F1
MDM4 adj E2F1
RB1 adj E2F1
BRD2 adj E2F1
NCOA3 adj E2F1
HDAC3 adj E2F1
SMAD4 adj E2F4
APC adj E2F6
GCG adj E2F6
NCKIPSD adj E2F6
CREBBP adj EBF1
CSNK2A1 adj EGR1
GTF2H1 adj EGR1
PLCG1 adj EGR1
MAPK1 adj EGR1
MAPK3 adj EGR1
RB1 adj ELF1
PPARG:Fatty_Acid:RXRA:Mediator:Coactivator_Complex adj EP300
Cyclin adj EP300
ABL1 adj EP300
AKT1 adj EP300
ASCL1 adj EP300
CCND1 adj EP300
BCL6 adj EP300
RUNX1 adj EP300
CTBP1 adj EP300
FHL2 adj EP300
KPNA2 adj EP300
SMAD1 adj EP300
SMAD2 adj EP300
SMAD3 adj EP300
SMAD4 adj EP300
MDM4 adj EP300
MYOD1 adj EP300
NOTCH1 adj EP300
PRKAA1 adj EP300
MAPK1 adj EP300
MAP2K1 adj EP300
RAN adj EP300
RB1 adj EP300
SET adj EP300
STAT5B adj EP300
TGFB1I1 adj EP300
TP73 adj EP300
TWIST1 adj EP300
ZBTB16 adj EP300
ZNF148 adj EP300
BAG6 adj EP300
NCOA3 adj EP300
TRIP4 adj EP300
NCOR1 adj EP300
NCOR2 adj EP300
AKT1 adj ESR1
CDKN1A adj ESR1
EGFR adj ESR1
FOXO3 adj ESR1
HSPA4 adj ESR1
PKN1 adj ESR1
SHC1 adj ESR1
SRC adj ESR1
TPT1 adj ESR1
NCOA3 adj ESR1
CHD9 adj ESR1
CAMK2G adj ETS1
SRC adj ETS1
CDK2 adj EZH2
RBBP4 adj EZH2
EED adj EZH2
ZMYND11 adj EZH2
CCDC85B adj EZH2
NINL adj EZH2
POLA2 adj EZH2
RHOA/GTP adj FOS
TCR/CD3/MHC_II/CD4 adj FOS
Nuclear_mitotic_apparatus_protein_1 adj FOS
CaM_kinase_II_alpha_subunit adj FOS
P90_RSK adj FOS
SERPINA3 adj FOS
ACTA1 adj FOS
ACTG1 adj FOS
STS adj FOS
CASP3 adj FOS
RUNX1 adj FOS
CSNK2A2 adj FOS
EEF1D adj FOS
EPHB2 adj FOS
FHL2 adj FOS
GAPDH adj FOS
HSPA1A adj FOS
HSP90AA1 adj FOS
KCNA2 adj FOS
KCNH2 adj FOS
LMNA adj FOS
SMAD3 adj FOS
SMAD4 adj FOS
MYOD1 adj FOS
YBX1 adj FOS
PKM adj FOS
PLAU adj FOS
PRKACA adj FOS
MAPK1 adj FOS
RB1 adj FOS
SRC adj FOS
TEAD1 adj FOS
NCOR2 adj FOS
THRAP3 adj FOS
PRPF31 adj FOS
CPSF1 adj FOS
ATF7IP adj FOS
SUMO4 adj FOS
ATF1/EWS_fusion_gene adj GABPA
AKT1 adj GATA1
CASP3 adj GATA1
HSPA4 adj GATA1
PLAU adj GATA1
HDAC5 adj GATA1
FLJ20085 adj GATA2
HIF1A adj GATA2
MAPK1 adj GATA2
ZBTB16 adj GATA2
HDAC3 adj GATA2
HDAC5 adj GATA2
MAPK14 adj GATA3
PRKACA adj GATA3
Homeobox_protein_PBX1 adj NR3C1
AKT1 adj NR3C1
FYN adj NR3C1
NR3C2 adj NR3C1
MAPK8 adj NR3C1
RAF1 adj NR3C1
SRC adj NR3C1
TGFB1I1 adj NR3C1
TPT1 adj NR3C1
CHD9 adj NR3C1
MAPK15 adj NR3C1
SUMO4 adj NR3C1
ACTA1 adj GTF2F1
CDH1 adj HDAC1
KLF11 adj HDAC1
CDH1 adj HDAC2
CTBP1 adj HDAC2
DNMT1 adj HDAC2
PA2G4 adj HDAC2
MAD1L1 adj HDAC2
SYNE1 adj HDAC2
AR adj FOXA1
HIST3H3 adj FOXA1
AKT1 adj FOXA2
CHUK adj FOXA2
PRKDC adj FOXA2
TLE1 adj FOXA2
CDH1 adj HNF4A
SMAD2 adj HNF4A
SMAD3 adj HNF4A
SMAD4 adj HNF4A
PRKAA2 adj HNF4A
SRC adj HNF4A
GAPDH adj HNF4G
TCR/CD3/MHC_I/CD8 adj JUN
NAC_alpha adj JUN
ATF1/EWS_fusion_gene adj JUN
ABL1 adj JUN
RUNX1 adj JUN
HOXA9 adj JUN
SMAD4 adj JUN
PAK2 adj JUN
NCOA3 adj JUN
MAPK15 adj JUN
SUMO4 adj JUN
BCL6 adj JUND
DDIT3 adj JUND
SMAD3 adj JUND
SMAD4 adj JUND
NFE2L2 adj JUND
MAPK1 adj JUND
MAPK3 adj JUND
MAPK8 adj JUND
MAPK9 adj JUND
COPS5 adj JUND
HSPA4 adj SMAD3
MAPK11/ERK6/MAPK13/p38 adj MAX
SMAD3/SMAD4/Max adj MAX
MAPK14 adj MAX
CSNK2A1 adj MAX
PAK2 adj MAX
BPTF adj MAZ
YBX1 adj MAZ
PRKACA adj MAZ
MAPK3 adj MAZ
RB1 adj MAZ
SMAD2/SMAD2/SMAD4/FOXH1/NKX2-5 adj MEF2C
CD2 adj MXI1
CtBP1/CBP/TCF/TLE1 adj MYC
E2F4/DP2/TRRAP adj MYC
N-Myc_and_STAT_interactor adj MYC
Rearranged_L-myc_fusion_gene_protein adj MYC
beta_catenin/TCF1/CtBP/CBP/TLE1/AES/SMAD4 adj MYC
AP2_beta adj MYC
TCF3/beta_catenin/TERT/BRG1 adj MYC
Smad_nuclear-interacting_protein_1 adj MYC
IL2/IL2R_alpha/beta/gamma/JAK1/LCK/JAK3/STAM1-2 adj MYC
SKI/SIN3a/NCoR1/TIF1B/Myb adj MYC
AMY_1 adj MYC
AKT1 adj MYC
BCL2 adj MYC
CDK5 adj MYC
CDKN2A adj MYC
CHUK adj MYC
MAPK14 adj MYC
CSNK2A2 adj MYC
ELF3 adj MYC
EPHB2 adj MYC
GSK3B adj MYC
HSP90AA1 adj MYC
SMAD2 adj MYC
SMAD3 adj MYC
PAK2 adj MYC
MAPK1 adj MYC
MAPK3 adj MYC
MAPK8 adj MYC
MAPK9 adj MYC
RB1 adj MYC
TP73 adj MYC
TUBA4A adj MYC
NCKIPSD adj MYC
FBXW7 adj MYC
MIR21 adj MYC
PKA adj NFATC1
Calcineurin adj NFATC1
PRKCA adj NFATC1
GNB2L1 adj NFATC1
ZCCHC14 adj NFIC
YBX1 adj NFYB
TP73 adj NFYB
CAPN1 adj NRF1
RUNX1 adj PAX5
KPNA2 adj PAX5
RB1 adj PAX5
BCL2 adj PML
BTF2-p62 adj POLR2A
ABL1 adj POLR2A
ACTL6A adj POLR2A
PARP1 adj POLR2A
AR adj POLR2A
STS adj POLR2A
CAD adj POLR2A
CCNT1 adj POLR2A
CDK1 adj POLR2A
CDK9 adj POLR2A
CREBBP adj POLR2A
DNA2 adj POLR2A
XRCC6 adj POLR2A
HNRNPK adj POLR2A
PIN1 adj POLR2A
MED1 adj POLR2A
PRKDC adj POLR2A
BRD2 adj POLR2A
SMARCA2 adj POLR2A
SMARCD1 adj POLR2A
XRCC5 adj POLR2A
THRAP3 adj POLR2A
PRPF8 adj POLR2A
DHX30 adj POLR2A
BRD4 adj POLR2A
PRPF31 adj POLR2A
CPSF1 adj POLR2A
ELP2 adj POLR2A
MIR17 adj POLR2A
RAC1-CDC42/GTP adj MAPK8
Cleaved_Cohesin:PDS5:WAPAL adj RAD21
CASP7 adj RAD21
RB1 adj RBBP5
TUBA4A adj RBBP5
SCG2 adj RBBP5
ASH2L adj RBBP5
CXXC1 adj RBBP5
TUBB1 adj RBBP5
NF_kappa_B1_p50/RelA adj RELA
BTK adj RELA
CALM1 adj RELA
MAP3K8 adj RELA
FUS adj RELA
KPNA3 adj RELA
PPP2CA adj RELA
PRTN3 adj RELA
TERT adj RELA
TWIST1 adj RELA
NCOA3 adj RELA
HTT adj REST
NINL adj REST
MIR21 adj REST
EIF4EBP1 adj RPS6KB1
FUS adj RXRA
SRC adj RXRA
UBQLN4 adj RXRA
CHD9 adj RXRA
ACTA1 adj SMARCB1
SRC adj SMARCB1
PBRM1 adj SMARCB1
UBQLN4 adj SMARCB1
SRC adj SMARCC1
PBRM1 adj SMARCC1
PBRM1 adj SMARCC2
Dorfin adj SP1
PI3K adj SP1
CCND1 adj SP1
BCL6 adj SP1
CASP3 adj SP1
CD2 adj SP1
E2F2 adj SP1
SMAD2 adj SP1
SMAD3 adj SP1
SMAD4 adj SP1
MAP3K1 adj SP1
MYOD1 adj SP1
PRKCZ adj SP1
MAPK1 adj SP1
MAPK8 adj SP1
SHC1 adj SP1
ZBTB16 adj SP1
ATF7IP adj SP1
SPIB_transcription_factor adj SPI1
ATF1/EWS_fusion_gene adj SPI1
RB1/E2F1-3/DP/SPI1 adj SPI1
CREBBP adj SPI1
DNA2 adj SPI1
FUS adj SPI1
KCNH2 adj SPI1
NFKB1 adj SPI1
RB1 adj SPI1
ATXN1 adj SREBF1
SGK1 adj SRF
IFN-gamma/IFN-gamma_R-alpha/IFN-gamma_R-beta/IFN-gamma_R-alpha/IFN-gamma_R-beta/JAK1/JAK1/JAK2/JAK2 adj STAT1
Stat_1/3 adj STAT1
EGFR/EGFR/EGF/EGF adj STAT1
IFN-beta/IFNAR1/IFNAR2/JAK1/TYK2 adj STAT1
AKT1 adj STAT1
EGFR adj STAT1
RAC1 adj STAT1
SRC adj STAT1
GNB2L1 adj STAT1
CD221_antigen adj STAT3
EC_2.7.1.37 adj STAT3
Stat_1/3 adj STAT3
EGFR/EGFR/EGF/EGF adj STAT3
IL-6/IL-6/IL-6R-alpha/IL-6R-alpha/GP130/GP130/JAKs adj STAT3
CDKN1A adj STAT3
EGFR adj STAT3
LCK adj STAT3
MET adj STAT3
NR3C2 adj STAT3
MYOD1 adj STAT3
PKLR adj STAT3
PKM adj STAT3
PRKCE adj STAT3
MAPK8 adj STAT3
PTPN11 adj STAT3
RAC1 adj STAT3
RET adj STAT3
SKIL adj STAT3
SRC adj STAT3
SYK adj STAT3
ZNF148 adj STAT3
GNB2L1 adj STAT3
SUMO4 adj STAT3
EGFR adj STAT5A
SRC adj STAT5A
Anti_silencing_function_1B adj TAF1
STS adj TAF1
CCND1 adj TAF1
FGF4 adj TAF1
HMGB1 adj TAF1
MDM2 adj TAF1
RB1 adj TAF1
HIST3H3 adj TAF1
TRRAP adj TAF1
TUBB1 adj TAF1
MIR21 adj TAF1
YWHAE adj TAF7
AKT1 adj TAL1
MAPK3 adj TAL1
NAC_alpha adj TBP
FGF4 adj TBP
MDM2 adj TBP
PAX6 adj TBP
POU2F1 adj TBP
RB1 adj TBP
TEAD1 adj TBP
YWHAE adj TBP
NCOA3 adj TBP
TRIP4 adj TBP
CXXC1 adj TBP
Homeobox_protein_PBX1 adj TCF3
KCNA2 adj TCF3
TWIST1 adj TCF3
NLK adj TCF7L2
CCDC85B adj TEAD4
YBX1 adj TFAP2A
BAP1 adj TFAP2A
SUMO4 adj TFAP2A
EEF1D adj NR2F2
CGB adj UBTF
XRCC6 adj USF1
GTF2I adj USF1
PRKDC adj USF1
XRCC5 adj USF1
HDAC7 adj USF1
MDM2/UBCH5/YY1 adj YY1
CREBBP adj YY1
CSNK2A1 adj YY1
SNAPc:Oct-1:Staf:Type_3_Promoter_Complex adj ZNF143
NFE2L2 adj MAFK
IGSF1 adj NCOA3
Mediator_Complex_(consensus) adj HDAC3
HSPA4 adj HDAC3
Nuclear_mitotic_apparatus_protein_1 adj SMC3
ATM adj SMC3
CSNK2A1 adj SMC3
CSNK2A2 adj SMC3
Mediator_Complex_(consensus) adj NCOR1
Mediator_Complex_(consensus) adj NCOR2
BCL2 adj BCLAF1
SRC adj BCLAF1
SKIL adj SETDB1
PCGF2 adj TRIM28
SYK adj IKZF1
PARP1 adj CTCF
CSNK2A1 adj CTCF
HMGB1 adj CTCF
KPNA3 adj CTCF
NPM1 adj CTCF
SET adj CTCF
TGFB1 adj CTCF
FOXG1 adj KDM5B
centrosome_containing_phosphorylated_Nlp adj NINL
Transcription_factor_MAFF adj MAFF
AR adj SIN3A
ATM adj SIN3A
BCL6 adj SIN3A
CTBP1 adj SIN3A
HSPA1A adj SIN3A
HSP90AA1 adj SIN3A
EIF6 adj SIN3A
PA2G4 adj SIN3A
ZBTB16 adj SIN3A
MAD1L1 adj SIN3A
KLF11 adj SIN3A
HDAC3 adj SIN3A
NCOR2 adj SIN3A
SYNE1 adj SIN3A
CABIN1 adj SIN3A
BCL6 adj ZBTB7A
CDH adj CHD9
ATXN1 adj SIX5
EP300 adj MIR335
FOS adj MIR335
MYC adj MIR335
STAT5A adj MIR335
SETDB1 adj MIR335
Ligand:GPCR_complexes_that_activate_Gi adj Ligand:GPCR_complexes_that_activate_Gi:Heterotrimeric_G-protein_Gi_(active)
G-protein_beta-gamma:PLC_beta_1/2/3 adj PLC-beta_1/2/3
G-protein_beta-gamma_complex adj G-protein_beta-gamma:PLC_beta_1/2/3
APCS adj Transcription_factor_MAFF
Heterotrimeric_G-protein_Gq/11_(inactive) adj Thrombin-activated_PAR:Gq_(inactive)
Ligand:GPCR_complexes_that_activate_Gi:Heterotrimeric_G-protein_Gi_(active) adj G-protein_beta-gamma_complex
RPL35A adj 60S_ribosomal_complex
G-protein_beta-gamma_complex adj Heterotrimeric_G-protein_Gq/11_(inactive)
MAPK14 adj ATF1
RET adj ATF1
AKT1 adj BRCA1
YAP1 adj RUNX2
HMGB1 adj CEBPB
HMGA1 adj CEBPB
PDX1 adj CREB1
NFKB1 adj ELF1
HNRNPU adj EP300
PDX1 adj EP300
MITF adj EP300
RPS6KA5 adj EP300
COPS6 adj EP300
PTPN6 adj ESR1
VAV1 adj EZH2
DDIT3 adj FOS
HNRNPU adj FOS
NR2F6 adj NR3C1
BAZ2A adj HDAC1
MAPK8 adj HNF4A
CDK5 adj MAZ
MAPK7 adj MYC
YAP1 adj NFE2
Capping_Enzyme_1,_Human adj POLR2A
DDX3X adj POLR2A
HNRNPU adj POLR2A
KLK2 adj POLR2A
TRAM1 adj POLR2A
NR1I2 adj RXRA
ACTA1 adj SMARCC1
MAPK14 adj SP1
MITF adj SPI1
CCR5 adj STAT1
CCR1 adj STAT3
CCR5 adj STAT3
LAP3 adj STAT3
CCR5 adj STAT5A
CPSF1 adj TAF7
HTT adj TBP
PDX1 adj TCF3
RUNX2 adj UBTF
MYH9 adj SCG2
Thrombin-activated_PAR:Gq_(inactive) adj NR1I2
SUFU adj ZNF263
LYN adj TRIM28
HTT adj SIN3A
RYBP adj E2F6
YAP1 adj TEAD1
GSK3A adj BCL3
RPS6KA1 adj ESR1
GSK3A adj NR3C1
NTRK3 adj JUN
DDIT3 adj BATF
THRB adj CTCF
GSK3B adj CREB1
GSK3B adj NR3C1
EIF4G1 adj ELF1
TCEA1 adj POLR2A
AKT2 adj ESR1

## Sheet: consensus_artery_levels_degrees
molecule	level	indegree	outdegree
POLR2A	1	40	0
CEBPB	1	29	0
STAT3	1	29	0
CREB1	1	21	0
SP1	1	21	0
SIN3A	1	19	0
E2F1	1	17	0
NR3C1	1	17	0
ESR1	1	16	0
CTCF	1	15	0
EZH2	1	13	0
JUN	1	13	0
RELA	1	13	0
TBP	1	13	0
TAF1	1	12	0
JUND	1	11	0
STAT1	1	11	0
HNF4A	1	10	0
SPI1	1	10	0
HDAC2	1	8	0
GATA2	1	7	0
RBBP5	1	7	0
GATA1	1	6	0
HDAC1	1	6	0
MAZ	1	6	0
RUNX3	1	6	0
BCL3	1	5	0
PML	1	5	0
RXRA	1	5	0
SMARCB1	1	5	0
TCF3	1	5	0
TFAP2A	1	5	0
TRIM28	1	5	0
EGR1	1	5	0
MAX	1	5	0
USF1	1	5	0
MIR335	1	5	0
SMARCC1	1	4	0
YY1	1	4	0
E2F6	1	4	0
FOXA2	1	4	0
NFATC1	1	4	0
SMC3	1	4	0
BRCA1	1	3	0
GATA3	1	3	0
NFYB	1	3	0
RAD21	1	3	0
ATF1	1	3	0
ELF1	1	3	0
PAX5	1	3	0
REST	1	3	0
ATF3	1	2	0
ATF2	1	2	0
ARID3A	1	2	0
GABPA	1	2	0
SRF	1	2	0
TEAD4	1	2	0
MAFK	1	2	0
ETS1	1	2	0
FOXA1	1	2	0
TAF7	1	2	0
TAL1	1	2	0
UBTF	1	2	0
BCLAF1	1	2	0
40S ribosomal complex	1	1	0
FOXM1	1	1	0
NFIC	1	1	0
NFYA	1	1	0
TCF7L2	1	1	0
ZNF263	1	1	0
TBL1XR1	1	1	0
E2F4/DP2/GCN5	1	1	0
ACVR1	1	1	0
PRDM1	1	1	0
CCNT2	1	1	0
CHD1	1	1	0
CHD2	1	1	0
E2F4	1	1	0
EBF1	1	1	0
GTF2F1	1	1	0
HNF4G	1	1	0
MEF2C	1	1	0
MXI1	1	1	0
NFE2	1	1	0
NRF1	1	1	0
SMARCC2	1	1	0
SREBF1	1	1	0
NR2F2	1	1	0
ZNF143	1	1	0
IKZF1	1	1	0
KDM5B	1	1	0
MAFF	1	1	0
ZBTB7A	1	1	0
SIX5	1	1	0
PLC-beta 1/2/3	1	1	0
BATF	1	1	0
EP300	2	47	1
MYC	2	45	1
FOS	2	42	1
CSNK2A1	2	2	5
ATF1/EWS fusion gene	2	1	5
CREBBP	2	0	5
HDAC3	2	2	3
FUS	2	0	4
SCG2	2	1	3
CHEK2	2	0	4
PBRM1	2	1	3
STAT5A	2	3	1
CHD9	2	1	3
AR	2	0	3
DNA2	2	0	3
DNMT1	2	0	3
NFKB1	2	0	3
RET51/GFRalpha1/GDNF/SHC/Grb2/SOS1	2	2	1
EGFR/EGFR/EGF/EGF	2	1	2
BTK	2	0	3
RUNX2	2	1	2
CDH1	2	0	3
FGF4	2	0	3
HTT	2	0	3
HMGB1	2	0	3
MDM2	2	0	3
PRKDC	2	0	3
ATXN1	2	0	3
HDAC5	2	0	3
GNB2L1	2	0	3
NINL	2	1	2
PML/YAP1	2	1	1
mTORC1/PGC1A/YY1	2	1	1
phospho-CaMK IV:Calmodulin	2	1	1
CRE BPA	2	0	2
PARP1	2	0	2
ATM	2	0	2
ATP1A1	2	1	1
CDK1	2	0	2
NF1	2	0	2
PRKG1	2	0	2
KMT2D	2	0	2
ASH2L	2	0	2
SETDB1	2	1	1
SYNE1	2	0	2
TUBB1	2	0	2
NAC alpha	2	0	2
Capping Enzyme 1, Human	2	1	1
Cleaved Cohesin:PDS5:WAPAL	2	1	1
Transcription factor MAFF	2	1	1
Stat 1/3	2	0	2
RET9/GFRalpha1/GDNF/SHC/Grb2/SOS1	2	1	1
Homeobox protein PBX1	2	0	2
CD2	2	0	2
CDK3	2	0	2
CDK4	2	0	2
CDKN1A	2	0	2
MAP3K8	2	0	2
FYN	2	0	2
XRCC6	2	0	2
KPNA3	2	0	2
MAP3K1	2	0	2
NR3C2	2	0	2
NFE2L2	2	0	2
PA2G4	2	0	2
PLCG1	2	0	2
PRKCE	2	0	2
PKN1	2	0	2
RAC1	2	0	2
BRD2	2	0	2
SGK1	2	0	2
SYK	2	0	2
TLE1	2	0	2
TPT1	2	0	2
XRCC5	2	0	2
YWHAE	2	0	2
HIST3H3	2	0	2
MAD1L1	2	0	2
KLF11	2	0	2
CCDC85B	2	0	2
CXXC1	2	0	2
UBQLN4	2	0	2
MAPK15	2	0	2
G-protein beta-gamma:PLC beta 1/2/3	2	1	1
NR1I2	2	1	1
BTB and CNC homology 1	2	0	1
SMAD	2	0	1
Homer 3	2	0	1
CD221 antigen	2	0	1
CTG B43a	2	0	1
PKA	2	0	1
APP	2	0	1
CAMK2G	2	0	1
CDK7	2	0	1
E2F2	2	0	1
NR2F6	2	0	1
GCG	2	0	1
HMGA1	2	0	1
PCM1	2	0	1
PPP2CA	2	0	1
RIT1	2	0	1
SPTA1	2	0	1
Anti silencing function 1B	2	0	1
TCR/CD3/MHC I/CD8	2	0	1
NF kappa B1 p50/RelA	2	0	1
Dorfin	2	0	1
MAPK11/ERK6/MAPK13/p38	2	0	1
PKA	2	0	1
SPIB transcription factor	2	0	1
ELK 1	2	0	1
IFN-gamma/IFN-gamma R-alpha/IFN-gamma R-beta/IFN-gamma R-alpha/IFN-gamma R-beta/JAK1/JAK1/JAK2/JAK2	2	0	1
EC 2.7.1.37	2	0	1
FLJ20085	2	0	1
PKA-c	2	0	1
RB1/E2F1-3/DP/SPI1	2	0	1
SMAD3/SMAD4/Max	2	0	1
CDK4/CYCLIN D1/PCNA	2	0	1
SMAD2/SMAD2/SMAD4/FOXH1/NKX2-5	2	0	1
CDK2/CYCLIN E/PCNA	2	0	1
SNAPc:Oct-1:Staf:Type 3 Promoter Complex	2	0	1
MDM2/UBCH5/YY1	2	0	1
IFN-beta/IFNAR1/IFNAR2/JAK1/TYK2	2	0	1
IL-6/IL-6/IL-6R-alpha/IL-6R-alpha/GP130/GP130/JAKs	2	0	1
BTF2-p62	2	0	1
Calcineurin	2	0	1
CEBPB/PTGES2/Cbp/p300	2	0	1
ACTL6A	2	0	1
CAD	2	0	1
CAPN1	2	0	1
CASP7	2	0	1
CCNT1	2	0	1
CDK2	2	0	1
CDK9	2	0	1
CGB	2	0	1
BPTF	2	0	1
FOXG1	2	0	1
FOXO1	2	0	1
GTF2H1	2	0	1
GTF2I	2	0	1
HIF1A	2	0	1
HNRNPK	2	0	1
HOXA9	2	0	1
EIF6	2	0	1
NPM1	2	0	1
PAX6	2	0	1
PIM1	2	0	1
PIN1	2	0	1
PKLR	2	0	1
POU2F1	2	0	1
MED1	2	0	1
PRKAA2	2	0	1
PRKCZ	2	0	1
PRTN3	2	0	1
PTPN11	2	0	1
RBBP4	2	0	1
RPS6KA3	2	0	1
SMARCA2	2	0	1
SMARCD1	2	0	1
TERT	2	0	1
TGFB1	2	0	1
PCGF2	2	0	1
TRRAP	2	0	1
BAP1	2	0	1
EED	2	0	1
GBF1	2	0	1
KLF4	2	0	1
PRPF8	2	0	1
ZMYND11	2	0	1
COPS5	2	0	1
DHX30	2	0	1
ZCCHC14	2	0	1
BRD4	2	0	1
CABIN1	2	0	1
POLA2	2	0	1
HDAC7	2	0	1
NLK	2	0	1
ELP2	2	0	1
SMURF1	2	0	1
MIR17	2	0	1
CCR1	2	0	1
DDX3X	2	0	1
KLK2	2	0	1
LYN	2	0	1
PTPN6	2	0	1
VAV1	2	0	1
BAZ2A	2	0	1
TRAM1	2	0	1
LAP3	2	0	1
SUFU	2	0	1
RYBP	2	0	1
NTRK3	2	0	1
THRB	2	0	1
EIF4G1	2	0	1
TCEA1	2	0	1
AKT2	2	0	1
TP53	3	0	19
AKT1	3	1	13
RB1	3	0	12
SRC	3	0	12
SMAD3	3	1	9
SMAD4	3	0	9
MAPK1	3	1	8
MAPK14	3	1	6
CTNNB1	3	0	7
EGFR	3	0	7
MAPK8	3	1	6
NCOA3	3	1	6
YBX1	3	0	6
PRKCD	3	0	6
MAPK3	3	0	6
ACTA1	3	0	5
CSNK2A2	3	2	3
PRKCA	3	0	5
ABL1	3	0	5
BCL6	3	0	5
RUNX1	3	0	5
GSK3B	3	0	5
SHC1	3	0	5
SUMO4	3	0	5
PI3K	3	1	3
RPS6KA1	3	0	4
DDIT3	3	0	4
SMAD2	3	0	4
MYOD1	3	0	4
PRKACA	3	0	4
ZBTB16	3	0	4
NCOR2	3	1	3
80S monosome	3	2	1
CDH	3	0	3
Nuclear mitotic apparatus protein 1	3	0	3
CTBP1	3	0	3
MTOR	3	0	3
GSK3A	3	0	3
MET	3	0	3
RPS6KB1	3	1	2
RPS6KA5	3	1	2
ZFPM2	3	0	3
PRPF31	3	0	3
STS	3	0	3
CCND1	3	0	3
BCL2	3	0	3
CASP3	3	0	3
HSP90AA1	3	0	3
KCNA2	3	0	3
PAK2	3	0	3
RET	3	0	3
TEAD1	3	1	2
TP73	3	0	3
TWIST1	3	0	3
CPSF1	3	0	3
MIR21	3	0	3
CCR5	3	0	3
HNRNPU	3	0	3
PDX1	3	0	3
FOXO3	3	0	2
LMNA	3	0	2
MYH9	3	0	2
MAPK9	3	0	2
MAP2K1	3	0	2
RAF1	3	0	2
E2F4/DP2/TRRAP	3	1	1
PPARG:Fatty Acid:RXRA:Mediator:Coactivator Complex	3	1	1
active Calmodulin	3	1	1
AP2 beta	3	1	1
Cleaved Cohesin:PDS5:p-CDCA5:WAPAL:Sister Centromeres:Kinetochores:Microtubules	3	1	1
CaM kinase II alpha subunit	3	0	2
IL2/IL2R alpha/beta/gamma/JAK1/LCK/JAK3/STAM1-2	3	1	1
SKI/SIN3a/NCoR1/TIF1B/Myb	3	1	1
SERPINA3	3	0	2
APCS	3	0	2
CDK5	3	0	2
CDKN2A	3	0	2
CHUK	3	0	2
EEF1D	3	0	2
EPHB2	3	0	2
FHL2	3	0	2
GAPDH	3	0	2
HSPA1A	3	0	2
KCNH2	3	0	2
KPNA2	3	0	2
MDM4	3	0	2
PKM	3	0	2
PLAU	3	0	2
SET	3	0	2
SKIL	3	0	2
TGFB1I1	3	0	2
TUBA4A	3	0	2
ZNF148	3	0	2
TRIP4	3	0	2
THRAP3	3	0	2
NCKIPSD	3	0	2
ATF7IP	3	0	2
Thrombin-activated PAR:Gq (inactive)	3	1	1
MITF	3	0	2
beta-catenin/TCF/CtBP1/CBP/TLE1/SMAD4	3	0	1
TCF4/beta catenin/p300	3	0	1
TCF4/beta catenin/TNIK	3	0	1
TCF4/beta catenin/JUN/DVL3	3	0	1
EWSR1	3	0	1
CtBP1/CBP/TCF/TLE1	3	0	1
RHOA/GTP	3	0	1
N-Myc and STAT interactor	3	0	1
Rearranged L-myc fusion gene protein	3	0	1
TCR/CD3/MHC II/CD4	3	0	1
beta catenin/TCF1/CtBP/CBP/TLE1/AES/SMAD4	3	0	1
Cyclin	3	0	1
TCF3/beta catenin/TERT/BRG1	3	0	1
centrosome containing phosphorylated Nlp	3	0	1
Smad nuclear-interacting protein 1	3	0	1
P90 RSK	3	0	1
AMY 1	3	0	1
ACTG1	3	0	1
ASCL1	3	0	1
ELF3	3	0	1
SMAD1	3	0	1
NOTCH1	3	0	1
PRKAA1	3	0	1
MAPK7	3	0	1
RAN	3	0	1
STAT5B	3	0	1
BAG6	3	0	1
FBXW7	3	0	1
COPS6	3	0	1
EIF4EBP1	4	0	6
YAP1	4	0	5
APC	4	0	4
HSPA4	4	0	4
ACACA	4	0	3
CALM1	4	0	3
NCOR1	4	1	2
40S ribosomal complex	4	1	1
60S ribosomal complex	4	1	1
IGSF1	4	0	2
LCK	4	0	2
Heterotrimeric G-protein Gq/11 (inactive)	4	1	1
PHLPP (Mn2+ cofactor)	4	0	1
ECM/Integrin-alpha/Integrin-betaTalin/Calpain1/actin/p130cas/FAK/CSK/Paxillin/Vinculin/alpha-actinin	4	0	1
RAC1-CDC42/GTP	4	0	1
Kinetochore	4	0	1
HIST1H2AC	4	0	1
Mediator Complex (consensus)	5	0	4
G-protein beta-gamma complex	5	1	2
RPS6	5	0	2
RPL35A	5	0	1
Ligand:GPCR complexes that activate Gi:Heterotrimeric G-protein Gi (active)	6	1	1
Ligand:GPCR complexes that activate Gi	7	0	1

## Sheet: genesets_enrichment
geneset	p-value
AACTTT_UNKNOWN	4.3247e-28
GGGAGGRR_MAZ_Q6	3.2187e-38
GGGCGGR_SP1_Q6	4.4433e-34
KEGG_MAPK_SIGNALING_PATHWAY	2.0233e-30
KEGG_ERBB_SIGNALING_PATHWAY	1.1006e-27
KEGG_CELL_CYCLE	5.6596e-32
KEGG_WNT_SIGNALING_PATHWAY	1.3758e-22
KEGG_ADHERENS_JUNCTION	6.3714e-22
KEGG_T_CELL_RECEPTOR_SIGNALING_PATHWAY	2.8151e-22
KEGG_NEUROTROPHIN_SIGNALING_PATHWAY	3.2475e-33
KEGG_PATHWAYS_IN_CANCER	3.5902e-61
KEGG_COLORECTAL_CANCER	2.8416e-30
KEGG_PANCREATIC_CANCER	3.9034e-32
KEGG_GLIOMA	2.6168e-26
KEGG_PROSTATE_CANCER	9.2594e-34
KEGG_MELANOMA	3.4148e-22
KEGG_BLADDER_CANCER	3.3771e-22
KEGG_CHRONIC_MYELOID_LEUKEMIA	2.3969e-40
KEGG_ACUTE_MYELOID_LEUKEMIA	1.4344e-29
KEGG_NON_SMALL_CELL_LUNG_CANCER	1.3135e-21
BIOCARTA_BCR_PATHWAY	3.718e-26
BIOCARTA_BIOPEPTIDES_PATHWAY	3.3771e-22
BIOCARTA_CARM_ER_PATHWAY	4.9733e-22
BIOCARTA_G1_PATHWAY	4.0232e-24
BIOCARTA_EGF_PATHWAY	3.9666e-25
BIOCARTA_FCER1_PATHWAY	3.9875e-23
BIOCARTA_RACCYCD_PATHWAY	9.4744e-21
BIOCARTA_KERATINOCYTE_PATHWAY	1.1172e-26
BIOCARTA_MAPK_PATHWAY	9.3073e-36
BIOCARTA_PPARA_PATHWAY	4.0696e-21
BIOCARTA_PDGF_PATHWAY	7.6087e-23
BIOCARTA_TCR_PATHWAY	1.5567e-23
BIOCARTA_TEL_PATHWAY	7.7797e-22
SA_B_CELL_RECEPTOR_COMPLEXES	1.9665e-21
MODULE_98	1.6603e-40
MODULE_123	4.0781e-38
MODULE_197	1.0175e-29
MODULE_198	2.5019e-35
MODULE_252	9.2169e-29
PID_SMAD2_3NUCLEAR_PATHWAY	5.7191e-55
PID_FCER1_PATHWAY	3.5577e-25
PID_BCR_5PATHWAY	5.621e-28
PID_E2F_PATHWAY	1.0296e-29
PID_MET_PATHWAY	3.9064e-27
PID_MYC_ACTIV_PATHWAY	3.6807e-21
PID_CDC42_PATHWAY	6.8234e-24
PID_ANGIOPOIETIN_RECEPTOR_PATHWAY	2.5561e-22
PID_HDAC_CLASSI_PATHWAY	1.6473e-24
PID_TELOMERASE_PATHWAY	7.1224e-38
PID_NFAT_3PATHWAY	3.0312e-30
PID_REG_GR_PATHWAY	2.2178e-47
PID_IL2_1PATHWAY	3.1264e-28
PID_IL2_PI3K_PATHWAY	3.3778e-24
PID_P53_DOWNSTREAM_PATHWAY	1.1881e-23
PID_AR_TF_PATHWAY	1.7592e-30
PID_ERBB1_DOWNSTREAM_PATHWAY	4.5147e-36
PID_ATF2_PATHWAY	3.8115e-29
PID_AP1_PATHWAY	7.223e-34
PID_FOXM1_PATHWAY	7.2894e-21
PID_PDGFRB_PATHWAY	2.1733e-31
PID_CMYB_PATHWAY	5.0808e-25
PID_RETINOIC_ACID_PATHWAY	1.8815e-23
PID_P38_ALPHA_BETA_DOWNSTREAM_PATHWAY	2.6364e-21
PID_KIT_PATHWAY	1.2292e-23
PID_VEGFR1_2_PATHWAY	6.1811e-21
PID_MYC_REPRESS_PATHWAY	2.2308e-23
PID_P53_REGULATION_PATHWAY	4.8287e-24
PID_MAPK_TRK_PATHWAY	2.7295e-22
PID_RB_1PATHWAY	2.4769e-54
PID_HES_HEY_PATHWAY	5.025e-28
REACTOME_SIGNALLING_BY_NGF	1.9232e-38
REACTOME_SIGNALING_BY_SCF_KIT	6.8958e-33
REACTOME_DEVELOPMENTAL_BIOLOGY	1.0159e-45
REACTOME_TRIF_MEDIATED_TLR3_SIGNALING	3.5751e-25
REACTOME_CELL_CYCLE	7.6801e-23
REACTOME_SIGNALING_BY_ERBB4	3.8516e-23
REACTOME_SIGNALING_BY_ERBB2	7.304e-28
REACTOME_SIGNALING_BY_EGFR_IN_CANCER	2.0407e-25
REACTOME_NGF_SIGNALLING_VIA_TRKA_FROM_THE_PLASMA_MEMBRANE	9.7704e-34
REACTOME_SIGNALING_BY_FGFR_IN_DISEASE	2.7874e-29
REACTOME_GENERIC_TRANSCRIPTION_PATHWAY	4.6718e-21
REACTOME_SIGNALING_BY_PDGF	1.9352e-25
REACTOME_DOWNSTREAM_SIGNAL_TRANSDUCTION	1.13e-28
REACTOME_DOWNSTREAM_SIGNALING_OF_ACTIVATED_FGFR	1.9633e-23
REACTOME_MAP_KINASE_ACTIVATION_IN_TLR_CASCADE	1.6539e-22
REACTOME_MAPK_TARGETS_NUCLEAR_EVENTS_MEDIATED_BY_MAP_KINASES	1.8815e-23
REACTOME_TRAF6_MEDIATED_INDUCTION_OF_NFKB_AND_MAP_KINASES_UPON_TLR7_8_OR_9_ACTIVATION	2.6406e-26
REACTOME_NFKB_AND_MAP_KINASES_ACTIVATION_MEDIATED_BY_TLR4_SIGNALING_REPERTOIRE	1.7513e-25
REACTOME_HEMOSTASIS	1.0091e-27
REACTOME_MYD88_MAL_CASCADE_INITIATED_ON_PLASMA_MEMBRANE	5.491e-27
REACTOME_ACTIVATED_TLR4_SIGNALLING	1.276e-25
REACTOME_IMMUNE_SYSTEM	1.395e-32
REACTOME_TOLL_RECEPTOR_CASCADES	4.5848e-23
REACTOME_SIGNALING_BY_FGFR	4.3885e-25
DIAZ_CHRONIC_MEYLOGENOUS_LEUKEMIA_UP	7.2002e-34
DACOSTA_UV_RESPONSE_VIA_ERCC3_DN	3.8955e-25
PUJANA_BREAST_CANCER_LIT_INT_NETWORK	4.6383e-45
PUJANA_BRCA1_PCC_NETWORK	1.7963e-39
PUJANA_ATM_PCC_NETWORK	1.4559e-38
PUJANA_CHEK2_PCC_NETWORK	1.4877e-24
BUYTAERT_PHOTODYNAMIC_THERAPY_STRESS_UP	2.5522e-21
BLALOCK_ALZHEIMERS_DISEASE_UP	2.6624e-32
GRESHOCK_CANCER_COPY_NUMBER_UP	4.4083e-49
HALLMARK_PI3K_AKT_MTOR_SIGNALING	2.0407e-25
GO_POSITIVE_REGULATION_OF_KINASE_ACTIVITY	7.8871e-21
GO_REGULATION_OF_CELL_ACTIVATION	5.8673e-21
GO_CHROMOSOME_ORGANIZATION	2.27e-57
GO_RESPONSE_TO_NITROGEN_COMPOUND	1.8391e-50
GO_NEGATIVE_REGULATION_OF_GENE_EXPRESSION	6.135e-45
GO_REGULATION_OF_CYTOKINE_PRODUCTION	4.6607e-22
GO_REGULATION_OF_MAPK_CASCADE	3.5901e-26
GO_IMMUNE_SYSTEM_PROCESS	2.543e-38
GO_RESPONSE_TO_STEROID_HORMONE	3.3328e-52
GO_RESPONSE_TO_PEPTIDE	7.1611e-30
GO_CELLULAR_RESPONSE_TO_LIPID	1.3188e-51
GO_POSITIVE_REGULATION_OF_RESPONSE_TO_STIMULUS	4.5258e-50
GO_CELLULAR_RESPONSE_TO_EXTERNAL_STIMULUS	1.4301e-21
GO_POSITIVE_REGULATION_OF_CELL_COMMUNICATION	1.9727e-40
GO_RESPONSE_TO_CORTICOSTEROID	9.4645e-21
GO_CELLULAR_RESPONSE_TO_ORGANIC_CYCLIC_COMPOUND	2.2376e-49
GO_RESPONSE_TO_WOUNDING	2.0836e-33
GO_PEPTIDYL_SERINE_MODIFICATION	2.1603e-29
GO_REGULATION_OF_KINASE_ACTIVITY	7.8077e-30
GO_CELL_DEATH	2.6775e-51
GO_POSITIVE_REGULATION_OF_CELLULAR_PROTEIN_LOCALIZATION	1.5033e-26
GO_REGULATION_OF_BODY_FLUID_LEVELS	1.1909e-25
GO_HOMEOSTATIC_PROCESS	1.3099e-32
GO_IMMUNE_SYSTEM_DEVELOPMENT	8.1324e-40
GO_REGULATION_OF_TRANSFERASE_ACTIVITY	4.6905e-32
GO_REGULATION_OF_INTRACELLULAR_SIGNAL_TRANSDUCTION	3.678e-53
GO_POSITIVE_REGULATION_OF_BIOSYNTHETIC_PROCESS	6.2877e-67
GO_NEGATIVE_REGULATION_OF_NITROGEN_COMPOUND_METABOLIC_PROCESS	5.8737e-84
GO_CELL_ACTIVATION	3.1035e-28
GO_REGULATION_OF_NERVOUS_SYSTEM_DEVELOPMENT	1.7786e-24
GO_POSITIVE_REGULATION_OF_ORGANELLE_ORGANIZATION	3.3494e-26
GO_REGULATION_OF_CELLULAR_COMPONENT_BIOGENESIS	3.2046e-23
GO_REGULATION_OF_IMMUNE_RESPONSE	4.3032e-22
GO_LEUKOCYTE_DIFFERENTIATION	1.6256e-25
GO_POSITIVE_REGULATION_OF_CELLULAR_COMPONENT_ORGANIZATION	1.566e-41
GO_REGULATION_OF_GROWTH	8.2913e-29
GO_RESPONSE_TO_INORGANIC_SUBSTANCE	1.3235e-27
GO_POSITIVE_REGULATION_OF_CELL_PROLIFERATION	4.6545e-42
GO_NEGATIVE_REGULATION_OF_INTRACELLULAR_SIGNAL_TRANSDUCTION	2.7701e-27
GO_WOUND_HEALING	4.9197e-25
GO_POSITIVE_REGULATION_OF_INTRACELLULAR_TRANSPORT	4.7658e-25
GO_PEPTIDYL_AMINO_ACID_MODIFICATION	5.1536e-47
GO_AGING	4.5338e-27
GO_POSTTRANSCRIPTIONAL_REGULATION_OF_GENE_EXPRESSION	5.9994e-24
GO_TRANSCRIPTION_FROM_RNA_POLYMERASE_II_PROMOTER	1.0193e-89
GO_RESPONSE_TO_ENDOGENOUS_STIMULUS	1.3665e-25
GO_EMBRYO_DEVELOPMENT	5.7444e-32
GO_REGULATION_OF_LEUKOCYTE_DIFFERENTIATION	3.5508e-23
GO_REGULATION_OF_MYELOID_CELL_DIFFERENTIATION	1.4951e-26
GO_REGULATION_OF_RESPONSE_TO_EXTERNAL_STIMULUS	7.912e-26
GO_POSITIVE_REGULATION_OF_CATALYTIC_ACTIVITY	1.327e-29
GO_HORMONE_MEDIATED_SIGNALING_PATHWAY	1.625e-24
GO_RESPONSE_TO_EXTERNAL_STIMULUS	1.0965e-40
GO_REGULATION_OF_HEMOPOIESIS	2.2116e-32
GO_INTRACELLULAR_SIGNAL_TRANSDUCTION	2.1908e-58
GO_REGULATION_OF_HOMEOSTATIC_PROCESS	5.3593e-29
GO_MITOTIC_CELL_CYCLE	3.6346e-30
GO_POSITIVE_REGULATION_OF_MOLECULAR_FUNCTION	8.6416e-44
GO_IN_UTERO_EMBRYONIC_DEVELOPMENT	2.1559e-21
GO_NEGATIVE_REGULATION_OF_CELL_CYCLE_PROCESS	3.8131e-23
GO_CELLULAR_RESPONSE_TO_HORMONE_STIMULUS	1.0362e-58
GO_SIGNAL_TRANSDUCTION_IN_RESPONSE_TO_DNA_DAMAGE	1.5142e-23
GO_ENZYME_LINKED_RECEPTOR_PROTEIN_SIGNALING_PATHWAY	5.5168e-23
GO_REGULATION_OF_NUCLEOCYTOPLASMIC_TRANSPORT	6.909e-24
GO_REGULATION_OF_CATABOLIC_PROCESS	2.1651e-29
GO_CHROMATIN_MODIFICATION	4.0635e-51
GO_CELLULAR_RESPONSE_TO_ORGANIC_SUBSTANCE	1.2379e-26
GO_RESPONSE_TO_OXYGEN_LEVELS	4.0388e-30
GO_POSITIVE_REGULATION_OF_IMMUNE_SYSTEM_PROCESS	9.069e-33
GO_POSITIVE_REGULATION_OF_PHOSPHORUS_METABOLIC_PROCESS	1.1847e-36
GO_CELL_PROLIFERATION	1.3032e-27
GO_RESPONSE_TO_HORMONE	1.9878e-73
GO_REGULATION_OF_CELLULAR_LOCALIZATION	9.8551e-42
GO_REGULATION_OF_MULTICELLULAR_ORGANISMAL_DEVELOPMENT	2.817e-60
GO_MACROMOLECULAR_COMPLEX_ASSEMBLY	1.223e-24
GO_ORGAN_MORPHOGENESIS	5.9573e-27
GO_POSITIVE_REGULATION_OF_MULTICELLULAR_ORGANISMAL_PROCESS	7.772e-62
GO_REGULATION_OF_EXTRINSIC_APOPTOTIC_SIGNALING_PATHWAY	2.3378e-22
GO_COVALENT_CHROMATIN_MODIFICATION	3.0876e-26
GO_FC_RECEPTOR_SIGNALING_PATHWAY	1.7522e-21
GO_NEGATIVE_REGULATION_OF_PHOSPHORUS_METABOLIC_PROCESS	2.0729e-25
GO_REGULATION_OF_CELL_CYCLE_G1_S_PHASE_TRANSITION	1.9797e-25
GO_RESPONSE_TO_ORGANIC_CYCLIC_COMPOUND	6.0076e-77
GO_REGULATION_OF_RESPONSE_TO_STRESS	7.8822e-53
GO_PHOSPHATE_CONTAINING_COMPOUND_METABOLIC_PROCESS	4.225e-39
GO_PROTEIN_PHOSPHORYLATION	1.4162e-57
GO_REGULATION_OF_CELL_DIFFERENTIATION	5.86e-70
GO_REGULATION_OF_REACTIVE_OXYGEN_SPECIES_METABOLIC_PROCESS	2.9748e-21
GO_RESPONSE_TO_ESTROGEN	1.073e-21
GO_POSITIVE_REGULATION_OF_TRANSFERASE_ACTIVITY	2.9555e-21
GO_REGULATION_OF_IMMUNE_SYSTEM_PROCESS	4.914e-43
GO_NEGATIVE_REGULATION_OF_MITOTIC_CELL_CYCLE	3.0191e-25
GO_NEGATIVE_REGULATION_OF_MOLECULAR_FUNCTION	8.6405e-29
GO_CHROMATIN_ORGANIZATION	6.7077e-53
GO_HOMEOSTASIS_OF_NUMBER_OF_CELLS	8.1547e-21
GO_RESPONSE_TO_RADIATION	2.0776e-29
GO_REGULATION_OF_INTRACELLULAR_PROTEIN_TRANSPORT	1.3298e-25
GO_REGULATION_OF_CELL_CYCLE	1.3137e-59
GO_LOCOMOTION	2.1744e-21
GO_RESPONSE_TO_EXTRACELLULAR_STIMULUS	2.7827e-22
GO_POSITIVE_REGULATION_OF_CHROMATIN_MODIFICATION	1.6401e-23
GO_DNA_TEMPLATED_TRANSCRIPTION_INITIATION	3.5345e-25
GO_POSITIVE_REGULATION_OF_CELL_DEATH	5.6543e-41
GO_CELLULAR_RESPONSE_TO_NITROGEN_COMPOUND	6.2886e-37
GO_NEGATIVE_REGULATION_OF_CELL_DEATH	2.5372e-65
GO_TRANSCRIPTION_INITIATION_FROM_RNA_POLYMERASE_II_PROMOTER	2.547e-26
GO_NEUROGENESIS	1.3486e-37
GO_REGULATION_OF_DNA_METABOLIC_PROCESS	7.5999e-31
GO_MITOTIC_CELL_CYCLE_CHECKPOINT	3.5246e-22
GO_RESPONSE_TO_LIPID	2.5245e-70
GO_POSITIVE_REGULATION_OF_PROTEIN_METABOLIC_PROCESS	7.577e-58
GO_REGULATION_OF_PROTEIN_LOCALIZATION	2.1894e-38
GO_RESPONSE_TO_ABIOTIC_STIMULUS	1.9488e-54
GO_REGULATION_OF_CYTOPLASMIC_TRANSPORT	9.8909e-33
GO_POSITIVE_REGULATION_OF_INTRACELLULAR_SIGNAL_TRANSDUCTION	6.3121e-28
GO_HEAD_DEVELOPMENT	9.0691e-25
GO_REGULATION_OF_CELL_CELL_ADHESION	1.0159e-22
GO_CELLULAR_RESPONSE_TO_STEROID_HORMONE_STIMULUS	7.6369e-29
GO_INTERSPECIES_INTERACTION_BETWEEN_ORGANISMS	8.7366e-37
GO_CELL_CYCLE	1.3181e-52
GO_RESPONSE_TO_DRUG	6.0795e-34
GO_RESPONSE_TO_GROWTH_FACTOR	2.3365e-43
GO_REGULATION_OF_CHROMATIN_ORGANIZATION	7.0891e-32
GO_CELL_FATE_COMMITMENT	8.2591e-26
GO_NEGATIVE_REGULATION_OF_APOPTOTIC_SIGNALING_PATHWAY	1.3276e-21
GO_REGULATION_OF_SIGNAL_TRANSDUCTION_BY_P53_CLASS_MEDIATOR	5.1617e-23
GO_POSITIVE_REGULATION_OF_PROTEIN_MODIFICATION_PROCESS	2.6821e-39
GO_INTRACELLULAR_RECEPTOR_SIGNALING_PATHWAY	9.545e-24
GO_NEGATIVE_REGULATION_OF_DEVELOPMENTAL_PROCESS	1.5507e-38
GO_RHYTHMIC_PROCESS	1.4503e-28
GO_STEROID_HORMONE_MEDIATED_SIGNALING_PATHWAY	2.1909e-23
GO_REGULATION_OF_CELL_CYCLE_ARREST	4.3885e-25
GO_REGULATION_OF_ANATOMICAL_STRUCTURE_MORPHOGENESIS	4.1695e-30
GO_POSITIVE_REGULATION_OF_CHROMOSOME_ORGANIZATION	1.1498e-22
GO_REGULATION_OF_CELLULAR_RESPONSE_TO_STRESS	1.4239e-42
GO_DEVELOPMENTAL_PROCESS_INVOLVED_IN_REPRODUCTION	1.8581e-23
GO_REGULATION_OF_NEURON_DEATH	4.4175e-22
GO_REGULATION_OF_CELL_DEATH	2.3787e-81
GO_NEGATIVE_REGULATION_OF_RESPONSE_TO_STIMULUS	1.7627e-49
GO_CELLULAR_RESPONSE_TO_ENDOGENOUS_STIMULUS	9.5385e-53
GO_NEGATIVE_REGULATION_OF_PHOSPHORYLATION	6.2265e-27
GO_REGULATION_OF_CHROMOSOME_ORGANIZATION	4.1172e-37
GO_REGULATION_OF_CELL_ADHESION	1.7423e-24
GO_NEGATIVE_REGULATION_OF_PROTEIN_METABOLIC_PROCESS	2.782e-49
GO_PROTEIN_COMPLEX_SUBUNIT_ORGANIZATION	3.4184e-25
GO_REGULATION_OF_PROTEIN_LOCALIZATION_TO_NUCLEUS	5.2066e-24
GO_REGULATION_OF_SEQUENCE_SPECIFIC_DNA_BINDING_TRANSCRIPTION_FACTOR_ACTIVITY	1.9881e-27
GO_NEURON_DIFFERENTIATION	2.7187e-26
GO_REGULATION_OF_CELL_CYCLE_PHASE_TRANSITION	3.1348e-26
GO_POSITIVE_REGULATION_OF_DEVELOPMENTAL_PROCESS	2.4085e-57
GO_REGULATION_OF_PROTEIN_MODIFICATION_PROCESS	3.9198e-61
GO_POSITIVE_REGULATION_OF_CELL_DEVELOPMENT	6.3785e-28
GO_TRANSMEMBRANE_RECEPTOR_PROTEIN_TYROSINE_KINASE_SIGNALING_PATHWAY	3.8906e-22
GO_CELLULAR_RESPONSE_TO_PEPTIDE	1.5005e-26
GO_POSITIVE_REGULATION_OF_TRANSPORT	1.3021e-25
GO_MYELOID_CELL_DIFFERENTIATION	1.707e-23
GO_REGULATION_OF_CELLULAR_COMPONENT_MOVEMENT	4.547e-23
GO_REGULATION_OF_PROTEIN_SERINE_THREONINE_KINASE_ACTIVITY	4.4045e-23
GO_REGULATION_OF_TRANSPORT	5.7342e-34
GO_GLAND_DEVELOPMENT	6.8433e-37
GO_REGULATION_OF_CELL_CYCLE_PROCESS	1.3228e-29
GO_IMMUNE_RESPONSE_REGULATING_CELL_SURFACE_RECEPTOR_SIGNALING_PATHWAY	1.5594e-26
GO_CELL_CYCLE_CHECKPOINT	3.1526e-23
GO_POSITIVE_REGULATION_OF_CELL_DIFFERENTIATION	8.903e-50
GO_CELLULAR_RESPONSE_TO_STRESS	1.4746e-67
GO_EPITHELIAL_CELL_DIFFERENTIATION	2.9074e-23
GO_CELL_DEVELOPMENT	7.6546e-38
GO_REGULATION_OF_BINDING	1.3142e-30
GO_PROTEIN_AUTOPHOSPHORYLATION	6.3307e-21
GO_REGULATION_OF_ORGANELLE_ORGANIZATION	9.1834e-41
GO_PHOSPHORYLATION	2.0015e-53
GO_REGULATION_OF_PROTEOLYSIS	3.8393e-22
GO_POSITIVE_REGULATION_OF_CELL_CYCLE	9.0555e-35
GO_REGULATION_OF_CELLULAR_PROTEIN_LOCALIZATION	6.1295e-37
GO_NEGATIVE_REGULATION_OF_MULTICELLULAR_ORGANISMAL_PROCESS	1.0058e-34
GO_REGULATION_OF_INTRACELLULAR_TRANSPORT	3.3747e-35
GO_RESPONSE_TO_ALCOHOL	2.7449e-35
GO_REGULATION_OF_CELL_DEVELOPMENT	1.2986e-32
GO_NEGATIVE_REGULATION_OF_ORGANELLE_ORGANIZATION	2.6303e-21
GO_NEGATIVE_REGULATION_OF_CELL_DIFFERENTIATION	9.5144e-32
GO_REGULATION_OF_MITOTIC_CELL_CYCLE	1.6226e-36
GO_NEGATIVE_REGULATION_OF_CELLULAR_COMPONENT_ORGANIZATION	5.4015e-30
GO_RESPONSE_TO_LIGHT_STIMULUS	9.39e-21
GO_NEGATIVE_REGULATION_OF_CELL_CYCLE	1.6811e-39
GO_CENTRAL_NERVOUS_SYSTEM_DEVELOPMENT	1.2354e-30
GO_RESPONSE_TO_OXIDATIVE_STRESS	1.084e-21
GO_REGULATION_OF_PHOSPHORUS_METABOLIC_PROCESS	1.1932e-49
GO_CIRCULATORY_SYSTEM_DEVELOPMENT	5.0915e-26
GO_REGULATION_OF_CELL_PROLIFERATION	3.9959e-39
GO_NEGATIVE_REGULATION_OF_PROTEIN_MODIFICATION_PROCESS	2.2577e-36
GO_CELLULAR_RESPONSE_TO_DNA_DAMAGE_STIMULUS	1.6478e-42
GO_CELL_CYCLE_PROCESS	3.9887e-38
GO_TISSUE_DEVELOPMENT	7.5512e-42
GO_POSITIVE_REGULATION_OF_ESTABLISHMENT_OF_PROTEIN_LOCALIZATION	2.2856e-27
GO_NEGATIVE_REGULATION_OF_CELL_COMMUNICATION	6.8676e-48
GO_CELLULAR_RESPONSE_TO_OXIDATIVE_STRESS	2.0047e-21
GO_CELLULAR_RESPONSE_TO_ABIOTIC_STIMULUS	1.2746e-21
GO_RESPONSE_TO_HYDROGEN_PEROXIDE	3.5292e-22
GO_RESPONSE_TO_MOLECULE_OF_BACTERIAL_ORIGIN	5.8212e-21
GO_REGULATION_OF_PROTEIN_TARGETING	1.2936e-21
GO_DNA_METABOLIC_PROCESS	2.6539e-25
GO_REGULATION_OF_TRANSCRIPTION_FROM_RNA_POLYMERASE_II_PROMOTER	8.1783e-38
GO_REGULATION_OF_APOPTOTIC_SIGNALING_PATHWAY	1.4383e-37
GO_NEGATIVE_REGULATION_OF_CELL_PROLIFERATION	9.76e-45
GO_CHROMOSOME	3.6058e-52
GO_RNA_POLYMERASE_II_TRANSCRIPTION_FACTOR_COMPLEX	7.4134e-29
GO_TRANSCRIPTION_FACTOR_COMPLEX	5.2452e-54
GO_NUCLEOPLASM_PART	7.1795e-36
GO_CATALYTIC_COMPLEX	1.436e-22
GO_NUCLEAR_TRANSCRIPTION_FACTOR_COMPLEX	2.5625e-27
GO_HORMONE_RECEPTOR_BINDING	6.7659e-24
GO_PROTEIN_HETERODIMERIZATION_ACTIVITY	2.1159e-23
GO_CORE_PROMOTER_BINDING	8.7557e-50
GO_ENHANCER_BINDING	1.2857e-22
GO_PROTEIN_DIMERIZATION_ACTIVITY	2.1533e-31
GO_KINASE_BINDING	2.8859e-45
GO_HISTONE_DEACETYLASE_BINDING	2.3787e-28
GO_PROTEIN_KINASE_ACTIVITY	3.1339e-49
GO_REGULATORY_REGION_NUCLEIC_ACID_BINDING	6.4391e-99
GO_TRANSCRIPTIONAL_ACTIVATOR_ACTIVITY_RNA_POLYMERASE_II_TRANSCRIPTION_REGULATORY_REGION_SEQUENCE_SPECIFIC_BINDING	1.3141e-56
GO_KINASE_ACTIVITY	5.9741e-46
GO_RNA_POLYMERASE_II_TRANSCRIPTION_FACTOR_ACTIVITY_SEQUENCE_SPECIFIC_DNA_BINDING	2.2569e-49
GO_PROTEIN_COMPLEX_BINDING	1.8332e-22
GO_NUCLEIC_ACID_BINDING_TRANSCRIPTION_FACTOR_ACTIVITY	3.4126e-76
GO_CHROMATIN_DNA_BINDING	4.9538e-24
GO_DOUBLE_STRANDED_DNA_BINDING	9.1407e-24
GO_RNA_POLYMERASE_II_CORE_PROMOTER_SEQUENCE_SPECIFIC_DNA_BINDING	8.8534e-22
GO_TRANSCRIPTION_FACTOR_ACTIVITY_RNA_POLYMERASE_II_CORE_PROMOTER_PROXIMAL_REGION_SEQUENCE_SPECIFIC_BINDING	2.0767e-51
GO_IDENTICAL_PROTEIN_BINDING	1.6961e-31
GO_TRANSCRIPTIONAL_ACTIVATOR_ACTIVITY_RNA_POLYMERASE_II_CORE_PROMOTER_PROXIMAL_REGION_SEQUENCE_SPECIFIC_BINDING	6.7858e-40
GO_UBIQUITIN_LIKE_PROTEIN_LIGASE_BINDING	1.4699e-22
GO_TRANSCRIPTION_FACTOR_ACTIVITY_PROTEIN_BINDING	1.8335e-25
GO_RIBONUCLEOTIDE_BINDING	2.294e-32
GO_TRANSCRIPTION_FACTOR_BINDING	4.4926e-92
GO_ENZYME_BINDING	1.3617e-83
GO_PROTEIN_SERINE_THREONINE_KINASE_ACTIVITY	1.0036e-37
GO_CHROMATIN_BINDING	6.7862e-78
GO_PROTEIN_DOMAIN_SPECIFIC_BINDING	3.0813e-28
GO_TRANSCRIPTION_COACTIVATOR_ACTIVITY	7.3956e-36
GO_CORE_PROMOTER_PROXIMAL_REGION_DNA_BINDING	3.4393e-60
GO_ADENYL_NUCLEOTIDE_BINDING	2.9604e-35
GO_RECEPTOR_BINDING	1.674e-22
GO_RNA_POLYMERASE_II_TRANSCRIPTION_FACTOR_BINDING	4.5467e-32
GO_MACROMOLECULAR_COMPLEX_BINDING	2.6211e-75
GO_CORE_PROMOTER_SEQUENCE_SPECIFIC_DNA_BINDING	4.3836e-35
GO_TRANSFERASE_ACTIVITY_TRANSFERRING_PHOSPHORUS_CONTAINING_GROUPS	8.201e-44
GO_STRUCTURE_SPECIFIC_DNA_BINDING	1.1045e-22
