# Supplementary material for: An integrated analysis of the cancer genome atlas data discovers a hierarchical association structure across thirty three cancer types
Source: PLOS Digit Health. 2022 Dec 20;1(12):e0000151. doi: 10.1371/journal.pdig.0000151 (PMC9931374; doi:10.1371/journal.pdig.0000151)
Supplement: S5 Table — A: Sample Group labels of all samples in the TCGA data. B: Concentration coefficients of aligning Sample Groups with clinical features. C: Alignments of Sample Groups with selected clinical features in four cancer types displayed in S4 Fig. D: The selected clinical feature values of the sorted samples in four cancer types displayed in S4 Fig. E: Pan-cancer Sample Group assignments of Sample Groups. F: Sorted samples appeared in Fig 4B. (XLSX) [file pdig.0000151.s021.xlsx]

## Sheet: samplegroup_labels
cancertype	samplegroup	sample	cancertype	samplegroup	sample	cancertype	samplegroup	sample	cancertype	samplegroup	sample	cancertype	samplegroup	sample	cancertype	samplegroup	sample
ACC	1	TCGA-OR-A5J6-01	DLBC	1	TCGA-FF-8042-01	KIRP	1	TCGA-BQ-7059-11	MESO	1	TCGA-TS-A7P8-01	SARC	1	TCGA-X6-A7WB-01	UCEC	1	TCGA-FL-A1YL-11
ACC	1	TCGA-PK-A5H9-01	DLBC	1	TCGA-FF-8047-01	KIRP	1	TCGA-BQ-7046-11	MESO	1	TCGA-TS-A7OZ-01	SARC	1	TCGA-3B-A9I3-01	UCEC	1	TCGA-FL-A1YT-11
ACC	1	TCGA-OR-A5JO-01	DLBC	1	TCGA-FF-8043-01	KIRP	1	TCGA-DZ-6133-11	MESO	1	TCGA-LK-A4O6-01	SARC	1	TCGA-KD-A5QU-01	UCEC	1	TCGA-FL-A1YG-11
ACC	1	TCGA-OR-A5LK-01	DLBC	1	TCGA-GS-A9TY-01	KIRP	1	TCGA-BQ-5891-11	MESO	1	TCGA-SC-A6LN-01	SARC	1	TCGA-IE-A4EH-01	UCEC	1	TCGA-BG-A3PP-11
ACC	1	TCGA-PA-A5YG-01	DLBC	1	TCGA-FF-8046-01	KIRP	1	TCGA-BQ-5884-11	MESO	1	TCGA-TS-A7OY-01	SARC	1	TCGA-WP-A9GB-01	UCEC	1	TCGA-E6-A1M0-11
ACC	1	TCGA-OR-A5JD-01	DLBC	1	TCGA-RQ-AAAT-01	KIRP	1	TCGA-B9-4115-11	MESO	1	TCGA-TS-A7P6-01	SARC	1	TCGA-3B-A9HV-01	UCEC	1	TCGA-FL-A1YI-11
ACC	1	TCGA-OR-A5LN-01	DLBC	1	TCGA-G8-6906-01	KIRP	1	TCGA-BQ-5879-11	MESO	1	TCGA-SH-A7BH-01	SARC	1	TCGA-HB-A43Z-01	UCEC	1	TCGA-BG-A3EW-11
ACC	1	TCGA-PK-A5HA-01	DLBC	1	TCGA-GR-7351-01	KIRP	1	TCGA-BQ-5878-11	MESO	1	TCGA-LK-A4O0-01	SARC	1	TCGA-3B-A9I1-01	UCEC	1	TCGA-FL-A1YM-11
ACC	1	TCGA-OR-A5LA-01	DLBC	1	TCGA-FA-8693-01	KIRP	1	TCGA-GL-6846-11	MESO	1	TCGA-MQ-A4LM-01	SARC	1	TCGA-X2-A95T-01	UCEC	1	TCGA-AJ-A3NC-11
ACC	1	TCGA-OR-A5JQ-01	DLBC	1	TCGA-FF-8061-01	KIRP	1	TCGA-BQ-5882-11	MESO	1	TCGA-MQ-A4LV-01	SARC	1	TCGA-KD-A5QT-01	UCEC	1	TCGA-AX-A2HC-11
ACC	1	TCGA-OR-A5JI-01	DLBC	1	TCGA-G8-6909-01	KIRP	1	TCGA-BQ-5894-11	MESO	1	TCGA-MQ-A6BL-01	SARC	1	TCGA-HS-A5NA-01	UCEC	1	TCGA-DI-A2QU-11
ACC	1	TCGA-OR-A5L5-01	DLBC	1	TCGA-FF-8041-01	KIRP	1	TCGA-BQ-5877-11	MESO	1	TCGA-SC-A6LP-01	SARC	1	TCGA-DX-A48L-01	UCEC	1	TCGA-AX-A05Y-11
ACC	1	TCGA-OR-A5JV-01	DLBC	2	TCGA-FF-8062-01	KIRP	1	TCGA-DZ-6134-11	MESO	1	TCGA-3H-AB3T-01	SARC	1	TCGA-IE-A4EI-01	UCEC	1	TCGA-BK-A13C-11
ACC	1	TCGA-OR-A5LP-01	DLBC	2	TCGA-G8-6914-01	KIRP	1	TCGA-BQ-5890-11	MESO	1	TCGA-YS-AA4M-01	SARC	1	TCGA-3B-A9HR-01	UCEC	1	TCGA-AX-A0IZ-11
ACC	1	TCGA-OR-A5JR-01	DLBC	2	TCGA-G8-6325-01	KIRP	1	TCGA-BQ-7045-11	MESO	1	TCGA-3H-AB3O-01	SARC	1	TCGA-3B-A9HY-01	UCEC	1	TCGA-AJ-A3NE-11
ACC	1	TCGA-OR-A5K1-01	DLBC	2	TCGA-G8-6326-01	KIRP	1	TCGA-BQ-7055-01	MESO	1	TCGA-LK-A4O2-01	SARC	1	TCGA-DX-A6BA-01	UCEC	1	TCGA-AX-A0J0-11
ACC	1	TCGA-OR-A5JT-01	DLBC	2	TCGA-GR-A4D6-01	KIRP	1	TCGA-BQ-5883-01	MESO	1	TCGA-TS-A8AV-01	SARC	1	TCGA-WK-A8XS-01	UCEC	1	TCGA-BK-A4ZD-11
ACC	1	TCGA-OR-A5LR-01	DLBC	2	TCGA-G8-6324-01	KIRP	1	TCGA-BQ-5875-11	MESO	1	TCGA-3U-A98G-01	SARC	1	TCGA-X6-A7WD-01	UCEC	1	TCGA-BG-A2AD-11
ACC	1	TCGA-OR-A5JZ-01	DLBC	2	TCGA-FF-A7CW-01	KIRP	1	TCGA-BQ-7051-11	MESO	1	TCGA-LK-A4O4-01	SARC	1	TCGA-X9-A971-01	UCEC	1	TCGA-BK-A0CB-11
ACC	1	TCGA-OR-A5K4-01	DLBC	2	TCGA-FM-8000-01	KIRP	1	TCGA-BQ-5887-11	MESO	1	TCGA-TS-A8AS-01	SARC	1	TCGA-DX-A3U9-01	UCEC	1	TCGA-AX-A1CC-01
ACC	2	TCGA-OR-A5L9-01	DLBC	2	TCGA-GR-7353-01	KIRP	1	TCGA-DZ-6131-11	MESO	2	TCGA-NQ-A57I-01	SARC	1	TCGA-DX-A3U7-01	UCEC	1	TCGA-FL-A1YN-11
ACC	2	TCGA-OR-A5L6-01	DLBC	2	TCGA-G8-6907-01	KIRP	1	TCGA-BQ-7055-11	MESO	2	TCGA-TS-A8AI-01	SARC	1	TCGA-DX-A3UD-01	UCEC	1	TCGA-FL-A1YV-11
ACC	2	TCGA-OR-A5JK-01	DLBC	3	TCGA-GS-A9TT-01	KIRP	1	TCGA-P4-A5ED-11	MESO	2	TCGA-UD-AAC5-01	SARC	1	TCGA-DX-A7EN-01	UCEC	1	TCGA-B5-A11M-01
ACC	2	TCGA-OR-A5LT-01	DLBC	3	TCGA-FF-A7CQ-01	KIRP	1	TCGA-Y8-A8RY-11	MESO	2	TCGA-3U-A98I-01	SARC	1	TCGA-K1-A42W-01	UCEC	1	TCGA-AX-A2HA-11
ACC	2	TCGA-OR-A5JX-01	DLBC	3	TCGA-GS-A9TQ-01	KIRP	1	TCGA-A4-A4ZT-11	MESO	2	TCGA-3U-A98D-01	SARC	1	TCGA-DX-A3UF-01	UCEC	1	TCGA-AX-A2HD-11
ACC	2	TCGA-OR-A5JC-01	DLBC	3	TCGA-FF-A7CX-01	KIRP	1	TCGA-GL-A9DE-11	MESO	2	TCGA-MQ-A4LP-01	SARC	1	TCGA-IF-A4AJ-01	UCEC	1	TCGA-AX-A1CF-11
ACC	2	TCGA-OR-A5KU-01	DLBC	3	TCGA-FA-A7Q1-01	KIRP	1	TCGA-MH-A857-01	MESO	2	TCGA-ZN-A9VW-01	SARC	1	TCGA-DX-A3UC-01	UCEC	1	TCGA-DI-A2QY-11
ACC	2	TCGA-OR-A5K8-01	DLBC	3	TCGA-VB-A8QN-01	KIRP	1	TCGA-A4-8312-01	MESO	2	TCGA-UD-AAC7-01	SARC	1	TCGA-K1-A3PN-01	UCEC	1	TCGA-AX-A1CI-11
ACC	2	TCGA-OR-A5LH-01	DLBC	3	TCGA-FA-A82F-01	KIRP	1	TCGA-BQ-7061-11	MESO	2	TCGA-TS-A7P1-01	SARC	1	TCGA-K1-A3PN-02	UCEC	1	TCGA-AX-A1CK-11
ACC	2	TCGA-OR-A5JL-01	DLBC	3	TCGA-FA-A4XK-01	KIRP	1	TCGA-BQ-7044-11	MESO	2	TCGA-TS-A8AF-01	SARC	1	TCGA-WK-A8XY-01	UCEC	1	TCGA-AJ-A2QL-11
ACC	2	TCGA-OR-A5K3-01	DLBC	3	TCGA-RQ-A68N-01	KIRP	1	TCGA-A4-A57E-11	MESO	2	TCGA-SH-A7BC-01	SARC	1	TCGA-DX-A48R-01	UCEC	1	TCGA-AJ-A3NH-11
ACC	2	TCGA-PK-A5H8-01	DLBC	3	TCGA-RQ-A6JB-01	KIRP	1	TCGA-P4-A5E8-11	MESO	2	TCGA-UT-A88D-01	SARC	2	TCGA-IE-A3OV-01	UCEC	1	TCGA-FL-A3WE-11
ACC	2	TCGA-OR-A5L4-01	DLBC	3	TCGA-GS-A9TW-01	KIRP	1	TCGA-GL-A59R-11	MESO	2	TCGA-SC-A6LM-01	SARC	2	TCGA-DX-A7EM-01	UCEC	1	TCGA-FL-A1YQ-11
ACC	2	TCGA-OR-A5LM-01	DLBC	3	TCGA-FA-A7DS-01	KIRP	2	TCGA-DZ-6132-11	MESO	2	TCGA-XT-AASU-01	SARC	2	TCGA-WK-A8XX-01	UCEC	1	TCGA-FL-A1YU-11
ACC	3	TCGA-OR-A5LL-01	DLBC	3	TCGA-GR-A4D9-01	KIRP	2	TCGA-BQ-5888-11	MESO	2	TCGA-UT-A97Y-01	SARC	2	TCGA-DX-A6Z2-01	UCEC	1	TCGA-A5-AB3J-01
ACC	3	TCGA-OR-A5JF-01	DLBC	4	TCGA-FA-A4BB-01	KIRP	2	TCGA-5P-A9JV-01	MESO	2	TCGA-TS-A7P3-01	SARC	2	TCGA-PC-A5DO-01	UCEC	1	TCGA-A5-A1OJ-01
ACC	3	TCGA-OR-A5JW-01	DLBC	4	TCGA-GS-A9TV-01	KIRP	2	TCGA-GL-7966-11	MESO	2	TCGA-UD-AABY-01	SARC	2	TCGA-X6-A7WA-01	UCEC	1	TCGA-D1-A0ZO-01
ACC	3	TCGA-OR-A5LJ-01	DLBC	4	TCGA-GR-A4D5-01	KIRP	2	TCGA-2Z-A9J9-01	MESO	2	TCGA-TS-A7P7-01	SARC	2	TCGA-HS-A5N7-01	UCEC	1	TCGA-AJ-A3OK-01
ACC	3	TCGA-OU-A5PI-01	DLBC	4	TCGA-GR-A4D4-01	KIRP	2	TCGA-2Z-A9JN-01	MESO	2	TCGA-ZN-A9VQ-01	SARC	2	TCGA-3B-A9HU-01	UCEC	1	TCGA-FL-A1YH-11
ACC	3	TCGA-OR-A5LS-01	DLBC	4	TCGA-GS-A9U4-01	KIRP	2	TCGA-5P-A9KH-01	MESO	2	TCGA-3U-A98F-01	SARC	2	TCGA-3B-A9HZ-01	UCEC	1	TCGA-FL-A1YF-11
ACC	3	TCGA-OR-A5LB-01	DLBC	4	TCGA-FA-A6HN-01	KIRP	2	TCGA-5P-A9K8-01	MESO	3	TCGA-3H-AB3S-01	SARC	2	TCGA-3B-A9HQ-01	UCEC	1	TCGA-BS-A0UL-01
ACC	3	TCGA-OR-A5LO-01	DLBC	4	TCGA-GS-A9TX-01	KIRP	2	TCGA-BQ-7053-01	MESO	3	TCGA-LK-A4NW-01	SARC	2	TCGA-3B-A9I0-01	UCEC	1	TCGA-AP-A0LM-01
ACC	3	TCGA-OR-A5L8-01	DLBC	4	TCGA-FA-A86F-01	KIRP	2	TCGA-BQ-5884-01	MESO	3	TCGA-3H-AB3L-01	SARC	2	TCGA-MB-A5YA-01	UCEC	2	TCGA-BG-A186-01
ACC	3	TCGA-OR-A5J9-01	DLBC	4	TCGA-FA-A6HO-01	KIRP	2	TCGA-BQ-5878-01	MESO	3	TCGA-UD-AAC4-01	SARC	2	TCGA-DX-A7EL-01	UCEC	2	TCGA-D1-A0ZQ-01
ACC	3	TCGA-OR-A5KW-01	DLBC	4	TCGA-GS-A9TU-01	KIRP	2	TCGA-B3-3926-01	MESO	3	TCGA-UT-A88E-01	SARC	2	TCGA-DX-A48P-01	UCEC	2	TCGA-D1-A16F-01
ACC	3	TCGA-OR-A5J3-01	DLBC	4	TCGA-GS-A9U3-01	KIRP	2	TCGA-G7-6792-01	MESO	3	TCGA-UD-AAC1-01	SARC	2	TCGA-X6-A8C5-01	UCEC	2	TCGA-EY-A1GT-01
ACC	3	TCGA-OR-A5KO-01	DLBC	4	TCGA-GS-A9TZ-01	KIRP	2	TCGA-A4-7997-01	MESO	3	TCGA-YS-A95B-01	SARC	2	TCGA-FX-A76Y-01	UCEC	2	TCGA-D1-A15W-01
ACC	3	TCGA-OR-A5J5-01	DLBC	4	TCGA-FF-A7CR-01	KIRP	2	TCGA-EV-5903-01	MESO	3	TCGA-LK-A4O7-01	SARC	2	TCGA-DX-A3UE-01	UCEC	2	TCGA-EY-A1GU-01
ACC	3	TCGA-P6-A5OF-01	ESCA	1	TCGA-IG-A5B8-01	KIRP	2	TCGA-PJ-A5Z8-01	MESO	3	TCGA-ZN-A9VP-01	SARC	2	TCGA-DX-A6B7-01	UCEC	2	TCGA-EO-A3AS-01
ACC	3	TCGA-OR-A5JJ-01	ESCA	1	TCGA-L5-A88W-01	KIRP	2	TCGA-DZ-6132-01	MESO	3	TCGA-TS-A8AY-01	SARC	2	TCGA-DX-A48O-01	UCEC	2	TCGA-EY-A214-01
ACC	3	TCGA-PK-A5HB-01	ESCA	1	TCGA-JY-A93F-01	KIRP	2	TCGA-B3-8121-01	MESO	3	TCGA-SC-AA5Z-01	SARC	2	TCGA-DX-A6BB-01	UCEC	2	TCGA-EY-A1GE-01
ACC	3	TCGA-OR-A5JA-01	ESCA	1	TCGA-VR-A8EY-01	KIRP	2	TCGA-B9-4117-01	MESO	3	TCGA-SH-A9CT-01	SARC	2	TCGA-MJ-A68H-01	UCEC	2	TCGA-BK-A6W4-01
ACC	3	TCGA-OR-A5JG-01	ESCA	1	TCGA-LN-A49O-01	KIRP	2	TCGA-A4-7828-01	MESO	3	TCGA-UT-A88G-01	SARC	2	TCGA-WK-A8XZ-01	UCEC	2	TCGA-D1-A0ZN-01
ACC	3	TCGA-OR-A5KY-01	ESCA	1	TCGA-VR-AA7D-01	KIRP	2	TCGA-2Z-A9JJ-01	MESO	3	TCGA-3H-AB3X-01	SARC	2	TCGA-HB-A5W3-01	UCEC	2	TCGA-EC-A24G-01
ACC	4	TCGA-OR-A5LD-01	ESCA	1	TCGA-VR-A8EU-01	KIRP	2	TCGA-B3-4104-01	MESO	3	TCGA-3H-AB3M-01	SARC	2	TCGA-PC-A5DL-01	UCEC	2	TCGA-B5-A0K0-01
ACC	4	TCGA-OR-A5KX-01	ESCA	1	TCGA-JY-A6FD-01	KIRP	2	TCGA-A4-7287-01	MESO	3	TCGA-TS-A7P0-01	SARC	2	TCGA-FX-A3NJ-01	UCEC	2	TCGA-D1-A16B-01
ACC	4	TCGA-OR-A5LC-01	ESCA	1	TCGA-IG-A6QS-01	KIRP	2	TCGA-HE-7130-01	MESO	3	TCGA-LK-A4NY-01	SARC	2	TCGA-IE-A4EK-01	UCEC	2	TCGA-D1-A102-01
ACC	4	TCGA-OR-A5JE-01	ESCA	1	TCGA-LN-A49M-01	KIRP	2	TCGA-A4-7915-01	MESO	3	TCGA-SH-A9CU-01	SARC	2	TCGA-DX-A48U-01	UCEC	2	TCGA-BG-A2L7-01
ACC	4	TCGA-OR-A5K2-01	ESCA	1	TCGA-LN-A4A1-01	KIRP	2	TCGA-BQ-5879-01	MESO	3	TCGA-MQ-A4LJ-01	SARC	2	TCGA-PC-A5DK-01	UCEC	2	TCGA-4E-A92E-01
ACC	4	TCGA-OR-A5JP-01	ESCA	1	TCGA-LN-A7HX-01	KIRP	2	TCGA-G7-6793-01	MESO	3	TCGA-MQ-A4LI-01	SARC	2	TCGA-DX-A48J-01	UCEC	2	TCGA-AJ-A6NU-01
ACC	4	TCGA-OR-A5J7-01	ESCA	1	TCGA-L7-A56G-01	KIRP	2	TCGA-BQ-5893-01	MESO	3	TCGA-YS-A95C-01	SARC	3	TCGA-IW-A3M4-01	UCEC	2	TCGA-B5-A1MZ-01
ACC	4	TCGA-OR-A5K5-01	ESCA	1	TCGA-VR-A8EX-01	KIRP	2	TCGA-BQ-5894-01	MESO	3	TCGA-SC-A6LR-01	SARC	3	TCGA-K1-A42X-01	UCEC	2	TCGA-B5-A5OC-01
ACC	4	TCGA-OR-A5JM-01	ESCA	1	TCGA-VR-A8ET-01	KIRP	2	TCGA-GL-7966-01	MESO	3	TCGA-MQ-A6BR-01	SARC	3	TCGA-K1-A42X-02	UCEC	2	TCGA-EC-A1NJ-01
ACC	4	TCGA-OR-A5K9-01	ESCA	1	TCGA-V5-AASV-01	KIRP	2	TCGA-BQ-5892-01	MESO	3	TCGA-3U-A98J-01	SARC	3	TCGA-FX-A3RE-01	UCEC	2	TCGA-AP-A05P-01
ACC	4	TCGA-OR-A5K0-01	ESCA	1	TCGA-L5-A8NQ-01	KIRP	2	TCGA-DZ-6131-01	MESO	3	TCGA-NQ-A638-01	SARC	3	TCGA-DX-A6B9-01	UCEC	2	TCGA-BG-A0VT-01
ACC	4	TCGA-OR-A5JS-01	ESCA	1	TCGA-KH-A6WC-01	KIRP	2	TCGA-BQ-5877-01	MESO	4	TCGA-UD-AABZ-01	SARC	3	TCGA-MO-A47P-01	UCEC	2	TCGA-BG-A0W2-01
ACC	4	TCGA-OR-A5LE-01	ESCA	1	TCGA-IC-A6RE-11	KIRP	3	TCGA-P4-A5E8-01	MESO	4	TCGA-ZN-A9VV-01	SARC	3	TCGA-FX-A2QS-11	UCEC	2	TCGA-BG-A0YU-01
ACC	4	TCGA-OR-A5L3-01	ESCA	1	TCGA-JY-A6FG-01	KIRP	3	TCGA-F9-A8NY-01	MESO	4	TCGA-TS-A7PB-01	SARC	3	TCGA-3B-A9HP-01	UCEC	2	TCGA-BK-A56F-01
ACC	4	TCGA-OR-A5K6-01	ESCA	1	TCGA-LN-A4A6-01	KIRP	3	TCGA-F9-A4JJ-01	MESO	4	TCGA-MQ-A6BN-01	SARC	3	TCGA-IS-A3K8-01	UCEC	2	TCGA-AJ-A3NC-01
ACC	4	TCGA-OR-A5J1-01	ESCA	1	TCGA-XP-A8T8-01	KIRP	3	TCGA-G7-6789-01	MESO	4	TCGA-SH-A7BD-01	SARC	3	TCGA-K1-A3PO-11	UCEC	2	TCGA-BS-A0U5-01
ACC	4	TCGA-OR-A5KV-01	ESCA	1	TCGA-JY-A6FA-01	KIRP	3	TCGA-J7-8537-01	MESO	4	TCGA-3H-AB3K-01	SARC	3	TCGA-DX-A3UB-01	UCEC	2	TCGA-B5-A121-01
ACC	4	TCGA-OR-A5J2-01	ESCA	1	TCGA-VR-A8EW-01	KIRP	3	TCGA-5P-A9K9-01	MESO	4	TCGA-ZN-A9VO-01	SARC	3	TCGA-IS-A3K6-01	UCEC	2	TCGA-AX-A05T-01
ACC	4	TCGA-OR-A5JY-01	ESCA	1	TCGA-LN-A8HZ-01	KIRP	3	TCGA-A4-A57E-01	MESO	4	TCGA-TS-A7OU-01	SARC	3	TCGA-IS-A3KA-01	UCEC	2	TCGA-A5-A0GU-01
ACC	4	TCGA-OR-A5KZ-01	ESCA	1	TCGA-Z6-A9VB-01	KIRP	3	TCGA-G7-7501-01	MESO	4	TCGA-3U-A98H-01	SARC	3	TCGA-JV-A5VE-01	UCEC	2	TCGA-D1-A165-01
ACC	4	TCGA-OR-A5KT-01	ESCA	1	TCGA-VR-A8ER-01	KIRP	3	TCGA-A4-A5Y1-01	MESO	4	TCGA-MQ-A4KX-01	SARC	3	TCGA-3B-A9HX-01	UCEC	2	TCGA-AX-A05U-01
ACC	4	TCGA-OR-A5LG-01	ESCA	1	TCGA-LN-A5U7-01	KIRP	3	TCGA-AL-3466-01	MESO	4	TCGA-LK-A4NZ-01	SARC	3	TCGA-IW-A3M6-01	UCEC	2	TCGA-EY-A2OO-01
ACC	4	TCGA-OR-A5J8-01	ESCA	1	TCGA-LN-A4A2-01	KIRP	3	TCGA-A4-8098-01	MESO	4	TCGA-UT-A88C-01	SARC	3	TCGA-HB-A3L4-01	UCEC	2	TCGA-A5-A1OK-01
ACC	4	TCGA-OR-A5JB-01	ESCA	1	TCGA-LN-A49U-01	KIRP	3	TCGA-2Z-A9JK-01	MESO	4	TCGA-MQ-A6BS-01	SARC	3	TCGA-DX-A1KY-01	UCEC	2	TCGA-B5-A11Z-01
BLCA	1	TCGA-ZF-A9RC-01	ESCA	1	TCGA-LN-A7HW-01	KIRP	3	TCGA-HE-A5NK-01	MESO	4	TCGA-SC-A6LQ-01	SARC	3	TCGA-DX-A48N-01	UCEC	2	TCGA-D1-A0ZU-01
BLCA	1	TCGA-FJ-A3Z7-01	ESCA	1	TCGA-LN-A5U6-01	KIRP	3	TCGA-2K-A9WE-01	MESO	4	TCGA-LK-A4O5-01	SARC	3	TCGA-DX-A23R-01	UCEC	2	TCGA-AJ-A2QN-01
BLCA	1	TCGA-ZF-A9R0-01	ESCA	1	TCGA-L5-A43J-01	KIRP	3	TCGA-BQ-5889-01	MESO	4	TCGA-UD-AAC6-01	SARC	3	TCGA-HB-A3YV-01	UCEC	2	TCGA-BK-A13C-01
BLCA	1	TCGA-ZF-A9R9-01	ESCA	1	TCGA-LN-A4A3-01	KIRP	3	TCGA-P4-A5EA-01	MESO	4	TCGA-ZN-A9VU-01	SARC	3	TCGA-DX-A8BU-01	UCEC	2	TCGA-D1-A2G5-01
BLCA	1	TCGA-FD-A5BR-01	ESCA	1	TCGA-IG-A51D-01	KIRP	3	TCGA-BQ-5882-01	MESO	4	TCGA-ZN-A9VS-01	SARC	3	TCGA-QQ-A8VB-01	UCEC	3	TCGA-B5-A1MY-01
BLCA	1	TCGA-BT-A20T-01	ESCA	1	TCGA-IG-A97I-01	KIRP	3	TCGA-DW-7838-01	MESO	4	TCGA-MQ-A6BQ-01	SARC	3	TCGA-SI-AA8C-01	UCEC	3	TCGA-AP-A1DQ-01
BLCA	1	TCGA-XF-A8HF-01	ESCA	1	TCGA-LN-A8I0-01	KIRP	3	TCGA-BQ-7059-01	MESO	4	TCGA-3U-A98E-01	SARC	3	TCGA-DX-AB2H-01	UCEC	3	TCGA-PG-A5BC-01
BLCA	1	TCGA-DK-A2I1-01	ESCA	1	TCGA-LN-A7HV-01	KIRP	3	TCGA-DZ-6134-01	MESO	4	TCGA-MQ-A4LC-01	SARC	3	TCGA-WK-A8XQ-01	UCEC	3	TCGA-D1-A3JQ-01
BLCA	1	TCGA-ZF-AA51-01	ESCA	1	TCGA-L5-A88Z-01	KIRP	3	TCGA-HE-7128-01	MESO	4	TCGA-3H-AB3U-01	SARC	3	TCGA-DX-AB30-01	UCEC	3	TCGA-B5-A1MS-01
BLCA	1	TCGA-UY-A9PH-01	ESCA	1	TCGA-LN-A8I1-01	KIRP	3	TCGA-BQ-5887-01	OV	1	TCGA-09-2048-01	SARC	3	TCGA-SI-A71Q-01	UCEC	3	TCGA-B5-A1N2-01
BLCA	1	TCGA-KQ-A41P-01	ESCA	1	TCGA-IG-A3QL-01	KIRP	3	TCGA-4A-A93Y-01	OV	1	TCGA-29-1774-01	SARC	3	TCGA-DX-A7EI-01	UCEC	3	TCGA-E6-A8L9-01
BLCA	1	TCGA-GU-AATP-01	ESCA	1	TCGA-LN-A7HZ-01	KIRP	3	TCGA-BQ-5880-01	OV	1	TCGA-25-1877-01	SARC	3	TCGA-JV-A75J-01	UCEC	3	TCGA-AX-A2IO-01
BLCA	1	TCGA-FD-A43U-01	ESCA	1	TCGA-VR-A8EZ-01	KIRP	3	TCGA-GL-A4EM-01	OV	1	TCGA-25-2393-01	SARC	3	TCGA-MO-A47R-01	UCEC	3	TCGA-EO-A2CG-01
BLCA	1	TCGA-DK-A3IL-01	ESCA	1	TCGA-IG-A97H-01	KIRP	3	TCGA-B1-5398-01	OV	1	TCGA-13-0802-01	SARC	3	TCGA-DX-A2IZ-01	UCEC	3	TCGA-A5-A1OH-01
BLCA	1	TCGA-DK-A1A7-01	ESCA	1	TCGA-Z6-AAPN-01	KIRP	3	TCGA-UZ-A9PS-05	OV	1	TCGA-24-1852-01	SARC	3	TCGA-PC-A5DN-01	UCEC	3	TCGA-D1-A1NX-01
BLCA	1	TCGA-XF-A9T0-01	ESCA	1	TCGA-IG-A3Y9-01	KIRP	3	TCGA-A4-7585-01	OV	1	TCGA-09-1674-01	SARC	3	TCGA-Z4-A9VC-01	UCEC	3	TCGA-PG-A7D5-01
BLCA	1	TCGA-UY-A9PE-01	ESCA	1	TCGA-LN-A5U5-01	KIRP	3	TCGA-F9-A97G-01	OV	1	TCGA-61-1730-01	SARC	3	TCGA-PT-A8TR-01	UCEC	3	TCGA-K6-A3WQ-01
BLCA	1	TCGA-UY-A9PD-01	ESCA	1	TCGA-JY-A6FE-01	KIRP	3	TCGA-BQ-7048-01	OV	1	TCGA-13-0920-01	SARC	3	TCGA-DX-AB3B-01	UCEC	3	TCGA-D1-A2G7-01
BLCA	1	TCGA-DK-A3X1-01	ESCA	2	TCGA-Q9-A6FU-01	KIRP	3	TCGA-2Z-A9JO-01	OV	1	TCGA-04-1364-01	SARC	3	TCGA-X6-A8C7-01	UCEC	3	TCGA-A5-A0G3-01
BLCA	1	TCGA-GD-A76B-01	ESCA	2	TCGA-VR-AA4G-01	KIRP	3	TCGA-B9-A69E-01	OV	1	TCGA-23-1121-01	SARC	3	TCGA-WK-A8XT-01	UCEC	3	TCGA-EY-A1GM-01
BLCA	1	TCGA-E7-A541-01	ESCA	2	TCGA-LN-A4A4-01	KIRP	3	TCGA-MH-A855-01	OV	1	TCGA-29-1692-02	SARC	3	TCGA-FX-A8OO-01	UCEC	3	TCGA-AP-A1E4-01
BLCA	1	TCGA-GV-A6ZA-01	ESCA	2	TCGA-LN-A9FR-01	KIRP	3	TCGA-AL-3473-01	OV	1	TCGA-25-1315-01	SARC	3	TCGA-DX-AB2J-01	UCEC	3	TCGA-D1-A2G6-01
BLCA	1	TCGA-G2-AA3B-01	ESCA	2	TCGA-LN-A49X-01	KIRP	3	TCGA-B9-A5W8-01	OV	1	TCGA-09-2050-01	SARC	3	TCGA-DX-AB3C-01	UCEC	3	TCGA-AJ-A3EJ-01
BLCA	1	TCGA-KQ-A41R-01	ESCA	2	TCGA-S8-A6BW-01	KIRP	3	TCGA-IA-A83V-01	OV	1	TCGA-13-0794-01	SARC	4	TCGA-DX-A7EO-01	UCEC	3	TCGA-B5-A0K8-01
BLCA	1	TCGA-DK-A3IK-01	ESCA	2	TCGA-LN-A9FQ-01	KIRP	3	TCGA-WN-A9G9-01	OV	1	TCGA-04-1351-01	SARC	4	TCGA-DX-A7ER-01	UCEC	3	TCGA-EY-A1GV-01
BLCA	1	TCGA-E7-A7PW-01	ESCA	2	TCGA-XP-A8T6-01	KIRP	3	TCGA-WN-AB4C-01	OV	1	TCGA-13-2066-01	SARC	4	TCGA-MJ-A850-01	UCEC	3	TCGA-D1-A101-01
BLCA	1	TCGA-UY-A78O-01	ESCA	2	TCGA-LN-A4MQ-01	KIRP	3	TCGA-Y8-A8S1-01	OV	1	TCGA-10-0938-01	SARC	4	TCGA-Z4-AAPF-01	UCEC	3	TCGA-BS-A0V8-01
BLCA	1	TCGA-E7-A8O8-01	ESCA	2	TCGA-IG-A625-01	KIRP	3	TCGA-B1-A656-01	OV	1	TCGA-23-1110-01	SARC	4	TCGA-FX-A48G-01	UCEC	3	TCGA-KP-A3W4-01
BLCA	1	TCGA-KQ-A41N-01	ESCA	2	TCGA-L5-A43H-01	KIRP	3	TCGA-BQ-5881-01	OV	1	TCGA-04-1347-01	SARC	4	TCGA-DX-A7EQ-01	UCEC	3	TCGA-AJ-A3NF-01
BLCA	1	TCGA-E5-A4U1-01	ESCA	2	TCGA-LN-A49K-01	KIRP	3	TCGA-Q2-A5QZ-01	OV	1	TCGA-36-2552-01	SARC	4	TCGA-SG-A6Z7-01	UCEC	3	TCGA-KP-A3W0-01
BLCA	1	TCGA-DK-AA75-01	ESCA	2	TCGA-LN-A4MR-01	KIRP	4	TCGA-UZ-A9PO-01	OV	1	TCGA-04-1371-01	SARC	4	TCGA-QQ-A8VH-01	UCEC	3	TCGA-B5-A11U-01
BLCA	1	TCGA-DK-A6AW-01	ESCA	2	TCGA-VR-AA7I-01	KIRP	4	TCGA-HE-A5NF-01	OV	1	TCGA-13-1407-01	SARC	4	TCGA-HS-A5N8-01	UCEC	3	TCGA-EY-A1GP-01
BLCA	1	TCGA-YF-AA3L-01	ESCA	2	TCGA-IG-A3YC-01	KIRP	4	TCGA-A4-7286-01	OV	1	TCGA-20-0990-01	SARC	4	TCGA-DX-A3LW-01	UCEC	3	TCGA-FI-A2F8-01
BLCA	1	TCGA-CF-A5UA-01	ESCA	2	TCGA-L5-A8NK-01	KIRP	4	TCGA-IA-A83S-01	OV	1	TCGA-13-0717-01	SARC	4	TCGA-DX-AB3A-01	UCEC	3	TCGA-AJ-A2QK-01
BLCA	1	TCGA-CF-A8HY-01	ESCA	2	TCGA-LN-A4A9-01	KIRP	4	TCGA-DW-7963-01	OV	1	TCGA-13-2057-01	SARC	4	TCGA-MB-A8JL-01	UCEC	3	TCGA-AX-A06B-01
BLCA	1	TCGA-E7-A519-01	ESCA	2	TCGA-LN-A49P-01	KIRP	4	TCGA-UZ-A9PM-01	OV	1	TCGA-13-0888-01	SARC	4	TCGA-DX-A3UA-01	UCEC	3	TCGA-KP-A3W3-01
BLCA	1	TCGA-GC-A6I3-01	ESCA	2	TCGA-IG-A4P3-01	KIRP	4	TCGA-B9-A8YI-01	OV	1	TCGA-10-0926-01	SARC	4	TCGA-DX-A240-01	UCEC	4	TCGA-B5-A11O-01
BLCA	1	TCGA-GU-A767-01	ESCA	2	TCGA-LN-A49W-01	KIRP	4	TCGA-P4-AAVK-01	OV	1	TCGA-29-2431-01	SARC	4	TCGA-QQ-A8VD-01	UCEC	4	TCGA-BG-A0VX-01
BLCA	1	TCGA-S5-A6DX-01	ESCA	2	TCGA-IG-A3YB-01	KIRP	4	TCGA-A4-8518-01	OV	1	TCGA-13-0757-01	SARC	4	TCGA-Z4-A8JB-01	UCEC	4	TCGA-A5-A0VO-01
BLCA	1	TCGA-XF-A9SU-01	ESCA	2	TCGA-VR-AA7B-01	KIRP	4	TCGA-P4-AAVM-01	OV	1	TCGA-10-0933-01	SARC	4	TCGA-DX-AB2L-01	UCEC	4	TCGA-A5-A0GG-01
BLCA	1	TCGA-XF-AAMH-01	ESCA	2	TCGA-LN-A49N-01	KIRP	4	TCGA-A4-A48D-01	OV	1	TCGA-10-0935-01	SARC	4	TCGA-X9-A973-01	UCEC	4	TCGA-AP-A1DK-01
BLCA	1	TCGA-YC-A9TC-01	ESCA	2	TCGA-LN-A4A5-01	KIRP	4	TCGA-BQ-7058-01	OV	1	TCGA-24-1426-01	SARC	4	TCGA-QQ-A5VD-01	UCEC	4	TCGA-A5-A0R7-01
BLCA	1	TCGA-DK-AA71-01	ESCA	2	TCGA-IG-A3YA-01	KIRP	4	TCGA-BQ-5890-01	OV	1	TCGA-10-0927-01	SARC	4	TCGA-K1-A3PO-01	UCEC	4	TCGA-AX-A0IZ-01
BLCA	1	TCGA-YC-A89H-01	ESCA	2	TCGA-L5-A88S-01	KIRP	4	TCGA-MH-A560-01	OV	1	TCGA-04-1655-01	SARC	4	TCGA-RN-A68Q-01	UCEC	4	TCGA-AX-A06H-01
BLCA	1	TCGA-XF-A8HB-01	ESCA	2	TCGA-LN-A9FP-01	KIRP	4	TCGA-2Z-A9J2-01	OV	1	TCGA-13-1409-01	SARC	4	TCGA-K1-A6RT-01	UCEC	4	TCGA-AP-A1E3-01
BLCA	1	TCGA-ZF-AA5N-01	ESCA	3	TCGA-V5-A7RC-01	KIRP	4	TCGA-BQ-5886-01	OV	1	TCGA-09-1661-01	SARC	4	TCGA-DX-A7ES-01	UCEC	4	TCGA-A5-A0GN-01
BLCA	1	TCGA-UY-A78M-01	ESCA	3	TCGA-V5-A7RC-06	KIRP	4	TCGA-P4-AAVO-01	OV	1	TCGA-09-0365-01	SARC	4	TCGA-3B-A9HJ-01	UCEC	4	TCGA-B5-A0K7-01
BLCA	1	TCGA-GD-A6C6-01	ESCA	3	TCGA-IG-A5S3-01	KIRP	4	TCGA-Y8-A8RZ-01	OV	1	TCGA-04-1519-01	SARC	4	TCGA-DX-A2J4-01	UCEC	4	TCGA-AX-A063-01
BLCA	2	TCGA-E7-A7DU-01	ESCA	3	TCGA-IG-A50L-01	KIRP	4	TCGA-A4-A5Y0-01	OV	1	TCGA-04-1514-01	SARC	4	TCGA-DX-A6BE-01	UCEC	4	TCGA-AJ-A23O-01
BLCA	2	TCGA-CF-A3MI-01	ESCA	3	TCGA-VR-A8EP-01	KIRP	4	TCGA-GL-A9DE-01	OV	1	TCGA-25-1871-01	SARC	4	TCGA-DX-A6BF-01	UCEC	4	TCGA-AX-A06L-01
BLCA	2	TCGA-BT-A20P-01	ESCA	3	TCGA-IG-A3I8-01	KIRP	4	TCGA-IA-A40X-01	OV	1	TCGA-09-2049-01	SARC	4	TCGA-DX-A7EU-01	UCEC	4	TCGA-AP-A5FX-01
BLCA	2	TCGA-CF-A47T-01	ESCA	3	TCGA-L5-A4OM-01	KIRP	4	TCGA-5P-A9K3-01	OV	1	TCGA-59-2372-01	SARC	5	TCGA-QQ-A5VA-01	UCEC	4	TCGA-D1-A1NW-01
BLCA	2	TCGA-GU-A763-01	ESCA	3	TCGA-LN-A4A8-01	KIRP	4	TCGA-4A-A93X-01	OV	1	TCGA-36-1571-01	SARC	5	TCGA-DX-AB2V-01	UCEC	4	TCGA-AX-A3GB-01
BLCA	2	TCGA-CF-A5U8-01	ESCA	3	TCGA-VR-A8EO-01	KIRP	4	TCGA-BQ-7050-01	OV	1	TCGA-36-1575-01	SARC	5	TCGA-MJ-A68J-01	UCEC	4	TCGA-AJ-A8CT-01
BLCA	2	TCGA-CF-A47S-01	ESCA	3	TCGA-LN-A49V-01	KIRP	4	TCGA-SX-A7SO-01	OV	1	TCGA-WR-A838-01	SARC	5	TCGA-DX-A6YZ-01	UCEC	4	TCGA-BG-A0MK-01
BLCA	2	TCGA-DK-A6B0-01	ESCA	3	TCGA-2H-A9GQ-01	KIRP	4	TCGA-SX-A7SM-01	OV	1	TCGA-20-1684-01	SARC	5	TCGA-3B-A9HI-01	UCEC	4	TCGA-D1-A0ZV-01
BLCA	2	TCGA-E7-A678-01	ESCA	3	TCGA-LN-A49R-01	KIRP	4	TCGA-IZ-8195-01	OV	1	TCGA-25-1324-01	SARC	5	TCGA-UE-A6QT-01	UCEC	4	TCGA-BG-A0VW-01
BLCA	2	TCGA-CF-A47W-01	ESCA	3	TCGA-LN-A7HY-01	KIRP	4	TCGA-BQ-7044-01	OV	1	TCGA-24-1544-01	SARC	5	TCGA-SI-A71P-01	UCEC	4	TCGA-A5-A0GQ-01
BLCA	2	TCGA-CF-A3MH-01	ESCA	3	TCGA-LN-A49S-01	KIRP	4	TCGA-2Z-A9J8-01	OV	1	TCGA-13-0800-01	SARC	5	TCGA-QQ-A8VG-01	UCEC	4	TCGA-D1-A17F-01
BLCA	2	TCGA-ZF-AA4U-01	ESCA	3	TCGA-IG-A8O2-01	KIRP	4	TCGA-UZ-A9PQ-01	OV	1	TCGA-09-0364-01	SARC	5	TCGA-DX-A3U8-01	UCEC	4	TCGA-BS-A0UA-01
BLCA	2	TCGA-G2-A3IE-01	ESCA	3	TCGA-LN-A49Y-01	KIRP	4	TCGA-BQ-7061-01	OV	1	TCGA-61-2098-01	SARC	5	TCGA-DX-A6BG-01	UCEC	4	TCGA-AX-A05S-01
BLCA	2	TCGA-FJ-A3Z9-01	ESCA	3	TCGA-Z6-A8JE-01	KIRP	4	TCGA-BQ-5876-01	OV	1	TCGA-61-2088-01	SARC	5	TCGA-DX-A3LS-01	UCEC	4	TCGA-BG-A0VV-01
BLCA	2	TCGA-E7-A4XJ-01	ESCA	3	TCGA-LN-A9FO-01	KIRP	4	TCGA-BQ-5891-01	OV	1	TCGA-5X-AA5U-01	SARC	5	TCGA-DX-A3U6-01	UCEC	4	TCGA-D1-A1NZ-01
BLCA	2	TCGA-XF-AAN1-01	ESCA	3	TCGA-LN-A49L-01	KIRP	4	TCGA-5P-A9KC-01	OV	1	TCGA-OY-A56P-01	SARC	5	TCGA-DX-AB2S-01	UCEC	4	TCGA-BS-A0UM-01
BLCA	2	TCGA-CF-A9FH-01	ESCA	3	TCGA-Z6-A8JD-01	KIRP	4	TCGA-B1-A655-01	OV	1	TCGA-25-1634-01	SARC	5	TCGA-DX-A1KU-01	UCEC	4	TCGA-BK-A0C9-01
BLCA	2	TCGA-KQ-A41O-01	ESCA	3	TCGA-VR-A8Q7-01	KIRP	4	TCGA-BQ-5875-01	OV	1	TCGA-OY-A56Q-01	SARC	5	TCGA-DX-A6BH-01	UCEC	4	TCGA-AJ-A8CV-01
BLCA	2	TCGA-S5-AA26-01	ESCA	4	TCGA-IG-A4QT-01	KIRP	4	TCGA-UZ-A9Q1-01	OV	2	TCGA-25-1870-01	SARC	5	TCGA-DX-A23Z-01	UCEC	4	TCGA-D1-A17A-01
BLCA	2	TCGA-CF-A8HX-01	ESCA	4	TCGA-IG-A7DP-01	KIRP	4	TCGA-P4-A5EB-01	OV	2	TCGA-29-1763-01	SARC	5	TCGA-DX-A23V-01	UCEC	4	TCGA-D1-A16D-01
BLCA	2	TCGA-CU-A3YL-01	ESCA	4	TCGA-L5-A8NU-01	KIRP	4	TCGA-2Z-A9JD-01	OV	2	TCGA-25-2390-01	SARC	5	TCGA-DX-A1KZ-01	UCEC	4	TCGA-D1-A16E-01
BLCA	2	TCGA-CF-A3MF-01	ESCA	4	TCGA-JY-A93D-01	KIRP	4	TCGA-A4-7288-01	OV	2	TCGA-29-2414-02	SARC	5	TCGA-IF-A3RQ-01	UCEC	4	TCGA-B5-A11N-01
BLCA	2	TCGA-FD-A43X-01	ESCA	4	TCGA-L5-A8NL-01	KIRP	4	TCGA-BQ-7060-01	OV	2	TCGA-29-2414-01	SARC	5	TCGA-DX-A23U-01	UCEC	4	TCGA-B5-A11Y-01
BLCA	2	TCGA-E7-A3Y1-01	ESCA	4	TCGA-L5-A4OO-01	KIRP	4	TCGA-G7-6790-01	OV	2	TCGA-59-2352-01	SARC	5	TCGA-DX-A1L4-01	UCEC	4	TCGA-B5-A11L-01
BLCA	2	TCGA-CF-A47Y-01	ESCA	4	TCGA-L5-A8NT-01	KIRP	4	TCGA-B9-5156-01	OV	2	TCGA-24-1430-01	SARC	5	TCGA-DX-A23T-01	UCEC	4	TCGA-AX-A3G7-01
BLCA	2	TCGA-CF-A47V-01	ESCA	4	TCGA-L5-A8NS-01	KIRP	4	TCGA-BQ-7045-01	OV	2	TCGA-24-2033-01	SARC	5	TCGA-DX-A3LY-01	UCEC	4	TCGA-B5-A0JS-01
BLCA	2	TCGA-DK-A1AG-01	ESCA	4	TCGA-JY-A93E-01	KIRP	4	TCGA-BQ-7046-01	OV	2	TCGA-29-2425-01	SARC	5	TCGA-DX-A1L3-01	UCEC	4	TCGA-B5-A0K2-01
BLCA	2	TCGA-4Z-AA83-01	ESCA	4	TCGA-L5-A8NV-01	KIRP	4	TCGA-B1-7332-01	OV	2	TCGA-25-1632-01	SARC	5	TCGA-DX-A3U5-01	UCEC	4	TCGA-BS-A0V6-01
BLCA	2	TCGA-4Z-AA89-01	ESCA	4	TCGA-L5-A4OT-01	KIRP	5	TCGA-A4-8517-01	OV	2	TCGA-25-1317-01	SARC	5	TCGA-DX-AB2G-01	UCEC	4	TCGA-BG-A0MO-01
BLCA	2	TCGA-CF-A27C-01	ESCA	4	TCGA-L5-A8NW-01	KIRP	5	TCGA-A4-8310-01	OV	2	TCGA-25-1316-01	SARC	5	TCGA-DX-A8BX-01	UCEC	4	TCGA-BG-A0LW-01
BLCA	2	TCGA-LT-A8JT-01	ESCA	4	TCGA-Q9-A6FW-01	KIRP	5	TCGA-A4-A5XZ-01	OV	2	TCGA-61-1733-01	SARC	5	TCGA-DX-A1L2-01	UCEC	4	TCGA-EY-A1GL-01
BLCA	2	TCGA-ZF-A9R5-01	ESCA	4	TCGA-L5-A43M-01	KIRP	5	TCGA-SX-A71V-01	OV	2	TCGA-24-2280-01	SARC	5	TCGA-DX-A6YS-01	UCEC	4	TCGA-BG-A0RY-01
BLCA	2	TCGA-CF-A9FM-01	ESCA	4	TCGA-L5-A43C-11	KIRP	5	TCGA-B9-A5W7-01	OV	2	TCGA-25-2398-01	SARC	5	TCGA-DX-A1L0-01	UCEC	4	TCGA-BG-A0M9-01
BLCA	2	TCGA-DK-A3IS-01	ESCA	4	TCGA-L5-A4OR-11	KIRP	5	TCGA-A4-8516-01	OV	2	TCGA-25-1628-01	SARC	5	TCGA-FX-A3NK-01	UCEC	4	TCGA-EY-A1GW-01
BLCA	2	TCGA-CF-A3MG-01	ESCA	4	TCGA-L5-A4OF-11	KIRP	5	TCGA-B9-4617-01	OV	2	TCGA-29-1698-01	SARC	5	TCGA-DX-A2J0-01	UCEC	4	TCGA-BG-A0MU-01
BLCA	2	TCGA-XF-A9SH-01	ESCA	4	TCGA-JY-A939-01	KIRP	5	TCGA-MH-A55W-01	OV	2	TCGA-24-1418-01	SARC	5	TCGA-DX-A8BV-01	UCEC	4	TCGA-D1-A1NS-01
BLCA	2	TCGA-H4-A2HO-01	ESCA	4	TCGA-L5-A4OJ-11	KIRP	5	TCGA-UN-AAZ9-01	OV	2	TCGA-13-1481-01	SARC	5	TCGA-DX-A1KW-01	UCEC	4	TCGA-AX-A06J-01
BLCA	2	TCGA-5N-A9KM-01	ESCA	4	TCGA-L5-A4OG-11	KIRP	5	TCGA-2Z-A9JG-01	OV	2	TCGA-24-1850-01	SARC	5	TCGA-DX-AB2F-01	UCEC	4	TCGA-D1-A176-01
BLCA	2	TCGA-CF-A1HR-01	ESCA	4	TCGA-L5-A4OM-11	KIRP	5	TCGA-GL-8500-01	OV	2	TCGA-24-1550-01	SARC	5	TCGA-3B-A9HL-01	UCEC	4	TCGA-B5-A11W-01
BLCA	2	TCGA-FD-A6TI-01	ESCA	4	TCGA-L5-A4OO-11	KIRP	5	TCGA-DW-7837-01	OV	2	TCGA-09-2054-01	SARC	5	TCGA-3B-A9HS-01	UCEC	4	TCGA-D1-A16O-01
BLCA	2	TCGA-BT-A2LA-11	ESCA	4	TCGA-IG-A3I8-11	KIRP	5	TCGA-B3-A6W5-01	OV	2	TCGA-61-2102-01	SARC	5	TCGA-DX-AB35-01	UCEC	4	TCGA-PG-A916-01
BLCA	2	TCGA-CF-A9FF-01	ESCA	4	TCGA-L5-A4OQ-11	KIRP	5	TCGA-B1-A657-01	OV	2	TCGA-09-0369-01	SARC	5	TCGA-DX-A3M1-01	UCEC	4	TCGA-D1-A0ZR-01
BLCA	2	TCGA-CF-A7I0-01	ESCA	5	TCGA-2H-A9GG-01	KIRP	5	TCGA-UZ-A9PK-01	OV	2	TCGA-13-0730-01	SARC	5	TCGA-X6-A8C6-01	UCEC	4	TCGA-EO-A22Y-01
BLCA	2	TCGA-CF-A9FL-01	ESCA	5	TCGA-2H-A9GL-01	KIRP	5	TCGA-A4-A4ZT-01	OV	2	TCGA-29-A5NZ-01	SARC	5	TCGA-K1-A6RU-01	UCEC	4	TCGA-B5-A0K1-01
BLCA	2	TCGA-ZF-A9R7-01	ESCA	5	TCGA-L5-A8NG-01	KIRP	5	TCGA-GL-A9DC-01	OV	2	TCGA-24-1424-01	SARC	5	TCGA-FX-A2QS-01	UCEC	4	TCGA-BG-A0W1-01
BLCA	3	TCGA-GV-A3JV-01	ESCA	5	TCGA-L5-A4OF-01	KIRP	5	TCGA-AL-3471-01	OV	2	TCGA-61-1741-01	SARC	5	TCGA-DX-A6YT-01	UCEC	4	TCGA-AP-A1DP-01
BLCA	3	TCGA-E7-A97Q-01	ESCA	5	TCGA-R6-A6KZ-01	KIRP	5	TCGA-A4-7996-01	OV	2	TCGA-25-1323-01	SARC	5	TCGA-MB-A8JK-01	UCEC	4	TCGA-EY-A549-01
BLCA	3	TCGA-FD-A43N-01	ESCA	5	TCGA-L5-A4OS-01	KIRP	5	TCGA-B3-4103-01	OV	2	TCGA-23-1114-01	SARC	5	TCGA-DX-A6YV-01	UCEC	4	TCGA-B5-A3F9-01
BLCA	3	TCGA-XF-A8HH-01	ESCA	5	TCGA-L5-A8NN-01	KIRP	5	TCGA-Y8-A897-01	OV	2	TCGA-13-1505-01	SARC	5	TCGA-LI-A9QH-01	UCEC	4	TCGA-BG-A0M2-01
BLCA	3	TCGA-XF-AAMY-01	ESCA	5	TCGA-R6-A8WG-01	KIRP	5	TCGA-BQ-7062-01	OV	2	TCGA-24-2295-01	SARC	5	TCGA-IE-A6BZ-01	UCEC	4	TCGA-EY-A548-01
BLCA	3	TCGA-GD-A2C5-01	ESCA	5	TCGA-L5-A8NI-01	KIRP	5	TCGA-A4-7583-01	OV	2	TCGA-13-A5FT-01	SARC	5	TCGA-DX-A6YU-01	UCEC	4	TCGA-5S-A9Q8-01
BLCA	3	TCGA-E7-A6MD-01	ESCA	5	TCGA-JY-A938-01	KIRP	5	TCGA-UZ-A9PS-01	OV	2	TCGA-23-1809-01	SARC	5	TCGA-DX-AB2T-01	UCEC	4	TCGA-A5-A0VQ-01
BLCA	3	TCGA-FD-A6TA-01	ESCA	5	TCGA-2H-A9GR-01	KIRP	5	TCGA-BQ-7051-01	OV	2	TCGA-59-A5PD-01	SARC	5	TCGA-DX-A8BG-01	UCEC	4	TCGA-AX-A064-01
BLCA	3	TCGA-BL-A0C8-01	ESCA	5	TCGA-IC-A6RE-01	KIRP	5	TCGA-A4-7584-01	OV	2	TCGA-59-2363-01	SARC	5	TCGA-DX-A1L1-01	UCEC	4	TCGA-BS-A0WQ-01
BLCA	3	TCGA-UY-A9PF-01	ESCA	5	TCGA-JY-A93C-01	KIRP	5	TCGA-GL-6846-01	OV	2	TCGA-61-1900-01	SARC	5	TCGA-DX-A23Y-01	UCEC	4	TCGA-BG-A0M0-01
BLCA	3	TCGA-FD-A5C0-01	ESCA	5	TCGA-X8-AAAR-01	KIRP	5	TCGA-B9-7268-01	OV	2	TCGA-36-1577-01	SARC	5	TCGA-IE-A4EJ-01	UCEC	4	TCGA-D1-A17S-01
BLCA	3	TCGA-BL-A13J-01	ESCA	5	TCGA-L5-A893-01	KIRP	5	TCGA-DZ-6133-01	OV	2	TCGA-24-1567-01	SARC	5	TCGA-DX-A6YR-01	UCEC	4	TCGA-AX-A1CK-01
BLCA	3	TCGA-ZF-A9R3-01	ESCA	5	TCGA-S8-A6BV-01	KIRP	5	TCGA-B9-5155-01	OV	2	TCGA-24-2020-01	SARC	5	TCGA-DX-A6Z0-01	UCEC	4	TCGA-AX-A1CI-01
BLCA	3	TCGA-E7-A8O7-01	ESCA	5	TCGA-R6-A6Y2-01	KIRP	5	TCGA-HE-7129-01	OV	2	TCGA-24-2027-01	SARC	5	TCGA-DX-A1KX-01	UCEC	4	TCGA-B5-A11Q-01
BLCA	3	TCGA-G2-A2EK-01	ESCA	5	TCGA-L5-A43C-01	KIRP	5	TCGA-A4-8515-01	OV	2	TCGA-29-1762-01	SARC	5	TCGA-DX-A8BT-01	UCEC	4	TCGA-A5-A0GV-01
BLCA	3	TCGA-E7-A6MF-01	ESCA	5	TCGA-L5-A4OU-01	KIRP	5	TCGA-A4-8630-01	OV	2	TCGA-57-1992-01	SARC	6	TCGA-DX-AB2O-01	UCEC	4	TCGA-DI-A1BY-01
BLCA	3	TCGA-K4-A3WV-11	ESCA	5	TCGA-2H-A9GK-01	KIRP	5	TCGA-HE-A5NH-01	OV	2	TCGA-29-1702-01	SARC	6	TCGA-FX-A3TO-01	UCEC	4	TCGA-AX-A1CJ-01
BLCA	3	TCGA-GD-A3OP-01	ESCA	5	TCGA-L5-A4OQ-01	KIRP	5	TCGA-G7-6797-01	OV	2	TCGA-36-2547-01	SARC	6	TCGA-DX-AATS-01	UCEC	4	TCGA-D1-A161-01
BLCA	3	TCGA-ZF-A9R1-01	ESCA	5	TCGA-ZR-A9CJ-01	KIRP	5	TCGA-EV-5902-01	OV	2	TCGA-09-1669-01	SARC	6	TCGA-IW-A3M5-01	UCEC	4	TCGA-D1-A1O5-01
BLCA	3	TCGA-GU-A42R-01	ESCA	6	TCGA-L5-A88Y-01	KIRP	5	TCGA-B9-A5W9-01	OV	2	TCGA-29-1691-01	SARC	6	TCGA-JV-A5VF-01	UCEC	4	TCGA-AX-A3FX-01
BLCA	3	TCGA-2F-A9KR-01	ESCA	6	TCGA-L5-A4OG-01	KIRP	5	TCGA-UZ-A9PV-01	OV	2	TCGA-23-2645-01	SARC	6	TCGA-KF-A41W-01	UCEC	4	TCGA-A5-A0GE-01
BLCA	3	TCGA-XF-A8HI-01	ESCA	6	TCGA-2H-A9GM-01	KIRP	5	TCGA-SX-A7SQ-01	OV	2	TCGA-25-1627-01	SARC	6	TCGA-SI-A71O-06	UCEC	4	TCGA-AP-A0LV-01
BLCA	3	TCGA-E7-A677-01	ESCA	6	TCGA-L5-A4OW-01	KIRP	6	TCGA-O9-A75Z-01	OV	2	TCGA-61-2111-01	SARC	6	TCGA-QC-AA9N-01	UCEC	4	TCGA-A5-A0GM-01
BLCA	3	TCGA-DK-AA6X-01	ESCA	6	TCGA-L5-A8NR-01	KIRP	6	TCGA-HE-A5NJ-01	OV	2	TCGA-24-1474-01	SARC	6	TCGA-KD-A5QS-01	UCEC	4	TCGA-BG-A0MA-01
BLCA	3	TCGA-ZF-A9RL-01	ESCA	6	TCGA-2H-A9GH-01	KIRP	6	TCGA-Y8-A8S0-01	OV	2	TCGA-24-1558-01	SARC	6	TCGA-X6-A8C2-01	UCEC	4	TCGA-B5-A11V-01
BLCA	3	TCGA-2F-A9KP-01	ESCA	6	TCGA-R6-A6DQ-01	KIRP	6	TCGA-A4-8311-01	OV	2	TCGA-24-1548-01	SARC	6	TCGA-SI-A71O-01	UCEC	4	TCGA-B5-A3FD-01
BLCA	3	TCGA-FJ-A3ZE-01	ESCA	6	TCGA-R6-A8W5-01	KIRP	6	TCGA-UZ-A9PU-01	OV	2	TCGA-29-1697-01	SARC	6	TCGA-N1-A6IA-01	UCEC	4	TCGA-EY-A1GQ-01
BLCA	3	TCGA-DK-AA6P-01	ESCA	6	TCGA-2H-A9GN-01	KIRP	6	TCGA-2Z-A9JS-01	OV	2	TCGA-24-1469-01	SARC	6	TCGA-SG-A6Z4-01	UCEC	5	TCGA-DI-A1C3-01
BLCA	3	TCGA-GV-A3QK-01	ESCA	6	TCGA-R6-A6L4-01	KIRP	6	TCGA-DW-7836-01	OV	2	TCGA-61-1743-01	SARC	6	TCGA-WK-A8Y0-01	UCEC	5	TCGA-D1-A16Q-01
BLCA	3	TCGA-DK-A6B6-01	ESCA	6	TCGA-V5-A7RB-01	KIRP	6	TCGA-Y8-A894-01	OV	2	TCGA-25-2400-01	SARC	6	TCGA-DX-A8BM-01	UCEC	5	TCGA-AP-A0LL-01
BLCA	3	TCGA-ZF-A9R4-01	ESCA	6	TCGA-L5-A4OH-01	KIRP	6	TCGA-UZ-A9PJ-01	OV	2	TCGA-24-1419-01	SARC	6	TCGA-VT-A80G-01	UCEC	5	TCGA-A5-A0GJ-01
BLCA	3	TCGA-4Z-AA7S-01	ESCA	6	TCGA-2H-A9GF-01	KIRP	6	TCGA-UZ-A9PR-01	OV	2	TCGA-25-1312-01	SARC	6	TCGA-SI-AA8B-01	UCEC	5	TCGA-SJ-A6ZJ-01
BLCA	3	TCGA-2F-A9KQ-01	ESCA	6	TCGA-JY-A6FH-01	KIRP	6	TCGA-AL-3467-01	OV	2	TCGA-25-1321-01	SARC	6	TCGA-DX-AB2P-01	UCEC	5	TCGA-A5-A0R9-01
BLCA	3	TCGA-CF-A47X-01	ESCA	6	TCGA-L5-A8NE-01	KIRP	6	TCGA-DW-7839-01	OV	2	TCGA-24-1560-01	SARC	6	TCGA-DX-A48K-01	UCEC	5	TCGA-A5-A0GI-01
BLCA	3	TCGA-E7-A5KF-01	ESCA	6	TCGA-L5-A43E-01	KIRP	6	TCGA-DW-7842-01	OV	2	TCGA-09-1673-01	SARC	6	TCGA-DX-AB36-01	UCEC	5	TCGA-BS-A0V7-01
BLCA	3	TCGA-XF-A8HG-01	ESCA	6	TCGA-R6-A8W8-01	KIRP	6	TCGA-SX-A71S-01	OV	2	TCGA-13-0913-01	SARC	6	TCGA-LI-A67I-01	UCEC	5	TCGA-BS-A0TG-01
BLCA	3	TCGA-FD-A62O-01	ESCA	6	TCGA-L5-A8NH-01	KIRP	6	TCGA-DZ-6135-01	OV	2	TCGA-24-1844-01	SARC	6	TCGA-DX-A6YX-01	UCEC	5	TCGA-BS-A0VI-01
BLCA	3	TCGA-ZF-A9R2-01	ESCA	6	TCGA-L5-A43I-01	KIRP	6	TCGA-EV-5901-01	OV	2	TCGA-13-0799-01	SARC	6	TCGA-DX-A7EF-01	UCEC	5	TCGA-A5-A0GR-01
BLCA	3	TCGA-DK-AA77-01	ESCA	6	TCGA-L5-A4OX-01	KIRP	6	TCGA-GL-7773-01	OV	2	TCGA-3P-A9WA-01	SARC	6	TCGA-X6-A8C4-01	UCEC	5	TCGA-A5-A0R8-01
BLCA	3	TCGA-4Z-AA7O-01	ESCA	6	TCGA-M9-A5M8-01	KIRP	6	TCGA-IZ-8196-01	OV	2	TCGA-VG-A8LO-01	SARC	6	TCGA-3R-A8YX-01	UCEC	5	TCGA-AP-A0LP-01
BLCA	3	TCGA-4Z-AA7Y-01	ESCA	6	TCGA-V5-AASX-01	KIRP	6	TCGA-A4-7734-01	OV	2	TCGA-13-0899-01	SARC	6	TCGA-DX-AB2E-01	UCEC	5	TCGA-D1-A17T-01
BLCA	3	TCGA-DK-A1AA-01	ESCA	6	TCGA-L7-A6VZ-01	KIRP	6	TCGA-G7-A8LE-01	OV	2	TCGA-57-1583-01	SARC	6	TCGA-DX-A6B8-01	UCEC	5	TCGA-QF-A5YS-01
BLCA	3	TCGA-GC-A3BM-01	ESCA	6	TCGA-L5-A4OR-01	KIRP	6	TCGA-G7-A8LD-01	OV	2	TCGA-57-1582-01	SARC	6	TCGA-DX-A8BS-01	UCEC	5	TCGA-B5-A11G-01
BLCA	3	TCGA-XF-AAMQ-01	ESCA	6	TCGA-L5-A8NF-01	KIRP	6	TCGA-UZ-A9PN-01	OV	2	TCGA-24-2297-01	SARC	6	TCGA-DX-A8BJ-01	UCEC	5	TCGA-BS-A0TI-01
BLCA	3	TCGA-ZF-A9RE-01	ESCA	6	TCGA-2H-A9GJ-01	KIRP	6	TCGA-B9-4116-01	OV	2	TCGA-23-1109-01	SARC	6	TCGA-K1-A6RV-01	UCEC	5	TCGA-BS-A0UT-01
BLCA	3	TCGA-E5-A2PC-01	ESCA	6	TCGA-L5-A4OP-01	KIRP	6	TCGA-P4-A5E7-01	OV	2	TCGA-24-1552-01	SARC	6	TCGA-QQ-A8VF-01	UCEC	5	TCGA-BS-A0T9-01
BLCA	3	TCGA-XF-A9SV-01	ESCA	6	TCGA-L5-A4ON-01	KIRP	6	TCGA-V9-A7HT-01	OV	2	TCGA-24-2019-01	SARC	6	TCGA-DX-A6YQ-01	UCEC	5	TCGA-AP-A0LD-01
BLCA	3	TCGA-C4-A0F6-01	ESCA	7	TCGA-2H-A9GO-01	KIRP	6	TCGA-Y8-A896-01	OV	2	TCGA-13-0916-01	SARC	6	TCGA-VT-A80J-01	UCEC	5	TCGA-DI-A2QY-01
BLCA	3	TCGA-BT-A3PH-01	ESCA	7	TCGA-IG-A4QS-01	KIRP	6	TCGA-G7-7502-01	OV	2	TCGA-13-1497-01	SARC	6	TCGA-X6-A8C3-01	UCEC	5	TCGA-AX-A3G4-01
BLCA	3	TCGA-HQ-A2OF-01	ESCA	7	TCGA-2H-A9GI-01	KIRP	6	TCGA-DW-7834-01	OV	2	TCGA-20-1685-01	SARC	6	TCGA-DX-AB2Z-01	UCEC	5	TCGA-QS-A8F1-01
BLCA	4	TCGA-GC-A3RD-01	ESCA	7	TCGA-R6-A6XQ-01	KIRP	6	TCGA-B3-3925-01	OV	2	TCGA-24-1549-01	SARC	6	TCGA-DX-AB2Q-01	UCEC	5	TCGA-FI-A2EY-01
BLCA	4	TCGA-XF-AAMX-01	ESCA	7	TCGA-VR-AA4D-01	KIRP	6	TCGA-5P-A9KA-01	OV	2	TCGA-04-1525-01	SARC	6	TCGA-QQ-A5VC-01	UCEC	5	TCGA-D1-A16S-01
BLCA	4	TCGA-XF-AAMZ-01	ESCA	7	TCGA-R6-A8WC-01	KIRP	6	TCGA-IA-A83W-01	OV	2	TCGA-13-1506-01	SARC	6	TCGA-X6-A7WC-01	UCEC	5	TCGA-AX-A1CA-01
BLCA	4	TCGA-DK-A6AV-01	ESCA	7	TCGA-V5-AASW-01	KIRP	6	TCGA-MH-A856-01	OV	2	TCGA-23-1122-01	SARC	7	TCGA-VT-A80J-02	UCEC	5	TCGA-B5-A5OD-01
BLCA	4	TCGA-FD-A5BV-01	ESCA	7	TCGA-R6-A6XG-01	KIRP	6	TCGA-2Z-A9JL-01	OV	2	TCGA-57-1993-01	SARC	7	TCGA-UE-A6QU-01	UCEC	5	TCGA-A5-A0R6-01
BLCA	4	TCGA-2F-A9KT-01	ESCA	7	TCGA-V5-A7RE-01	KIRP	6	TCGA-G7-A4TM-01	OV	2	TCGA-25-2396-01	SARC	7	TCGA-QC-A6FX-01	UCEC	5	TCGA-D1-A16I-01
BLCA	4	TCGA-DK-AA6L-01	ESCA	7	TCGA-L5-A88V-01	KIRP	6	TCGA-Y8-A8RY-01	OV	2	TCGA-20-1683-01	SARC	7	TCGA-3B-A9HT-01	UCEC	5	TCGA-D1-A16Y-01
BLCA	4	TCGA-HQ-A2OE-01	ESCA	7	TCGA-L5-A8NJ-01	KIRP	6	TCGA-A4-7732-01	OV	2	TCGA-29-1703-01	SARC	7	TCGA-DX-A8BP-01	UCEC	5	TCGA-D1-A17B-01
BLCA	4	TCGA-4Z-AA80-01	ESCA	7	TCGA-JY-A6F8-01	KIRP	6	TCGA-DW-5561-01	OV	2	TCGA-25-1319-01	SARC	7	TCGA-QQ-A5VB-01	UCEC	5	TCGA-D1-A16X-01
BLCA	4	TCGA-ZF-AA4T-01	ESCA	7	TCGA-L5-A4OJ-01	KIRP	6	TCGA-SX-A7SU-01	OV	2	TCGA-09-1659-01	SARC	7	TCGA-MB-A5Y8-01	UCEC	5	TCGA-D1-A17D-01
BLCA	4	TCGA-E5-A4TZ-01	ESCA	7	TCGA-RE-A7BO-01	KIRP	6	TCGA-AL-3472-01	OV	2	TCGA-23-2077-01	SARC	7	TCGA-HB-A2OT-01	UCEC	5	TCGA-D1-A174-01
BLCA	4	TCGA-BT-A20N-01	ESCA	7	TCGA-VR-A8EQ-01	KIRP	6	TCGA-B9-4113-01	OV	2	TCGA-42-2591-01	SARC	7	TCGA-WK-A8XO-01	UCEC	5	TCGA-D1-A169-01
BLCA	4	TCGA-4Z-AA87-01	ESCA	7	TCGA-L5-A4OE-01	KIRP	6	TCGA-B9-A8YH-01	OV	2	TCGA-61-2096-01	SARC	7	TCGA-DX-A7ET-01	UCEC	5	TCGA-D1-A17R-01
BLCA	4	TCGA-XF-AAML-01	ESCA	7	TCGA-L5-A4OI-01	KIRP	6	TCGA-SX-A7SR-01	OV	2	TCGA-61-1728-01	SARC	7	TCGA-X6-A7W8-01	UCEC	5	TCGA-BG-A187-01
BLCA	4	TCGA-GC-A4ZW-01	ESCA	7	TCGA-L5-A8NM-01	KIRP	6	TCGA-SX-A71U-01	OV	2	TCGA-61-1916-01	SARC	7	TCGA-DX-AB2W-01	UCEC	5	TCGA-AP-A0LN-01
BLCA	4	TCGA-GC-A3RB-01	ESCA	7	TCGA-L5-A891-01	KIRP	6	TCGA-UZ-A9PX-01	OV	2	TCGA-59-2350-01	SARC	7	TCGA-SG-A849-01	UCEC	5	TCGA-D1-A16R-01
BLCA	4	TCGA-DK-A1A6-01	ESCA	7	TCGA-R6-A6DN-01	KIRP	6	TCGA-AT-A5NU-01	OV	2	TCGA-23-1029-01	SARC	7	TCGA-DX-A8BH-01	UCEC	5	TCGA-BK-A0CB-01
BLCA	4	TCGA-XF-A9ST-01	ESCA	7	TCGA-JY-A6FB-01	KIRP	6	TCGA-UZ-A9PP-01	OV	2	TCGA-24-1603-01	SARC	7	TCGA-DX-A8BQ-01	UCEC	5	TCGA-AP-A0LJ-01
BLCA	4	TCGA-E7-A4IJ-01	ESCA	7	TCGA-R6-A6L6-01	KIRP	6	TCGA-SX-A71W-01	OV	2	TCGA-61-1995-01	SARC	7	TCGA-DX-AB2X-01	UCEC	5	TCGA-BG-A0MC-01
BLCA	4	TCGA-GV-A3QF-01	ESCA	7	TCGA-R6-A6Y0-01	KIRP	6	TCGA-GL-A59R-01	OV	2	TCGA-09-1670-01	SARC	7	TCGA-Z4-AAPG-01	UCEC	5	TCGA-BG-A18A-01
BLCA	4	TCGA-GV-A40G-01	GBM	1	TCGA-06-0240-01	KIRP	7	TCGA-F9-A7Q0-01	OV	2	TCGA-23-1123-01	SARC	7	TCGA-QC-A7B5-01	UCEC	5	TCGA-D1-A17C-01
BLCA	4	TCGA-XF-A8HC-01	GBM	1	TCGA-06-0165-01	KIRP	7	TCGA-DW-7841-01	OV	2	TCGA-31-1955-01	SARC	7	TCGA-IS-A3K7-01	UCEC	5	TCGA-A5-A0GX-01
BLCA	4	TCGA-MV-A51V-01	GBM	1	TCGA-06-0167-01	KIRP	7	TCGA-HE-A5NL-01	OV	2	TCGA-29-1783-01	SARC	7	TCGA-DX-A8BZ-01	UCEC	5	TCGA-D1-A17N-01
BLCA	4	TCGA-DK-A6B1-01	GBM	1	TCGA-06-0673-11	KIRP	7	TCGA-A4-A7UZ-01	OV	2	TCGA-29-1778-01	SARC	7	TCGA-MB-A5Y9-01	UCEC	5	TCGA-D1-A17L-01
BLCA	4	TCGA-GU-A42P-01	GBM	1	TCGA-06-0676-11	KIRP	7	TCGA-SX-A7SN-01	OV	2	TCGA-57-1994-01	SARC	7	TCGA-DX-A3M2-01	UCEC	5	TCGA-B5-A0K6-01
BLCA	4	TCGA-ZF-AA4X-01	GBM	1	TCGA-08-0626-11	KIRP	7	TCGA-4A-A93W-01	OV	2	TCGA-61-1917-01	SARC	7	TCGA-DX-A3LU-01	UCEC	5	TCGA-BS-A0UJ-01
BLCA	4	TCGA-FD-A6TE-01	GBM	1	TCGA-08-0627-11	KIRP	7	TCGA-P4-AAVL-01	OV	2	TCGA-29-1761-01	SARC	7	TCGA-3B-A9HO-01	UCEC	5	TCGA-QS-A5YQ-01
BLCA	4	TCGA-CU-A3QU-01	GBM	1	TCGA-08-0623-11	KIRP	7	TCGA-J7-A8I2-01	OV	2	TCGA-24-1843-01	SARC	7	TCGA-DX-A2J1-01	UCEC	5	TCGA-QS-A5YR-01
BLCA	4	TCGA-BT-A42C-01	GBM	1	TCGA-08-0625-11	KIRP	7	TCGA-G7-A8LC-01	OV	2	TCGA-13-2060-01	SARC	7	TCGA-DX-AB37-01	UCEC	5	TCGA-BS-A0TD-01
BLCA	4	TCGA-G2-AA3D-01	GBM	1	TCGA-06-0160-01	KIRP	7	TCGA-B1-A654-01	OV	2	TCGA-61-1722-01	SARC	7	TCGA-QQ-A5V9-01	UCEC	5	TCGA-AX-A05W-01
BLCA	4	TCGA-GV-A3JW-01	GBM	2	TCGA-06-0680-11	KIRP	7	TCGA-2Z-A9JE-01	OV	2	TCGA-36-2551-01	SARC	7	TCGA-QQ-A5V2-01	UCEC	5	TCGA-BG-A0M7-01
BLCA	4	TCGA-DK-A1AD-01	GBM	2	TCGA-06-0675-11	KIRP	7	TCGA-A4-A6HP-01	OV	2	TCGA-24-1920-01	SARC	7	TCGA-RN-AAAQ-01	UCEC	5	TCGA-A5-A0G9-01
BLCA	4	TCGA-4Z-AA7M-01	GBM	2	TCGA-06-0678-11	KIRP	7	TCGA-IZ-A6M9-01	OV	2	TCGA-24-2030-01	SARC	7	TCGA-DX-A8BN-01	UCEC	5	TCGA-BS-A0TC-01
BLCA	4	TCGA-H4-A2HQ-01	GBM	2	TCGA-06-0681-11	KIRP	7	TCGA-B1-A47M-01	OV	2	TCGA-30-1866-01	SARC	7	TCGA-DX-A8BR-01	UCEC	5	TCGA-DF-A2KZ-01
BLCA	4	TCGA-KQ-A41Q-01	GBM	2	TCGA-06-0142-01	KIRP	7	TCGA-G7-6795-01	OV	2	TCGA-29-2429-01	SARC	7	TCGA-DX-A8BK-01	UCEC	5	TCGA-D1-A17H-01
BLCA	4	TCGA-E7-A5KE-01	GBM	2	TCGA-14-1458-01	KIRP	7	TCGA-DW-7840-01	OV	2	TCGA-23-1119-01	SARC	7	TCGA-DX-A8BL-01	UCEC	5	TCGA-BG-A0M4-01
BLCA	4	TCGA-DK-AA6U-01	GBM	2	TCGA-19-1788-01	KIRP	7	TCGA-2Z-A9JR-01	OV	2	TCGA-13-1819-01	SARC	7	TCGA-VT-AB3D-01	UCEC	5	TCGA-B5-A0K4-01
BLCA	4	TCGA-FJ-A3ZF-01	GBM	2	TCGA-26-1442-01	KIRP	7	TCGA-KV-A6GE-01	OV	2	TCGA-24-1852-02	SARC	7	TCGA-DX-AB32-01	UCEC	5	TCGA-D1-A168-01
BLCA	4	TCGA-G2-AA3F-01	GBM	2	TCGA-06-AABW-11	KIRP	7	TCGA-MH-A55Z-01	OV	2	TCGA-13-0764-01	SARC	7	TCGA-DX-A8BO-01	UCEC	5	TCGA-BS-A0V4-01
BLCA	4	TCGA-G2-A3VY-01	GBM	2	TCGA-28-2510-01	KIRP	7	TCGA-5P-A9JY-01	OV	2	TCGA-13-2061-01	SARC	7	TCGA-DX-A3LT-01	UCEC	6	TCGA-EY-A210-01
BLCA	4	TCGA-ZF-A9RM-01	GBM	2	TCGA-19-0957-02	KIRP	7	TCGA-5P-A9KF-01	OV	2	TCGA-31-1950-01	SKCM	1	TCGA-D9-A6E9-06	UCEC	6	TCGA-AP-A05D-01
BLCA	4	TCGA-DK-AA76-01	GBM	2	TCGA-28-1756-01	KIRP	7	TCGA-A4-A5DU-01	OV	2	TCGA-42-2593-01	SKCM	1	TCGA-YG-AA3N-01	UCEC	6	TCGA-D1-A16N-01
BLCA	4	TCGA-GV-A3QH-01	GBM	2	TCGA-14-1456-01	KIRP	7	TCGA-SX-A7SL-01	OV	2	TCGA-04-1369-01	SKCM	1	TCGA-D3-A2JD-06	UCEC	6	TCGA-AX-A05Y-01
BLCA	4	TCGA-E7-A85H-01	GBM	2	TCGA-16-1460-01	KIRP	7	TCGA-UZ-A9PL-01	OV	2	TCGA-13-0910-01	SKCM	1	TCGA-FS-A1ZQ-06	UCEC	6	TCGA-B5-A0K3-01
BLCA	4	TCGA-K4-A6MB-01	GBM	2	TCGA-06-6701-01	KIRP	7	TCGA-2Z-A9J7-01	OV	2	TCGA-04-1644-01	SKCM	1	TCGA-EE-A29X-06	UCEC	6	TCGA-DI-A0WH-01
BLCA	4	TCGA-BT-A20W-01	GBM	2	TCGA-08-0516-01	KIRP	7	TCGA-2Z-A9J3-01	OV	2	TCGA-13-0724-01	SKCM	1	TCGA-D3-A2J6-06	UCEC	6	TCGA-FI-A2EW-01
BLCA	4	TCGA-FD-A3SJ-01	GBM	3	TCGA-02-0258-01	KIRP	7	TCGA-5P-A9K4-01	OV	2	TCGA-04-1342-01	SKCM	1	TCGA-EE-A183-06	UCEC	6	TCGA-AX-A0IW-01
BLCA	4	TCGA-GV-A3JZ-01	GBM	3	TCGA-02-0432-01	KIRP	7	TCGA-G7-A8LB-01	OV	2	TCGA-13-0791-02	SKCM	1	TCGA-QB-A6FS-06	UCEC	6	TCGA-AP-A052-01
BLCA	4	TCGA-DK-A1AC-01	GBM	3	TCGA-02-0080-01	KIRP	7	TCGA-5P-A9K2-01	OV	2	TCGA-04-1530-01	SKCM	1	TCGA-DA-A1I0-06	UCEC	6	TCGA-AP-A05H-01
BLCA	4	TCGA-LT-A5Z6-01	GBM	3	TCGA-12-0818-01	KIRP	7	TCGA-UZ-A9Q0-01	OV	2	TCGA-04-1343-01	SKCM	1	TCGA-BF-A5EO-01	UCEC	6	TCGA-AP-A05A-01
BLCA	4	TCGA-E7-A6ME-01	GBM	3	TCGA-16-0849-01	KIRP	7	TCGA-Y8-A895-01	OV	2	TCGA-04-1353-01	SKCM	1	TCGA-XV-AAZY-01	UCEC	6	TCGA-AP-A05J-01
BLCA	4	TCGA-FD-A43P-01	GBM	3	TCGA-08-0351-01	KIRP	7	TCGA-HE-A5NI-01	OV	2	TCGA-13-1499-01	SKCM	1	TCGA-Z2-AA3V-06	UCEC	6	TCGA-AX-A1C7-01
BLCA	4	TCGA-DK-A3IV-01	GBM	3	TCGA-02-0087-01	KIRP	7	TCGA-SX-A7SS-01	OV	2	TCGA-30-1867-01	SKCM	1	TCGA-EE-A182-06	UCEC	6	TCGA-FI-A3PV-01
BLCA	4	TCGA-GV-A3JX-01	GBM	3	TCGA-02-0084-01	KIRP	7	TCGA-B1-A47N-01	OV	2	TCGA-04-1332-01	SKCM	1	TCGA-D3-A2JK-06	UCEC	6	TCGA-AX-A0IU-01
BLCA	4	TCGA-CU-A5W6-01	GBM	3	TCGA-06-0221-01	KIRP	7	TCGA-SX-A71R-01	OV	2	TCGA-13-1408-01	SKCM	1	TCGA-EB-A5SF-01	UCEC	6	TCGA-EO-A1Y8-01
BLCA	4	TCGA-DK-A6B5-01	GBM	3	TCGA-02-0058-01	KIRP	7	TCGA-UZ-A9PZ-01	OV	2	TCGA-23-2647-01	SKCM	1	TCGA-FR-A3YO-06	UCEC	6	TCGA-D1-A3DH-01
BLCA	4	TCGA-FD-A6TC-01	GBM	3	TCGA-32-4208-01	KIRP	7	TCGA-DW-5560-01	OV	2	TCGA-13-1509-01	SKCM	1	TCGA-D3-A8GI-06	UCEC	6	TCGA-AP-A3K1-01
BLCA	4	TCGA-UY-A78K-01	GBM	3	TCGA-16-0848-01	KIRP	8	TCGA-2Z-A9JQ-01	OV	2	TCGA-29-1766-01	SKCM	1	TCGA-EB-A3Y7-01	UCEC	6	TCGA-B5-A5OE-01
BLCA	4	TCGA-FD-A3SS-01	GBM	3	TCGA-06-0195-01	KIRP	8	TCGA-F9-A7VF-01	OV	2	TCGA-61-2612-01	SKCM	1	TCGA-FW-A3TU-06	UCEC	6	TCGA-EY-A1GO-01
BLCA	4	TCGA-4Z-AA84-01	GBM	3	TCGA-08-0359-01	KIRP	8	TCGA-MH-A562-01	OV	2	TCGA-25-1320-01	SKCM	1	TCGA-WE-AAA4-06	UCEC	6	TCGA-A5-A1OG-01
BLCA	4	TCGA-4Z-AA7R-01	GBM	3	TCGA-06-0216-01	KIRP	8	TCGA-MH-A854-01	OV	2	TCGA-29-1695-01	SKCM	1	TCGA-ER-A19O-06	UCEC	6	TCGA-EO-A1Y5-01
BLCA	4	TCGA-K4-A3WV-01	GBM	3	TCGA-02-0439-01	KIRP	8	TCGA-2Z-A9J1-01	OV	3	TCGA-24-0982-01	SKCM	1	TCGA-DA-A3F2-06	UCEC	6	TCGA-BG-A18C-01
BLCA	4	TCGA-UY-A78N-01	GBM	3	TCGA-06-6700-01	KIRP	8	TCGA-B9-A44B-01	OV	3	TCGA-23-1030-01	SKCM	1	TCGA-BF-A3DL-01	UCEC	6	TCGA-D1-A1O0-01
BLCA	4	TCGA-XF-AAMG-01	GBM	4	TCGA-27-1836-01	KIRP	8	TCGA-P4-A5E6-01	OV	3	TCGA-13-0762-01	SKCM	1	TCGA-BF-A5ER-01	UCEC	6	TCGA-AP-A0L9-01
BLCA	4	TCGA-C4-A0EZ-01	GBM	4	TCGA-16-0846-01	KIRP	8	TCGA-GL-A59T-01	OV	3	TCGA-09-2053-01	SKCM	1	TCGA-DA-A1IA-06	UCEC	6	TCGA-AJ-A3BF-01
BLCA	4	TCGA-DK-AA6W-01	GBM	4	TCGA-19-1387-01	KIRP	8	TCGA-KV-A74V-01	OV	3	TCGA-24-1105-01	SKCM	1	TCGA-GN-A8LL-06	UCEC	6	TCGA-2E-A9G8-01
BLCA	4	TCGA-BT-A2LA-01	GBM	4	TCGA-14-1401-01	KIRP	8	TCGA-PJ-A5Z9-01	OV	3	TCGA-24-1464-01	SKCM	1	TCGA-WE-A8ZN-06	UCEC	6	TCGA-EO-A2CH-01
BLCA	4	TCGA-GV-A3QI-01	GBM	4	TCGA-19-0963-01	KIRP	8	TCGA-2Z-A9J6-01	OV	3	TCGA-04-1346-01	SKCM	1	TCGA-EB-A4OZ-01	UCEC	6	TCGA-AX-A2H7-01
BLCA	4	TCGA-DK-A3X2-01	GBM	4	TCGA-27-2518-01	KIRP	8	TCGA-IA-A83T-01	OV	3	TCGA-23-1022-01	SKCM	1	TCGA-ER-A2NB-01	UCEC	6	TCGA-DI-A2QU-01
BLCA	4	TCGA-G2-A2EL-01	GBM	4	TCGA-06-6391-01	KIRP	8	TCGA-G7-6796-01	OV	3	TCGA-23-1031-01	SKCM	1	TCGA-D3-A5GO-06	UCEC	6	TCGA-EY-A1GR-01
BLCA	5	TCGA-GD-A3OS-01	GBM	4	TCGA-74-6584-01	KIRP	8	TCGA-2Z-A9J5-01	OV	3	TCGA-13-1489-01	SKCM	1	TCGA-IH-A3EA-01	UCEC	6	TCGA-D1-A17K-01
BLCA	5	TCGA-DK-AA6S-01	GBM	4	TCGA-26-6174-01	KIRP	8	TCGA-Y8-A898-01	OV	3	TCGA-13-1487-01	SKCM	1	TCGA-FR-A8YD-06	UCEC	6	TCGA-BS-A0U9-01
BLCA	5	TCGA-FD-A6TB-01	GBM	4	TCGA-06-5411-01	KIRP	8	TCGA-IZ-A6M8-01	OV	3	TCGA-04-1360-01	SKCM	1	TCGA-EB-A5KH-06	UCEC	6	TCGA-DI-A1NO-01
BLCA	5	TCGA-XF-AAMT-01	GBM	4	TCGA-06-6389-01	KIRP	8	TCGA-2Z-A9JT-01	OV	3	TCGA-04-1356-01	SKCM	1	TCGA-EB-A5SH-06	UCEC	6	TCGA-D1-A3DG-01
BLCA	5	TCGA-XF-A9SI-01	GBM	4	TCGA-15-1444-01	KIRP	8	TCGA-5P-A9JW-01	OV	3	TCGA-13-0906-01	SKCM	1	TCGA-ER-A194-01	UCEC	6	TCGA-AX-A3G6-01
BLCA	5	TCGA-DK-A3WY-01	GBM	4	TCGA-06-1805-01	KIRP	8	TCGA-5P-A9KE-01	OV	3	TCGA-13-1492-01	SKCM	1	TCGA-XV-AB01-06	UCEC	6	TCGA-AX-A3FV-01
BLCA	5	TCGA-XF-AAME-01	GBM	4	TCGA-02-0047-01	KIRP	8	TCGA-2Z-A9JP-01	OV	3	TCGA-04-1341-01	SKCM	1	TCGA-EB-A4OY-01	UCEC	6	TCGA-EY-A1GS-01
BLCA	5	TCGA-DK-A3IU-01	GBM	4	TCGA-19-1388-01	KIRP	8	TCGA-P4-A5ED-01	OV	3	TCGA-23-1024-01	SKCM	1	TCGA-D3-A51K-06	UCEC	6	TCGA-E6-A1LZ-01
BLCA	5	TCGA-FD-A6TG-01	GBM	5	TCGA-76-4935-01	KIRP	8	TCGA-BQ-5888-01	OV	3	TCGA-23-1032-01	SKCM	1	TCGA-DA-A95V-06	UCEC	6	TCGA-AX-A1CF-01
BLCA	5	TCGA-K4-A83P-01	GBM	5	TCGA-32-1976-01	KIRP	8	TCGA-KV-A6GD-01	OV	3	TCGA-24-2260-01	SKCM	1	TCGA-ER-A2ND-06	UCEC	6	TCGA-PG-A914-01
BLCA	5	TCGA-K4-A3WU-01	GBM	5	TCGA-02-0074-01	KIRP	8	TCGA-2Z-A9JI-01	OV	3	TCGA-04-1331-01	SKCM	1	TCGA-EB-A97M-01	UCEC	6	TCGA-A5-A7WK-01
BLCA	5	TCGA-K4-AAQO-01	GBM	5	TCGA-12-1099-01	KIRP	8	TCGA-IA-A40Y-01	OV	3	TCGA-13-0727-01	SKCM	1	TCGA-EB-A1NK-01	UCEC	6	TCGA-AX-A2H5-01
BLCA	5	TCGA-K4-A3WS-01	GBM	5	TCGA-06-1801-01	KIRP	8	TCGA-AL-7173-01	OV	3	TCGA-23-1113-01	SKCM	1	TCGA-EE-A29V-06	UCEC	6	TCGA-EY-A2ON-01
BLCA	5	TCGA-FD-A3SQ-01	GBM	5	TCGA-19-0960-01	KIRP	8	TCGA-IA-A40U-01	OV	3	TCGA-24-0970-01	SKCM	1	TCGA-EE-A17X-06	UCEC	6	TCGA-FI-A2EX-01
BLCA	5	TCGA-ZF-AA5P-01	GBM	5	TCGA-19-0957-01	KIRP	8	TCGA-BQ-5885-01	OV	3	TCGA-23-1107-01	SKCM	1	TCGA-GN-A4U7-06	UCEC	6	TCGA-EO-A3KW-01
BLCA	5	TCGA-BT-A2LB-01	GBM	5	TCGA-15-1449-01	KIRP	8	TCGA-J7-6720-01	OV	3	TCGA-61-1899-01	SKCM	1	TCGA-BF-A9VF-01	UCEC	6	TCGA-D1-A1NU-01
BLCA	5	TCGA-FD-A5BZ-01	GBM	5	TCGA-15-1447-01	KIRP	8	TCGA-B9-4115-01	OV	3	TCGA-24-1431-01	SKCM	1	TCGA-GN-A8LK-06	UCEC	6	TCGA-AP-A053-01
BLCA	5	TCGA-XF-AAMJ-01	GBM	5	TCGA-41-2573-01	KIRP	8	TCGA-MH-A561-01	OV	3	TCGA-24-0979-01	SKCM	1	TCGA-BF-AAOX-01	UCEC	6	TCGA-B5-A1MU-01
BLCA	5	TCGA-YC-A8S6-01	GBM	5	TCGA-28-1746-01	KIRP	8	TCGA-GL-A9DD-01	OV	3	TCGA-13-0923-01	SKCM	1	TCGA-DA-A95Y-06	UCEC	6	TCGA-AJ-A3IA-01
BLCA	5	TCGA-XF-A9SK-01	GBM	5	TCGA-41-2571-01	KIRP	8	TCGA-SX-A7SP-01	OV	3	TCGA-13-0887-01	SKCM	1	TCGA-BF-A1PZ-01	UCEC	6	TCGA-EO-A3B1-01
BLCA	5	TCGA-UY-A8OD-01	GBM	5	TCGA-06-0686-01	KIRP	8	TCGA-2Z-A9JM-01	OV	3	TCGA-25-1325-01	SKCM	1	TCGA-EB-A430-01	UCEC	6	TCGA-AJ-A23N-01
BLCA	5	TCGA-XF-A9SP-01	GBM	5	TCGA-12-1597-01	KIRP	8	TCGA-B9-4114-01	OV	3	TCGA-09-1665-01	SKCM	1	TCGA-D3-A2JL-06	UCEC	6	TCGA-EY-A4KR-01
BLCA	5	TCGA-ZF-AA52-01	GBM	5	TCGA-32-2634-01	KIRP	8	TCGA-A4-A772-01	OV	3	TCGA-29-2434-01	SKCM	1	TCGA-BF-A5ES-01	UCEC	6	TCGA-AX-A2H2-01
BLCA	5	TCGA-FD-A43S-01	GBM	5	TCGA-06-2558-01	KIRP	8	TCGA-5P-A9JU-01	OV	3	TCGA-13-1495-01	SKCM	1	TCGA-EE-A3AF-06	UCEC	6	TCGA-B5-A11I-01
BLCA	5	TCGA-XF-A9SL-01	GBM	5	TCGA-06-5416-01	KIRP	8	TCGA-AL-3468-01	OV	3	TCGA-13-0891-01	SKCM	1	TCGA-EE-A2GT-06	UCEC	6	TCGA-DI-A1NN-01
BLCA	5	TCGA-XF-AAN0-01	GBM	5	TCGA-26-5134-01	KIRP	8	TCGA-5P-A9K6-01	OV	3	TCGA-13-0901-01	SKCM	1	TCGA-D3-A2JN-06	UCEC	6	TCGA-FI-A2F9-01
BLCA	5	TCGA-KQ-A41S-01	GBM	5	TCGA-14-1455-01	KIRP	8	TCGA-5P-A9JZ-01	OV	3	TCGA-13-0766-01	SKCM	2	TCGA-EB-A553-01	UCEC	6	TCGA-AJ-A23M-01
BLCA	5	TCGA-FD-A3SR-01	GBM	5	TCGA-06-0178-01	KIRP	8	TCGA-5P-A9K0-01	OV	3	TCGA-13-0807-01	SKCM	2	TCGA-D3-A8GV-06	UCEC	6	TCGA-BK-A26L-01
BLCA	5	TCGA-DK-A3IT-01	GBM	5	TCGA-06-0128-01	LAML	1	TCGA-AB-2905-03	OV	3	TCGA-24-1614-01	SKCM	2	TCGA-QB-AA9O-06	UCEC	6	TCGA-D1-A0ZP-01
BLCA	5	TCGA-DK-A6B2-01	GBM	5	TCGA-19-2629-01	LAML	1	TCGA-AB-2968-03	OV	3	TCGA-20-1686-01	SKCM	2	TCGA-D3-A8GR-06	UCEC	6	TCGA-BK-A0CC-01
BLCA	5	TCGA-DK-A1A3-01	GBM	6	TCGA-06-6694-01	LAML	1	TCGA-AB-2804-03	OV	3	TCGA-10-0934-01	SKCM	2	TCGA-W3-AA21-06	UCEC	6	TCGA-BG-A0M6-01
BLCA	5	TCGA-GC-A3OO-01	GBM	6	TCGA-02-0446-01	LAML	1	TCGA-AB-2997-03	OV	3	TCGA-04-1652-01	SKCM	2	TCGA-DA-A960-01	UCEC	6	TCGA-D1-A0ZZ-01
BLCA	5	TCGA-R3-A69X-01	GBM	6	TCGA-28-5216-01	LAML	1	TCGA-AB-2957-03	OV	3	TCGA-13-0751-01	SKCM	2	TCGA-EB-A5UM-01	UCEC	6	TCGA-AP-A0L8-01
BLCA	5	TCGA-FD-A3SL-01	GBM	6	TCGA-28-5215-01	LAML	1	TCGA-AB-2989-03	OV	3	TCGA-13-0904-01	SKCM	2	TCGA-EB-A85I-01	UCEC	6	TCGA-D1-A179-01
BLCA	5	TCGA-DK-A2HX-01	GBM	6	TCGA-12-1088-01	LAML	1	TCGA-AB-2883-03	OV	3	TCGA-13-0883-01	SKCM	2	TCGA-D3-A8GO-06	UCEC	6	TCGA-AJ-A3NH-01
BLCA	5	TCGA-2F-A9KO-01	GBM	6	TCGA-06-0188-01	LAML	1	TCGA-AB-2829-03	OV	3	TCGA-04-1646-01	SKCM	2	TCGA-EB-A6L9-06	UCEC	6	TCGA-BG-A0YV-01
BLCA	5	TCGA-FD-A3SM-01	GBM	6	TCGA-12-3651-01	LAML	1	TCGA-AB-2827-03	OV	3	TCGA-04-1350-01	SKCM	2	TCGA-FS-A4F4-06	UCEC	6	TCGA-AX-A1C8-01
BLCA	5	TCGA-DK-A1A5-01	GBM	6	TCGA-14-1451-01	LAML	1	TCGA-AB-2864-03	OV	3	TCGA-30-1853-01	SKCM	2	TCGA-EB-A3HV-01	UCEC	6	TCGA-AX-A2HK-01
BLCA	5	TCGA-GD-A2C5-11	GBM	6	TCGA-12-1602-01	LAML	2	TCGA-AB-2850-03	OV	3	TCGA-13-0912-01	SKCM	2	TCGA-EB-A57M-01	UCEC	6	TCGA-EO-A3KU-01
BLCA	5	TCGA-BT-A20Q-01	GBM	6	TCGA-02-0325-01	LAML	2	TCGA-AB-2831-03	OV	3	TCGA-04-1542-01	SKCM	2	TCGA-EB-A3XD-01	UCEC	6	TCGA-KP-A3VZ-01
BLCA	5	TCGA-XF-AAN3-01	GBM	6	TCGA-06-0238-01	LAML	2	TCGA-AB-2814-03	OV	3	TCGA-36-2537-01	SKCM	2	TCGA-BF-AAP7-01	UCEC	6	TCGA-EY-A212-01
BLCA	5	TCGA-UY-A9PA-01	GBM	6	TCGA-76-4934-01	LAML	2	TCGA-AB-2841-03	OV	3	TCGA-13-1477-01	SKCM	2	TCGA-EB-A3XE-01	UCEC	6	TCGA-PG-A915-01
BLCA	5	TCGA-K4-A4AB-01	GBM	6	TCGA-06-0166-01	LAML	2	TCGA-AB-2876-03	OV	3	TCGA-57-1586-01	SKCM	2	TCGA-D3-A3C1-06	UCEC	6	TCGA-B5-A0JN-01
BLCA	5	TCGA-BT-A20U-11	GBM	6	TCGA-08-0348-01	LAML	2	TCGA-AB-2878-03	OV	3	TCGA-23-2643-01	SKCM	2	TCGA-EB-A4IQ-01	UCEC	6	TCGA-FI-A3PX-01
BLCA	5	TCGA-BT-A0S7-01	GBM	6	TCGA-02-0003-01	LAML	2	TCGA-AB-2920-03	OV	3	TCGA-04-1517-01	SKCM	2	TCGA-BF-A1PU-01	UCEC	7	TCGA-BK-A4ZD-01
BLCA	5	TCGA-ZF-AA4R-01	GBM	6	TCGA-08-0347-01	LAML	2	TCGA-AB-2923-03	OV	3	TCGA-13-1491-01	SKCM	2	TCGA-D3-A3MU-06	UCEC	7	TCGA-EY-A72D-01
BLCA	5	TCGA-BT-A20R-01	GBM	6	TCGA-14-3476-01	LAML	2	TCGA-AB-2894-03	OV	3	TCGA-30-1714-01	SKCM	2	TCGA-EE-A29C-06	UCEC	7	TCGA-EY-A3L3-01
BLCA	5	TCGA-XF-AAN7-01	GBM	6	TCGA-12-3644-01	LAML	2	TCGA-AB-2892-03	OV	3	TCGA-30-1859-01	SKCM	2	TCGA-BF-A1PX-01	UCEC	7	TCGA-AX-A3GI-01
BLCA	5	TCGA-GC-A3WC-01	GBM	6	TCGA-08-0517-01	LAML	2	TCGA-AB-2974-03	OV	3	TCGA-29-1775-01	SKCM	2	TCGA-D9-A3Z3-06	UCEC	7	TCGA-FI-A2EU-01
BLCA	5	TCGA-GV-A3QG-01	GBM	6	TCGA-02-0011-01	LAML	2	TCGA-AB-2809-03	OV	3	TCGA-24-2036-01	SKCM	2	TCGA-WE-AA9Y-06	UCEC	7	TCGA-AW-A1PO-01
BLCA	5	TCGA-DK-A2I4-01	GBM	6	TCGA-02-0024-01	LAML	2	TCGA-AB-2945-03	OV	3	TCGA-24-1467-01	SKCM	2	TCGA-FS-A1ZB-06	UCEC	7	TCGA-A5-A2K2-01
BLCA	5	TCGA-BT-A20O-01	GBM	6	TCGA-06-0241-01	LAML	2	TCGA-AB-2802-03	OV	3	TCGA-09-1664-01	SKCM	2	TCGA-D3-A3BZ-06	UCEC	7	TCGA-D1-A15V-01
BLCA	5	TCGA-FD-A3SP-01	GBM	6	TCGA-06-0410-01	LAML	2	TCGA-AB-2947-03	OV	3	TCGA-24-0966-01	SKCM	2	TCGA-EE-A2MU-06	UCEC	7	TCGA-5B-A90C-01
BLCA	5	TCGA-FD-A62S-01	GBM	6	TCGA-08-0245-01	LAML	3	TCGA-AB-2824-03	OV	3	TCGA-61-1910-01	SKCM	2	TCGA-DA-A1I5-06	UCEC	7	TCGA-AX-A2HH-01
BLCA	5	TCGA-BL-A5ZZ-01	GBM	6	TCGA-14-3477-01	LAML	3	TCGA-AB-2861-03	OV	3	TCGA-61-2092-01	SKCM	2	TCGA-EE-A3JH-06	UCEC	7	TCGA-FI-A2D0-01
BLCA	5	TCGA-FD-A3B8-01	GBM	6	TCGA-06-0413-01	LAML	3	TCGA-AB-2963-03	OV	3	TCGA-61-2110-01	SKCM	2	TCGA-ER-A42L-06	UCEC	7	TCGA-AX-A2HD-01
BLCA	5	TCGA-DK-A1AB-01	GBM	6	TCGA-02-0281-01	LAML	3	TCGA-AB-3005-03	OV	3	TCGA-24-1616-01	SKCM	2	TCGA-FR-A728-01	UCEC	7	TCGA-AX-A1C5-01
BLCA	5	TCGA-BT-A20W-11	GBM	6	TCGA-06-0414-01	LAML	3	TCGA-AB-2832-03	OV	3	TCGA-24-1555-01	SKCM	2	TCGA-BF-AAP0-06	UCEC	7	TCGA-AJ-A3EM-01
BLCA	5	TCGA-DK-A1AF-01	GBM	6	TCGA-06-0648-01	LAML	3	TCGA-AB-2848-03	OV	3	TCGA-10-0928-01	SKCM	2	TCGA-D3-A8GB-06	UCEC	7	TCGA-BG-A3PP-01
BLCA	5	TCGA-BT-A2LB-11	GBM	6	TCGA-02-0440-01	LAML	3	TCGA-AB-2811-03	OV	3	TCGA-23-1111-01	SKCM	2	TCGA-D3-A3MR-06	UCEC	7	TCGA-A5-A0GH-01
BLCA	5	TCGA-GC-A3BM-11	GBM	6	TCGA-06-0177-01	LAML	3	TCGA-AB-2977-03	OV	3	TCGA-25-1631-01	SKCM	2	TCGA-EB-A299-01	UCEC	7	TCGA-AP-A054-01
BLCA	5	TCGA-K4-A54R-11	GBM	6	TCGA-06-0875-01	LAML	3	TCGA-AB-2992-03	OV	3	TCGA-61-2101-01	SKCM	2	TCGA-XV-AAZV-01	UCEC	7	TCGA-D1-A0ZS-01
BLCA	5	TCGA-GD-A3OP-11	GBM	6	TCGA-02-0010-01	LAML	3	TCGA-AB-2810-03	OV	3	TCGA-36-2544-01	SKCM	2	TCGA-D3-A3C7-06	UCEC	7	TCGA-AX-A1CN-01
BLCA	5	TCGA-CU-A0YO-01	GBM	6	TCGA-08-0524-01	LAML	3	TCGA-AB-2805-03	OV	3	TCGA-04-1638-01	SKCM	2	TCGA-ER-A19N-06	UCEC	7	TCGA-D1-A167-01
BLCA	5	TCGA-4Z-AA7N-01	GBM	6	TCGA-02-0026-01	LAML	3	TCGA-AB-2835-03	OV	3	TCGA-23-2641-01	SKCM	2	TCGA-D3-A3CB-06	UCEC	7	TCGA-BG-A2AD-01
BLCA	5	TCGA-GD-A3OQ-11	GBM	6	TCGA-16-0850-01	LAML	3	TCGA-AB-2826-03	OV	4	TCGA-04-1648-01	SKCM	2	TCGA-D3-A51F-06	UCEC	7	TCGA-B5-A1MW-01
BLCA	5	TCGA-G2-A2EC-01	GBM	6	TCGA-02-0104-01	LAML	3	TCGA-AB-2816-03	OV	4	TCGA-10-0925-01	SKCM	2	TCGA-GF-A6C9-06	UCEC	7	TCGA-D1-A175-01
BLCA	5	TCGA-XF-AAMR-01	GBM	6	TCGA-08-0344-01	LAML	3	TCGA-AB-2851-03	OV	4	TCGA-13-1482-01	SKCM	2	TCGA-FR-A7U9-06	UCEC	7	TCGA-B5-A11E-01
BLCA	5	TCGA-SY-A9G0-01	GBM	6	TCGA-08-0385-01	LAML	3	TCGA-AB-2837-03	OV	4	TCGA-24-1413-01	SKCM	2	TCGA-D3-A2J8-06	UCEC	7	TCGA-AX-A2HC-01
BLCA	5	TCGA-DK-A3IQ-01	GBM	6	TCGA-06-0146-01	LAML	3	TCGA-AB-2981-03	OV	4	TCGA-57-1584-01	SKCM	2	TCGA-D3-A3C8-06	UCEC	7	TCGA-AX-A3FS-01
BLCA	5	TCGA-GC-A3WC-11	GBM	6	TCGA-08-0350-01	LAML	3	TCGA-AB-2873-03	OV	4	TCGA-29-1696-01	SKCM	2	TCGA-GN-A265-06	UCEC	7	TCGA-AX-A3FZ-01
BLCA	5	TCGA-XF-AAN4-01	GBM	7	TCGA-02-0339-01	LAML	3	TCGA-AB-2893-03	OV	4	TCGA-09-2045-01	SKCM	2	TCGA-GN-A26C-01	UCEC	7	TCGA-B5-A11F-01
BLCA	5	TCGA-K4-A5RI-11	GBM	7	TCGA-02-0114-01	LAML	3	TCGA-AB-2866-03	OV	4	TCGA-09-0367-01	SKCM	2	TCGA-D3-A8GS-06	UCEC	7	TCGA-D1-A15Z-01
BLCA	5	TCGA-XF-AAN8-01	GBM	7	TCGA-02-0014-01	LAML	3	TCGA-AB-2813-03	OV	4	TCGA-24-1104-01	SKCM	2	TCGA-D3-A2JP-06	UCEC	7	TCGA-AX-A062-01
BLCA	5	TCGA-XF-A9SW-01	GBM	7	TCGA-14-4157-01	LAML	4	TCGA-AB-2910-03	OV	4	TCGA-24-1471-01	SKCM	2	TCGA-EE-A2MH-06	UCEC	7	TCGA-EY-A2OQ-01
BLCA	5	TCGA-CU-A0YR-11	GBM	7	TCGA-14-1821-01	LAML	4	TCGA-AB-2834-03	OV	4	TCGA-23-2072-01	SKCM	2	TCGA-D3-A3C3-06	UCEC	7	TCGA-EY-A2OM-01
BLCA	5	TCGA-BT-A20Q-11	GBM	7	TCGA-02-0338-01	LAML	4	TCGA-AB-2954-03	OV	4	TCGA-24-1565-01	SKCM	2	TCGA-WE-A8ZX-06	UCEC	7	TCGA-B5-A11P-01
BLCA	5	TCGA-BL-A13J-11	GBM	7	TCGA-19-5956-01	LAML	4	TCGA-AB-2870-03	OV	4	TCGA-20-0996-01	SKCM	2	TCGA-GF-A6C8-06	UCEC	7	TCGA-AJ-A2QM-01
BLCA	5	TCGA-CU-A0YN-11	GBM	7	TCGA-14-0740-01	LAML	4	TCGA-AB-2912-03	OV	4	TCGA-01-0639-11	SKCM	2	TCGA-GN-A4U8-06	UCEC	7	TCGA-QS-A744-01
BLCA	5	TCGA-BT-A20N-11	GBM	7	TCGA-14-1454-01	LAML	4	TCGA-AB-2833-03	OV	4	TCGA-01-0628-11	SKCM	2	TCGA-D3-A8GJ-06	UCEC	7	TCGA-BG-A0MG-01
BLCA	5	TCGA-BT-A20R-11	GBM	7	TCGA-02-0069-01	LAML	4	TCGA-AB-2815-03	OV	4	TCGA-09-1672-01	SKCM	2	TCGA-EE-A2GH-06	UCEC	7	TCGA-D1-A162-01
BLCA	6	TCGA-G2-A2EF-01	GBM	7	TCGA-14-0865-01	LAML	4	TCGA-AB-2828-03	OV	4	TCGA-29-1771-01	SKCM	2	TCGA-3N-A9WD-06	UCEC	7	TCGA-B5-A1MV-01
BLCA	6	TCGA-GC-A3YS-01	GBM	7	TCGA-12-0618-01	LAML	4	TCGA-AB-2987-03	OV	4	TCGA-59-2349-01	SKCM	2	TCGA-EB-A5SG-06	UCEC	7	TCGA-AJ-A3OL-01
BLCA	6	TCGA-4Z-AA82-01	GBM	7	TCGA-14-1825-01	LAML	4	TCGA-AB-2888-03	OV	4	TCGA-09-1675-01	SKCM	2	TCGA-D3-A2JF-06	UCEC	7	TCGA-AJ-A3NG-01
BLCA	6	TCGA-ZF-AA4N-01	GBM	7	TCGA-02-2483-01	LAML	4	TCGA-AB-2916-03	OV	4	TCGA-01-0630-11	SKCM	2	TCGA-D3-A8GD-06	UCEC	7	TCGA-AX-A2HJ-01
BLCA	6	TCGA-BT-A20J-01	GBM	7	TCGA-19-1390-01	LAML	4	TCGA-AB-2933-03	OV	4	TCGA-61-2017-01	SKCM	2	TCGA-EB-A42Z-01	UCEC	7	TCGA-BK-A0CA-01
BLCA	6	TCGA-FD-A3B7-01	GBM	7	TCGA-26-5133-01	LAML	4	TCGA-AB-2932-03	OV	4	TCGA-61-1901-01	SKCM	2	TCGA-XV-A9W5-01	UCEC	7	TCGA-B5-A11R-01
BLCA	6	TCGA-FD-A3B3-01	GBM	7	TCGA-27-2521-01	LAML	4	TCGA-AB-2985-03	OV	4	TCGA-36-2533-01	SKCM	2	TCGA-BF-AAOU-01	UCEC	7	TCGA-B5-A11S-01
BLCA	6	TCGA-XF-A9SY-01	GBM	7	TCGA-06-5417-01	LAML	4	TCGA-AB-2948-03	OV	4	TCGA-09-2043-01	SKCM	2	TCGA-WE-A8K6-06	UCEC	7	TCGA-B5-A0JT-01
BLCA	6	TCGA-4Z-AA86-01	GBM	7	TCGA-41-5651-01	LAML	4	TCGA-AB-2956-03	OV	4	TCGA-36-2549-01	SKCM	2	TCGA-D3-A51N-06	UCEC	7	TCGA-D1-A3DA-01
BLCA	6	TCGA-ZF-AA5H-01	GBM	7	TCGA-06-0129-01	LAML	4	TCGA-AB-2971-03	OV	4	TCGA-30-1880-01	SKCM	2	TCGA-RP-A6K9-06	UCEC	7	TCGA-BG-A3EW-01
BLCA	6	TCGA-DK-A3IN-01	GBM	7	TCGA-06-2570-01	LAML	4	TCGA-AB-2884-03	OV	4	TCGA-61-1904-01	SKCM	2	TCGA-D3-A5GS-06	UCEC	7	TCGA-EY-A1GD-01
BLCA	6	TCGA-BT-A3PK-01	GBM	7	TCGA-06-0221-02	LAML	4	TCGA-AB-2836-03	OV	4	TCGA-61-2018-01	SKCM	2	TCGA-D3-A51J-06	UCEC	7	TCGA-A5-A3LO-01
BLCA	6	TCGA-CF-A1HS-01	GBM	8	TCGA-19-2624-01	LAML	4	TCGA-AB-2900-03	OV	4	TCGA-13-0755-01	SKCM	2	TCGA-D3-A8GN-06	UCEC	7	TCGA-B5-A0JX-01
BLCA	6	TCGA-CU-A0YN-01	GBM	8	TCGA-02-2466-01	LAML	4	TCGA-AB-2911-03	OV	4	TCGA-29-1777-01	SKCM	2	TCGA-EE-A2MP-06	UCEC	7	TCGA-AX-A1C9-01
BLCA	6	TCGA-FD-A3SO-01	GBM	8	TCGA-06-1087-01	LAML	4	TCGA-AB-2973-03	OV	4	TCGA-42-2590-01	SKCM	2	TCGA-GN-A4U5-01	UCEC	7	TCGA-AX-A3G1-01
BLCA	6	TCGA-DK-A3WX-01	GBM	8	TCGA-12-0616-01	LAML	4	TCGA-AB-2969-03	OV	4	TCGA-36-2534-01	SKCM	2	TCGA-GN-A9SD-06	UCEC	7	TCGA-EY-A54A-01
BLCA	6	TCGA-XF-A9T4-01	GBM	8	TCGA-32-1973-01	LAML	4	TCGA-AB-2825-03	OV	4	TCGA-23-2649-01	SKCM	2	TCGA-EB-A44N-01	UCEC	7	TCGA-AJ-A3QS-01
BLCA	6	TCGA-XF-AAMW-01	GBM	8	TCGA-12-0821-01	LAML	4	TCGA-AB-2925-03	OV	4	TCGA-29-1707-01	SKCM	2	TCGA-EB-A3Y6-01	UCEC	7	TCGA-B5-A3S1-01
BLCA	6	TCGA-HQ-A5NE-01	GBM	8	TCGA-08-0386-01	LAML	4	TCGA-AB-2924-03	OV	4	TCGA-09-2056-01	SKCM	2	TCGA-D3-A1QB-06	UCEC	7	TCGA-BK-A139-02
BLCA	6	TCGA-FD-A3B4-01	GBM	8	TCGA-06-2569-01	LAML	4	TCGA-AB-2967-03	OV	4	TCGA-36-2542-01	SKCM	2	TCGA-ER-A19Q-06	UCEC	7	TCGA-BG-A0MT-01
BLCA	6	TCGA-FD-A5BU-01	GBM	8	TCGA-14-0871-01	LAML	4	TCGA-AB-2818-03	OV	4	TCGA-13-0791-01	SKCM	2	TCGA-EE-A2A1-06	UCEC	7	TCGA-A5-A2K4-01
BLCA	6	TCGA-E7-A7XN-01	GBM	8	TCGA-02-0028-01	LAML	4	TCGA-AB-2842-03	OV	4	TCGA-13-0761-01	SKCM	2	TCGA-DA-A1I4-06	UCEC	7	TCGA-FI-A2D2-01
BLCA	6	TCGA-DK-A3WW-01	GBM	8	TCGA-76-6660-01	LAML	4	TCGA-AB-2965-03	OV	4	TCGA-13-0792-01	SKCM	2	TCGA-EE-A29S-06	UCEC	7	TCGA-A5-A3LP-01
BLCA	6	TCGA-G2-A2ES-01	GBM	8	TCGA-12-0692-01	LAML	5	TCGA-AB-2856-03	OV	4	TCGA-36-2545-01	SKCM	2	TCGA-ER-A196-01	UCEC	7	TCGA-FI-A2CY-01
BLCA	6	TCGA-XF-AAN5-01	GBM	8	TCGA-12-0691-01	LAML	5	TCGA-AB-2918-03	OV	4	TCGA-36-2539-01	SKCM	2	TCGA-BF-A5EQ-01	UCEC	7	TCGA-BG-A2AE-01
BLCA	6	TCGA-FD-A43Y-01	GBM	8	TCGA-08-0389-01	LAML	5	TCGA-AB-2921-03	OV	4	TCGA-13-0905-01	SKCM	2	TCGA-ER-A197-06	UCEC	7	TCGA-BG-A222-01
BLCA	6	TCGA-BT-A20X-01	GBM	8	TCGA-08-0349-01	LAML	5	TCGA-AB-2859-03	OV	4	TCGA-10-0937-01	SKCM	2	TCGA-ER-A193-06	UCEC	7	TCGA-D1-A1NY-01
BLCA	6	TCGA-E7-A97P-01	GBM	8	TCGA-02-0007-01	LAML	5	TCGA-AB-2934-03	OV	4	TCGA-04-1654-01	SKCM	2	TCGA-ER-A199-06	UCEC	8	TCGA-DF-A2KR-01
BLCA	6	TCGA-XF-A9T8-01	GBM	8	TCGA-02-0321-01	LAML	5	TCGA-AB-2970-03	OV	4	TCGA-23-1028-01	SKCM	2	TCGA-W3-AA1W-06	UCEC	8	TCGA-BS-A0U7-01
BLCA	6	TCGA-C4-A0F0-01	GBM	8	TCGA-14-0813-01	LAML	5	TCGA-AB-2844-03	OV	4	TCGA-24-0980-01	SKCM	2	TCGA-D3-A2JC-06	UCEC	8	TCGA-D1-A17U-01
BLCA	6	TCGA-DK-AA6R-01	GBM	8	TCGA-02-0052-01	LAML	5	TCGA-AB-2976-03	OV	4	TCGA-13-0726-01	SKCM	2	TCGA-ER-A2NG-06	UCEC	8	TCGA-BG-A0MI-01
BLCA	6	TCGA-FD-A3N5-01	GBM	8	TCGA-14-1794-01	LAML	5	TCGA-AB-2896-03	OV	4	TCGA-23-1124-01	SKCM	2	TCGA-HR-A2OH-06	UCEC	8	TCGA-B5-A0K9-01
BLCA	6	TCGA-BT-A3PJ-01	GBM	8	TCGA-06-0171-01	LAML	5	TCGA-AB-2988-03	OV	4	TCGA-13-0805-01	SKCM	2	TCGA-D3-A3CF-06	UCEC	8	TCGA-D1-A103-01
BLCA	6	TCGA-GC-A3RC-01	GBM	8	TCGA-06-0214-01	LAML	5	TCGA-AB-2931-03	OV	4	TCGA-13-0793-01	SKCM	2	TCGA-EE-A3J5-06	UCEC	8	TCGA-A5-A0VP-01
BLCA	6	TCGA-K4-A4AC-01	GBM	8	TCGA-06-0173-01	LAML	5	TCGA-AB-2853-03	OV	4	TCGA-13-1501-01	SKCM	2	TCGA-EB-A3XC-01	UCEC	8	TCGA-D1-A16V-01
BLCA	6	TCGA-FD-A3B6-01	GBM	8	TCGA-14-0866-01	LAML	5	TCGA-AB-2812-03	OV	4	TCGA-13-0884-01	SKCM	2	TCGA-XV-A9W2-01	UCEC	8	TCGA-EY-A1GK-01
BLCA	6	TCGA-LC-A66R-01	GBM	8	TCGA-12-5301-01	LAML	5	TCGA-AB-2986-03	OV	4	TCGA-13-0714-01	SKCM	2	TCGA-EB-A82B-01	UCEC	8	TCGA-BG-A0VZ-01
BLCA	6	TCGA-FD-A3NA-01	GBM	8	TCGA-41-3392-01	LAML	5	TCGA-AB-2903-03	OV	4	TCGA-10-0930-01	SKCM	2	TCGA-EE-A2GI-06	UCEC	8	TCGA-BG-A0LX-01
BLCA	6	TCGA-FD-A3SN-01	GBM	8	TCGA-74-6581-01	LAML	5	TCGA-AB-2990-03	OV	4	TCGA-13-0894-01	SKCM	2	TCGA-BF-AAP4-01	UCEC	8	TCGA-D1-A1O7-01
BLCA	6	TCGA-CU-A0YR-01	GBM	8	TCGA-02-0048-01	LAML	6	TCGA-AB-3011-03	OV	4	TCGA-13-0886-01	SKCM	2	TCGA-EE-A29H-06	UCEC	8	TCGA-AP-A05N-01
BLCA	6	TCGA-YF-AA3M-01	GBM	8	TCGA-41-2575-01	LAML	6	TCGA-AB-2877-03	OV	4	TCGA-61-2610-02	SKCM	2	TCGA-ER-A19K-01	UCEC	8	TCGA-AX-A2HA-01
BLCA	6	TCGA-PQ-A6FI-01	GBM	8	TCGA-19-1392-01	LAML	6	TCGA-AB-2879-03	OV	4	TCGA-04-1335-01	SKCM	2	TCGA-W3-AA1R-06	UCEC	8	TCGA-PG-A917-01
BLCA	6	TCGA-4Z-AA81-01	GBM	8	TCGA-32-4210-01	LAML	6	TCGA-AB-2919-03	OV	4	TCGA-13-0921-01	SKCM	2	TCGA-WE-A8K4-01	UCEC	8	TCGA-AJ-A8CW-01
BLCA	6	TCGA-XF-AAN2-01	GBM	8	TCGA-12-3646-01	LAML	6	TCGA-AB-2871-03	OV	4	TCGA-13-0765-01	SKCM	2	TCGA-EB-A3XB-01	UCEC	8	TCGA-A5-A0RA-01
BLCA	6	TCGA-BL-A3JM-01	GBM	8	TCGA-06-0237-01	LAML	6	TCGA-AB-2972-03	OV	4	TCGA-13-2059-01	SKCM	2	TCGA-EB-A5UL-06	UCEC	8	TCGA-B5-A3FH-01
BLCA	6	TCGA-BT-A20V-01	GBM	8	TCGA-12-1598-01	LAML	6	TCGA-AB-2993-03	OV	4	TCGA-13-1500-01	SKCM	2	TCGA-WE-AAA0-06	UCEC	8	TCGA-AJ-A5DV-01
BLCA	6	TCGA-ZF-A9RN-01	GBM	8	TCGA-76-6286-01	LAML	6	TCGA-AB-2895-03	OV	4	TCGA-13-1412-01	SKCM	2	TCGA-WE-A8K1-06	UCEC	8	TCGA-E6-A2P9-01
BLCA	6	TCGA-CU-A72E-01	GBM	8	TCGA-02-0046-01	LAML	6	TCGA-AB-2869-03	OV	4	TCGA-04-1536-01	SKCM	2	TCGA-DA-A1HV-06	UCEC	8	TCGA-BG-A18B-01
BLCA	6	TCGA-GU-AATQ-01	GBM	8	TCGA-08-0353-01	LAML	6	TCGA-AB-2839-03	OV	4	TCGA-24-1466-01	SKCM	3	TCGA-EB-A85J-01	UCEC	8	TCGA-AP-A1E1-01
BLCA	6	TCGA-K4-A5RI-01	GBM	8	TCGA-14-1795-01	LAML	6	TCGA-AB-2913-03	OV	4	TCGA-13-0797-01	SKCM	3	TCGA-BF-AAP2-01	UCEC	8	TCGA-AX-A0IS-01
BLCA	6	TCGA-DK-AA6Q-01	GBM	9	TCGA-76-6283-01	LAML	6	TCGA-AB-3006-03	OV	4	TCGA-04-1649-01	SKCM	3	TCGA-EB-A41B-01	UCEC	8	TCGA-BG-A0M3-01
BLCA	6	TCGA-FD-A5BY-01	GBM	9	TCGA-76-6285-01	LAML	6	TCGA-AB-2930-03	OV	4	TCGA-13-0803-01	SKCM	3	TCGA-EB-A4P0-01	UCEC	8	TCGA-BS-A0U8-01
BLCA	6	TCGA-DK-A1AE-01	GBM	9	TCGA-06-6695-01	LAML	6	TCGA-AB-2975-03	OV	4	TCGA-13-1510-01	SKCM	3	TCGA-D3-A5GT-01	UCEC	8	TCGA-BG-A0MQ-01
BLCA	6	TCGA-C4-A0F7-01	GBM	9	TCGA-76-6192-01	LAML	6	TCGA-AB-2964-03	OV	4	TCGA-10-0931-01	SKCM	3	TCGA-XV-AAZW-01	UCEC	8	TCGA-AP-A0LO-01
BLCA	6	TCGA-GU-A42Q-01	GBM	9	TCGA-06-5856-01	LAML	6	TCGA-AB-2855-03	OV	4	TCGA-13-0903-01	SKCM	3	TCGA-BF-AAP8-01	UCEC	8	TCGA-B5-A0JV-01
BLCA	6	TCGA-FD-A3N6-01	GBM	9	TCGA-06-0745-01	LAML	6	TCGA-AB-2984-03	OV	4	TCGA-04-1367-01	SKCM	3	TCGA-3N-A9WB-06	UCEC	8	TCGA-AX-A3FW-01
BLCA	6	TCGA-C4-A0F1-01	GBM	9	TCGA-06-5413-01	LAML	7	TCGA-AB-2819-03	OV	4	TCGA-04-1651-01	SKCM	3	TCGA-DA-A95Z-06	UCEC	8	TCGA-EO-A3KX-01
BLCA	6	TCGA-HQ-A5ND-01	GBM	9	TCGA-06-0156-01	LAML	7	TCGA-AB-2950-03	OV	4	TCGA-13-0720-01	SKCM	3	TCGA-FS-A4F5-06	UCEC	8	TCGA-AP-A1DM-01
BLCA	6	TCGA-DK-A3IM-01	GBM	9	TCGA-06-0646-01	LAML	7	TCGA-AB-2845-03	OV	4	TCGA-23-1021-01	SKCM	3	TCGA-GN-A262-06	UCEC	8	TCGA-AP-A1DO-01
BLCA	6	TCGA-CU-A3KJ-01	GBM	9	TCGA-27-1830-01	LAML	7	TCGA-AB-2867-03	OV	4	TCGA-04-1361-01	SKCM	3	TCGA-GN-A267-06	UCEC	8	TCGA-EY-A1GX-01
BLCA	6	TCGA-FD-A3B5-01	GBM	9	TCGA-76-4929-01	LAML	7	TCGA-AB-3008-03	OV	4	TCGA-04-1349-01	SKCM	3	TCGA-DA-A95W-06	UCEC	8	TCGA-EY-A1H0-01
BLCA	6	TCGA-FT-A3EE-01	GBM	9	TCGA-28-5207-01	LAML	7	TCGA-AB-2955-03	OV	4	TCGA-13-1484-01	SKCM	3	TCGA-WE-A8K5-06	UCEC	8	TCGA-EO-A3L0-01
BLCA	6	TCGA-E7-A3X6-01	GBM	9	TCGA-06-5859-01	LAML	7	TCGA-AB-2979-03	OV	4	TCGA-13-0885-01	SKCM	3	TCGA-ER-A42H-01	UCEC	8	TCGA-B5-A3FB-01
BLCA	6	TCGA-GD-A3OQ-01	GBM	9	TCGA-28-5220-01	LAML	7	TCGA-AB-2946-03	OV	4	TCGA-13-0911-01	SKCM	3	TCGA-BF-AAP1-01	UCEC	8	TCGA-AJ-A3I9-01
BLCA	6	TCGA-BT-A20U-01	GBM	9	TCGA-06-2557-01	LAML	7	TCGA-AB-3000-03	OV	4	TCGA-13-0889-01	SKCM	3	TCGA-WE-AAA3-06	UCEC	8	TCGA-BK-A13B-01
BLCA	6	TCGA-GC-A3I6-01	GBM	9	TCGA-32-5222-01	LAML	7	TCGA-AB-2940-03	OV	4	TCGA-13-1488-01	SKCM	3	TCGA-D9-A4Z6-06	UCEC	8	TCGA-D1-A17M-01
BLCA	6	TCGA-K4-A6FZ-01	GBM	9	TCGA-06-0219-01	LAML	7	TCGA-AB-2880-03	OV	4	TCGA-13-0760-01	SKCM	3	TCGA-EE-A2GN-06	UCEC	8	TCGA-AP-A0LG-01
BLCA	6	TCGA-ZF-AA56-01	GBM	9	TCGA-06-0138-01	LAML	7	TCGA-AB-3012-03	OV	4	TCGA-36-2543-01	SKCM	3	TCGA-FR-A7U8-06	UCEC	8	TCGA-AP-A0LH-01
BLCA	6	TCGA-G2-A3IB-01	GBM	9	TCGA-12-1089-01	LAML	7	TCGA-AB-2982-03	OV	4	TCGA-13-1817-02	SKCM	3	TCGA-EE-A17Z-06	UCEC	8	TCGA-A5-A7WJ-01
BLCA	6	TCGA-G2-A2EJ-01	GBM	9	TCGA-28-1747-01	LAML	7	TCGA-AB-2991-03	OV	4	TCGA-13-1817-01	SKCM	3	TCGA-EB-A6QZ-01	UCEC	8	TCGA-AX-A060-01
BLCA	6	TCGA-BT-A0YX-01	GBM	9	TCGA-15-1446-01	LAML	7	TCGA-AB-2980-03	OV	4	TCGA-61-1903-01	SKCM	3	TCGA-EB-A5SE-01	UCEC	8	TCGA-AJ-A2QO-01
BLCA	6	TCGA-XF-A8HE-01	GBM	9	TCGA-12-1097-01	LAML	7	TCGA-AB-2840-03	OV	4	TCGA-61-1727-01	SKCM	3	TCGA-FS-A1ZF-06	UCEC	8	TCGA-A5-A0GD-01
BLCA	7	TCGA-K4-A54R-01	GBM	9	TCGA-14-1827-01	LAML	7	TCGA-AB-3007-03	OV	4	TCGA-29-1704-01	SKCM	3	TCGA-FS-A4FB-06	UCEC	8	TCGA-D1-A177-01
BLCA	7	TCGA-ZF-AA4V-01	GBM	9	TCGA-19-5960-01	LAML	7	TCGA-AB-2803-03	OV	4	TCGA-61-1911-01	SKCM	3	TCGA-BF-AAP6-01	UCEC	8	TCGA-E6-A1LX-01
BLCA	7	TCGA-XF-A8HD-01	GBM	9	TCGA-06-0174-01	LAML	7	TCGA-AB-2897-03	OV	4	TCGA-20-0987-01	SKCM	3	TCGA-EE-A185-06	UCEC	8	TCGA-EO-A22S-01
BLCA	7	TCGA-BT-A2LD-01	GBM	9	TCGA-06-2559-01	LAML	7	TCGA-AB-2998-03	OV	4	TCGA-61-1913-01	SKCM	3	TCGA-D3-A8GK-06	UCEC	8	TCGA-AX-A1C4-01
BLCA	7	TCGA-FD-A6TH-01	GBM	9	TCGA-12-3650-01	LAML	7	TCGA-AB-2823-03	OV	4	TCGA-13-1483-01	SKCM	3	TCGA-BF-A5EP-01	UCEC	8	TCGA-A5-A0GB-01
BLCA	7	TCGA-UY-A78L-01	GBM	9	TCGA-28-2514-01	LAML	8	TCGA-AB-2926-03	OV	4	TCGA-13-0758-01	SKCM	3	TCGA-D9-A148-06	UCEC	8	TCGA-EY-A2OP-01
BLCA	7	TCGA-DK-A2I2-01	GBM	9	TCGA-27-1837-01	LAML	8	TCGA-AB-2966-03	OV	4	TCGA-61-1895-01	SKCM	3	TCGA-RP-A695-06	UCEC	8	TCGA-A5-A0GA-01
BLCA	7	TCGA-DK-A2I6-01	GBM	9	TCGA-76-6191-01	LAML	8	TCGA-AB-2959-03	OV	4	TCGA-61-1915-01	SKCM	3	TCGA-EE-A20I-06	UCEC	8	TCGA-AX-A3G9-01
BLCA	7	TCGA-XF-A9T6-01	GBM	9	TCGA-26-1799-01	LAML	8	TCGA-AB-2863-03	OV	4	TCGA-25-1878-01	SKCM	3	TCGA-FS-A1YY-06	UCEC	8	TCGA-AP-A1DR-01
BLCA	7	TCGA-UY-A8OB-01	GBM	9	TCGA-26-5135-01	LAML	8	TCGA-AB-2874-03	OV	4	TCGA-13-2065-01	SKCM	3	TCGA-D3-A5GL-06	UCEC	8	TCGA-AP-A0LS-01
BLCA	7	TCGA-ZF-AA4W-01	GBM	9	TCGA-28-1753-01	LAML	8	TCGA-AB-2822-03	OV	4	TCGA-23-2079-01	SKCM	3	TCGA-EE-A29E-06	UCEC	8	TCGA-AX-A1CE-01
BLCA	7	TCGA-GV-A40E-01	GBM	9	TCGA-28-5219-01	LAML	8	TCGA-AB-2901-03	OV	4	TCGA-13-0795-01	SKCM	3	TCGA-D9-A6EC-06	UCEC	8	TCGA-AP-A1DV-01
BLCA	7	TCGA-BT-A42E-01	GBM	9	TCGA-74-6577-01	LAML	8	TCGA-AB-2886-03	OV	4	TCGA-13-1496-01	SKCM	3	TCGA-D9-A6EA-06	UCEC	8	TCGA-E6-A1M0-01
BLCA	7	TCGA-DK-AA6T-01	GBM	10	TCGA-02-2485-01	LAML	8	TCGA-AB-2909-03	OV	4	TCGA-13-0723-01	SKCM	3	TCGA-W3-A824-06	UCEC	8	TCGA-AX-A0J0-01
BLCA	7	TCGA-XF-A9T5-01	GBM	10	TCGA-76-4931-01	LAML	8	TCGA-AB-2939-03	OV	4	TCGA-20-0991-01	SKCM	3	TCGA-EB-A42Y-01	UCEC	8	TCGA-AP-A1E0-01
BLCA	7	TCGA-ZF-A9RF-01	GBM	10	TCGA-06-0157-01	LAML	8	TCGA-AB-2891-03	OV	4	TCGA-29-1710-02	SKCM	3	TCGA-D3-A2JG-06	UCEC	8	TCGA-EO-A22R-01
BLCA	7	TCGA-XF-A9SM-01	GBM	10	TCGA-06-5408-01	LAML	8	TCGA-AB-2983-03	OV	4	TCGA-30-1856-01	SKCM	3	TCGA-D9-A1JW-06	UCEC	8	TCGA-FI-A2D5-01
BLCA	7	TCGA-K4-A5RJ-01	GBM	10	TCGA-27-2523-01	LAML	8	TCGA-AB-2996-03	OV	4	TCGA-24-0968-01	SKCM	3	TCGA-EE-A184-06	UCEC	8	TCGA-EO-A3B0-01
BLCA	7	TCGA-K4-A5RH-01	GBM	10	TCGA-76-4925-01	LAML	8	TCGA-AB-2937-03	OV	4	TCGA-29-2432-01	SKCM	3	TCGA-ER-A2NF-06	UCEC	8	TCGA-B5-A1MX-01
BLCA	7	TCGA-ZF-AA54-01	GBM	10	TCGA-15-0742-01	LAML	8	TCGA-AB-2875-03	OV	4	TCGA-09-2055-01	SKCM	3	TCGA-EE-A29B-06	UCEC	8	TCGA-EO-A22U-01
BLCA	7	TCGA-G2-A2EO-01	GBM	10	TCGA-28-5204-01	LAML	8	TCGA-AB-2881-03	OV	4	TCGA-61-1906-01	SKCM	3	TCGA-EB-A82C-01	UCEC	8	TCGA-EO-A22X-01
BLCA	7	TCGA-FJ-A871-01	GBM	10	TCGA-76-4932-01	LAML	8	TCGA-AB-2942-03	OV	4	TCGA-13-0913-02	SKCM	3	TCGA-FS-A1ZG-06	UCEC	8	TCGA-AX-A0J1-01
BLCA	7	TCGA-XF-A9T2-01	GBM	10	TCGA-28-5209-01	LAML	8	TCGA-AB-2889-03	OV	4	TCGA-42-2582-01	SKCM	3	TCGA-ER-A19T-06	UCEC	8	TCGA-BS-A0TJ-01
BLCA	7	TCGA-2F-A9KW-01	GBM	10	TCGA-14-1034-02	LAML	8	TCGA-AB-2914-03	OV	4	TCGA-29-1692-01	SKCM	3	TCGA-ER-A3EV-06	UCEC	8	TCGA-EY-A215-01
BLCA	7	TCGA-XF-A9SZ-01	GBM	10	TCGA-14-0790-01	LAML	8	TCGA-AB-2898-03	OV	4	TCGA-29-1764-01	SKCM	3	TCGA-ER-A2NF-01	UCEC	8	TCGA-AJ-A2QL-01
BLCA	7	TCGA-5N-A9KI-01	GBM	10	TCGA-27-1835-01	LAML	8	TCGA-AB-2821-03	OV	4	TCGA-36-2529-01	SKCM	3	TCGA-D9-A4Z5-01	UCEC	8	TCGA-EY-A1GF-01
BLCA	7	TCGA-FD-A6TF-01	GBM	10	TCGA-12-3653-01	LAML	8	TCGA-AB-2899-03	OV	4	TCGA-36-2530-01	SKCM	3	TCGA-FS-A1ZY-06	UCEC	8	TCGA-EY-A1GH-01
BLCA	7	TCGA-4Z-AA7Q-01	GBM	10	TCGA-06-2565-01	LAML	8	TCGA-AB-2917-03	OV	4	TCGA-29-1769-01	SKCM	4	TCGA-ER-A2NH-06	UCEC	8	TCGA-EY-A1GI-01
BLCA	7	TCGA-FD-A62P-01	GBM	10	TCGA-06-0747-01	LAML	8	TCGA-AB-2978-03	OV	4	TCGA-13-1404-01	SKCM	4	TCGA-EE-A29G-06	UCEC	8	TCGA-AJ-A5DW-01
BLCA	7	TCGA-GU-A766-01	GBM	10	TCGA-06-0125-01	LAML	8	TCGA-AB-2936-03	OV	4	TCGA-13-0900-01	SKCM	4	TCGA-GN-A4U8-11	UCEC	8	TCGA-B5-A0JU-01
BLCA	7	TCGA-FD-A6TD-01	GBM	10	TCGA-06-0211-01	LAML	8	TCGA-AB-2890-03	OV	4	TCGA-13-1819-02	SKCM	4	TCGA-GF-A4EO-06	UCEC	8	TCGA-EO-A3AU-01
BLCA	7	TCGA-UY-A9PB-01	GBM	10	TCGA-06-2563-01	LAML	8	TCGA-AB-2949-03	OV	4	TCGA-42-2589-01	SKCM	4	TCGA-DA-A3F8-06	UCEC	8	TCGA-AJ-A3NE-01
BLCA	7	TCGA-ZF-AA58-01	GBM	10	TCGA-27-2528-01	LAML	8	TCGA-AB-2941-03	OV	4	TCGA-13-0725-01	SKCM	4	TCGA-EE-A2M8-06	UCEC	8	TCGA-AJ-A3OJ-01
BLCA	7	TCGA-GU-A764-01	GBM	10	TCGA-28-1755-01	LAML	8	TCGA-AB-2995-03	OV	5	TCGA-13-1489-02	SKCM	4	TCGA-ER-A19S-06	UCEC	8	TCGA-B5-A11J-01
BLCA	7	TCGA-FD-A6TK-01	GBM	10	TCGA-02-0102-01	LAML	8	TCGA-AB-2943-03	OV	5	TCGA-61-1738-01	SKCM	4	TCGA-EB-A4IS-01	UCEC	8	TCGA-FI-A2F4-01
BLCA	7	TCGA-XF-A9T3-01	GBM	10	TCGA-19-1386-01	LAML	8	TCGA-AB-2904-03	OV	5	TCGA-09-2044-01	SKCM	4	TCGA-FW-A5DY-06	UCEC	8	TCGA-AP-A051-01
BLCA	7	TCGA-BL-A13I-01	GBM	10	TCGA-14-1395-01	LAML	8	TCGA-AB-2944-03	OV	5	TCGA-29-1784-01	SKCM	4	TCGA-EE-A2GL-06	UCEC	8	TCGA-AJ-A3EK-01
BLCA	7	TCGA-FT-A61P-01	GBM	10	TCGA-06-0126-01	LAML	8	TCGA-AB-2885-03	OV	5	TCGA-09-2051-01	SKCM	4	TCGA-Z2-A8RT-06	UCEC	8	TCGA-SJ-A6ZI-01
BLCA	7	TCGA-UY-A8OC-01	GBM	10	TCGA-28-1749-01	LAML	8	TCGA-AB-2882-03	OV	5	TCGA-04-1365-01	SKCM	4	TCGA-D3-A2JB-06	UCEC	8	TCGA-BK-A6W3-01
BLCA	7	TCGA-PQ-A6FN-01	GBM	10	TCGA-19-5959-01	LAML	8	TCGA-AB-2887-03	OV	5	TCGA-61-2000-01	SKCM	4	TCGA-D3-A51H-06	UCEC	8	TCGA-D1-A163-01
BLCA	7	TCGA-BT-A42F-01	GBM	10	TCGA-76-6656-01	LAML	8	TCGA-AB-2928-03	OV	5	TCGA-24-2281-01	SKCM	4	TCGA-EB-A5VV-06	UCEC	8	TCGA-AJ-A3BH-01
BLCA	7	TCGA-GC-A6I1-01	GBM	10	TCGA-19-1786-01	LAML	8	TCGA-AB-2915-03	OV	5	TCGA-04-1348-01	SKCM	4	TCGA-EE-A2GK-06	UCEC	8	TCGA-EC-A1QX-01
BLCA	7	TCGA-E7-A7DV-01	GBM	10	TCGA-87-5896-01	LAML	8	TCGA-AB-2929-03	OV	5	TCGA-23-1118-01	SKCM	4	TCGA-ER-A1A1-06	UCEC	8	TCGA-EO-A22T-01
BLCA	7	TCGA-DK-AA6M-01	GBM	10	TCGA-12-1091-01	LAML	9	TCGA-AB-2994-03	OV	5	TCGA-13-0893-01	SKCM	4	TCGA-FR-A7UA-06	UCEC	8	TCGA-B5-A11H-01
BLCA	7	TCGA-GU-A762-01	GBM	10	TCGA-06-6699-01	LAML	9	TCGA-AB-2846-03	OV	5	TCGA-10-0936-01	SKCM	4	TCGA-DA-A1IB-06	UCEC	8	TCGA-BK-A139-01
BLCA	7	TCGA-FD-A5C1-01	GBM	10	TCGA-12-1600-01	LAML	9	TCGA-AB-3001-03	OV	5	TCGA-24-1103-01	SKCM	4	TCGA-D3-A2J9-06	UCEC	8	TCGA-EY-A3QX-01
BLCA	7	TCGA-ZF-AA53-01	GBM	10	TCGA-14-1453-01	LAML	9	TCGA-AB-2999-03	OV	5	TCGA-36-1570-01	SKCM	4	TCGA-ER-A19P-06	UCEC	9	TCGA-DF-A2KN-01
BLCA	7	TCGA-ZF-A9RD-01	GBM	10	TCGA-16-1063-01	LAML	9	TCGA-AB-2862-03	OV	5	TCGA-24-1416-01	SKCM	4	TCGA-FR-A8YE-06	UCEC	9	TCGA-AP-A059-01
BLCA	7	TCGA-UY-A78P-01	GBM	10	TCGA-32-1970-01	LAML	9	TCGA-AB-2872-03	OV	5	TCGA-24-1557-01	SKCM	4	TCGA-FS-A4F8-06	UCEC	9	TCGA-B5-A0JZ-01
BLCA	7	TCGA-GU-AATO-01	GBM	10	TCGA-06-1804-01	LAML	9	TCGA-AB-2830-03	OV	5	TCGA-04-1362-01	SKCM	4	TCGA-EE-A2MG-06	UCEC	9	TCGA-DI-A1BU-01
BLCA	7	TCGA-SY-A9G5-01	GBM	10	TCGA-16-1056-01	LAML	9	TCGA-AB-2808-03	OV	5	TCGA-13-1403-01	SKCM	4	TCGA-ER-A195-06	UCEC	9	TCGA-B5-A3FC-01
BLCA	7	TCGA-4Z-AA7W-01	GBM	10	TCGA-19-2621-01	LAML	9	TCGA-AB-2806-03	OV	5	TCGA-61-2109-01	SKCM	4	TCGA-EE-A2ME-06	UCEC	9	TCGA-AJ-A3EL-01
BLCA	7	TCGA-XF-A9SJ-01	GBM	10	TCGA-19-1791-01	LAML	9	TCGA-AB-2858-03	OV	5	TCGA-24-2023-01	SKCM	4	TCGA-ER-A19A-06	UCEC	9	TCGA-AX-A2IN-01
BLCA	7	TCGA-GC-A6I3-11	GBM	10	TCGA-06-0208-01	LAML	9	TCGA-AB-2807-03	OV	5	TCGA-61-1734-01	SKCM	4	TCGA-EE-A2MR-06	UCEC	9	TCGA-D1-A1O8-01
BLCA	7	TCGA-FD-A5BT-01	GBM	10	TCGA-19-5950-01	LAML	9	TCGA-AB-3002-03	OV	5	TCGA-24-1604-01	SKCM	4	TCGA-ER-A3ET-06	UCEC	9	TCGA-A5-A0GW-01
BLCA	7	TCGA-DK-AA74-01	GBM	10	TCGA-06-5415-01	LAML	9	TCGA-AB-3009-03	OV	5	TCGA-25-2397-01	SKCM	4	TCGA-DA-A1I1-06	UCEC	9	TCGA-B5-A11X-01
BLCA	7	TCGA-FD-A5BS-01	GBM	10	TCGA-19-2619-01	LAML	9	TCGA-AB-2849-03	OV	5	TCGA-29-1781-01	SKCM	4	TCGA-EE-A29N-06	UCEC	9	TCGA-BS-A0UF-01
BLCA	7	TCGA-XF-A9SX-01	GBM	10	TCGA-06-0158-01	LAML	10	TCGA-AB-2860-03	OV	5	TCGA-13-0801-01	SKCM	4	TCGA-D3-A2J7-06	UCEC	9	TCGA-B5-A0JY-01
BLCA	7	TCGA-FD-A62N-01	GBM	10	TCGA-06-6388-01	LAML	10	TCGA-AB-2854-03	OV	5	TCGA-61-1907-01	SKCM	4	TCGA-EE-A3AA-06	UCEC	9	TCGA-E6-A2P8-01
BLCA	7	TCGA-G2-AA3C-01	GBM	10	TCGA-19-5958-01	LAML	10	TCGA-AB-2843-03	OV	5	TCGA-23-2084-01	SKCM	4	TCGA-RP-A693-06	UCEC	9	TCGA-PG-A6IB-01
BLCA	7	TCGA-FD-A5BX-01	GBM	10	TCGA-06-6693-01	LAML	10	TCGA-AB-2865-03	OV	5	TCGA-24-2290-01	SKCM	4	TCGA-EE-A29P-06	UCEC	9	TCGA-FI-A2D6-01
BRCA	1	TCGA-BH-A0DP-11	GBM	10	TCGA-19-1789-01	LAML	10	TCGA-AB-2922-03	OV	5	TCGA-24-1551-01	SKCM	4	TCGA-EE-A2MJ-06	UCEC	9	TCGA-AX-A06F-01
BRCA	1	TCGA-B6-A0RQ-01	GBM	10	TCGA-06-0185-01	LAML	10	TCGA-AB-2817-03	OV	5	TCGA-24-2026-01	SKCM	4	TCGA-D3-A1Q7-06	UCEC	9	TCGA-BS-A0UV-01
BRCA	1	TCGA-BH-A0C0-11	GBM	10	TCGA-06-0137-01	LAML	10	TCGA-AB-2952-03	OV	5	TCGA-24-1436-01	SKCM	4	TCGA-ER-A19W-06	UCEC	9	TCGA-AX-A2HG-01
BRCA	1	TCGA-BH-A0H5-11	GBM	10	TCGA-12-1098-01	LAML	10	TCGA-AB-2927-03	OV	5	TCGA-61-2094-01	SKCM	4	TCGA-FR-A44A-06	UCEC	9	TCGA-AP-A056-01
BRCA	1	TCGA-BH-A0AU-11	GBM	10	TCGA-19-0964-01	LAML	10	TCGA-AB-2868-03	OV	5	TCGA-24-1428-01	SKCM	4	TCGA-3N-A9WC-06	UCEC	9	TCGA-B5-A3FA-01
BRCA	1	TCGA-E2-A1LH-11	GBM	10	TCGA-32-1978-01	LAML	10	TCGA-AB-2908-03	OV	5	TCGA-36-1578-01	SKCM	4	TCGA-EB-A551-01	UCEC	9	TCGA-BS-A0TE-01
BRCA	1	TCGA-BH-A0BT-11	GBM	10	TCGA-12-3648-01	LAML	10	TCGA-AB-2820-03	OV	5	TCGA-13-0804-01	SKCM	4	TCGA-D3-A2JO-06	UCEC	9	TCGA-D1-A2G0-01
BRCA	1	TCGA-BH-A0BM-11	GBM	10	TCGA-27-1833-01	LAML	10	TCGA-AB-2847-03	OV	5	TCGA-04-1336-01	SKCM	4	TCGA-ER-A19M-06	UCEC	9	TCGA-A5-A0G2-01
BRCA	1	TCGA-BH-A0E1-11	GBM	10	TCGA-02-0116-01	LAML	10	TCGA-AB-2857-03	OV	5	TCGA-36-2532-01	SKCM	4	TCGA-DA-A1HW-06	UCEC	9	TCGA-AJ-A3TW-01
BRCA	1	TCGA-BH-A0B7-11	GBM	10	TCGA-19-5951-01	LAML	10	TCGA-AB-2838-03	OV	5	TCGA-29-1707-02	SKCM	4	TCGA-D3-A2JH-06	UCEC	9	TCGA-DF-A2KS-01
BRCA	1	TCGA-BH-A0BS-11	GBM	10	TCGA-19-2631-01	LAML	10	TCGA-AB-2935-03	OV	5	TCGA-24-1470-01	SKCM	4	TCGA-ER-A19G-06	UCEC	9	TCGA-A5-A0G5-01
BRCA	1	TCGA-BH-A0HA-11	GBM	10	TCGA-02-0083-01	LAML	10	TCGA-AB-2938-03	OV	5	TCGA-24-1845-01	SKCM	4	TCGA-W3-AA1V-06	UCEC	9	TCGA-AP-A0LI-01
BRCA	1	TCGA-E2-A1LB-11	GBM	11	TCGA-06-0744-01	LGG	1	TCGA-S9-A6WG-01	OV	5	TCGA-04-1516-01	SKCM	4	TCGA-EE-A2MC-06	UCEC	9	TCGA-JU-AAVI-01
BRCA	1	TCGA-BH-A0BQ-11	GBM	11	TCGA-02-0430-01	LGG	1	TCGA-HT-A4DS-01	OV	5	TCGA-61-2087-01	SKCM	4	TCGA-FS-A1Z4-06	UCEC	9	TCGA-AP-A0LF-01
BRCA	1	TCGA-BH-A0C3-11	GBM	11	TCGA-08-0375-01	LGG	1	TCGA-FG-A6J3-01	OV	5	TCGA-24-1924-01	SKCM	4	TCGA-EE-A2MI-06	UCEC	9	TCGA-AX-A2H4-01
BRCA	1	TCGA-BH-A0DO-11	GBM	11	TCGA-02-0021-01	LGG	1	TCGA-DU-6407-02	OV	5	TCGA-24-1417-01	SKCM	4	TCGA-GN-A266-06	UCEC	9	TCGA-KP-A3W1-01
BRCA	1	TCGA-BH-A0BJ-11	GBM	11	TCGA-06-0402-01	LGG	1	TCGA-S9-A6TV-01	OV	5	TCGA-30-1860-01	SKCM	4	TCGA-EE-A3JD-06	UCEC	9	TCGA-AX-A3FT-01
BRCA	1	TCGA-BH-A0BV-11	GBM	11	TCGA-06-0182-01	LGG	1	TCGA-S9-A89Z-01	OV	5	TCGA-61-1740-01	SKCM	4	TCGA-EE-A3JE-06	UCEC	9	TCGA-BS-A0TA-01
BRCA	1	TCGA-E9-A1N9-11	GBM	11	TCGA-08-0358-01	LGG	1	TCGA-HT-A61B-01	OV	5	TCGA-24-1842-01	SKCM	4	TCGA-EE-A2A0-06	UCEC	9	TCGA-B5-A1MR-01
BRCA	1	TCGA-E2-A153-11	GBM	11	TCGA-02-0260-01	LGG	1	TCGA-P5-A5EU-01	OV	5	TCGA-29-1688-01	SKCM	4	TCGA-EE-A2GC-06	UCEC	9	TCGA-D1-A160-01
BRCA	1	TCGA-E2-A1L7-11	GBM	11	TCGA-02-0269-01	LGG	1	TCGA-E1-A7YE-01	OV	5	TCGA-24-1556-01	SKCM	4	TCGA-FS-A1ZW-06	UCEC	9	TCGA-EY-A1GC-01
BRCA	1	TCGA-A7-A0CE-11	GBM	11	TCGA-02-0333-01	LGG	1	TCGA-HT-8563-01	OV	5	TCGA-61-1725-01	SKCM	5	TCGA-EB-A4XL-01	UCEC	9	TCGA-FI-A2CX-01
BRCA	1	TCGA-BH-A0DQ-11	GBM	11	TCGA-12-0820-01	LGG	1	TCGA-DU-7007-01	OV	5	TCGA-24-1846-01	SKCM	5	TCGA-EB-A550-01	UCEC	9	TCGA-A5-A0G1-01
BRCA	1	TCGA-A2-A1G6-01	GBM	11	TCGA-12-0780-01	LGG	1	TCGA-CS-6665-01	OV	5	TCGA-09-1668-01	SKCM	5	TCGA-FS-A1Z7-06	UCEC	9	TCGA-EO-A3AV-01
BRCA	1	TCGA-BH-A0AZ-11	GBM	11	TCGA-12-0819-01	LGG	1	TCGA-DU-7010-01	OV	5	TCGA-36-1574-01	SKCM	5	TCGA-EE-A3J3-06	UCEC	9	TCGA-D1-A15X-01
BRCA	1	TCGA-BH-A0DV-11	GBM	11	TCGA-12-0670-01	LGG	1	TCGA-DU-6403-01	OV	5	TCGA-13-0897-01	SKCM	5	TCGA-ER-A19L-06	UCEC	9	TCGA-D1-A16G-01
BRCA	1	TCGA-BH-A0DT-11	GBM	11	TCGA-02-0016-01	LGG	1	TCGA-DU-6392-01	OV	5	TCGA-13-0924-01	SKCM	5	TCGA-D3-A1Q4-06	UCEC	9	TCGA-A5-A1OF-01
BRCA	1	TCGA-BH-A0DG-11	GBM	12	TCGA-08-0531-01	LGG	1	TCGA-DH-5140-01	OV	5	TCGA-31-1946-01	SKCM	5	TCGA-WE-A8ZM-06	UCEC	9	TCGA-EO-A3AZ-01
BRCA	1	TCGA-BH-A208-11	GBM	12	TCGA-02-0317-01	LGG	1	TCGA-HT-A61C-01	OV	5	TCGA-24-1435-01	SKCM	5	TCGA-EE-A2M7-06	UCEC	9	TCGA-EO-A3AY-01
BRCA	1	TCGA-E9-A1N4-11	GBM	12	TCGA-12-0656-01	LGG	1	TCGA-HT-8011-01	OV	5	TCGA-24-2262-01	SKCM	5	TCGA-EE-A20B-06	UCEC	9	TCGA-AX-A05Z-01
BRCA	1	TCGA-BH-A18U-11	GBM	12	TCGA-14-2555-01	LGG	1	TCGA-FG-5963-02	OV	5	TCGA-29-1711-01	SKCM	5	TCGA-EE-A2GE-06	UCEC	9	TCGA-A5-A2K3-01
BRCA	1	TCGA-BH-A0B3-11	GBM	12	TCGA-12-0826-01	LGG	1	TCGA-TM-A84B-01	OV	5	TCGA-29-1785-01	SKCM	5	TCGA-HR-A2OG-06	UCEC	9	TCGA-DF-A2KU-01
BRCA	1	TCGA-BH-A1FB-11	GBM	12	TCGA-12-0707-01	LGG	1	TCGA-DU-7013-01	OV	5	TCGA-31-1953-01	SKCM	5	TCGA-D3-A1Q8-06	UCEC	9	TCGA-DF-A2KY-01
BRCA	1	TCGA-AC-A2FK-01	GBM	12	TCGA-08-0246-01	LGG	1	TCGA-DU-6404-01	OV	5	TCGA-61-2002-01	SKCM	5	TCGA-FS-A1ZM-06	UCEC	9	TCGA-SL-A6J9-01
BRCA	1	TCGA-BH-A1FU-11	GBM	12	TCGA-06-0152-01	LGG	1	TCGA-DU-6404-02	OV	5	TCGA-24-1930-01	SKCM	5	TCGA-D3-A5GR-06	UCEC	9	TCGA-AJ-A3BK-01
BRCA	1	TCGA-BH-A18Q-11	GBM	12	TCGA-02-0290-01	LGG	1	TCGA-E1-A7YD-01	OV	5	TCGA-61-1914-01	SKCM	5	TCGA-D3-A8GE-06	UCEC	9	TCGA-DF-A2KV-01
BRCA	1	TCGA-BH-A18K-11	GBM	12	TCGA-06-0877-01	LGG	1	TCGA-DU-6405-01	OV	5	TCGA-09-0366-01	SKCM	5	TCGA-DA-A1I8-06	UCEC	9	TCGA-AJ-A3BI-01
BRCA	1	TCGA-BH-A18R-11	GBM	12	TCGA-06-0127-01	LGG	1	TCGA-HT-A5RA-01	OV	5	TCGA-25-2392-01	SKCM	5	TCGA-ER-A19B-06	UCEC	9	TCGA-DF-A2L0-01
BRCA	1	TCGA-BH-A203-11	GBM	12	TCGA-02-0289-01	LGG	1	TCGA-FG-A4MU-01	OV	5	TCGA-09-1666-01	SKCM	5	TCGA-ER-A42K-06	UCEC	9	TCGA-A5-A2K5-01
BRCA	1	TCGA-BH-A1FG-11	GBM	12	TCGA-12-0703-01	LGG	1	TCGA-DU-A7TD-01	OV	5	TCGA-25-1313-01	SKCM	5	TCGA-BF-A3DJ-01	UCEC	9	TCGA-EY-A547-01
BRCA	1	TCGA-BH-A1FE-11	GBM	12	TCGA-08-0511-01	LGG	1	TCGA-DU-A7TJ-01	OV	5	TCGA-61-2008-02	SKCM	5	TCGA-EE-A2MK-06	UCEC	9	TCGA-AJ-A3BD-01
BRCA	1	TCGA-AO-A1KO-01	GBM	12	TCGA-02-0023-01	LGG	1	TCGA-DU-6406-01	OV	5	TCGA-25-2391-01	SKCM	5	TCGA-D3-A3CE-06	UCEC	9	TCGA-H5-A2HR-01
BRCA	1	TCGA-BH-A1EW-11	GBM	12	TCGA-08-0355-01	LGG	1	TCGA-KT-A7W1-01	OV	5	TCGA-13-1511-01	SKCM	5	TCGA-ER-A19H-06	UCEC	9	TCGA-AP-A0LE-01
BRCA	1	TCGA-AR-A24W-01	GBM	12	TCGA-12-0657-01	LGG	1	TCGA-P5-A72U-01	OV	5	TCGA-61-1724-01	SKCM	5	TCGA-XV-A9VZ-01	UCEC	9	TCGA-FI-A2D4-01
BRCA	1	TCGA-BH-A1FH-01	GBM	12	TCGA-02-0330-01	LGG	1	TCGA-QH-A6CV-01	OV	5	TCGA-59-2348-01	SKCM	5	TCGA-GN-A4U9-06	UCEC	9	TCGA-AJ-A3BG-01
BRCA	1	TCGA-A2-A0ES-01	GBM	12	TCGA-08-0357-01	LGG	1	TCGA-VW-A8FI-01	OV	5	TCGA-61-1736-01	SKCM	5	TCGA-FR-A729-06	UCEC	9	TCGA-DI-A2QT-01
BRCA	1	TCGA-BH-A18N-11	GBM	12	TCGA-02-0038-01	LGG	1	TCGA-E1-A7YL-01	OV	5	TCGA-31-1944-01	SKCM	5	TCGA-W3-A825-06	UCEC	9	TCGA-EO-A1Y7-01
BRCA	1	TCGA-BH-A1FD-11	GBM	12	TCGA-06-0876-01	LGG	1	TCGA-E1-A7YJ-01	OV	5	TCGA-61-2016-01	SKCM	5	TCGA-W3-A828-06	UCEC	9	TCGA-QF-A5YT-01
BRCA	1	TCGA-BH-A1ET-11	GBM	12	TCGA-12-0828-01	LGG	1	TCGA-FG-6692-01	OV	5	TCGA-25-1314-01	SKCM	5	TCGA-ER-A2NC-06	UCEC	9	TCGA-A5-A0GP-01
BRCA	1	TCGA-BH-A1FM-11	GBM	12	TCGA-08-0244-01	LGG	1	TCGA-CS-6186-01	OV	5	TCGA-13-1498-01	SKCM	5	TCGA-FS-A1ZH-06	UCEC	9	TCGA-AP-A05O-01
BRCA	1	TCGA-BH-A1EU-11	GBM	12	TCGA-12-0688-01	LGG	1	TCGA-TM-A7C3-01	OV	5	TCGA-61-1918-01	SKCM	5	TCGA-D3-A1Q5-06	UCEC	9	TCGA-EY-A5W2-01
BRCA	1	TCGA-BH-A1EV-11	GBM	12	TCGA-06-0879-01	LGG	1	TCGA-S9-A6WM-01	OV	5	TCGA-61-2104-01	SKCM	5	TCGA-ER-A19D-06	UCEC	9	TCGA-B5-A0JR-01
BRCA	1	TCGA-BH-A1FJ-11	GBM	12	TCGA-08-0354-01	LGG	1	TCGA-DU-5847-01	OV	5	TCGA-24-2267-01	SKCM	5	TCGA-FS-A1ZD-06	UCEC	9	TCGA-AP-A1DH-01
BRCA	1	TCGA-BH-A1F6-11	GBM	12	TCGA-02-0422-01	LGG	1	TCGA-DU-A5TY-01	OV	5	TCGA-23-1120-01	SKCM	5	TCGA-EE-A29W-06	UCEC	9	TCGA-A5-A2K7-01
BRCA	1	TCGA-AC-A23H-11	GBM	12	TCGA-08-0529-01	LGG	1	TCGA-E1-A7YQ-01	OV	5	TCGA-09-1667-01	SKCM	5	TCGA-EE-A2GP-06	UCEC	9	TCGA-AP-A0LT-01
BRCA	1	TCGA-E9-A1RB-11	GBM	12	TCGA-12-0769-01	LGG	1	TCGA-DU-8165-01	OV	5	TCGA-59-2351-01	SKCM	5	TCGA-YD-A9TA-06	UCEC	9	TCGA-D1-A16J-01
BRCA	1	TCGA-BH-A209-11	GBM	12	TCGA-32-4719-01	LGG	1	TCGA-HT-8104-01	OV	5	TCGA-25-2399-01	SKCM	5	TCGA-ER-A19E-06	UCEC	9	TCGA-D1-A17Q-01
BRCA	1	TCGA-BH-A18M-11	GBM	12	TCGA-02-0037-01	LGG	1	TCGA-CS-4941-01	OV	5	TCGA-29-1699-01	SKCM	5	TCGA-FS-A1Z0-06	UCEC	9	TCGA-SL-A6JA-01
BRCA	1	TCGA-BH-A1F2-11	GBM	12	TCGA-02-0285-01	LGG	1	TCGA-DU-5852-01	OV	5	TCGA-13-1410-01	SKCM	5	TCGA-EE-A29T-06	UCEC	9	TCGA-AX-A3G8-01
BRCA	1	TCGA-BH-A0AY-11	GBM	12	TCGA-06-0154-01	LGG	1	TCGA-DU-A76L-01	OV	5	TCGA-24-2261-01	SKCM	5	TCGA-EE-A2GD-06	UCS	1	TCGA-N7-A4Y0-01
BRCA	1	TCGA-BH-A1F0-11	GBM	12	TCGA-08-0356-01	LGG	1	TCGA-CS-6188-01	OV	5	TCGA-61-2012-01	SKCM	5	TCGA-DA-A1I7-06	UCS	1	TCGA-N5-A4RF-01
BRCA	1	TCGA-BH-A1F8-11	GBM	12	TCGA-02-0015-01	LGG	1	TCGA-HT-A5RC-01	OV	5	TCGA-29-1701-01	SKCM	5	TCGA-EE-A29A-06	UCS	1	TCGA-NF-A4X2-01
BRCA	1	TCGA-BH-A1FR-11	GBM	12	TCGA-02-0070-01	LGG	1	TCGA-DU-7006-01	OV	5	TCGA-36-1581-01	SKCM	5	TCGA-EE-A2GO-06	UCS	1	TCGA-N5-A4RV-01
BRCA	1	TCGA-BH-A0DL-11	GBM	12	TCGA-02-0271-01	LGG	1	TCGA-S9-A6U0-01	OV	5	TCGA-13-1504-01	SKCM	5	TCGA-D3-A2JA-06	UCS	1	TCGA-N5-A4RM-01
BRCA	1	TCGA-E9-A1N6-11	GBM	12	TCGA-02-0043-01	LGG	1	TCGA-DU-6402-01	OV	5	TCGA-24-1927-01	SKCM	5	TCGA-GN-A26A-06	UCS	1	TCGA-N7-A4Y8-01
BRCA	1	TCGA-GI-A2C9-11	GBM	12	TCGA-06-0148-01	LGG	1	TCGA-S9-A6UA-01	OV	5	TCGA-61-1919-01	SKCM	5	TCGA-DA-A1HY-06	UCS	1	TCGA-ND-A4W6-01
BRCA	1	TCGA-AC-A2FB-11	GBM	12	TCGA-76-6664-01	LGG	1	TCGA-HT-7857-01	OV	5	TCGA-30-1718-01	SKCM	5	TCGA-DA-A3F5-06	UCS	1	TCGA-N5-A4RJ-01
BRCA	1	TCGA-BH-A1FH-11	GBM	12	TCGA-06-0394-01	LGG	1	TCGA-HT-7882-01	OV	5	TCGA-13-1507-01	SKCM	5	TCGA-D3-A8GQ-06	UCS	1	TCGA-N5-A59F-01
BRCA	1	TCGA-BH-A1FC-11	GBM	12	TCGA-08-0525-01	LGG	1	TCGA-VM-A8CD-01	OV	5	TCGA-31-1959-01	SKCM	5	TCGA-EE-A3AG-06	UCS	1	TCGA-N8-A4PM-01
BRCA	1	TCGA-BH-A18L-11	GBM	12	TCGA-27-2524-01	LGG	1	TCGA-HT-7860-01	OV	5	TCGA-25-1623-01	SKCM	5	TCGA-EE-A3AB-06	UCS	1	TCGA-N9-A4Q7-01
BRCA	1	TCGA-BH-A0BZ-11	GBM	12	TCGA-74-6578-01	LGG	1	TCGA-HT-8110-01	OV	5	TCGA-13-1411-01	SKCM	5	TCGA-D3-A5GN-06	UCS	1	TCGA-QM-A5NM-01
BRCA	1	TCGA-BH-A18J-11	GBM	12	TCGA-14-0783-01	LGG	1	TCGA-DU-8161-01	OV	5	TCGA-29-1710-01	SKCM	5	TCGA-FS-A1ZA-06	UCS	1	TCGA-N7-A59B-01
BRCA	1	TCGA-A7-A13F-11	GBM	12	TCGA-08-0510-01	LGG	1	TCGA-DU-7012-01	OV	5	TCGA-24-2288-01	SKCM	5	TCGA-D3-A51G-06	UCS	2	TCGA-N8-A4PI-01
BRCA	1	TCGA-BH-A18S-11	GBM	12	TCGA-06-1802-01	LGG	1	TCGA-DU-7290-01	OV	5	TCGA-36-1576-01	SKCM	5	TCGA-BF-A1Q0-01	UCS	2	TCGA-N6-A4VC-01
BRCA	1	TCGA-E9-A1NA-11	GBM	12	TCGA-32-1991-01	LGG	1	TCGA-DU-8158-01	OV	5	TCGA-30-1855-01	SKCM	5	TCGA-EE-A2M5-06	UCS	2	TCGA-NF-A4WU-01
BRCA	1	TCGA-BH-A0HK-11	GBM	12	TCGA-14-1459-01	LGG	1	TCGA-DU-5854-01	OV	5	TCGA-23-2078-01	SKCM	5	TCGA-GF-A3OT-06	UCS	2	TCGA-N5-A4RS-01
BRCA	1	TCGA-BH-A0BC-11	GBM	12	TCGA-12-1090-01	LGG	1	TCGA-FG-6688-01	OV	5	TCGA-24-1463-01	SKCM	5	TCGA-EE-A3JB-06	UCS	2	TCGA-N8-A4PL-01
BRCA	1	TCGA-BH-A0DH-11	GBM	12	TCGA-19-5954-01	LGG	1	TCGA-DU-5872-02	OV	5	TCGA-24-2289-01	SKCM	5	TCGA-FS-A1ZS-06	UCS	2	TCGA-N9-A4Q8-01
BRCA	1	TCGA-BH-A0BA-11	GBM	12	TCGA-26-5132-01	LGG	1	TCGA-HW-A5KK-01	OV	5	TCGA-24-1564-01	SKCM	5	TCGA-D3-A1Q6-06	UCS	2	TCGA-NG-A4VW-01
BRCA	1	TCGA-E2-A158-11	GBM	12	TCGA-14-0787-01	LGG	1	TCGA-E1-A7YN-01	OV	5	TCGA-25-1635-01	SKCM	6	TCGA-WE-A8JZ-06	UCS	2	TCGA-QN-A5NN-01
BRCA	1	TCGA-A7-A0DC-11	GBM	12	TCGA-12-3652-01	LGG	1	TCGA-QH-A6CX-01	OV	5	TCGA-61-2113-01	SKCM	6	TCGA-D9-A3Z4-01	UCS	2	TCGA-N6-A4VF-01
BRCA	1	TCGA-BH-A18P-11	GBM	12	TCGA-06-0743-01	LGG	1	TCGA-E1-A7YK-01	OV	5	TCGA-61-1737-01	SKCM	6	TCGA-YD-A9TB-06	UCS	2	TCGA-NF-A5CP-01
BRCA	1	TCGA-E2-A15I-11	GBM	12	TCGA-27-2526-01	LGG	1	TCGA-DU-A5TR-01	OV	5	TCGA-25-2401-01	SKCM	6	TCGA-ER-A3PL-06	UCS	2	TCGA-ND-A4WC-01
BRCA	1	TCGA-E9-A1RH-11	GBM	12	TCGA-32-2495-01	LGG	1	TCGA-TM-A84C-01	OV	5	TCGA-13-0890-01	SKCM	6	TCGA-LH-A9QB-06	UCS	2	TCGA-N6-A4VD-01
BRCA	1	TCGA-BH-A204-11	GBM	12	TCGA-19-4068-01	LGG	1	TCGA-HT-8106-01	OV	5	TCGA-25-1326-01	SKCM	6	TCGA-D9-A4Z2-01	UCS	3	TCGA-N6-A4V9-01
BRCA	1	TCGA-A7-A0D9-11	GBM	12	TCGA-14-1402-01	LGG	1	TCGA-S9-A7R7-01	OV	5	TCGA-20-1682-01	SKCM	6	TCGA-EB-A44P-01	UCS	3	TCGA-NA-A4R0-01
BRCA	1	TCGA-E9-A1RD-11	GBM	12	TCGA-06-0145-01	LGG	1	TCGA-HT-7601-01	OV	5	TCGA-13-1512-01	SKCM	6	TCGA-FS-A1ZN-01	UCS	3	TCGA-N9-A4PZ-01
BRCA	1	TCGA-A7-A13E-11	GBM	12	TCGA-06-0133-01	LGG	1	TCGA-HT-7686-01	OV	5	TCGA-29-2428-01	SKCM	6	TCGA-WE-A8ZT-06	UCS	3	TCGA-NA-A4QV-01
BRCA	1	TCGA-E9-A1NG-11	GBM	12	TCGA-12-3649-01	LGG	1	TCGA-HT-A618-01	OV	5	TCGA-61-1998-01	SKCM	6	TCGA-EE-A3AH-06	UCS	3	TCGA-N6-A4VG-01
BRCA	1	TCGA-E9-A1R7-11	GBM	12	TCGA-02-0113-01	LGG	1	TCGA-HT-7691-01	OV	5	TCGA-25-1322-01	SKCM	6	TCGA-HR-A5NC-01	UCS	3	TCGA-NA-A4QY-01
BRCA	1	TCGA-E2-A15M-11	GBM	12	TCGA-28-6450-01	LGG	1	TCGA-HT-7854-01	OV	5	TCGA-24-1928-01	SKCM	6	TCGA-EB-A3XF-01	UCS	3	TCGA-N5-A4RU-01
BRCA	1	TCGA-E2-A1IG-11	GBM	12	TCGA-81-5910-01	LGG	1	TCGA-HT-7680-01	OV	5	TCGA-61-1916-02	SKCM	6	TCGA-ER-A19J-06	UCS	3	TCGA-N8-A4PP-01
BRCA	1	TCGA-BH-A1EN-11	GBM	12	TCGA-74-6573-01	LGG	1	TCGA-P5-A5EX-01	OV	5	TCGA-25-1329-01	SKCM	6	TCGA-FS-A1ZR-06	UCS	3	TCGA-N8-A4PQ-01
BRCA	1	TCGA-BH-A0BO-01	GBM	12	TCGA-16-1047-01	LGG	1	TCGA-S9-A6WN-01	OV	5	TCGA-29-1705-01	SKCM	6	TCGA-FS-A1YX-06	UCS	3	TCGA-N5-A4RT-01
BRCA	1	TCGA-AR-A2LQ-01	GBM	12	TCGA-02-0009-01	LGG	1	TCGA-P5-A5F6-01	OV	5	TCGA-36-2548-01	SKCM	6	TCGA-BF-A3DN-01	UCS	3	TCGA-N6-A4VE-01
BRCA	1	TCGA-A2-A0YK-01	GBM	12	TCGA-28-1757-01	LGG	2	TCGA-CS-5397-01	OV	5	TCGA-30-1861-01	SKCM	6	TCGA-D9-A1JX-06	UCS	3	TCGA-N8-A4PO-01
BRCA	1	TCGA-BH-A0DV-01	GBM	12	TCGA-16-1062-01	LGG	2	TCGA-HT-8564-01	OV	5	TCGA-24-1427-01	SKCM	6	TCGA-DA-A1I2-06	UCS	3	TCGA-NA-A5I1-01
BRCA	1	TCGA-A2-A0CZ-01	GBM	12	TCGA-14-0786-01	LGG	2	TCGA-FG-5965-02	OV	5	TCGA-24-0975-01	SKCM	6	TCGA-EE-A2GM-06	UCS	3	TCGA-ND-A4WA-01
BRCA	1	TCGA-AN-A0FN-01	GBM	12	TCGA-26-1443-01	LGG	2	TCGA-E1-A7Z2-01	OV	5	TCGA-23-1023-01	SKCM	6	TCGA-EE-A3AD-06	UCS	3	TCGA-NF-A4WX-01
BRCA	1	TCGA-AR-A2LN-01	GBM	12	TCGA-08-0518-01	LGG	2	TCGA-DU-A76K-01	OV	5	TCGA-57-1585-01	SKCM	6	TCGA-EB-A24C-01	UCS	3	TCGA-N9-A4Q3-01
BRCA	1	TCGA-E2-A3DX-01	GBM	12	TCGA-41-2572-01	LGG	2	TCGA-P5-A731-01	OV	5	TCGA-30-1862-01	SKCM	6	TCGA-GF-A2C7-01	UCS	3	TCGA-N5-A59E-01
BRCA	1	TCGA-D8-A1JU-01	GBM	12	TCGA-08-0514-01	LGG	2	TCGA-CS-5395-01	OV	5	TCGA-23-2081-01	SKCM	6	TCGA-FR-A2OS-01	UCS	3	TCGA-N8-A56S-01
BRCA	1	TCGA-A2-A0EW-01	GBM	13	TCGA-14-1396-01	LGG	2	TCGA-DU-A5TT-01	OV	5	TCGA-36-2538-01	SKCM	6	TCGA-FS-A1Z3-06	UCS	3	TCGA-N5-A4RN-01
BRCA	1	TCGA-HN-A2OB-01	GBM	13	TCGA-06-0412-01	LGG	2	TCGA-E1-A7YM-01	OV	5	TCGA-61-2008-01	SKCM	6	TCGA-ER-A3ES-06	UCS	4	TCGA-ND-A4WF-01
BRCA	1	TCGA-B6-A0IH-01	GBM	13	TCGA-06-0397-01	LGG	2	TCGA-FG-A4MW-01	OV	5	TCGA-29-1770-01	SKCM	6	TCGA-YG-AA3P-06	UCS	4	TCGA-N5-A4RD-01
BRCA	1	TCGA-A2-A25A-01	GBM	13	TCGA-06-0151-01	LGG	2	TCGA-FG-5963-01	OV	5	TCGA-29-1693-01	SKCM	6	TCGA-RP-A690-06	UCS	4	TCGA-N9-A4Q1-01
BRCA	1	TCGA-AC-A2FF-01	GBM	13	TCGA-02-0086-01	LGG	2	TCGA-FG-A70Z-01	OV	5	TCGA-24-1423-01	SKCM	6	TCGA-FR-A8YC-06	UCS	4	TCGA-N5-A4R8-01
BRCA	1	TCGA-AR-A24O-01	GBM	13	TCGA-06-0169-01	LGG	2	TCGA-S9-A7IX-01	OV	5	TCGA-24-2024-01	SKCM	6	TCGA-D3-A8GP-06	UCS	4	TCGA-N9-A4Q4-01
BRCA	1	TCGA-BH-A1FB-01	GBM	13	TCGA-02-0001-01	LGG	2	TCGA-QH-A6XC-01	OV	5	TCGA-29-1776-01	SKCM	6	TCGA-D3-A5GU-06	UCS	4	TCGA-N5-A4RA-01
BRCA	1	TCGA-BH-A1EU-01	GBM	13	TCGA-32-2498-01	LGG	2	TCGA-FG-A87Q-01	OV	5	TCGA-24-2254-01	SKCM	6	TCGA-EB-A24D-01	UCS	4	TCGA-N5-A4RO-01
BRCA	1	TCGA-AR-A1AL-01	GBM	13	TCGA-02-0106-01	LGG	2	TCGA-HT-A617-01	OV	5	TCGA-25-1318-01	SKCM	6	TCGA-Z2-AA3S-06	UCS	4	TCGA-NA-A4R1-01
BRCA	1	TCGA-BH-A0DK-11	GBM	13	TCGA-12-0662-01	LGG	2	TCGA-S9-A7R2-01	OV	5	TCGA-09-1662-01	SKCM	6	TCGA-FS-A1ZP-06	UCS	4	TCGA-NA-A4QW-01
BRCA	1	TCGA-EW-A1PG-01	GBM	13	TCGA-12-0654-01	LGG	2	TCGA-HT-A74H-01	OV	5	TCGA-59-2355-01	SKCM	6	TCGA-GN-A264-06	UCS	4	TCGA-NA-A4QX-01
BRCA	1	TCGA-BH-A0H7-11	GBM	13	TCGA-02-0051-01	LGG	2	TCGA-DB-A64O-01	OV	5	TCGA-24-2038-01	SKCM	6	TCGA-FS-A1ZE-06	UCS	4	TCGA-N8-A4PN-01
BRCA	1	TCGA-BH-A0E0-11	GBM	13	TCGA-02-0456-01	LGG	2	TCGA-QH-A6CS-01	OV	5	TCGA-24-1923-01	SKCM	6	TCGA-FS-A1YW-06	UCS	4	TCGA-NG-A4VU-01
BRCA	1	TCGA-BH-A0DZ-11	GBM	13	TCGA-06-0176-01	LGG	2	TCGA-TQ-A7RP-01	OV	5	TCGA-24-1562-01	SKCM	6	TCGA-FS-A1ZT-06	UCS	4	TCGA-N7-A4Y5-01
BRCA	1	TCGA-BH-A18V-11	GBM	13	TCGA-02-0004-01	LGG	2	TCGA-DB-5276-01	OV	5	TCGA-61-2097-01	SKCM	6	TCGA-DA-A3F3-06	UVM	1	TCGA-VD-A8K7-01
BRCA	1	TCGA-AC-A2FM-11	GBM	13	TCGA-08-0392-01	LGG	2	TCGA-DB-A75P-01	OV	5	TCGA-24-1553-01	SKCM	6	TCGA-EE-A2GS-06	UVM	1	TCGA-VD-A8KO-01
BRCA	1	TCGA-BH-A28O-01	GBM	13	TCGA-02-0025-01	LGG	2	TCGA-TM-A84F-01	OV	5	TCGA-29-1770-02	SKCM	6	TCGA-WE-A8ZQ-06	UVM	1	TCGA-WC-A880-01
BRCA	1	TCGA-A2-A4RY-01	GBM	13	TCGA-02-0033-01	LGG	2	TCGA-P5-A736-01	OV	5	TCGA-25-2409-01	SKCM	6	TCGA-GN-A8LN-01	UVM	1	TCGA-YZ-A983-01
BRCA	1	TCGA-D8-A4Z1-01	GBM	13	TCGA-06-0206-01	LGG	2	TCGA-VM-A8CF-01	OV	5	TCGA-24-2271-01	SKCM	6	TCGA-EE-A2MS-06	UVM	1	TCGA-WC-A87U-01
BRCA	1	TCGA-LL-A440-01	GBM	13	TCGA-02-0059-01	LGG	2	TCGA-VM-A8C9-01	OV	5	TCGA-24-1546-01	SKCM	6	TCGA-D3-A51R-06	UVM	1	TCGA-V4-A9F7-01
BRCA	1	TCGA-AC-A3YI-01	GBM	13	TCGA-08-0522-01	LGG	3	TCGA-P5-A5F1-01	OV	5	TCGA-36-1568-01	SKCM	6	TCGA-FS-A1ZC-06	UVM	1	TCGA-WC-A87T-01
BRCA	1	TCGA-GM-A4E0-01	GBM	13	TCGA-12-0822-01	LGG	3	TCGA-CS-4944-01	OV	5	TCGA-29-1694-01	SKCM	6	TCGA-EE-A29R-06	UVM	1	TCGA-VD-AA8R-01
BRCA	1	TCGA-A7-A0CH-11	GBM	13	TCGA-06-0881-01	LGG	3	TCGA-HT-7684-01	OV	5	TCGA-20-1687-01	SKCM	6	TCGA-EE-A17Y-06	UVM	1	TCGA-V4-A9EC-01
BRCA	1	TCGA-E9-A1ND-11	GBM	13	TCGA-06-0164-01	LGG	3	TCGA-QH-A6CU-01	OV	5	TCGA-25-1625-01	SKCM	6	TCGA-D3-A3MV-06	UVM	1	TCGA-V3-A9ZY-01
BRCA	1	TCGA-E2-A15K-11	GBM	13	TCGA-08-0360-01	LGG	3	TCGA-S9-A6U9-01	OV	5	TCGA-30-1857-01	SKCM	6	TCGA-D3-A3MO-06	UVM	1	TCGA-VD-A8KE-01
BRCA	1	TCGA-BH-A0B8-11	GBM	13	TCGA-08-0346-01	LGG	3	TCGA-E1-5303-01	OV	5	TCGA-24-2298-01	SKCM	6	TCGA-EE-A20H-06	UVM	1	TCGA-VD-AA8M-01
BRCA	1	TCGA-A7-A0DB-11	GBM	13	TCGA-08-0512-01	LGG	3	TCGA-S9-A7R3-01	OV	5	TCGA-31-1951-01	SKCM	6	TCGA-D3-A3CC-06	UVM	1	TCGA-VD-AA8Q-01
BRCA	1	TCGA-BH-A1FE-06	GBM	13	TCGA-06-0192-01	LGG	3	TCGA-DB-A75O-01	OV	5	TCGA-13-0919-01	SKCM	6	TCGA-FR-A726-01	UVM	1	TCGA-V4-A9EH-01
BRCA	1	TCGA-BH-A0H9-11	GBM	13	TCGA-06-0194-01	LGG	3	TCGA-P5-A72X-01	OV	5	TCGA-13-2071-01	SKCM	6	TCGA-EB-A44R-06	UVM	1	TCGA-WC-A884-01
BRCA	1	TCGA-E2-A1BC-11	GBM	13	TCGA-06-0197-01	LGG	3	TCGA-HT-A5R5-01	OV	5	TCGA-23-1027-01	SKCM	6	TCGA-FW-A3I3-06	UVM	1	TCGA-WC-A87W-01
BRCA	1	TCGA-BH-A0BW-11	GBM	13	TCGA-06-0209-01	LGG	3	TCGA-S9-A7IZ-01	OV	5	TCGA-13-1405-01	SKCM	6	TCGA-FS-A1ZK-06	UVM	1	TCGA-V4-A9EK-01
BRCA	1	TCGA-AO-A03U-01	GBM	13	TCGA-06-0409-01	LGG	3	TCGA-TM-A84L-01	OV	5	TCGA-24-1425-01	SKCM	6	TCGA-ER-A19T-01	UVM	1	TCGA-VD-A8KH-01
BRCA	1	TCGA-BH-A6R9-01	GBM	13	TCGA-12-0778-01	LGG	3	TCGA-S9-A6U8-01	OV	5	TCGA-25-2404-01	SKCM	6	TCGA-BF-A3DM-01	UVM	2	TCGA-V4-A9EY-01
BRCA	1	TCGA-E9-A2JT-01	GBM	13	TCGA-06-0213-01	LGG	3	TCGA-FG-A70Y-01	OV	5	TCGA-29-2427-01	SKCM	6	TCGA-GF-A769-01	UVM	2	TCGA-WC-A882-01
BRCA	1	TCGA-A2-A0EP-01	GBM	13	TCGA-14-0862-01	LGG	3	TCGA-TQ-A7RR-01	OV	5	TCGA-24-1847-01	SKCM	6	TCGA-EE-A3J7-06	UVM	2	TCGA-VD-A8KG-01
BRCA	1	TCGA-EW-A1P1-01	GBM	13	TCGA-06-0162-01	LGG	3	TCGA-HT-7902-01	OV	5	TCGA-23-1026-01	SKCM	6	TCGA-EB-A5VU-01	UVM	2	TCGA-V4-A9F2-01
BRCA	1	TCGA-E2-A108-01	GBM	13	TCGA-08-0380-01	LGG	3	TCGA-WY-A858-01	OV	5	TCGA-04-1357-01	SKCM	6	TCGA-FW-A5DX-01	UVM	2	TCGA-YZ-A982-01
BRCA	1	TCGA-BH-A208-01	GBM	13	TCGA-06-0150-01	LGG	3	TCGA-FG-A60L-01	OV	5	TCGA-24-1563-01	SKCM	6	TCGA-D3-A3C6-06	UVM	2	TCGA-V4-A9EM-01
BRCA	1	TCGA-E2-A1B1-01	GBM	13	TCGA-06-0159-01	LGG	3	TCGA-QH-A65S-01	OV	5	TCGA-25-1630-01	SKCM	6	TCGA-D3-A1Q1-06	UVM	2	TCGA-V4-A9E5-01
BRCA	1	TCGA-AC-A2FF-11	GBM	13	TCGA-06-0939-01	LGG	3	TCGA-DH-A7UT-01	OV	5	TCGA-30-1891-01	SKCM	6	TCGA-YD-A89C-06	UVM	2	TCGA-V4-A9EZ-01
BRCA	1	TCGA-BH-A1FN-11	GBM	13	TCGA-28-1745-01	LGG	3	TCGA-S9-A6WQ-01	OV	5	TCGA-04-1337-01	SKCM	6	TCGA-FS-A1ZU-06	UVM	2	TCGA-VD-AA8S-01
BRCA	1	TCGA-E9-A1N5-11	GBM	13	TCGA-02-0039-01	LGG	3	TCGA-DB-A64S-01	OV	5	TCGA-24-2293-01	SKCM	6	TCGA-D3-A2JE-06	UVM	2	TCGA-V4-A9E9-01
BRCA	1	TCGA-A1-A0SB-01	GBM	13	TCGA-08-0390-01	LGG	3	TCGA-DU-8167-01	OV	5	TCGA-25-2042-01	SKCM	6	TCGA-FS-A1ZJ-06	UVM	2	TCGA-V4-A9EA-01
BRCA	1	TCGA-A2-A4RX-01	GBM	13	TCGA-02-0079-01	LGG	3	TCGA-FG-A4MY-01	OV	5	TCGA-24-1849-01	SKCM	6	TCGA-EE-A2A5-06	UVM	2	TCGA-V4-A9ET-01
BRCA	1	TCGA-LL-A73Y-01	GBM	13	TCGA-12-0829-01	LGG	3	TCGA-E1-A7YH-01	OV	5	TCGA-24-2035-01	SKCM	6	TCGA-FS-A4FD-06	UVM	2	TCGA-VD-A8KB-01
BRCA	1	TCGA-EW-A1P7-01	GBM	13	TCGA-06-0149-01	LGG	3	TCGA-DU-A5TS-01	OV	5	TCGA-36-1580-01	SKCM	6	TCGA-FR-A69P-06	UVM	2	TCGA-WC-A885-01
BRCA	1	TCGA-A8-A08H-01	GBM	13	TCGA-02-0060-01	LGG	3	TCGA-HT-A614-01	OV	5	TCGA-36-1569-01	SKCM	6	TCGA-OD-A75X-06	UVM	2	TCGA-V4-A9EW-01
BRCA	1	TCGA-AR-A1AO-01	GBM	13	TCGA-02-0326-01	LGG	3	TCGA-S9-A6TS-01	OV	5	TCGA-24-1545-01	SKCM	6	TCGA-EE-A2M6-06	UVM	2	TCGA-V4-A9F4-01
BRCA	1	TCGA-A2-A0ST-01	GBM	13	TCGA-12-0653-01	LGG	3	TCGA-HT-7879-01	OV	5	TCGA-59-2354-01	SKCM	6	TCGA-EE-A29L-06	UVM	2	TCGA-V4-A9EJ-01
BRCA	1	TCGA-A2-A25F-01	GBM	13	TCGA-08-0520-01	LGG	3	TCGA-E1-A7YW-01	OV	5	TCGA-01-0636-11	SKCM	6	TCGA-WE-A8ZY-06	UVM	2	TCGA-VD-A8K9-01
BRCA	1	TCGA-D8-A27M-01	GBM	13	TCGA-16-0861-01	LGG	3	TCGA-DH-A7UV-01	OV	5	TCGA-61-1721-01	SKCM	6	TCGA-YG-AA3O-06	UVM	2	TCGA-VD-A8KJ-01
BRCA	1	TCGA-BH-A1F0-01	GBM	13	TCGA-02-0324-01	LGG	3	TCGA-TQ-A7RJ-01	OV	5	TCGA-25-1328-01	SKCM	6	TCGA-W3-AA1O-06	UVM	2	TCGA-VD-A8KA-01
BRCA	1	TCGA-BH-A0BL-01	GBM	13	TCGA-12-0615-01	LGG	3	TCGA-WY-A85D-01	OV	5	TCGA-61-2095-01	SKCM	6	TCGA-EB-A5FP-01	UVM	2	TCGA-WC-AA9E-01
BRCA	1	TCGA-A7-A26G-01	GBM	13	TCGA-06-0175-01	LGG	3	TCGA-E1-A7Z4-01	OV	5	TCGA-13-1485-01	SKCM	6	TCGA-EB-A44O-01	UVM	2	TCGA-WC-A881-01
BRCA	1	TCGA-D8-A1XW-01	GBM	13	TCGA-12-0772-01	LGG	3	TCGA-WH-A86K-01	OV	5	TCGA-01-0642-11	SKCM	6	TCGA-EE-A29M-06	UVM	3	TCGA-V4-A9ES-01
BRCA	2	TCGA-E2-A15M-01	GBM	13	TCGA-02-0451-01	LGG	3	TCGA-DB-A75M-01	OV	5	TCGA-01-0631-11	SKCM	6	TCGA-EB-A431-01	UVM	3	TCGA-WC-AA9A-01
BRCA	2	TCGA-E2-A1IH-01	GBM	13	TCGA-02-0027-01	LGG	3	TCGA-VM-A8C8-01	OV	5	TCGA-01-0633-11	SKCM	6	TCGA-D9-A6EG-06	UVM	3	TCGA-VD-AA8T-01
BRCA	2	TCGA-BH-A1FE-01	GBM	13	TCGA-02-0057-01	LGG	3	TCGA-DU-6395-01	OV	5	TCGA-01-0637-11	SKCM	6	TCGA-ER-A2NE-06	UVM	3	TCGA-YZ-A985-01
BRCA	2	TCGA-AR-A1AX-01	GBM	13	TCGA-02-0068-01	LGG	3	TCGA-DU-5872-01	OV	5	TCGA-25-2408-01	SKCM	6	TCGA-EB-A51B-01	UVM	3	TCGA-V4-A9EO-01
BRCA	2	TCGA-E9-A1NE-01	GBM	13	TCGA-08-0521-01	LGG	3	TCGA-HW-7490-01	OV	5	TCGA-36-2540-01	SKCM	6	TCGA-GN-A4U3-06	UVM	3	TCGA-V4-A9F8-01
BRCA	2	TCGA-AR-A252-01	GBM	13	TCGA-08-0352-01	LGG	3	TCGA-DU-7019-01	OV	5	TCGA-29-2436-01	SKCM	6	TCGA-D3-A51T-06	UVM	3	TCGA-V4-A9EQ-01
BRCA	2	TCGA-E2-A1B5-01	GBM	13	TCGA-12-0827-01	LGG	3	TCGA-DU-7306-01	OV	5	TCGA-29-1690-01	SKCM	6	TCGA-EE-A2MT-06	UVM	3	TCGA-VD-AA8P-01
BRCA	2	TCGA-BH-A0DK-01	GBM	13	TCGA-08-0345-01	LGG	3	TCGA-HW-A5KM-01	OV	5	TCGA-61-2095-02	SKCM	6	TCGA-EB-A5UN-06	UVM	3	TCGA-WC-A883-01
BRCA	2	TCGA-BH-A0BF-01	GBM	13	TCGA-14-0867-01	LGG	3	TCGA-HT-8114-01	OV	5	TCGA-30-1892-01	SKCM	6	TCGA-FR-A3YN-06	UVM	3	TCGA-V4-A9F5-01
BRCA	2	TCGA-AO-A0JC-01	GBM	13	TCGA-08-0373-01	LGG	3	TCGA-VM-A8CH-01	OV	5	TCGA-61-2611-02	SKCM	6	TCGA-EE-A29Q-06	UVM	3	TCGA-VD-AA8O-01
BRCA	2	TCGA-A2-A0CL-01	GBM	13	TCGA-02-0337-01	LGG	3	TCGA-HT-7609-01	OV	5	TCGA-24-2029-01	SKCM	6	TCGA-ER-A19C-06	UVM	3	TCGA-VD-A8KL-01
BRCA	2	TCGA-AR-A1AW-01	GBM	13	TCGA-06-0201-01	LGG	3	TCGA-HT-7611-01	OV	5	TCGA-30-1887-01	SKCM	6	TCGA-FW-A3TV-06	UVM	3	TCGA-V4-A9E8-01
BRCA	2	TCGA-BH-A0DI-01	GBM	13	TCGA-02-0006-01	LGG	3	TCGA-FG-8188-01	OV	5	TCGA-29-1705-02	SKCM	6	TCGA-EE-A2GB-06	UVM	3	TCGA-YZ-A984-01
BRCA	2	TCGA-BH-A0DG-01	GBM	13	TCGA-02-0034-01	LGG	3	TCGA-DU-8163-01	OV	5	TCGA-23-1117-01	SKCM	6	TCGA-FS-A4FC-06	UVM	3	TCGA-V4-A9ED-01
BRCA	2	TCGA-BH-A0DX-01	GBM	13	TCGA-02-0266-01	LGG	3	TCGA-HT-7858-01	OV	5	TCGA-13-0768-01	SKCM	6	TCGA-EB-A6QY-01	UVM	3	TCGA-VD-A8KK-01
BRCA	2	TCGA-E9-A22E-01	GBM	13	TCGA-02-0332-01	LGG	3	TCGA-HT-7873-01	OV	5	TCGA-31-1956-01	SKCM	6	TCGA-WE-A8ZR-06	UVM	3	TCGA-VD-A8KD-01
BRCA	2	TCGA-E9-A1NF-01	GBM	13	TCGA-12-0620-01	LGG	3	TCGA-HT-7676-01	OV	5	TCGA-13-0908-01	SKCM	6	TCGA-EE-A2MD-06	UVM	3	TCGA-V4-A9F0-01
BRCA	2	TCGA-A8-A07E-01	GBM	13	TCGA-12-0773-01	LGG	3	TCGA-HT-7472-01	OV	5	TCGA-29-1768-01	SKCM	6	TCGA-EE-A20F-06	UVM	3	TCGA-V4-A9EF-01
BRCA	2	TCGA-C8-A132-01	GBM	13	TCGA-02-0054-01	LGG	3	TCGA-DU-5853-01	OV	5	TCGA-42-2588-01	SKCM	6	TCGA-FS-A4F2-06	UVM	3	TCGA-YZ-A980-01
BRCA	2	TCGA-B6-A0WY-01	GBM	13	TCGA-14-0817-01	LGG	3	TCGA-HT-7478-01	OV	5	TCGA-61-2614-01	SKCM	6	TCGA-GN-A268-06	UVM	4	TCGA-VD-A8KF-01
BRCA	2	TCGA-A2-A0T7-01	GBM	14	TCGA-06-1800-01	LGG	3	TCGA-DB-5273-01	OV	5	TCGA-61-2613-01	SKCM	6	TCGA-D3-A1Q9-06	UVM	4	TCGA-WC-A87Y-01
BRCA	2	TCGA-AN-A0XN-01	GBM	14	TCGA-32-2494-01	LGG	3	TCGA-FN-7833-01	OV	5	TCGA-42-2587-01	SKCM	6	TCGA-RP-A694-06	UVM	4	TCGA-WC-A888-01
BRCA	2	TCGA-BH-A0B7-01	GBM	14	TCGA-28-2502-01	LGG	3	TCGA-FG-6691-01	OV	5	TCGA-24-1422-01	SKCM	6	TCGA-D3-A1QA-07	UVM	4	TCGA-VD-A8KN-01
BRCA	2	TCGA-EW-A2FR-01	GBM	14	TCGA-28-5214-01	LGG	3	TCGA-DU-7015-01	OV	5	TCGA-04-1338-01	SKCM	6	TCGA-ER-A198-06	UVM	4	TCGA-V4-A9F3-01
BRCA	2	TCGA-BH-A1FU-01	GBM	14	TCGA-14-0736-01	LGG	3	TCGA-FG-5965-01	OV	5	TCGA-13-1494-01	SKCM	6	TCGA-D3-A51E-06	UVM	4	TCGA-VD-A8K8-01
BRCA	2	TCGA-OL-A5RY-01	GBM	14	TCGA-14-1037-01	LGG	3	TCGA-HT-7473-01	OV	5	TCGA-23-1116-01	SKCM	6	TCGA-EB-A44Q-06	UVM	4	TCGA-V4-A9F1-01
BRCA	2	TCGA-BH-A1EX-01	GBM	14	TCGA-32-1977-01	LGG	3	TCGA-CS-6290-01	OV	5	TCGA-25-1633-01	SKCM	6	TCGA-EE-A181-06	UVM	4	TCGA-VD-A8KM-01
BRCA	2	TCGA-BH-A0BP-01	GBM	14	TCGA-32-1987-01	LGG	3	TCGA-E1-5302-01	OV	5	TCGA-25-1626-01	SKCM	6	TCGA-EE-A3AE-06	UVM	4	TCGA-V4-A9EV-01
BRCA	2	TCGA-AR-A1AN-01	GBM	14	TCGA-06-6697-01	LGG	3	TCGA-CS-4942-01	OV	5	TCGA-24-1434-01	SKCM	6	TCGA-EE-A2A6-06	UVM	4	TCGA-V4-A9EE-01
BRCA	2	TCGA-BH-A18F-01	GBM	14	TCGA-14-1043-01	LGG	3	TCGA-HT-8111-01	OV	5	TCGA-61-2003-01	SKCM	6	TCGA-EE-A2GU-06	UVM	4	TCGA-RZ-AB0B-01
BRCA	2	TCGA-BH-A0C1-01	GBM	14	TCGA-28-5211-01	LGG	3	TCGA-FG-8191-01	OV	5	TCGA-61-2009-01	SKCM	6	TCGA-D9-A149-06	UVM	4	TCGA-V4-A9EU-01
BRCA	2	TCGA-BH-A1EY-01	GBM	14	TCGA-27-2527-01	LGG	3	TCGA-HT-7689-01	PAAD	1	TCGA-3A-A9IL-01	SKCM	6	TCGA-EE-A2MN-06	UVM	4	TCGA-V4-A9EL-01
BRCA	2	TCGA-E2-A1IO-01	GBM	14	TCGA-32-4209-01	LGG	3	TCGA-S9-A89V-01	PAAD	1	TCGA-3A-A9IN-01	SKCM	6	TCGA-DA-A1IC-06	UVM	4	TCGA-V4-A9EI-01
BRCA	2	TCGA-BH-A1EO-01	GBM	14	TCGA-12-0776-01	LGG	3	TCGA-DU-7011-01	PAAD	1	TCGA-2L-AAQM-01	SKCM	6	TCGA-EE-A29D-06	UVM	4	TCGA-V4-A9EX-01
BRCA	2	TCGA-E9-A1N4-01	GBM	14	TCGA-02-0107-01	LGG	3	TCGA-CS-4938-01	PAAD	1	TCGA-3A-A9IJ-01	SKCM	6	TCGA-GN-A26D-06	UVM	4	TCGA-V3-A9ZX-01
BRCA	2	TCGA-A8-A08Z-01	GBM	14	TCGA-12-1093-01	LGG	3	TCGA-E1-A7Z6-01	PAAD	1	TCGA-3A-A9IO-01	SKCM	6	TCGA-ER-A19F-06	UVM	4	TCGA-VD-A8KI-01
BRCA	2	TCGA-BH-A0HF-01	GBM	14	TCGA-28-2501-01	LGG	3	TCGA-QH-A870-01	PAAD	1	TCGA-3A-A9IR-01	SKCM	6	TCGA-EE-A3AC-06	UVM	4	TCGA-WC-A88A-01
BRCA	2	TCGA-EW-A1PF-01	GBM	14	TCGA-06-0650-01	LGG	3	TCGA-HT-7482-01	PAAD	1	TCGA-3A-A9IV-01	SKCM	6	TCGA-D9-A3Z1-06	UVM	4	TCGA-VD-AA8N-01
BRCA	2	TCGA-BH-A0C3-01	GBM	14	TCGA-06-0139-01	LGG	3	TCGA-HT-7479-01	PAAD	1	TCGA-3A-A9IS-01	SKCM	6	TCGA-GN-A263-01	UVM	4	TCGA-V4-A9E7-01
BRCA	2	TCGA-E2-A10F-01	GBM	14	TCGA-12-0775-01	LGG	3	TCGA-HT-7602-01	PAAD	1	TCGA-F2-6880-01	SKCM	6	TCGA-D3-A8GM-06
BRCA	2	TCGA-BH-A18I-01	GBM	14	TCGA-02-0111-01	LGG	3	TCGA-HT-7485-01	PAAD	1	TCGA-IB-AAUM-01	SKCM	6	TCGA-EE-A2MQ-06
BRCA	2	TCGA-BH-A0W7-01	GBM	14	TCGA-32-4211-01	LGG	4	TCGA-P5-A780-01	PAAD	1	TCGA-XD-AAUH-01	SKCM	6	TCGA-FW-A3R5-06
BRCA	2	TCGA-A2-A0T4-01	GBM	14	TCGA-14-0812-01	LGG	4	TCGA-DU-6542-01	PAAD	1	TCGA-HZ-8519-01	SKCM	6	TCGA-EE-A3J4-06
BRCA	2	TCGA-E9-A1QZ-01	GBM	14	TCGA-28-1752-01	LGG	4	TCGA-DU-5855-01	PAAD	1	TCGA-HZ-7920-01	SKCM	6	TCGA-EE-A180-06
BRCA	2	TCGA-E9-A229-01	GBM	14	TCGA-02-0085-01	LGG	4	TCGA-S9-A7R4-01	PAAD	2	TCGA-HZ-A77P-01	SKCM	6	TCGA-BF-A1PV-01
BRCA	2	TCGA-D8-A1Y0-01	GBM	14	TCGA-02-2470-01	LGG	4	TCGA-DU-6408-01	PAAD	2	TCGA-XD-AAUG-01	SKCM	6	TCGA-GN-A4U4-06
BRCA	2	TCGA-AR-A255-01	GBM	14	TCGA-41-3915-01	LGG	4	TCGA-DB-5281-01	PAAD	2	TCGA-IB-AAUW-01	SKCM	6	TCGA-D3-A8GL-06
BRCA	2	TCGA-D8-A27I-01	GBM	14	TCGA-12-1092-01	LGG	4	TCGA-HT-7693-01	PAAD	2	TCGA-IB-8126-01	SKCM	6	TCGA-D3-A3ML-06
BRCA	2	TCGA-BH-A0W5-01	GBM	14	TCGA-12-1096-01	LGG	4	TCGA-TQ-A7RW-01	PAAD	2	TCGA-IB-AAUT-01	SKCM	6	TCGA-FS-A4F9-06
BRCA	2	TCGA-AC-A2FB-01	GBM	14	TCGA-06-0649-01	LGG	4	TCGA-E1-5322-01	PAAD	2	TCGA-H6-A45N-01	SKCM	6	TCGA-D9-A4Z3-01
BRCA	2	TCGA-BH-A0H5-01	GBM	14	TCGA-76-6193-01	LGG	4	TCGA-DH-A66D-01	PAAD	2	TCGA-HZ-A49G-01	SKCM	6	TCGA-EB-A6R0-01
BRCA	2	TCGA-D8-A1JB-01	GBM	14	TCGA-19-5955-01	LGG	4	TCGA-DU-7301-01	PAAD	2	TCGA-FB-A4P6-01	SKCM	6	TCGA-EB-A41A-01
BRCA	2	TCGA-C8-A3M7-01	GBM	14	TCGA-12-1095-01	LGG	4	TCGA-DU-6407-01	PAAD	2	TCGA-S4-A8RP-01	SKCM	6	TCGA-W3-AA1Q-06
BRCA	2	TCGA-AC-A6IX-06	GBM	14	TCGA-26-1438-01	LGG	4	TCGA-DU-6399-01	PAAD	2	TCGA-3A-A9I9-01	SKCM	6	TCGA-FS-A4F0-06
BRCA	2	TCGA-AC-A3OD-01	GBM	14	TCGA-32-1980-01	LGG	4	TCGA-HT-8108-01	PAAD	2	TCGA-2J-AABK-01	SKCM	6	TCGA-EE-A2MF-06
BRCA	2	TCGA-A8-A0A6-01	GBM	14	TCGA-06-0132-01	LGG	4	TCGA-DU-A5TU-01	PAAD	2	TCGA-HV-A5A5-01	SKCM	6	TCGA-EE-A2ML-06
BRCA	2	TCGA-BH-A0B2-01	GBM	14	TCGA-41-4097-01	LGG	4	TCGA-HT-7690-01	PAAD	2	TCGA-LB-A9Q5-01	SKCM	6	TCGA-WE-A8ZO-06
BRCA	2	TCGA-A7-A0CG-01	GBM	14	TCGA-06-0882-01	LGG	4	TCGA-HT-8013-01	PAAD	2	TCGA-RB-AA9M-01	SKCM	6	TCGA-EE-A20C-06
BRCA	2	TCGA-A2-A0EN-01	GBM	14	TCGA-06-0179-01	LGG	4	TCGA-P5-A5EZ-01	PAAD	2	TCGA-XN-A8T3-01	SKCM	6	TCGA-D9-A1X3-06
BRCA	2	TCGA-D8-A141-01	GBM	14	TCGA-14-0736-02	LGG	4	TCGA-TQ-A7RH-01	PAAD	2	TCGA-IB-AAUQ-01	SKCM	6	TCGA-EE-A2GR-06
BRCA	2	TCGA-GM-A2DI-01	GBM	14	TCGA-06-0171-02	LGG	4	TCGA-DH-5142-01	PAAD	2	TCGA-HV-A5A3-11	SKCM	6	TCGA-FS-A1ZZ-06
BRCA	2	TCGA-A2-A0YD-01	GBM	14	TCGA-06-0141-01	LGG	4	TCGA-DH-A66B-01	PAAD	2	TCGA-XN-A8T5-01	SKCM	6	TCGA-D3-A1QA-06
BRCA	2	TCGA-A8-A096-01	GBM	14	TCGA-06-5410-01	LGG	4	TCGA-DU-6396-01	PAAD	2	TCGA-FB-A4P5-01	SKCM	6	TCGA-EE-A3JI-06
BRCA	2	TCGA-BH-A0AZ-01	GBM	14	TCGA-19-1389-02	LGG	4	TCGA-TQ-A8XE-02	PAAD	2	TCGA-HZ-A49H-01	SKCM	6	TCGA-EE-A2GJ-06
BRCA	2	TCGA-A1-A0SH-01	GBM	14	TCGA-06-0130-01	LGG	4	TCGA-DU-A7TA-01	PAAD	2	TCGA-3E-AAAY-01	SKCM	6	TCGA-D3-A1Q3-06
BRCA	2	TCGA-E9-A1NG-01	GBM	14	TCGA-28-5213-01	LGG	4	TCGA-WY-A85B-01	PAAD	2	TCGA-US-A77J-01	SKCM	6	TCGA-FR-A3R1-01
BRCA	2	TCGA-AO-A0JJ-01	GBM	14	TCGA-06-0750-01	LGG	4	TCGA-S9-A7QX-01	PAAD	2	TCGA-RL-AAAS-01	SKCM	6	TCGA-EE-A2A2-06
BRCA	2	TCGA-E2-A1IJ-01	GBM	14	TCGA-27-1832-01	LGG	4	TCGA-DU-A5TW-01	PAAD	2	TCGA-HZ-8001-01	SKCM	6	TCGA-D3-A8GC-06
BRCA	2	TCGA-BH-A0BQ-01	GBM	14	TCGA-19-4065-02	LGG	4	TCGA-TQ-A7RK-02	PAAD	2	TCGA-IB-AAUR-01	SKCM	6	TCGA-EE-A2MM-06
BRCA	2	TCGA-BH-A0B0-01	GBM	14	TCGA-19-4065-01	LGG	4	TCGA-TQ-A7RK-01	PAAD	2	TCGA-Q3-A5QY-01	SKCM	6	TCGA-DA-A95X-06
BRCA	2	TCGA-AC-A3BB-01	GBM	14	TCGA-12-0619-01	LGG	4	TCGA-R8-A6YH-01	PAAD	2	TCGA-H6-A45N-11	SKCM	6	TCGA-EE-A3JA-06
BRCA	2	TCGA-AC-A2FO-01	GBM	14	TCGA-06-0190-01	LGG	4	TCGA-DU-A6S7-01	PAAD	2	TCGA-Z5-AAPL-01	SKCM	6	TCGA-EE-A3J8-06
BRCA	2	TCGA-A7-A3J1-01	GBM	14	TCGA-32-4213-01	LGG	4	TCGA-S9-A7R8-01	PAAD	3	TCGA-IB-AAUV-01	STAD	1	TCGA-FP-7829-11
BRCA	2	TCGA-A7-A13H-01	GBM	14	TCGA-06-0645-01	LGG	4	TCGA-TM-A84Q-01	PAAD	3	TCGA-FB-AAPS-01	STAD	1	TCGA-BR-A453-01
BRCA	2	TCGA-AC-A8OS-01	GBM	14	TCGA-06-0190-02	LGG	4	TCGA-WY-A85C-01	PAAD	3	TCGA-HV-AA8V-01	STAD	1	TCGA-FP-7735-11
BRCA	2	TCGA-BH-A8G0-01	GBM	14	TCGA-28-5218-01	LGG	4	TCGA-S9-A6U1-01	PAAD	3	TCGA-F2-A44H-01	STAD	1	TCGA-HU-A4GN-11
BRCA	2	TCGA-A2-A0CO-01	GBM	14	TCGA-02-0055-01	LGG	4	TCGA-S9-A6WO-01	PAAD	3	TCGA-IB-AAUS-01	STAD	1	TCGA-HU-A4GC-11
BRCA	2	TCGA-AC-A3HN-01	GBM	14	TCGA-06-0644-01	LGG	4	TCGA-DU-6401-01	PAAD	3	TCGA-YB-A89D-11	STAD	1	TCGA-HU-A4GH-11
BRCA	2	TCGA-LD-A74U-01	GBM	14	TCGA-16-1045-01	LGG	4	TCGA-S9-A6TU-01	PAAD	3	TCGA-IB-A5SQ-01	STAD	1	TCGA-HU-A4GY-11
BRCA	2	TCGA-GM-A3XN-01	GBM	14	TCGA-06-5412-01	LGG	4	TCGA-QH-A6CW-01	PAAD	3	TCGA-2J-AAB9-01	STAD	1	TCGA-HU-A4GP-11
BRCA	2	TCGA-AC-A6IV-01	GBM	14	TCGA-28-2513-01	LGG	4	TCGA-DU-A7T8-01	PAAD	3	TCGA-IB-A5SO-01	STAD	1	TCGA-HU-A4HB-11
BRCA	2	TCGA-AQ-A7U7-01	GBM	14	TCGA-02-2486-01	LGG	4	TCGA-DU-A76O-01	PAAD	3	TCGA-YB-A89D-01	STAD	1	TCGA-RD-A8N2-01
BRCA	2	TCGA-A2-A3KC-01	GBM	14	TCGA-14-0781-01	LGG	4	TCGA-TQ-A7RF-01	PAAD	3	TCGA-IB-AAUP-01	STAD	1	TCGA-HU-A4G3-11
BRCA	2	TCGA-AC-A6IX-01	GBM	14	TCGA-14-0789-01	LGG	4	TCGA-FG-A4MX-01	PAAD	3	TCGA-2J-AABT-01	STAD	1	TCGA-D7-A747-01
BRCA	2	TCGA-AC-A2FE-01	GBM	14	TCGA-19-1385-01	LGG	4	TCGA-HT-A74O-01	PAAD	3	TCGA-2J-AABR-01	STAD	1	TCGA-BR-8371-01
BRCA	2	TCGA-OK-A5Q2-01	GBM	14	TCGA-19-1389-01	LGG	4	TCGA-P5-A72W-01	PAAD	3	TCGA-US-A774-01	STAD	1	TCGA-BR-A4J9-01
BRCA	2	TCGA-A2-A4RW-01	GBM	14	TCGA-28-1751-01	LGG	4	TCGA-CS-6666-01	PAAD	3	TCGA-2J-AABF-01	STAD	1	TCGA-BR-A4J7-01
BRCA	2	TCGA-AR-A2LO-01	GBM	14	TCGA-76-6282-01	LGG	4	TCGA-VV-A86M-01	PAAD	3	TCGA-HZ-A4BH-01	STAD	1	TCGA-BR-A44T-01
BRCA	2	TCGA-AR-A1AK-01	GBM	14	TCGA-32-1986-01	LGG	4	TCGA-CS-4943-01	PAAD	3	TCGA-IB-A5ST-01	STAD	1	TCGA-RD-A7BW-01
BRCA	2	TCGA-GM-A2DN-01	GBM	14	TCGA-06-0124-01	LGG	4	TCGA-HT-7469-01	PAAD	3	TCGA-FB-A7DR-01	STAD	1	TCGA-BR-A4IV-01
BRCA	2	TCGA-BH-A2L8-01	GBM	14	TCGA-32-2491-01	LGG	4	TCGA-DH-A7UU-01	PAAD	3	TCGA-HZ-A77Q-01	STAD	1	TCGA-VQ-A94P-01
BRCA	2	TCGA-5L-AAT0-01	GBM	14	TCGA-19-1790-01	LGG	4	TCGA-IK-7675-01	PAAD	3	TCGA-HZ-7925-01	STAD	1	TCGA-RD-A8N4-01
BRCA	2	TCGA-EW-A3E8-01	GBM	14	TCGA-02-0064-01	LGG	4	TCGA-TM-A84I-01	PAAD	3	TCGA-IB-7893-01	STAD	1	TCGA-BR-8592-01
BRCA	2	TCGA-OL-A5RU-01	GBM	14	TCGA-08-0509-01	LGG	4	TCGA-DB-5277-01	PAAD	4	TCGA-IB-7647-01	STAD	1	TCGA-BR-8384-01
BRCA	2	TCGA-AR-A5QM-01	GBM	14	TCGA-06-1084-01	LGG	4	TCGA-E1-A7YV-01	PAAD	4	TCGA-IB-7890-01	STAD	1	TCGA-FP-8209-01
BRCA	2	TCGA-BH-A42V-01	GBM	14	TCGA-06-0147-01	LGG	4	TCGA-FG-A87N-01	PAAD	4	TCGA-HZ-7922-01	STAD	1	TCGA-BR-8365-01
BRCA	2	TCGA-A7-A426-01	GBM	14	TCGA-06-0189-01	LGG	4	TCGA-TM-A84J-01	PAAD	4	TCGA-IB-7645-01	STAD	1	TCGA-BR-7704-11
BRCA	2	TCGA-4H-AAAK-01	GBM	14	TCGA-19-5947-01	LGG	4	TCGA-HT-7606-01	PAAD	4	TCGA-IB-7649-01	STAD	1	TCGA-ZA-A8F6-01
BRCA	2	TCGA-AR-A5QP-01	GBM	15	TCGA-06-0211-02	LGG	4	TCGA-DU-A5TP-01	PAAD	4	TCGA-IB-7891-01	STAD	1	TCGA-D7-8579-01
BRCA	2	TCGA-A2-A0CK-01	GBM	15	TCGA-32-2638-01	LGG	4	TCGA-DU-7298-01	PAAD	4	TCGA-HZ-7918-01	STAD	1	TCGA-BR-8291-01
BRCA	2	TCGA-A7-A3IY-01	GBM	15	TCGA-06-5414-01	LGG	4	TCGA-FG-7634-01	PAAD	4	TCGA-HZ-8315-01	STAD	1	TCGA-BR-8364-01
BRCA	2	TCGA-GM-A2DA-01	GBM	15	TCGA-06-0878-01	LGG	4	TCGA-HT-7477-01	PAAD	4	TCGA-HZ-8636-01	STAD	1	TCGA-VQ-A91Y-01
BRCA	2	TCGA-A2-A0CR-01	GBM	15	TCGA-76-4928-01	LGG	4	TCGA-E1-A7YI-01	PAAD	4	TCGA-IB-7652-01	STAD	1	TCGA-KB-A93G-01
BRCA	2	TCGA-AC-A3QP-01	GBM	15	TCGA-06-2562-01	LGG	4	TCGA-S9-A7IS-01	PAAD	4	TCGA-HZ-8317-01	STAD	1	TCGA-FP-8210-01
BRCA	2	TCGA-LD-A7W5-01	GBM	15	TCGA-06-0125-02	LGG	4	TCGA-S9-A7J0-01	PAAD	4	TCGA-HZ-7926-01	STAD	1	TCGA-D7-8574-01
BRCA	2	TCGA-BH-A42U-01	GBM	15	TCGA-26-5139-01	LGG	4	TCGA-E1-5304-01	PAAD	4	TCGA-HZ-8638-01	STAD	1	TCGA-MX-A5UG-01
BRCA	2	TCGA-Z7-A8R5-01	GBM	15	TCGA-06-0184-01	LGG	4	TCGA-TQ-A7RM-01	PAAD	4	TCGA-HZ-7924-01	STAD	1	TCGA-VQ-A8PQ-01
BRCA	2	TCGA-OL-A97C-01	GBM	15	TCGA-12-5295-01	LGG	4	TCGA-RY-A83Z-01	PAAD	4	TCGA-HZ-8637-01	STAD	1	TCGA-BR-7957-01
BRCA	2	TCGA-GM-A3XG-01	GBM	15	TCGA-06-0187-01	LGG	4	TCGA-DU-7304-02	PAAD	4	TCGA-3A-A9IX-01	STAD	1	TCGA-BR-8682-01
BRCA	2	TCGA-PL-A8LY-01	GBM	15	TCGA-12-5299-01	LGG	4	TCGA-DH-A669-01	PAAD	4	TCGA-HZ-7923-01	STAD	1	TCGA-IN-AB1V-11
BRCA	2	TCGA-XX-A899-01	GBM	15	TCGA-06-5418-01	LGG	5	TCGA-DB-A64X-01	PAAD	4	TCGA-HZ-8003-01	STAD	1	TCGA-CG-4462-01
BRCA	2	TCGA-BH-A8FZ-01	GBM	15	TCGA-32-2632-01	LGG	5	TCGA-P5-A735-01	PAAD	4	TCGA-HZ-8002-01	STAD	1	TCGA-BR-4187-01
BRCA	2	TCGA-C8-A8HR-01	GBM	15	TCGA-27-1831-01	LGG	5	TCGA-S9-A7QW-01	PAAD	4	TCGA-IB-7897-01	STAD	1	TCGA-CG-4472-01
BRCA	2	TCGA-AO-A0J9-01	GBM	15	TCGA-28-2509-01	LGG	5	TCGA-FG-A4MT-01	PAAD	4	TCGA-H6-8124-11	STAD	1	TCGA-BR-A4IU-01
BRCA	2	TCGA-AC-A23G-01	GBM	15	TCGA-14-1034-01	LGG	5	TCGA-DU-7014-01	PAAD	4	TCGA-F2-7276-01	STAD	1	TCGA-CD-A489-01
BRCA	2	TCGA-D8-A73U-01	GBM	15	TCGA-14-1823-01	LGG	5	TCGA-P5-A5EV-01	PAAD	4	TCGA-F2-7273-01	STAD	1	TCGA-RD-A8N9-01
BRCA	2	TCGA-XX-A89A-01	GBM	15	TCGA-14-1402-02	LGG	5	TCGA-FG-7636-01	PAAD	4	TCGA-IB-7888-01	STAD	1	TCGA-HU-A4GY-01
BRCA	2	TCGA-AC-A3W6-01	GBM	15	TCGA-28-2499-01	LGG	5	TCGA-TQ-A8XE-01	PAAD	5	TCGA-IB-7651-01	STAD	1	TCGA-RD-A8N0-01
BRCA	2	TCGA-A2-A4S1-01	GBM	15	TCGA-19-1787-01	LGG	5	TCGA-DB-5275-01	PAAD	5	TCGA-HZ-7919-01	STAD	1	TCGA-CD-A4MI-01
BRCA	2	TCGA-LD-A9QF-01	GBM	15	TCGA-06-2567-01	LGG	5	TCGA-DB-A75L-01	PAAD	5	TCGA-IB-7646-01	STAD	1	TCGA-BR-8297-01
BRCA	2	TCGA-AR-A2LH-01	GBM	15	TCGA-26-5136-01	LGG	5	TCGA-TM-A84H-01	PAAD	5	TCGA-HZ-8005-01	STAD	1	TCGA-BR-8380-01
BRCA	2	TCGA-LL-A73Z-01	GBM	15	TCGA-32-2616-01	LGG	5	TCGA-TQ-A7RV-01	PAAD	5	TCGA-2J-AAB8-01	STAD	1	TCGA-BR-A4IZ-01
BRCA	2	TCGA-S3-AA15-01	GBM	15	TCGA-14-1829-01	LGG	5	TCGA-WY-A85A-01	PAAD	5	TCGA-IB-7887-01	STAD	1	TCGA-BR-A4J5-01
BRCA	2	TCGA-AC-A3W7-01	GBM	15	TCGA-27-2519-01	LGG	5	TCGA-RY-A845-01	PAAD	5	TCGA-3A-A9IZ-01	STAD	1	TCGA-BR-8080-01
BRCA	2	TCGA-MS-A51U-01	GBM	15	TCGA-06-0168-01	LGG	5	TCGA-DB-A4XE-01	PAAD	5	TCGA-F2-A8YN-01	STAD	1	TCGA-BR-A4J2-01
BRCA	2	TCGA-A7-A5ZX-01	GBM	15	TCGA-32-2615-01	LGG	5	TCGA-DB-A4XB-01	PAAD	5	TCGA-IB-8127-01	STAD	1	TCGA-CD-8530-01
BRCA	2	TCGA-OL-A5RX-01	GBM	15	TCGA-06-5858-01	LGG	5	TCGA-WY-A85E-01	PAAD	5	TCGA-IB-7886-01	STAD	1	TCGA-MX-A663-01
BRCA	2	TCGA-OL-A5RV-01	GBM	15	TCGA-06-0210-02	LGG	5	TCGA-DU-7008-01	PAAD	5	TCGA-IB-7644-01	STAD	1	TCGA-BR-6563-01
BRCA	2	TCGA-E2-A14U-01	GBM	15	TCGA-06-0152-02	LGG	5	TCGA-TM-A7CA-01	PAAD	5	TCGA-F2-6879-01	STAD	1	TCGA-D7-6518-01
BRCA	2	TCGA-W8-A86G-01	GBM	15	TCGA-06-2564-01	LGG	5	TCGA-QH-A6X9-01	PAAD	5	TCGA-2J-AABA-01	STAD	1	TCGA-BR-6803-01
BRCA	2	TCGA-D8-A3Z5-01	GBM	15	TCGA-28-5208-01	LGG	5	TCGA-FG-8182-01	PAAD	5	TCGA-H6-8124-01	STAD	1	TCGA-BR-6564-01
BRCA	2	TCGA-AR-A1AM-01	GBM	15	TCGA-76-4927-01	LGG	5	TCGA-HW-8321-01	PAAD	5	TCGA-IB-7885-01	STAD	2	TCGA-BR-8060-01
BRCA	2	TCGA-LD-A7W6-01	GBM	15	TCGA-19-2623-01	LGG	5	TCGA-DU-7299-01	PAAD	5	TCGA-IB-A5SS-01	STAD	2	TCGA-BR-7723-01
BRCA	2	TCGA-BH-AB28-01	GBM	15	TCGA-02-0099-01	LGG	5	TCGA-HT-7483-01	PAAD	5	TCGA-IB-7889-01	STAD	2	TCGA-BR-4369-01
BRCA	2	TCGA-GM-A5PX-01	GBM	15	TCGA-19-2625-01	LGG	5	TCGA-E1-5305-01	PAAD	5	TCGA-F2-A7TX-01	STAD	2	TCGA-VQ-A922-01
BRCA	2	TCGA-D8-A73X-01	GBM	15	TCGA-02-0075-01	LGG	5	TCGA-P5-A5EW-01	PAAD	5	TCGA-IB-AAUN-01	STAD	2	TCGA-VQ-AA64-01
BRCA	2	TCGA-A7-A5ZW-01	GBM	15	TCGA-26-6173-01	LGG	5	TCGA-DB-5280-01	PAAD	6	TCGA-FB-AAQ2-01	STAD	2	TCGA-D7-8572-01
BRCA	2	TCGA-BH-A0HP-01	GBM	15	TCGA-32-1982-01	LGG	5	TCGA-FG-6690-01	PAAD	6	TCGA-HZ-A77O-01	STAD	2	TCGA-VQ-A8E2-01
BRCA	2	TCGA-A2-A0CV-01	GBM	15	TCGA-06-0210-01	LGG	5	TCGA-CS-6667-01	PAAD	6	TCGA-IB-A6UF-01	STAD	2	TCGA-CD-8526-01
BRCA	2	TCGA-BH-A0DP-01	GBM	15	TCGA-06-1086-01	LGG	5	TCGA-DU-5871-01	PAAD	6	TCGA-2L-AAQE-01	STAD	2	TCGA-IN-7808-01
BRCA	2	TCGA-BH-A0DT-01	GBM	15	TCGA-16-1055-01	LGG	5	TCGA-S9-A6TZ-01	PAAD	6	TCGA-FB-AAPZ-01	STAD	2	TCGA-RD-A8N6-01
BRCA	2	TCGA-AO-A12A-01	GBM	15	TCGA-06-0155-01	LGG	5	TCGA-TM-A84T-01	PAAD	6	TCGA-HV-A5A3-01	STAD	2	TCGA-BR-8369-01
BRCA	2	TCGA-BH-A0E9-01	GBM	15	TCGA-06-0143-01	LGG	5	TCGA-HW-A5KL-01	PAAD	6	TCGA-L1-A7W4-01	STAD	2	TCGA-CD-8534-01
BRCA	2	TCGA-AC-A2FG-01	GBM	15	TCGA-16-1048-01	LGG	5	TCGA-DB-A4XD-01	PAAD	6	TCGA-IB-A7LX-01	STAD	2	TCGA-VQ-A94U-01
BRCA	2	TCGA-BH-A0EA-01	GBM	15	TCGA-28-1750-01	LGG	5	TCGA-HT-7604-01	PAAD	6	TCGA-FB-A545-01	STAD	2	TCGA-CD-8524-01
BRCA	2	TCGA-OL-A6VQ-01	GBM	15	TCGA-27-1838-01	LGG	5	TCGA-QH-A6X3-01	PAAD	6	TCGA-3A-A9IU-01	STAD	2	TCGA-D7-A6EX-01
BRCA	2	TCGA-BH-A0BM-01	GBM	15	TCGA-32-1979-01	LGG	5	TCGA-FG-8185-01	PAAD	6	TCGA-2J-AABU-01	STAD	2	TCGA-D7-8578-01
BRCA	2	TCGA-BH-A0DO-01	GBM	15	TCGA-12-1599-01	LGG	5	TCGA-HW-8320-01	PAAD	6	TCGA-2J-AABI-01	STAD	2	TCGA-BR-7959-01
BRCA	2	TCGA-A7-A4SC-01	GBM	15	TCGA-02-0071-01	LGG	5	TCGA-HT-7855-01	PAAD	6	TCGA-XD-AAUI-01	STAD	2	TCGA-BR-8683-01
BRCA	2	TCGA-B6-A0RV-01	GBM	15	TCGA-26-1439-01	LGG	6	TCGA-HT-7616-01	PAAD	6	TCGA-3A-A9IB-01	STAD	2	TCGA-BR-8373-01
BRCA	2	TCGA-BH-A0HK-01	GBM	15	TCGA-41-3393-01	LGG	6	TCGA-TM-A84O-01	PAAD	6	TCGA-2J-AAB6-01	STAD	2	TCGA-VQ-A91Q-01
BRCA	2	TCGA-AR-A5QN-01	GBM	15	TCGA-16-1060-01	LGG	6	TCGA-HT-A615-01	PAAD	6	TCGA-2J-AABP-01	STAD	2	TCGA-VQ-A91A-01
BRCA	2	TCGA-OL-A66J-01	GBM	15	TCGA-76-6662-01	LGG	6	TCGA-S9-A6U5-01	PAAD	6	TCGA-3A-A9IC-01	STAD	2	TCGA-BR-8485-01
BRCA	2	TCGA-BH-A0DE-01	GBM	15	TCGA-06-0140-01	LGG	6	TCGA-DH-5141-01	PAAD	6	TCGA-YH-A8SY-01	STAD	2	TCGA-IP-7968-01
BRCA	2	TCGA-E9-A1R0-01	GBM	15	TCGA-81-5911-01	LGG	6	TCGA-FG-8186-01	PAAD	6	TCGA-HV-A5A6-01	STAD	2	TCGA-HF-7136-01
BRCA	2	TCGA-A2-A0CP-01	GBM	15	TCGA-06-6698-01	LGG	6	TCGA-R8-A6MK-01	PAAD	6	TCGA-F2-A44G-01	STAD	2	TCGA-BR-8687-01
BRCA	2	TCGA-AN-A0XS-01	GBM	15	TCGA-76-6661-01	LGG	6	TCGA-S9-A6U2-01	PAAD	6	TCGA-3A-A9J0-01	STAD	2	TCGA-IN-AB1V-01
BRCA	2	TCGA-A8-A06P-01	GBM	15	TCGA-76-6657-01	LGG	6	TCGA-DH-A7US-01	PAAD	6	TCGA-3A-A9I7-01	STAD	2	TCGA-VQ-A8PM-01
BRCA	2	TCGA-E9-A3Q9-01	GBM	15	TCGA-76-6280-01	LGG	6	TCGA-DB-A4XA-01	PAAD	6	TCGA-2J-AABO-01	STAD	2	TCGA-VQ-AA6K-01
BRCA	2	TCGA-D8-A146-01	GBM	15	TCGA-14-1450-01	LGG	6	TCGA-S9-A7QY-01	PAAD	6	TCGA-XD-AAUL-01	STAD	2	TCGA-RD-A8N1-01
BRCA	2	TCGA-A7-A0DB-01	GBM	15	TCGA-19-5952-01	LGG	6	TCGA-TM-A84S-01	PAAD	6	TCGA-US-A77E-01	STAD	2	TCGA-VQ-A923-01
BRCA	2	TCGA-E2-A153-01	GBM	15	TCGA-06-0122-01	LGG	6	TCGA-VM-A8CE-01	PAAD	6	TCGA-M8-A5N4-01	STAD	2	TCGA-VQ-A94R-01
BRCA	2	TCGA-BH-A0BA-01	GBM	15	TCGA-12-1094-01	LGG	6	TCGA-DB-A64U-01	PAAD	7	TCGA-HZ-A49I-01	STAD	2	TCGA-BR-6458-01
BRCA	2	TCGA-E2-A15D-01	GBM	15	TCGA-14-1452-01	LGG	6	TCGA-TQ-A7RI-01	PAAD	7	TCGA-RB-A7B8-01	STAD	2	TCGA-VQ-A928-01
BRCA	2	TCGA-B6-A0RP-01	GBM	15	TCGA-28-1760-01	LGG	6	TCGA-FG-A710-01	PAAD	7	TCGA-HZ-A8P0-01	STAD	2	TCGA-HU-8610-01
BRCA	2	TCGA-D8-A73W-01	GBM	15	TCGA-74-6575-01	LGG	6	TCGA-DB-A75K-01	PAAD	7	TCGA-FB-AAPY-01	STAD	2	TCGA-RD-A8N5-01
BRCA	2	TCGA-AC-A2QI-01	GBM	15	TCGA-41-6646-01	LGG	6	TCGA-R8-A6MO-01	PAAD	7	TCGA-Q3-AA2A-01	STAD	2	TCGA-IN-AB1X-11
BRCA	2	TCGA-A2-A4S2-01	GBM	15	TCGA-19-0962-01	LGG	6	TCGA-DB-5274-01	PAAD	7	TCGA-IB-A6UG-01	STAD	2	TCGA-BR-8590-01
BRCA	2	TCGA-AN-A0FS-01	GBM	15	TCGA-06-6390-01	LGG	6	TCGA-P5-A730-01	PAAD	7	TCGA-FB-AAQ1-01	STAD	2	TCGA-BR-8367-01
BRCA	2	TCGA-D8-A27P-01	GBM	15	TCGA-19-5953-01	LGG	6	TCGA-HT-A74K-01	PAAD	7	TCGA-IB-AAUO-01	STAD	2	TCGA-VQ-A8PD-01
BRCA	2	TCGA-E2-A1IL-01	GBM	15	TCGA-06-2566-01	LGG	6	TCGA-QH-A65X-01	PAAD	7	TCGA-IB-A7M4-01	STAD	2	TCGA-BR-8362-01
BRCA	2	TCGA-B6-A1KI-01	GBM	15	TCGA-02-0115-01	LGG	6	TCGA-FG-A6J1-01	PAAD	7	TCGA-FB-AAQ3-01	STAD	2	TCGA-D7-A4Z0-01
BRCA	2	TCGA-A2-A3KD-01	GBM	15	TCGA-02-0089-01	LGG	6	TCGA-DH-A669-02	PAAD	7	TCGA-PZ-A5RE-01	STAD	2	TCGA-VQ-A927-01
BRCA	2	TCGA-BH-A0HQ-01	GBM	15	TCGA-19-0955-01	LGG	6	TCGA-S9-A6WD-01	PAAD	7	TCGA-2L-AAQL-01	STAD	2	TCGA-VQ-A8P8-01
BRCA	2	TCGA-B6-A0IP-01	GBM	15	TCGA-28-2506-01	LGG	6	TCGA-P5-A5ET-01	PAAD	7	TCGA-OE-A75W-01	STAD	2	TCGA-R5-A805-01
BRCA	2	TCGA-B6-A0RN-01	GBM	15	TCGA-19-2620-01	LGG	6	TCGA-S9-A6WE-01	PAAD	7	TCGA-HV-A7OL-01	STAD	2	TCGA-D7-8575-01
BRCA	2	TCGA-AO-A12C-01	GBM	15	TCGA-76-4926-01	LGG	6	TCGA-QH-A65Z-01	PAAD	7	TCGA-US-A779-01	STAD	2	TCGA-VQ-A8PC-01
BRCA	2	TCGA-AN-A0XT-01	GBM	15	TCGA-14-2554-01	LGG	6	TCGA-CS-6670-01	PAAD	7	TCGA-FB-A5VM-01	STAD	2	TCGA-HU-A4HB-01
BRCA	2	TCGA-D8-A145-01	GBM	15	TCGA-26-1440-01	LGG	6	TCGA-S9-A7J2-01	PAAD	7	TCGA-3A-A9I5-01	STAD	2	TCGA-BR-8686-01
BRCA	2	TCGA-EW-A1IX-01	GBM	15	TCGA-06-0749-01	LGG	6	TCGA-TQ-A7RN-01	PAAD	7	TCGA-2J-AABV-01	STAD	2	TCGA-FP-7916-01
BRCA	2	TCGA-BH-A0W4-01	GBM	15	TCGA-27-1834-01	LGG	6	TCGA-QH-A86X-01	PAAD	7	TCGA-LB-A8F3-01	STAD	2	TCGA-FP-7998-01
BRCA	2	TCGA-B6-A0X7-01	GBM	15	TCGA-06-2561-01	LGG	6	TCGA-HT-8012-01	PAAD	7	TCGA-HV-A7OP-01	STAD	2	TCGA-BR-8677-01
BRCA	2	TCGA-AN-A0XL-01	HNSC	1	TCGA-CV-7416-11	LGG	6	TCGA-R8-A6ML-01	PAAD	8	TCGA-HZ-A9TJ-06	STAD	2	TCGA-BR-8366-01
BRCA	2	TCGA-AR-A1AU-01	HNSC	1	TCGA-CV-6961-11	LGG	6	TCGA-TQ-A7RS-01	PAAD	8	TCGA-HZ-A9TJ-01	STAD	2	TCGA-HU-A4GJ-01
BRCA	2	TCGA-E2-A15E-01	HNSC	1	TCGA-CV-6956-11	LGG	6	TCGA-RY-A83X-01	PAAD	8	TCGA-LB-A7SX-01	STAD	2	TCGA-BR-8484-01
BRCA	2	TCGA-A8-A0A4-01	HNSC	1	TCGA-CV-7183-11	LGG	6	TCGA-HT-A74L-01	PAAD	8	TCGA-HZ-A4BK-01	STAD	2	TCGA-D7-A4YU-01
BRCA	2	TCGA-S3-AA14-01	HNSC	1	TCGA-CV-6960-11	LGG	6	TCGA-DB-A64Q-01	PAAD	8	TCGA-HV-A5A4-01	STAD	2	TCGA-CG-4476-01
BRCA	2	TCGA-A1-A0SE-01	HNSC	1	TCGA-CV-7177-11	LGG	6	TCGA-FG-A60K-01	PAAD	8	TCGA-H8-A6C1-01	STAD	2	TCGA-CG-4304-01
BRCA	2	TCGA-A2-A0SU-01	HNSC	1	TCGA-CV-6935-11	LGG	6	TCGA-DH-A66F-01	PAAD	8	TCGA-FB-A78T-01	STAD	2	TCGA-CG-4301-01
BRCA	2	TCGA-E2-A15I-01	HNSC	1	TCGA-CV-7438-11	LGG	6	TCGA-HT-7875-01	PAAD	8	TCGA-2J-AABE-01	STAD	2	TCGA-CG-4475-01
BRCA	2	TCGA-E2-A1L6-01	HNSC	1	TCGA-CV-6943-11	LGG	6	TCGA-TQ-A7RO-01	PAAD	8	TCGA-3E-AAAZ-01	STAD	2	TCGA-CG-4449-01
BRCA	2	TCGA-D8-A1X8-01	HNSC	1	TCGA-H7-7774-01	LGG	6	TCGA-TQ-A7RG-01	PAAD	8	TCGA-2J-AAB4-01	STAD	2	TCGA-BR-4279-01
BRCA	2	TCGA-E2-A1BC-01	HNSC	1	TCGA-CV-6955-01	LGG	6	TCGA-S9-A7J1-01	PAAD	8	TCGA-2L-AAQI-01	STAD	2	TCGA-BR-4370-01
BRCA	2	TCGA-BH-A1ET-01	HNSC	1	TCGA-CR-6471-01	LGG	6	TCGA-S9-A7J3-01	PAAD	8	TCGA-3A-A9IH-01	STAD	2	TCGA-BR-4256-01
BRCA	2	TCGA-AR-A24M-01	HNSC	1	TCGA-CR-7394-01	LGG	6	TCGA-CS-5396-01	PAAD	8	TCGA-2J-AABH-01	STAD	2	TCGA-BR-4255-01
BRCA	2	TCGA-A7-A26E-01	HNSC	1	TCGA-CN-4722-01	LGG	6	TCGA-DU-6397-01	PAAD	8	TCGA-2J-AAB1-01	STAD	2	TCGA-BR-4191-01
BRCA	2	TCGA-D8-A27V-01	HNSC	1	TCGA-CV-7425-11	LGG	6	TCGA-DU-5870-01	PAAD	8	TCGA-IB-AAUU-01	STAD	2	TCGA-3M-AB47-01
BRCA	2	TCGA-D8-A1XO-01	HNSC	1	TCGA-CQ-A4CE-01	LGG	6	TCGA-DU-8164-01	PAAD	8	TCGA-HZ-A8P1-01	STAD	2	TCGA-RD-A7BS-01
BRCA	2	TCGA-E9-A24A-01	HNSC	1	TCGA-CV-A45V-01	LGG	6	TCGA-HT-7480-01	PAAD	8	TCGA-FB-AAPU-01	STAD	2	TCGA-FP-A4BF-01
BRCA	2	TCGA-A8-A09V-01	HNSC	1	TCGA-IQ-7632-01	LGG	6	TCGA-DU-7009-01	PAAD	8	TCGA-S4-A8RM-01	STAD	3	TCGA-BR-7715-11
BRCA	2	TCGA-BH-A28Q-01	HNSC	1	TCGA-CV-A6JY-01	LGG	6	TCGA-HT-7687-01	PAAD	8	TCGA-US-A77G-01	STAD	3	TCGA-BR-7717-11
BRCA	2	TCGA-A2-A0EM-01	HNSC	1	TCGA-BA-A4II-01	LGG	6	TCGA-HT-8105-01	PAAD	8	TCGA-IB-A5SP-01	STAD	3	TCGA-BR-7722-01
BRCA	2	TCGA-BH-A0HI-01	HNSC	1	TCGA-CV-7430-01	LGG	6	TCGA-E1-A7YO-01	PAAD	8	TCGA-2L-AAQA-01	STAD	3	TCGA-BR-A4J6-01
BRCA	2	TCGA-D8-A1XG-01	HNSC	1	TCGA-CV-5442-01	LGG	6	TCGA-E1-5311-01	PAAD	8	TCGA-S4-A8RO-01	STAD	3	TCGA-SW-A7EB-01
BRCA	2	TCGA-AR-A2LE-01	HNSC	1	TCGA-H7-A6C4-01	LGG	6	TCGA-IK-8125-01	PAAD	8	TCGA-YY-A8LH-01	STAD	3	TCGA-CG-5717-01
BRCA	2	TCGA-D8-A27E-01	HNSC	1	TCGA-CN-4726-01	LGG	6	TCGA-TQ-A7RQ-01	PAAD	8	TCGA-FB-AAQ6-01	STAD	3	TCGA-IP-7968-11
BRCA	2	TCGA-A2-A1FV-01	HNSC	1	TCGA-CN-6998-01	LGG	6	TCGA-DB-A64R-01	PAAD	8	TCGA-FB-AAQ0-01	STAD	3	TCGA-IN-7806-11
BRCA	2	TCGA-A2-A1G0-01	HNSC	1	TCGA-CV-7183-01	LGG	6	TCGA-S9-A7QZ-01	PAAD	8	TCGA-HV-AA8X-01	STAD	3	TCGA-IN-8462-01
BRCA	2	TCGA-A2-A0EX-01	HNSC	1	TCGA-CV-7411-01	LGG	6	TCGA-S9-A6TY-01	PAAD	8	TCGA-FB-AAPQ-01	STAD	3	TCGA-IN-A7NR-01
BRCA	2	TCGA-A1-A0SD-01	HNSC	1	TCGA-CQ-6220-01	LGG	6	TCGA-S9-A7R1-01	PAAD	8	TCGA-2L-AAQJ-01	STAD	3	TCGA-BR-8059-01
BRCA	2	TCGA-BH-A0EI-01	HNSC	1	TCGA-CQ-6223-01	LGG	6	TCGA-QH-A6CZ-01	PAAD	8	TCGA-HZ-7289-01	STAD	3	TCGA-BR-6564-11
BRCA	2	TCGA-E2-A15P-01	HNSC	1	TCGA-BB-7863-01	LGG	6	TCGA-CS-6668-01	PAAD	8	TCGA-FB-AAPP-01	STAD	3	TCGA-CG-5722-11
BRCA	2	TCGA-E2-A15C-01	HNSC	1	TCGA-CV-A45P-01	LGG	6	TCGA-EZ-7264-01	PAAD	8	TCGA-US-A776-01	STAD	3	TCGA-BR-6454-11
BRCA	2	TCGA-D8-A1XB-01	HNSC	1	TCGA-HD-8634-01	LGG	6	TCGA-DB-A4XG-01	PCPG	1	TCGA-QR-A708-01	STAD	3	TCGA-CG-5733-11
BRCA	2	TCGA-E9-A1RI-01	HNSC	1	TCGA-CV-6953-01	LGG	6	TCGA-DH-5144-01	PCPG	1	TCGA-RW-A67V-01	STAD	3	TCGA-CG-5728-11
BRCA	2	TCGA-A2-A04N-01	HNSC	1	TCGA-CV-A463-01	LGG	6	TCGA-HW-7491-01	PCPG	1	TCGA-QR-A70T-01	STAD	3	TCGA-BR-7716-11
BRCA	2	TCGA-AQ-A1H3-01	HNSC	1	TCGA-CV-A45O-01	LGG	6	TCGA-DU-7294-01	PCPG	1	TCGA-QR-A70O-01	STAD	3	TCGA-BR-6458-11
BRCA	2	TCGA-AR-A24P-01	HNSC	1	TCGA-CV-7095-01	LGG	6	TCGA-FG-7637-01	PCPG	1	TCGA-QR-A70R-01	STAD	3	TCGA-BR-6457-11
BRCA	2	TCGA-A7-A26H-01	HNSC	1	TCGA-CQ-6229-01	LGG	6	TCGA-CS-5394-01	PCPG	1	TCGA-SP-A6QF-01	STAD	3	TCGA-BR-6453-11
BRCA	2	TCGA-E2-A1L8-01	HNSC	1	TCGA-C9-A480-01	LGG	6	TCGA-HT-7468-01	PCPG	1	TCGA-RW-A67W-01	STAD	3	TCGA-CG-5721-11
BRCA	2	TCGA-AR-A24V-01	HNSC	1	TCGA-CV-5970-01	LGG	6	TCGA-HT-7677-01	PCPG	1	TCGA-QR-A70M-01	STAD	3	TCGA-CG-5720-11
BRCA	2	TCGA-D8-A1JE-01	HNSC	1	TCGA-C9-A47Z-01	LGG	6	TCGA-TM-A7C5-01	PCPG	1	TCGA-QR-A70W-01	STAD	3	TCGA-CG-5730-11
BRCA	2	TCGA-EW-A1J2-01	HNSC	1	TCGA-CR-6491-01	LGG	6	TCGA-F6-A8O3-01	PCPG	1	TCGA-QR-A70V-01	STAD	3	TCGA-CG-5734-11
BRCA	2	TCGA-AR-A2LM-01	HNSC	1	TCGA-UF-A7JC-01	LGG	6	TCGA-TQ-A7RU-01	PCPG	1	TCGA-RW-A685-01	STAD	3	TCGA-BR-7851-11
BRCA	2	TCGA-BH-A0H3-01	HNSC	1	TCGA-CV-7423-01	LGG	6	TCGA-S9-A6UB-01	PCPG	1	TCGA-SP-A6QC-01	STAD	3	TCGA-D7-6521-01
BRCA	2	TCGA-D8-A27K-01	HNSC	1	TCGA-CV-A45X-01	LGG	6	TCGA-S9-A6WH-01	PCPG	1	TCGA-QR-A6H2-01	STAD	3	TCGA-CD-5804-01
BRCA	2	TCGA-AR-A24T-01	HNSC	1	TCGA-CN-6011-01	LGG	6	TCGA-DU-6400-01	PCPG	1	TCGA-SR-A6MU-01	STAD	3	TCGA-D7-6520-01
BRCA	2	TCGA-A2-A0YL-01	HNSC	1	TCGA-CV-7089-01	LGG	6	TCGA-DU-6410-01	PCPG	1	TCGA-WB-A81V-01	STAD	3	TCGA-BR-6454-01
BRCA	2	TCGA-BH-A201-01	HNSC	1	TCGA-CV-5439-01	LGG	6	TCGA-HT-A5R9-01	PCPG	1	TCGA-RW-A684-01	STAD	3	TCGA-BR-7716-01
BRCA	2	TCGA-D8-A1JH-01	HNSC	1	TCGA-CN-A498-01	LGG	6	TCGA-DU-5874-01	PCPG	1	TCGA-RT-A6YA-01	STAD	3	TCGA-BR-A4J8-01
BRCA	2	TCGA-D8-A27L-01	HNSC	1	TCGA-CQ-6218-01	LGG	6	TCGA-DU-7018-01	PCPG	1	TCGA-QR-A700-01	STAD	3	TCGA-BR-7901-01
BRCA	2	TCGA-A2-A259-01	HNSC	1	TCGA-CV-6952-01	LGG	6	TCGA-TM-A84M-01	PCPG	1	TCGA-QR-A6GR-01	STAD	3	TCGA-B7-A5TN-01
BRCA	2	TCGA-A2-A0T6-01	HNSC	1	TCGA-DQ-5625-01	LGG	6	TCGA-DU-6393-01	PCPG	1	TCGA-QR-A6H4-01	STAD	3	TCGA-BR-6456-01
BRCA	2	TCGA-AO-A0JF-01	HNSC	1	TCGA-CR-7395-01	LGG	6	TCGA-HW-8322-01	PCPG	1	TCGA-SP-A6QK-01	STAD	3	TCGA-CD-8529-01
BRCA	2	TCGA-AC-A2B8-01	HNSC	1	TCGA-BA-5557-01	LGG	6	TCGA-DU-8168-01	PCPG	1	TCGA-QR-A70X-01	STAD	3	TCGA-BR-8058-01
BRCA	2	TCGA-A2-A1FZ-01	HNSC	1	TCGA-MT-A67F-01	LGG	6	TCGA-DB-A64W-01	PCPG	1	TCGA-RW-A68G-01	STAD	3	TCGA-CD-8532-01
BRCA	2	TCGA-A2-A0EO-01	HNSC	1	TCGA-CQ-7063-01	LGG	6	TCGA-CS-5390-01	PCPG	1	TCGA-RW-A686-06	STAD	3	TCGA-D7-6524-01
BRCA	2	TCGA-A2-A0SY-01	HNSC	1	TCGA-BA-5556-01	LGG	6	TCGA-P5-A72Z-01	PCPG	1	TCGA-RW-A686-01	STAD	3	TCGA-D7-A748-01
BRCA	2	TCGA-A2-A0YI-01	HNSC	1	TCGA-F7-A50G-01	LGG	6	TCGA-E1-A7YS-01	PCPG	2	TCGA-SR-A6MR-01	STAD	3	TCGA-CD-5798-01
BRCA	2	TCGA-GI-A2C8-01	HNSC	1	TCGA-BA-5558-01	LGG	6	TCGA-P5-A77W-01	PCPG	2	TCGA-QR-A70C-01	STAD	3	TCGA-BR-6709-01
BRCA	2	TCGA-A8-A07J-01	HNSC	1	TCGA-D6-6516-01	LGG	6	TCGA-TM-A84G-01	PCPG	2	TCGA-SR-A6MV-01	STAD	3	TCGA-BR-7196-01
BRCA	2	TCGA-BH-A0BJ-01	HNSC	1	TCGA-CV-7425-01	LGG	6	TCGA-VV-A829-01	PCPG	2	TCGA-QR-A70A-01	STAD	3	TCGA-BR-6706-01
BRCA	2	TCGA-AO-A0JG-01	HNSC	1	TCGA-HD-A4C1-01	LGG	6	TCGA-E1-5318-01	PCPG	2	TCGA-WB-A80Q-01	STAD	3	TCGA-CD-5803-01
BRCA	2	TCGA-AO-A0J5-01	HNSC	1	TCGA-CQ-5324-01	LGG	6	TCGA-DU-6394-01	PCPG	2	TCGA-QR-A6ZZ-01	STAD	3	TCGA-BR-6705-01
BRCA	2	TCGA-BH-A18M-01	HNSC	1	TCGA-CQ-7071-01	LGG	6	TCGA-KT-A74X-01	PCPG	2	TCGA-QR-A703-01	STAD	3	TCGA-BR-6457-01
BRCA	2	TCGA-AN-A0XV-01	HNSC	1	TCGA-BA-5151-01	LGG	6	TCGA-P5-A737-01	PCPG	2	TCGA-QR-A6GZ-05	STAD	3	TCGA-CG-5719-01
BRCA	2	TCGA-BH-A0DQ-01	HNSC	1	TCGA-CN-4734-01	LGG	6	TCGA-QH-A6X8-01	PCPG	2	TCGA-QR-A70N-01	STAD	3	TCGA-D7-6818-01
BRCA	2	TCGA-EW-A6SC-01	HNSC	1	TCGA-CQ-5331-01	LGG	6	TCGA-S9-A6TX-01	PCPG	2	TCGA-TT-A6YK-01	STAD	3	TCGA-CD-5813-01
BRCA	2	TCGA-E9-A1NH-01	HNSC	1	TCGA-CV-7427-01	LGG	6	TCGA-QH-A6X4-01	PCPG	2	TCGA-QR-A7IN-01	STAD	3	TCGA-D7-6522-01
BRCA	2	TCGA-BH-A0EB-01	HNSC	1	TCGA-CN-A499-01	LGG	6	TCGA-DU-A6S3-01	PCPG	2	TCGA-S7-A7WU-01	STAD	3	TCGA-BR-6453-01
BRCA	2	TCGA-EW-A1PE-01	HNSC	2	TCGA-CQ-A4C6-01	LGG	6	TCGA-FG-A6IZ-01	PCPG	2	TCGA-QR-A70Q-01	STAD	4	TCGA-RD-A8MW-01
BRCA	2	TCGA-E9-A227-01	HNSC	2	TCGA-BB-7872-01	LGG	6	TCGA-RY-A83Y-01	PCPG	2	TCGA-QR-A705-01	STAD	4	TCGA-BR-A4IY-01
BRCA	2	TCGA-D8-A27T-01	HNSC	2	TCGA-CV-7255-01	LGG	6	TCGA-VM-A8CB-01	PCPG	2	TCGA-RM-A68W-01	STAD	4	TCGA-D7-8570-01
BRCA	2	TCGA-A8-A0A1-01	HNSC	2	TCGA-HD-7229-01	LGG	6	TCGA-RY-A840-01	PCPG	2	TCGA-RW-A680-01	STAD	4	TCGA-BR-8381-01
BRCA	2	TCGA-BH-A0B5-01	HNSC	2	TCGA-D6-6517-01	LGG	6	TCGA-HT-7692-01	PCPG	2	TCGA-W2-A7UY-01	STAD	4	TCGA-CG-5734-01
BRCA	2	TCGA-A8-A07G-01	HNSC	2	TCGA-CQ-7069-01	LGG	6	TCGA-DU-5870-02	PCPG	2	TCGA-SP-A6QH-01	STAD	4	TCGA-BR-6852-11
BRCA	2	TCGA-D8-A1XM-01	HNSC	2	TCGA-CV-7252-01	LGG	6	TCGA-DU-A6S8-01	PCPG	2	TCGA-QR-A6H0-01	STAD	4	TCGA-CG-5722-01
BRCA	2	TCGA-AC-A23E-01	HNSC	2	TCGA-CQ-5326-01	LGG	6	TCGA-QH-A65R-01	PCPG	2	TCGA-XG-A823-01	STAD	4	TCGA-CD-5801-01
BRCA	2	TCGA-E9-A1R3-01	HNSC	2	TCGA-CV-7090-01	LGG	6	TCGA-VW-A7QS-01	PCPG	2	TCGA-QR-A6H3-01	STAD	4	TCGA-BR-8077-01
BRCA	2	TCGA-E2-A1L9-01	HNSC	2	TCGA-CR-7380-01	LGG	6	TCGA-S9-A6TW-01	PCPG	2	TCGA-SR-A6MX-05	STAD	4	TCGA-FP-7735-01
BRCA	2	TCGA-D8-A1XU-01	HNSC	2	TCGA-CR-7373-01	LGG	6	TCGA-DB-A64P-01	PCPG	3	TCGA-SP-A6QD-01	STAD	4	TCGA-BR-A4PD-01
BRCA	2	TCGA-EW-A1IY-01	HNSC	2	TCGA-D6-8569-01	LGG	6	TCGA-DU-6397-02	PCPG	3	TCGA-W2-A7H7-01	STAD	4	TCGA-BR-8486-01
BRCA	2	TCGA-AC-A23C-01	HNSC	2	TCGA-CQ-A4CG-01	LGG	6	TCGA-DU-A7T6-01	PCPG	3	TCGA-WB-A81K-01	STAD	4	TCGA-BR-6565-01
BRCA	3	TCGA-AR-A256-01	HNSC	2	TCGA-BA-6873-01	LGG	6	TCGA-DH-A7UR-01	PCPG	3	TCGA-S7-A7WV-01	STAD	4	TCGA-B7-A5TI-01
BRCA	3	TCGA-E2-A14N-01	HNSC	2	TCGA-CN-5366-01	LGG	6	TCGA-HW-A5KJ-01	PCPG	3	TCGA-WB-A822-01	STAD	4	TCGA-D7-6519-01
BRCA	3	TCGA-D8-A1JM-01	HNSC	2	TCGA-CN-5367-01	LGG	6	TCGA-HT-7471-01	PCPG	3	TCGA-TT-A6YO-01	STAD	4	TCGA-D7-6525-01
BRCA	3	TCGA-E9-A244-01	HNSC	2	TCGA-CV-6950-01	LGG	6	TCGA-S9-A6WP-01	PCPG	3	TCGA-P8-A5KC-11	STAD	4	TCGA-BR-6801-01
BRCA	3	TCGA-A2-A0YJ-01	HNSC	2	TCGA-CN-5363-01	LGG	7	TCGA-DB-5279-01	PCPG	3	TCGA-WB-A814-01	STAD	4	TCGA-BR-7715-01
BRCA	3	TCGA-B6-A0RE-01	HNSC	2	TCGA-CV-7097-01	LGG	7	TCGA-FG-7638-01	PCPG	3	TCGA-S7-A7WW-01	STAD	4	TCGA-CD-5800-01
BRCA	3	TCGA-A8-A07O-01	HNSC	2	TCGA-CV-6959-01	LGG	7	TCGA-P5-A77X-01	PCPG	3	TCGA-WB-A815-01	STAD	4	TCGA-VQ-A8DZ-01
BRCA	3	TCGA-AO-A124-01	HNSC	2	TCGA-CV-7102-01	LGG	7	TCGA-DB-A4XH-01	PCPG	3	TCGA-QT-A5XL-01	STAD	4	TCGA-CG-5718-01
BRCA	3	TCGA-A8-A07R-01	HNSC	2	TCGA-CQ-5329-01	LGG	7	TCGA-RY-A847-01	PCPG	3	TCGA-P8-A6RX-01	STAD	4	TCGA-CG-5732-01
BRCA	3	TCGA-D8-A143-01	HNSC	2	TCGA-CN-6018-01	LGG	7	TCGA-DB-5278-01	PCPG	3	TCGA-S7-A7WQ-01	STAD	4	TCGA-D7-6527-01
BRCA	3	TCGA-E2-A14Y-01	HNSC	2	TCGA-CV-7243-01	LGG	7	TCGA-HT-7877-01	PCPG	3	TCGA-QR-A6H5-01	STAD	4	TCGA-D7-5578-01
BRCA	3	TCGA-AR-A1AY-01	HNSC	2	TCGA-P3-A6T0-01	LGG	7	TCGA-HT-7481-01	PCPG	3	TCGA-TT-A6YP-01	STAD	4	TCGA-CG-4441-01
BRCA	3	TCGA-EW-A1OW-01	HNSC	2	TCGA-CQ-A4CH-01	LGG	7	TCGA-S9-A6WL-01	PCPG	3	TCGA-S7-A7X0-01	STAD	4	TCGA-BR-7717-01
BRCA	3	TCGA-E9-A22G-01	HNSC	2	TCGA-BB-A5HU-01	LGG	7	TCGA-DU-5849-01	PCPG	3	TCGA-S7-A7WP-01	STAD	4	TCGA-CG-5724-01
BRCA	3	TCGA-B6-A0IQ-01	HNSC	2	TCGA-CV-7416-01	LGG	7	TCGA-DB-A64L-01	PCPG	3	TCGA-QR-A6GZ-01	STAD	4	TCGA-CD-5799-01
BRCA	3	TCGA-C8-A1HJ-01	HNSC	2	TCGA-HD-7753-01	LGG	7	TCGA-P5-A5F0-01	PCPG	3	TCGA-RW-A67X-01	STAD	4	TCGA-D7-6528-01
BRCA	3	TCGA-E2-A1LI-01	HNSC	2	TCGA-DQ-5631-01	LGG	7	TCGA-DU-A6S6-01	PCPG	3	TCGA-QR-A70J-01	STAD	4	TCGA-D7-6526-01
BRCA	3	TCGA-EW-A1PH-01	HNSC	2	TCGA-CR-7365-01	LGG	7	TCGA-P5-A5F4-01	PCPG	3	TCGA-QR-A706-01	STAD	4	TCGA-D7-6820-01
BRCA	3	TCGA-AN-A0AT-01	HNSC	2	TCGA-CN-4725-01	LGG	7	TCGA-FG-A4MT-02	PCPG	3	TCGA-RW-A68C-01	STAD	4	TCGA-FP-A8CX-01
BRCA	3	TCGA-A8-A07C-01	HNSC	2	TCGA-DQ-7592-01	LGG	7	TCGA-FG-8187-01	PCPG	3	TCGA-S7-A7X1-01	STAD	4	TCGA-HU-8238-01
BRCA	3	TCGA-A2-A04T-01	HNSC	2	TCGA-CN-6020-01	LGG	7	TCGA-HT-7620-01	PCPG	4	TCGA-RM-A68T-01	STAD	4	TCGA-R5-A7ZE-01
BRCA	3	TCGA-D8-A1XK-01	HNSC	2	TCGA-CV-7236-01	LGG	7	TCGA-HW-7486-01	PCPG	4	TCGA-QR-A6GT-01	STAD	4	TCGA-IN-A6RI-01
BRCA	3	TCGA-AR-A0TU-01	HNSC	2	TCGA-CR-7372-01	LGG	7	TCGA-QH-A6X5-01	PCPG	4	TCGA-P8-A5KC-01	STAD	4	TCGA-R5-A7O7-01
BRCA	3	TCGA-BH-A1FC-01	HNSC	2	TCGA-CN-5355-01	LGG	7	TCGA-P5-A781-01	PCPG	4	TCGA-RW-A8AZ-01	STAD	4	TCGA-HU-A4H2-01
BRCA	3	TCGA-B6-A1KF-01	HNSC	2	TCGA-CV-7428-01	LGG	7	TCGA-HT-7608-01	PCPG	4	TCGA-WB-A816-01	STAD	4	TCGA-IN-A7NU-01
BRCA	3	TCGA-AC-A2BK-01	HNSC	2	TCGA-CN-4729-01	LGG	7	TCGA-DU-A76R-01	PCPG	4	TCGA-S7-A7WO-01	STAD	4	TCGA-BR-A44U-01
BRCA	3	TCGA-AR-A1AH-01	HNSC	2	TCGA-CV-7247-01	LGG	7	TCGA-E1-5319-01	PCPG	4	TCGA-P8-A5KD-11	STAD	4	TCGA-BR-8588-01
BRCA	3	TCGA-A7-A13E-01	HNSC	2	TCGA-CN-5364-01	LGG	7	TCGA-FG-5964-01	PCPG	4	TCGA-SR-A6N0-01	STAD	4	TCGA-MX-A5UJ-01
BRCA	3	TCGA-AO-A12F-01	HNSC	2	TCGA-D6-8568-01	LGG	7	TCGA-VM-A8CA-01	PCPG	4	TCGA-SQ-A6I4-11	STAD	4	TCGA-BR-A4CS-01
BRCA	3	TCGA-AN-A0G0-01	HNSC	2	TCGA-CR-7379-01	LGG	7	TCGA-DB-A64V-01	PCPG	4	TCGA-RW-A68F-01	STAD	4	TCGA-ZQ-A9CR-01
BRCA	3	TCGA-E2-A158-01	HNSC	2	TCGA-CV-7440-01	LGG	7	TCGA-S9-A7IY-01	PCPG	4	TCGA-P8-A6RY-01	STAD	4	TCGA-HU-A4H6-01
BRCA	3	TCGA-E9-A1N8-01	HNSC	2	TCGA-CV-7091-01	LGG	7	TCGA-QH-A65V-01	PCPG	4	TCGA-QR-A7IP-01	STAD	4	TCGA-CD-A48C-01
BRCA	3	TCGA-A7-A0CE-01	HNSC	2	TCGA-CV-7245-01	LGG	7	TCGA-HT-A4DV-01	PCPG	4	TCGA-RW-A7CZ-01	STAD	4	TCGA-F1-A72C-01
BRCA	3	TCGA-A2-A0YE-01	HNSC	2	TCGA-CN-4731-01	LGG	7	TCGA-DU-A7TB-01	PCPG	4	TCGA-QR-A6GU-01	STAD	4	TCGA-CD-A487-01
BRCA	3	TCGA-AN-A0AR-01	HNSC	3	TCGA-DQ-5624-01	LGG	7	TCGA-F6-A8O4-01	PCPG	4	TCGA-WB-A821-01	STAD	4	TCGA-IN-A7NT-01
BRCA	3	TCGA-A1-A0SK-01	HNSC	3	TCGA-CR-6474-01	LGG	7	TCGA-HT-A5RB-01	PCPG	4	TCGA-QR-A70P-01	STAD	4	TCGA-RD-A8MV-01
BRCA	3	TCGA-A1-A0SO-01	HNSC	3	TCGA-CR-6477-01	LGG	7	TCGA-HT-7475-01	PCPG	4	TCGA-QR-A6H6-01	STAD	4	TCGA-KB-A93J-01
BRCA	3	TCGA-E2-A1LG-01	HNSC	3	TCGA-CV-7433-01	LGG	7	TCGA-DU-A7TC-01	PCPG	4	TCGA-WB-A81G-01	STAD	4	TCGA-FP-8211-01
BRCA	3	TCGA-E2-A1LS-01	HNSC	3	TCGA-HD-8635-01	LGG	7	TCGA-WY-A859-01	PCPG	4	TCGA-WB-A80P-01	STAD	4	TCGA-HU-A4G3-01
BRCA	3	TCGA-AR-A0TP-01	HNSC	3	TCGA-CV-7438-01	LGG	7	TCGA-TM-A7C4-01	PCPG	4	TCGA-SR-A6MX-01	STAD	4	TCGA-VQ-A8PU-01
BRCA	3	TCGA-A7-A0DA-01	HNSC	3	TCGA-CQ-5330-01	LGG	7	TCGA-TM-A7CF-01	PCPG	4	TCGA-SR-A6MX-06	STAD	4	TCGA-VQ-A8E0-01
BRCA	3	TCGA-AN-A0FX-01	HNSC	3	TCGA-CQ-6224-01	LGG	7	TCGA-DB-A4X9-01	PCPG	5	TCGA-QR-A6GX-01	STAD	4	TCGA-IN-A6RN-01
BRCA	3	TCGA-B6-A0RU-01	HNSC	3	TCGA-CQ-6227-01	LGG	7	TCGA-HT-A74J-01	PCPG	5	TCGA-QR-A70D-01	STAD	4	TCGA-IN-A6RL-01
BRCA	3	TCGA-B6-A0I6-01	HNSC	3	TCGA-BA-A6DG-01	LGG	7	TCGA-S9-A6U6-01	PCPG	5	TCGA-SA-A6C2-01	STAD	4	TCGA-HU-A4GC-01
BRCA	3	TCGA-AN-A0FJ-01	HNSC	3	TCGA-CR-7401-01	LGG	7	TCGA-FG-A711-01	PCPG	5	TCGA-RW-A68D-01	STAD	4	TCGA-R5-A7ZR-01
BRCA	3	TCGA-D8-A27F-01	HNSC	3	TCGA-CV-A45R-01	LGG	7	TCGA-P5-A5F2-01	PCPG	5	TCGA-W2-A7HH-01	STAD	4	TCGA-EQ-A4SO-01
BRCA	3	TCGA-BH-A0WA-01	HNSC	3	TCGA-DQ-5630-01	LGG	7	TCGA-E1-A7YU-01	PCPG	5	TCGA-QT-A5XJ-01	STAD	4	TCGA-BR-6802-11
BRCA	3	TCGA-E2-A1LL-01	HNSC	3	TCGA-CQ-6222-01	LGG	7	TCGA-TM-A7CF-02	PCPG	5	TCGA-SP-A6QG-01	STAD	4	TCGA-BR-4294-01
BRCA	3	TCGA-AC-A2QH-01	HNSC	3	TCGA-CR-6492-01	LGG	7	TCGA-FG-A60J-01	PCPG	5	TCGA-WB-A81E-01	STAD	4	TCGA-IN-8462-11
BRCA	3	TCGA-AC-A62X-01	HNSC	3	TCGA-QK-A652-01	LGG	7	TCGA-HT-7884-01	PCPG	5	TCGA-RT-A6Y9-01	STAD	4	TCGA-IN-8663-11
BRCA	3	TCGA-B6-A402-01	HNSC	3	TCGA-IQ-A61J-01	LGG	7	TCGA-P5-A733-01	PCPG	5	TCGA-P7-A5NX-01	STAD	4	TCGA-IN-A6RJ-01
BRCA	3	TCGA-AN-A04D-01	HNSC	3	TCGA-CV-7413-01	LGG	7	TCGA-QH-A6XA-01	PCPG	5	TCGA-QR-A70E-01	STAD	4	TCGA-HU-8238-11
BRCA	3	TCGA-A2-A04U-01	HNSC	3	TCGA-CQ-7067-01	LGG	7	TCGA-CS-5393-01	PCPG	5	TCGA-RW-A681-01	STAD	4	TCGA-B7-A5TJ-01
BRCA	3	TCGA-A7-A13D-01	HNSC	3	TCGA-CN-4742-01	LGG	7	TCGA-E1-5307-01	PCPG	5	TCGA-WB-A81A-01	STAD	4	TCGA-BR-7197-01
BRCA	3	TCGA-AO-A1KR-01	HNSC	3	TCGA-CV-7104-01	LGG	7	TCGA-DB-A4XF-01	PCPG	5	TCGA-WB-A80L-01	STAD	4	TCGA-IN-7806-01
BRCA	3	TCGA-A2-A3XU-01	HNSC	3	TCGA-CN-5373-01	LGG	7	TCGA-DU-A7TI-01	PCPG	5	TCGA-SR-A6MT-01	STAD	4	TCGA-CG-5725-01
BRCA	3	TCGA-E2-A574-01	HNSC	3	TCGA-CQ-5325-01	LGG	7	TCGA-DB-A4XC-01	PCPG	5	TCGA-WB-A81I-01	STAD	4	TCGA-F1-6875-01
BRCA	3	TCGA-B6-A0I1-01	HNSC	3	TCGA-CN-6996-01	LGG	7	TCGA-RY-A843-01	PCPG	5	TCGA-QT-A7U0-01	STAD	4	TCGA-VQ-A91Z-01
BRCA	3	TCGA-E2-A1LK-01	HNSC	3	TCGA-CN-4736-01	LGG	7	TCGA-HW-8319-01	PCPG	5	TCGA-QR-A6GY-01	STAD	4	TCGA-CD-8535-01
BRCA	3	TCGA-AO-A0JL-01	HNSC	3	TCGA-CN-5370-01	LGG	7	TCGA-DU-8166-01	PCPG	5	TCGA-QT-A69Q-01	STAD	4	TCGA-BR-A452-01
BRCA	3	TCGA-BH-A0E0-01	HNSC	3	TCGA-CR-7377-01	LGG	7	TCGA-TQ-A7RV-02	PCPG	5	TCGA-WB-A80Y-01	STAD	4	TCGA-HU-A4H5-01
BRCA	3	TCGA-A7-A5ZV-01	HNSC	3	TCGA-CR-7386-01	LGG	7	TCGA-DU-7304-01	PCPG	5	TCGA-WB-A81N-01	STAD	4	TCGA-CD-8533-01
BRCA	3	TCGA-LL-A6FR-01	HNSC	3	TCGA-CR-7392-01	LGG	7	TCGA-DH-5143-01	PCPG	5	TCGA-WB-A81P-01	STAD	4	TCGA-EQ-8122-01
BRCA	3	TCGA-AQ-A54N-01	HNSC	3	TCGA-CV-6943-01	LGG	7	TCGA-FG-6689-01	PCPG	5	TCGA-WB-A81M-01	STAD	4	TCGA-BR-8289-01
BRCA	3	TCGA-BH-A18G-01	HNSC	3	TCGA-CX-7085-01	LGG	7	TCGA-DH-A66G-01	PCPG	5	TCGA-RT-A6YC-01	STAD	4	TCGA-CD-A4MH-01
BRCA	3	TCGA-A2-A0T2-01	HNSC	3	TCGA-CQ-5334-01	LGG	7	TCGA-HW-7493-01	PCPG	5	TCGA-S7-A7WN-01	STAD	4	TCGA-BR-8483-01
BRCA	3	TCGA-BH-A5IZ-01	HNSC	3	TCGA-F7-8489-01	LGG	7	TCGA-HT-7476-01	PCPG	5	TCGA-QT-A5XP-01	STAD	4	TCGA-D7-A6F0-01
BRCA	3	TCGA-A2-A0D0-01	HNSC	3	TCGA-CN-6013-01	LGG	7	TCGA-HT-7470-01	PCPG	5	TCGA-QT-A5XM-01	STAD	4	TCGA-HU-A4HD-01
BRCA	3	TCGA-E2-A14R-01	HNSC	3	TCGA-D6-6825-01	LGG	8	TCGA-HT-A616-01	PCPG	5	TCGA-S7-A7WT-01	STAD	4	TCGA-VQ-A94O-01
BRCA	3	TCGA-BH-A0E6-01	HNSC	3	TCGA-CN-5369-01	LGG	8	TCGA-DU-7309-01	PCPG	5	TCGA-WB-A81S-01	STAD	4	TCGA-VQ-A8PE-01
BRCA	3	TCGA-A2-A0T0-01	HNSC	3	TCGA-CX-7219-01	LGG	8	TCGA-HT-7688-01	PCPG	5	TCGA-WB-A81F-01	STAD	4	TCGA-VQ-A8PJ-01
BRCA	3	TCGA-AO-A0J6-01	HNSC	3	TCGA-CR-7367-01	LGG	8	TCGA-DU-7300-01	PCPG	5	TCGA-SR-A6MP-01	STAD	4	TCGA-VQ-AA6D-01
BRCA	3	TCGA-HN-A2NL-01	HNSC	4	TCGA-BA-6870-01	LGG	8	TCGA-HT-8010-01	PCPG	5	TCGA-RX-A8JQ-01	STAD	4	TCGA-MX-A666-01
BRCA	3	TCGA-OL-A6VO-01	HNSC	4	TCGA-CV-7415-01	LGG	8	TCGA-HT-7605-01	PCPG	5	TCGA-S7-A7WM-01	STAD	4	TCGA-VQ-A8DU-01
BRCA	3	TCGA-OL-A5RW-01	HNSC	4	TCGA-BA-6868-01	LGG	8	TCGA-HT-7681-01	PCPG	5	TCGA-QR-A6GS-01	STAD	4	TCGA-CD-A486-01
BRCA	3	TCGA-A2-A3XS-01	HNSC	4	TCGA-CV-5436-01	LGG	8	TCGA-HT-7874-01	PCPG	5	TCGA-SR-A6MY-01	STAD	4	TCGA-FP-8631-01
BRCA	3	TCGA-B6-A409-01	HNSC	4	TCGA-CQ-A4CB-01	LGG	8	TCGA-DU-5851-01	PCPG	5	TCGA-SR-A6MZ-01	STAD	4	TCGA-IN-A6RR-01
BRCA	3	TCGA-A2-A3XX-01	HNSC	4	TCGA-F7-8298-01	LGG	8	TCGA-HT-7467-01	PCPG	5	TCGA-WB-A81H-01	STAD	4	TCGA-KB-A6F7-01
BRCA	3	TCGA-OL-A5D7-01	HNSC	4	TCGA-P3-A5QA-01	LGG	8	TCGA-HW-7487-01	PCPG	5	TCGA-W2-A7HE-01	STAD	4	TCGA-CD-A48A-01
BRCA	3	TCGA-A2-A3Y0-01	HNSC	4	TCGA-CV-7429-01	LGG	8	TCGA-DU-A6S2-01	PCPG	5	TCGA-P7-A5NY-05	STAD	4	TCGA-HU-A4GD-01
BRCA	3	TCGA-A7-A6VW-01	HNSC	4	TCGA-BA-4076-01	LGG	8	TCGA-QH-A6CY-01	PCPG	5	TCGA-WB-A80O-01	STAD	4	TCGA-RD-A7C1-01
BRCA	3	TCGA-GM-A3XL-01	HNSC	4	TCGA-P3-A6SX-01	LGG	8	TCGA-HW-7495-01	PCPG	5	TCGA-QT-A5XO-01	STAD	4	TCGA-VQ-A8P5-01
BRCA	3	TCGA-LL-A8F5-01	HNSC	4	TCGA-UF-A7JK-01	LGG	8	TCGA-FG-5962-01	PCPG	5	TCGA-QR-A70I-01	STAD	4	TCGA-BR-8286-01
BRCA	3	TCGA-E9-A3QA-01	HNSC	4	TCGA-KU-A66T-01	LGG	8	TCGA-W9-A837-01	PCPG	5	TCGA-WB-A817-01	STAD	4	TCGA-VQ-A8DV-01
BRCA	3	TCGA-AC-A6IW-01	HNSC	4	TCGA-CV-6945-01	LGG	8	TCGA-FG-7641-01	PCPG	5	TCGA-QR-A70G-01	STAD	4	TCGA-3M-AB46-01
BRCA	3	TCGA-S3-AA10-01	HNSC	4	TCGA-F7-A50I-01	LGG	8	TCGA-DU-7302-01	PCPG	5	TCGA-WB-A80K-01	STAD	4	TCGA-VQ-A8PH-01
BRCA	3	TCGA-A7-A6VY-01	HNSC	4	TCGA-IQ-A61G-01	LGG	8	TCGA-HT-7610-01	PCPG	5	TCGA-SQ-A6I4-01	STAD	4	TCGA-BR-A4J1-01
BRCA	3	TCGA-E2-A573-01	HNSC	4	TCGA-BB-A5HY-01	LGG	8	TCGA-HT-8109-01	PCPG	5	TCGA-SR-A6MS-01	STAD	4	TCGA-HU-8249-01
BRCA	3	TCGA-AO-A129-01	HNSC	4	TCGA-MZ-A7D7-01	LGG	8	TCGA-HT-7695-01	PCPG	5	TCGA-PR-A5PH-01	STAD	4	TCGA-HU-A4GH-01
BRCA	3	TCGA-BH-A0B9-01	HNSC	4	TCGA-BB-4227-01	LGG	8	TCGA-HT-7603-01	PCPG	5	TCGA-PR-A5PF-01	STAD	4	TCGA-KB-A93H-01
BRCA	3	TCGA-EW-A6SB-01	HNSC	4	TCGA-CV-6956-01	LGG	8	TCGA-HT-8107-01	PCPG	5	TCGA-QR-A70H-01	STAD	4	TCGA-BR-A4CR-01
BRCA	3	TCGA-B6-A0I2-01	HNSC	4	TCGA-HD-7917-01	LGG	8	TCGA-TM-A84R-01	PCPG	6	TCGA-W2-A7HB-01	STAD	4	TCGA-BR-8679-01
BRCA	3	TCGA-AR-A1AQ-01	HNSC	4	TCGA-CN-4730-01	LGG	8	TCGA-HT-7856-01	PCPG	6	TCGA-WB-A81R-01	STAD	4	TCGA-HU-A4GF-01
BRCA	3	TCGA-B6-A0IJ-01	HNSC	4	TCGA-CV-7253-01	LGG	8	TCGA-HT-7694-01	PCPG	6	TCGA-WB-A81W-01	STAD	4	TCGA-VQ-AA6B-01
BRCA	3	TCGA-EW-A1P8-01	HNSC	4	TCGA-CN-4727-01	LGG	8	TCGA-HT-7881-01	PCPG	6	TCGA-P7-A5NY-01	STAD	4	TCGA-VQ-A91U-01
BRCA	3	TCGA-E2-A1II-01	HNSC	4	TCGA-CR-5247-01	LGG	8	TCGA-HT-8019-01	PCPG	6	TCGA-PR-A5PG-01	STAD	4	TCGA-BR-A4QI-01
BRCA	3	TCGA-A7-A4SD-01	HNSC	4	TCGA-CV-5441-01	LGG	8	TCGA-E1-A7YY-01	PCPG	6	TCGA-TT-A6YN-01	STAD	4	TCGA-CG-4443-01
BRCA	3	TCGA-BH-A0B3-01	HNSC	4	TCGA-D6-6823-01	LGG	8	TCGA-HT-A61A-01	PCPG	6	TCGA-WB-A81D-01	STAD	4	TCGA-D7-A4YT-01
BRCA	3	TCGA-A2-A0CM-01	HNSC	4	TCGA-CV-A465-01	LGG	8	TCGA-FG-8181-01	PCPG	6	TCGA-TT-A6YJ-01	STAD	4	TCGA-D7-6822-01
BRCA	3	TCGA-BH-A1F6-01	HNSC	4	TCGA-BB-A5HZ-01	LGG	8	TCGA-DU-A7TG-01	PCPG	6	TCGA-RW-A688-01	STAD	4	TCGA-BR-8678-01
BRCA	3	TCGA-A2-A0D2-01	HNSC	4	TCGA-F7-A61V-01	LGG	8	TCGA-HT-8558-01	PCPG	6	TCGA-SQ-A6I6-01	STAD	4	TCGA-BR-4366-01
BRCA	3	TCGA-C8-A134-01	HNSC	4	TCGA-BA-A6DE-01	LGG	8	TCGA-FG-8189-01	PCPG	6	TCGA-RW-A68B-01	STAD	4	TCGA-BR-4357-01
BRCA	3	TCGA-AR-A0U0-01	HNSC	4	TCGA-CV-6954-01	LGG	8	TCGA-CS-6669-01	PCPG	6	TCGA-QT-A5XN-01	STAD	4	TCGA-CG-4438-01
BRCA	3	TCGA-B6-A0X1-01	HNSC	4	TCGA-MT-A67D-01	LGG	8	TCGA-HT-8113-01	PCPG	6	TCGA-S7-A7WL-01	STAD	4	TCGA-D7-6817-01
BRCA	3	TCGA-EW-A1PB-01	HNSC	4	TCGA-TN-A7HJ-01	LGG	8	TCGA-S9-A6WI-01	PCPG	6	TCGA-W2-A7H5-01	STAD	4	TCGA-FP-A9TM-01
BRCA	3	TCGA-A2-A3XT-01	HNSC	4	TCGA-P3-A6T4-01	LGG	8	TCGA-FG-A713-01	PCPG	6	TCGA-S7-A7WR-01	STAD	4	TCGA-D7-A6F2-01
BRCA	3	TCGA-AO-A128-01	HNSC	4	TCGA-MT-A51X-01	LGG	8	TCGA-S9-A7IQ-01	PCPG	6	TCGA-WB-A81Q-01	STAD	4	TCGA-VQ-AA6J-01
BRCA	3	TCGA-E9-A1ND-01	HNSC	4	TCGA-CV-5976-01	LGG	8	TCGA-HT-7607-01	PCPG	6	TCGA-S7-A7WX-01	STAD	4	TCGA-FP-8099-01
BRCA	3	TCGA-AR-A0U4-01	HNSC	4	TCGA-CQ-7065-01	LGG	8	TCGA-HT-7474-01	PCPG	6	TCGA-W2-A7HC-01	STAD	4	TCGA-VQ-A8PF-01
BRCA	3	TCGA-BH-A0DL-01	HNSC	4	TCGA-P3-A6T3-01	LGG	8	TCGA-DB-5270-01	PCPG	6	TCGA-WB-A819-01	STAD	4	TCGA-IN-AB1X-01
BRCA	3	TCGA-OL-A66I-01	HNSC	4	TCGA-CV-7180-01	LGG	8	TCGA-HT-7880-01	PCPG	6	TCGA-WB-A81T-01	STAD	4	TCGA-F1-6874-01
BRCA	3	TCGA-PL-A8LZ-01	HNSC	4	TCGA-BA-6872-01	LGG	8	TCGA-HT-A5R7-01	PCPG	6	TCGA-P8-A5KD-01	STAD	4	TCGA-HF-7133-01
BRCA	3	TCGA-BH-A0RX-01	HNSC	4	TCGA-CV-5979-01	LGG	8	TCGA-HW-7489-01	PCPG	6	TCGA-QT-A5XK-01	STAD	4	TCGA-VQ-AA6F-01
BRCA	3	TCGA-E2-A1B6-01	HNSC	4	TCGA-F7-A61W-01	LGG	8	TCGA-P5-A5EY-01	PCPG	6	TCGA-W2-A7HA-01	STAD	4	TCGA-D7-8576-01
BRCA	3	TCGA-BH-A18V-06	HNSC	4	TCGA-CV-6003-01	LGG	8	TCGA-HT-8015-01	PCPG	6	TCGA-WB-A818-01	STAD	4	TCGA-VQ-A925-01
BRCA	3	TCGA-LL-A441-01	HNSC	4	TCGA-CV-7434-01	LGG	8	TCGA-FG-7643-01	PCPG	6	TCGA-SR-A6MQ-01	STAD	4	TCGA-VQ-AA6A-01
BRCA	3	TCGA-AC-A8OQ-01	HNSC	4	TCGA-CV-5977-01	LGG	8	TCGA-DU-8162-01	PCPG	7	TCGA-SP-A6QJ-01	STAD	4	TCGA-VQ-A8PK-01
BRCA	3	TCGA-B6-A3ZX-01	HNSC	4	TCGA-P3-A6T2-01	LGG	8	TCGA-DU-7292-01	PCPG	7	TCGA-QR-A6H1-01	STAD	4	TCGA-D7-6815-01
BRCA	3	TCGA-A2-A3XY-01	HNSC	4	TCGA-HD-7832-01	LGG	8	TCGA-HT-8018-01	PCPG	7	TCGA-QR-A70U-01	STAD	4	TCGA-VQ-A8E7-01
BRCA	3	TCGA-E9-A1NC-01	HNSC	4	TCGA-BA-5149-01	LGG	8	TCGA-E1-A7Z3-01	PCPG	7	TCGA-SP-A6QI-01	STAD	4	TCGA-VQ-A92D-01
BRCA	3	TCGA-E2-A1LH-01	HNSC	4	TCGA-H7-8502-01	LIHC	1	TCGA-MR-A520-01	PCPG	7	TCGA-WB-A80V-01	STAD	4	TCGA-VQ-A91V-01
BRCA	3	TCGA-GM-A2DF-01	HNSC	4	TCGA-CR-6493-01	LIHC	1	TCGA-DD-A3A2-01	PCPG	7	TCGA-QR-A6GO-01	STAD	4	TCGA-VQ-AA68-01
BRCA	3	TCGA-OL-A5S0-01	HNSC	4	TCGA-CV-7432-01	LIHC	1	TCGA-DD-A39Z-11	PCPG	7	TCGA-RW-A689-01	STAD	4	TCGA-VQ-A8PX-01
BRCA	3	TCGA-A2-A04P-01	HNSC	4	TCGA-DQ-7588-01	LIHC	1	TCGA-DD-A3A8-11	PCPG	7	TCGA-RW-A7D0-01	STAD	4	TCGA-VQ-A91N-01
BRCA	3	TCGA-LL-A5YP-01	HNSC	4	TCGA-P3-A6T7-01	LIHC	1	TCGA-DD-A3A6-11	PCPG	7	TCGA-S7-A7X2-01	STAD	5	TCGA-IN-8663-01
BRCA	3	TCGA-A7-A6VV-01	HNSC	4	TCGA-T2-A6X2-01	LIHC	1	TCGA-DD-A3A5-11	PCPG	7	TCGA-QR-A6GW-01	STAD	5	TCGA-VQ-AA6G-01
BRCA	3	TCGA-B6-A400-01	HNSC	4	TCGA-MT-A51W-01	LIHC	1	TCGA-FV-A3I0-11	PCPG	7	TCGA-WB-A80N-01	STAD	5	TCGA-VQ-AA69-01
BRCA	3	TCGA-PL-A8LV-01	HNSC	4	TCGA-CV-7099-01	LIHC	1	TCGA-DD-A39X-11	PCPG	7	TCGA-WB-A81J-01	STAD	5	TCGA-VQ-A8PP-01
BRCA	3	TCGA-AC-A7VC-01	HNSC	4	TCGA-CV-A6K2-01	LIHC	1	TCGA-DD-A39W-11	PCPG	7	TCGA-QR-A70K-01	STAD	5	TCGA-BR-A4J4-01
BRCA	3	TCGA-AR-A5QQ-01	HNSC	4	TCGA-F7-A50J-01	LIHC	1	TCGA-EP-A26S-11	PCPG	7	TCGA-RW-A68A-01	STAD	5	TCGA-VQ-A91W-01
BRCA	3	TCGA-D8-A27H-01	HNSC	4	TCGA-CN-5365-01	LIHC	1	TCGA-DD-A39V-11	PCPG	7	TCGA-WB-A80M-01	STAD	5	TCGA-BR-4267-01
BRCA	3	TCGA-E2-A14X-01	HNSC	4	TCGA-IQ-A61E-01	LIHC	1	TCGA-DD-A3A2-11	PCPG	7	TCGA-QR-A702-01	STAD	5	TCGA-VQ-A91S-01
BRCA	3	TCGA-D8-A142-01	HNSC	4	TCGA-IQ-7630-01	LIHC	1	TCGA-EP-A3RK-11	PCPG	7	TCGA-QR-A707-01	STAD	5	TCGA-BR-A4PF-01
BRCA	3	TCGA-AN-A0AL-01	HNSC	4	TCGA-QK-A64Z-01	LIHC	1	TCGA-DD-A1EH-11	PCPG	7	TCGA-W2-A7HF-01	STAD	5	TCGA-HU-A4H8-01
BRCA	3	TCGA-AQ-A04J-01	HNSC	4	TCGA-D6-A4Z9-01	LIHC	1	TCGA-DD-A116-11	PCPG	7	TCGA-W2-A7HD-01	STAD	5	TCGA-VQ-A91E-01
BRCA	3	TCGA-EW-A3U0-01	HNSC	4	TCGA-CN-6995-01	LIHC	1	TCGA-DD-A118-11	PCPG	7	TCGA-RW-A67Y-01	STAD	5	TCGA-VQ-AA6I-01
BRCA	3	TCGA-AR-A0TS-01	HNSC	4	TCGA-CQ-6219-01	LIHC	1	TCGA-DD-A113-11	PRAD	1	TCGA-CH-5762-01	STAD	5	TCGA-HU-8602-01
BRCA	3	TCGA-BH-A0BG-01	HNSC	4	TCGA-UF-A7JV-01	LIHC	1	TCGA-BC-A10Q-11	PRAD	1	TCGA-EJ-5514-01	STAD	5	TCGA-BR-8078-01
BRCA	3	TCGA-BH-A0BW-01	HNSC	4	TCGA-HD-A633-01	LIHC	1	TCGA-DD-A11C-11	PRAD	1	TCGA-EJ-5495-01	STAD	5	TCGA-BR-8591-01
BRCA	3	TCGA-B6-A0WX-01	HNSC	4	TCGA-T3-A92N-01	LIHC	1	TCGA-G3-A5SK-01	PRAD	1	TCGA-EJ-5527-01	STAD	5	TCGA-BR-8363-01
BRCA	3	TCGA-A7-A4SE-01	HNSC	4	TCGA-CN-A49B-01	LIHC	1	TCGA-WX-AA46-01	PRAD	1	TCGA-EJ-5526-01	STAD	5	TCGA-BR-7851-01
BRCA	3	TCGA-A2-A0SX-01	HNSC	4	TCGA-HL-7533-01	LIHC	1	TCGA-DD-A1EG-11	PRAD	1	TCGA-EJ-5508-01	STAD	5	TCGA-HU-8608-01
BRCA	3	TCGA-B6-A0RT-01	HNSC	5	TCGA-BA-A6DJ-01	LIHC	1	TCGA-BC-A10W-11	PRAD	1	TCGA-EJ-5522-01	STAD	5	TCGA-D7-A4YY-01
BRCA	3	TCGA-C8-A12V-01	HNSC	5	TCGA-CV-A6JO-01	LIHC	1	TCGA-DD-A3A3-11	PRAD	1	TCGA-EJ-5524-01	STAD	5	TCGA-B7-A5TK-01
BRCA	3	TCGA-AR-A1AJ-01	HNSC	5	TCGA-F7-A61S-01	LIHC	1	TCGA-G3-A3CH-11	PRAD	1	TCGA-EJ-5516-01	STAD	5	TCGA-D7-A4YV-01
BRCA	3	TCGA-A2-A04Q-01	HNSC	5	TCGA-CV-6938-01	LIHC	1	TCGA-DD-A11D-11	PRAD	1	TCGA-EJ-5542-01	STAD	5	TCGA-RD-A8NB-01
BRCA	3	TCGA-A8-A07U-01	HNSC	5	TCGA-CQ-7068-01	LIHC	1	TCGA-BC-A216-11	PRAD	1	TCGA-G9-6384-01	STAD	5	TCGA-BR-8284-01
BRCA	3	TCGA-C8-A12K-01	HNSC	5	TCGA-CV-5966-01	LIHC	1	TCGA-BC-A110-11	PRAD	1	TCGA-EJ-5497-01	STAD	5	TCGA-F1-A448-01
BRCA	3	TCGA-E2-A159-01	HNSC	5	TCGA-H7-8501-01	LIHC	1	TCGA-BC-A10T-11	PRAD	1	TCGA-CH-5764-01	STAD	5	TCGA-HF-7132-01
BRCA	3	TCGA-E9-A243-01	HNSC	5	TCGA-MT-A67A-01	LIHC	1	TCGA-BC-A10U-11	PRAD	1	TCGA-HC-7748-01	STAD	5	TCGA-D7-A6EY-01
BRCA	3	TCGA-D8-A1JL-01	HNSC	5	TCGA-CQ-A4CD-01	LIHC	1	TCGA-BD-A3EP-11	PRAD	1	TCGA-EJ-7783-01	STAD	5	TCGA-BR-4201-01
BRCA	3	TCGA-AR-A1AR-01	HNSC	5	TCGA-QK-A6IG-01	LIHC	1	TCGA-BC-A10Z-11	PRAD	1	TCGA-EJ-7327-01	STAD	5	TCGA-CG-4477-01
BRCA	3	TCGA-E2-A1AZ-01	HNSC	5	TCGA-CN-A642-01	LIHC	1	TCGA-DD-A1EB-11	PRAD	1	TCGA-CH-5746-01	STAD	5	TCGA-BR-4363-01
BRCA	3	TCGA-AR-A251-01	HNSC	5	TCGA-UF-A7JT-01	LIHC	1	TCGA-BC-A10X-11	PRAD	1	TCGA-J4-8198-01	STAD	5	TCGA-BR-4368-01
BRCA	3	TCGA-BH-A0AV-01	HNSC	5	TCGA-T2-A6WX-01	LIHC	1	TCGA-DD-A1EC-11	PRAD	1	TCGA-EJ-5511-01	STAD	5	TCGA-CG-4305-01
BRCA	3	TCGA-AR-A24Q-01	HNSC	5	TCGA-P3-A5Q6-01	LIHC	1	TCGA-DD-A1EJ-11	PRAD	1	TCGA-EJ-5530-01	STAD	5	TCGA-BR-4361-01
BRCA	3	TCGA-GI-A2C9-01	HNSC	5	TCGA-RS-A6TO-01	LIHC	1	TCGA-BC-A10X-01	PRAD	1	TCGA-HC-7211-01	STAD	5	TCGA-BR-4367-01
BRCA	3	TCGA-AO-A0J4-01	HNSC	5	TCGA-CQ-5327-01	LIHC	1	TCGA-DD-A119-11	PRAD	1	TCGA-CH-5739-01	STAD	5	TCGA-CG-4474-01
BRCA	3	TCGA-D8-A147-01	HNSC	5	TCGA-F7-A620-01	LIHC	1	TCGA-BC-A10R-11	PRAD	1	TCGA-HC-7209-01	STAD	5	TCGA-CG-4306-01
BRCA	3	TCGA-AN-A0XU-01	HNSC	5	TCGA-BA-5152-01	LIHC	1	TCGA-DD-A11A-11	PRAD	1	TCGA-CH-5766-01	STAD	5	TCGA-CG-4444-01
BRCA	3	TCGA-A1-A0SP-01	HNSC	5	TCGA-BA-A6DD-01	LIHC	1	TCGA-FV-A3I1-11	PRAD	1	TCGA-HC-7736-01	STAD	5	TCGA-CG-4466-01
BRCA	3	TCGA-BH-A18Q-01	HNSC	5	TCGA-CV-A6JD-01	LIHC	1	TCGA-DD-A1EI-11	PRAD	1	TCGA-EJ-7331-01	STAD	5	TCGA-BR-4371-01
BRCA	3	TCGA-S3-AA0Z-01	HNSC	5	TCGA-CV-A6JZ-01	LIHC	1	TCGA-DD-A1EL-11	PRAD	1	TCGA-EJ-7781-01	STAD	5	TCGA-VQ-A8E3-01
BRCA	3	TCGA-E2-A150-01	HNSC	5	TCGA-D6-A6EM-01	LIHC	1	TCGA-DD-A11B-11	PRAD	1	TCGA-HC-7233-01	STAD	5	TCGA-HU-A4GQ-01
BRCA	3	TCGA-EW-A1P4-01	HNSC	5	TCGA-CQ-5333-01	LIHC	1	TCGA-EP-A12J-11	PRAD	1	TCGA-EJ-5517-01	STAD	5	TCGA-CG-4469-01
BRCA	3	TCGA-D8-A13Z-01	HNSC	5	TCGA-CV-A45T-01	LIHC	1	TCGA-DD-A1EE-11	PRAD	1	TCGA-EJ-5505-01	STAD	5	TCGA-CG-4436-01
BRCA	3	TCGA-AR-A1AI-01	HNSC	5	TCGA-CQ-A4CA-01	LIHC	1	TCGA-BC-A10Y-11	PRAD	1	TCGA-EJ-5532-01	STAD	5	TCGA-CG-4440-01
BRCA	3	TCGA-C8-A27B-01	HNSC	5	TCGA-CV-A464-01	LIHC	1	TCGA-DD-A1ED-01	PRAD	1	TCGA-EJ-5504-01	STAD	5	TCGA-BR-4253-01
BRCA	3	TCGA-BH-A18V-01	HNSC	5	TCGA-CV-6942-01	LIHC	1	TCGA-DD-A4NL-01	PRAD	1	TCGA-XK-AAIR-01	STAD	5	TCGA-CG-4465-01
BRCA	3	TCGA-A2-A0YM-01	HNSC	5	TCGA-CV-7423-11	LIHC	2	TCGA-DD-A4NI-01	PRAD	1	TCGA-J4-A83L-01	STAD	5	TCGA-CG-4442-01
BRCA	3	TCGA-A8-A08R-01	HNSC	5	TCGA-HD-A6I0-11	LIHC	2	TCGA-UB-AA0V-01	PRAD	1	TCGA-EJ-8468-01	STAD	5	TCGA-VQ-A8PB-01
BRCA	3	TCGA-D8-A1XQ-01	HNSC	5	TCGA-BA-A6DB-01	LIHC	2	TCGA-FV-A23B-11	PRAD	1	TCGA-EJ-7786-01	STAD	5	TCGA-BR-4257-01
BRCA	3	TCGA-A2-A1G1-01	HNSC	5	TCGA-P3-A6T5-01	LIHC	2	TCGA-DD-A114-11	PRAD	1	TCGA-HC-8264-01	STAD	5	TCGA-BR-8372-01
BRCA	3	TCGA-A7-A26I-01	HNSC	5	TCGA-IQ-A6SH-01	LIHC	2	TCGA-G3-A3CI-01	PRAD	1	TCGA-J4-8200-01	STAD	5	TCGA-BR-4362-01
BRCA	4	TCGA-A7-A26F-01	HNSC	5	TCGA-CV-A6JT-01	LIHC	2	TCGA-5R-AAAM-01	PRAD	1	TCGA-EJ-5531-01	STAD	5	TCGA-BR-4292-01
BRCA	4	TCGA-AR-A254-01	HNSC	5	TCGA-D6-A6EQ-01	LIHC	2	TCGA-ZP-A9CY-01	PRAD	1	TCGA-EJ-5509-01	STAD	5	TCGA-HU-A4G8-01
BRCA	4	TCGA-D8-A1XT-01	HNSC	5	TCGA-F7-A622-01	LIHC	2	TCGA-2Y-A9GV-01	PRAD	1	TCGA-EJ-7115-01	STAD	5	TCGA-HU-A4G2-01
BRCA	4	TCGA-D8-A1JA-01	HNSC	5	TCGA-CV-A6K1-01	LIHC	2	TCGA-2Y-A9GT-01	PRAD	1	TCGA-V1-A9ZK-01	STAD	6	TCGA-HU-A4G9-01
BRCA	4	TCGA-D8-A1JF-01	HNSC	5	TCGA-QK-A6IJ-01	LIHC	2	TCGA-HP-A5N0-01	PRAD	1	TCGA-EJ-5494-01	STAD	6	TCGA-BR-6452-01
BRCA	4	TCGA-E2-A1B0-01	HNSC	5	TCGA-CV-A6JE-01	LIHC	2	TCGA-DD-A73C-01	PRAD	1	TCGA-EJ-5518-01	STAD	6	TCGA-CD-8528-01
BRCA	4	TCGA-C8-A135-01	HNSC	5	TCGA-T2-A6WZ-01	LIHC	2	TCGA-DD-A4NV-01	PRAD	1	TCGA-G9-7522-01	STAD	6	TCGA-BR-4280-01
BRCA	4	TCGA-A8-A08X-01	HNSC	5	TCGA-UF-A7JS-01	LIHC	2	TCGA-G3-A7M8-01	PRAD	1	TCGA-G9-6364-01	STAD	6	TCGA-HU-A4GN-01
BRCA	4	TCGA-B6-A0RS-01	HNSC	5	TCGA-CV-A6JM-01	LIHC	2	TCGA-NI-A4U2-01	PRAD	1	TCGA-EJ-5510-01	STAD	6	TCGA-VQ-A924-01
BRCA	4	TCGA-D8-A1JG-01	HNSC	5	TCGA-BA-7269-01	LIHC	2	TCGA-K7-A5RF-01	PRAD	1	TCGA-HC-7232-01	STAD	6	TCGA-CD-A4MJ-01
BRCA	4	TCGA-A8-A094-01	HNSC	5	TCGA-CV-A6JU-01	LIHC	2	TCGA-FV-A3R2-11	PRAD	1	TCGA-EJ-A8FO-01	STAD	6	TCGA-VQ-A8PO-01
BRCA	4	TCGA-C8-A278-01	HNSC	5	TCGA-CV-6436-01	LIHC	2	TCGA-DD-A3A4-11	PRAD	1	TCGA-G9-7509-01	STAD	6	TCGA-VQ-A91D-01
BRCA	4	TCGA-EW-A6SD-01	HNSC	5	TCGA-CV-A6JN-01	LIHC	2	TCGA-ES-A2HT-11	PRAD	1	TCGA-HC-7818-01	STAD	6	TCGA-BR-8361-01
BRCA	4	TCGA-C8-A275-01	HNSC	5	TCGA-D6-A6EK-01	LIHC	2	TCGA-G3-A25V-01	PRAD	1	TCGA-EJ-7797-01	STAD	6	TCGA-HU-A4H0-01
BRCA	4	TCGA-AR-A24S-01	HNSC	5	TCGA-HD-A6I0-01	LIHC	2	TCGA-BC-A110-01	PRAD	1	TCGA-H9-7775-01	STAD	6	TCGA-D7-A4YX-01
BRCA	4	TCGA-AR-A24U-01	HNSC	5	TCGA-D6-A6EN-01	LIHC	2	TCGA-LG-A9QD-01	PRAD	1	TCGA-V1-A8X3-01	STAD	6	TCGA-FP-A4BE-01
BRCA	4	TCGA-AO-A12D-01	HNSC	5	TCGA-CV-A45Q-01	LIHC	2	TCGA-DD-AAE7-01	PRAD	1	TCGA-HC-7081-01	STAD	6	TCGA-VQ-A8P2-01
BRCA	4	TCGA-E9-A248-01	HNSC	5	TCGA-CV-5973-01	LIHC	2	TCGA-BC-A10S-01	PRAD	1	TCGA-TP-A8TT-01	STAD	6	TCGA-HU-A4GT-01
BRCA	4	TCGA-BH-A209-01	HNSC	5	TCGA-BB-A6UO-01	LIHC	2	TCGA-DD-A3A1-11	PRAD	1	TCGA-HC-A8D1-01	STAD	6	TCGA-HF-A5NB-01
BRCA	4	TCGA-BH-A0BR-01	HNSC	5	TCGA-QK-A6IH-01	LIHC	2	TCGA-DD-AAC9-01	PRAD	1	TCGA-EJ-5501-01	STAD	6	TCGA-BR-8368-01
BRCA	4	TCGA-AR-A0TX-01	HNSC	5	TCGA-BA-A6DA-01	LIHC	2	TCGA-FV-A2QR-11	PRAD	1	TCGA-KK-A8IC-01	STAD	6	TCGA-CD-8536-01
BRCA	4	TCGA-C8-A12Q-01	HNSC	5	TCGA-QK-A6II-01	LIHC	2	TCGA-DD-A4NB-01	PRAD	1	TCGA-YL-A8HK-01	STAD	6	TCGA-HU-A4H3-01
BRCA	4	TCGA-A1-A0SI-01	HNSC	5	TCGA-D6-A6ES-01	LIHC	2	TCGA-5R-AA1D-01	PRAD	1	TCGA-ZG-A9LY-01	STAD	6	TCGA-CG-5726-01
BRCA	4	TCGA-AN-A0AS-01	HNSC	6	TCGA-CR-7383-01	LIHC	2	TCGA-RC-A6M5-01	PRAD	1	TCGA-KK-A8IM-01	STAD	6	TCGA-BR-7703-01
BRCA	4	TCGA-BH-A0DZ-01	HNSC	6	TCGA-CV-7235-01	LIHC	2	TCGA-FV-A3R3-01	PRAD	1	TCGA-YL-A8SJ-01	STAD	6	TCGA-F1-6177-01
BRCA	4	TCGA-D8-A27N-01	HNSC	6	TCGA-CV-7238-01	LIHC	2	TCGA-ED-A4XI-01	PRAD	1	TCGA-VP-A87C-01	STAD	6	TCGA-BR-8487-01
BRCA	4	TCGA-A8-A09X-01	HNSC	6	TCGA-CV-A468-01	LIHC	2	TCGA-BD-A2L6-11	PRAD	1	TCGA-J4-A6G3-01	STAD	6	TCGA-HU-A4GX-01
BRCA	4	TCGA-A8-A09G-01	HNSC	6	TCGA-UF-A7JJ-01	LIHC	2	TCGA-ED-A627-01	PRAD	1	TCGA-SU-A7E7-01	STAD	6	TCGA-HU-8244-01
BRCA	4	TCGA-AR-A1AT-01	HNSC	6	TCGA-UF-A718-01	LIHC	2	TCGA-2Y-A9GX-01	PRAD	1	TCGA-YL-A9WJ-01	STAD	6	TCGA-VQ-A8DT-01
BRCA	4	TCGA-A8-A09D-01	HNSC	6	TCGA-IQ-A61O-01	LIHC	2	TCGA-DD-A4NS-01	PRAD	1	TCGA-EJ-8470-01	STAD	6	TCGA-HF-7134-01
BRCA	4	TCGA-AR-A0TT-01	HNSC	6	TCGA-P3-A6T8-01	LIHC	2	TCGA-DD-A4ND-01	PRAD	2	TCGA-EJ-7791-01	STAD	6	TCGA-FP-7829-01
BRCA	4	TCGA-BH-A0AY-01	HNSC	6	TCGA-QK-A8Z9-01	LIHC	2	TCGA-ZP-A9D1-01	PRAD	2	TCGA-EJ-5502-01	STAD	6	TCGA-HU-A4GP-01
BRCA	4	TCGA-EW-A2FV-01	HNSC	6	TCGA-WA-A7H4-01	LIHC	2	TCGA-BC-A10R-01	PRAD	2	TCGA-EJ-7330-01	STAD	6	TCGA-D7-A6EV-01
BRCA	4	TCGA-E9-A22A-01	HNSC	6	TCGA-CV-A45Y-01	LIHC	2	TCGA-DD-AAEK-01	PRAD	2	TCGA-EJ-7794-01	STAD	6	TCGA-VQ-A94T-01
BRCA	4	TCGA-AN-A0XW-01	HNSC	6	TCGA-CV-7568-01	LIHC	2	TCGA-G3-A3CH-01	PRAD	2	TCGA-FC-7708-01	STAD	6	TCGA-IN-A6RS-01
BRCA	4	TCGA-BH-A0BD-01	HNSC	6	TCGA-CN-4737-01	LIHC	2	TCGA-DD-AAD3-01	PRAD	2	TCGA-EJ-7792-01	STAD	6	TCGA-VQ-A8P3-01
BRCA	4	TCGA-C8-A12O-01	HNSC	6	TCGA-QK-A8ZB-01	LIHC	2	TCGA-DD-AAW0-01	PRAD	2	TCGA-CH-5738-01	STAD	6	TCGA-VQ-A91X-01
BRCA	4	TCGA-E2-A14Z-01	HNSC	6	TCGA-CN-6994-01	LIHC	2	TCGA-DD-AAVW-01	PRAD	2	TCGA-EJ-7785-01	STAD	6	TCGA-RD-A7BT-01
BRCA	4	TCGA-D8-A1JP-01	HNSC	6	TCGA-CV-6961-01	LIHC	2	TCGA-G3-A5SM-01	PRAD	2	TCGA-CH-5789-01	STAD	6	TCGA-R5-A7ZF-01
BRCA	4	TCGA-A8-A0A7-01	HNSC	6	TCGA-CN-5361-01	LIHC	2	TCGA-HP-A5MZ-01	PRAD	2	TCGA-CH-5792-01	STAD	6	TCGA-D7-A74A-01
BRCA	4	TCGA-D8-A1Y2-01	HNSC	6	TCGA-CV-7178-01	LIHC	2	TCGA-2Y-A9GW-01	PRAD	2	TCGA-HC-7737-01	STAD	6	TCGA-HU-A4GU-01
BRCA	4	TCGA-AO-A0JE-01	HNSC	6	TCGA-CN-6022-01	LIHC	2	TCGA-DD-AAD2-01	PRAD	2	TCGA-HC-7210-01	STAD	6	TCGA-IN-A6RO-01
BRCA	4	TCGA-A2-A0T1-01	HNSC	6	TCGA-BB-8596-01	LIHC	2	TCGA-2Y-A9H6-01	PRAD	2	TCGA-CH-5745-01	STAD	6	TCGA-BR-8680-01
BRCA	4	TCGA-C8-A26X-01	HNSC	6	TCGA-CN-6989-01	LIHC	2	TCGA-DD-AAVR-01	PRAD	2	TCGA-V1-A8WN-01	STAD	6	TCGA-HU-A4G6-01
BRCA	4	TCGA-D8-A1JK-01	HNSC	6	TCGA-CV-7435-01	LIHC	3	TCGA-DD-AACT-01	PRAD	2	TCGA-YL-A9WX-01	STAD	6	TCGA-D7-8573-01
BRCA	4	TCGA-BH-A0AW-01	HNSC	6	TCGA-CV-7177-01	LIHC	3	TCGA-ZS-A9CD-01	PRAD	2	TCGA-EJ-A7NJ-01	STAD	6	TCGA-BR-6852-01
BRCA	4	TCGA-EW-A1OV-01	HNSC	6	TCGA-CV-7103-01	LIHC	3	TCGA-FV-A2QQ-01	PRAD	2	TCGA-EJ-5503-01	STAD	6	TCGA-BR-8081-01
BRCA	4	TCGA-A2-A0EQ-01	HNSC	6	TCGA-CR-6488-01	LIHC	3	TCGA-DD-AAVX-01	PRAD	2	TCGA-CH-5761-11	STAD	6	TCGA-VQ-A91K-01
BRCA	4	TCGA-GM-A2DL-01	HNSC	6	TCGA-CR-7397-01	LIHC	3	TCGA-ZP-A9CV-01	PRAD	2	TCGA-EJ-7115-11	STAD	6	TCGA-CD-A4MG-01
BRCA	4	TCGA-A8-A06R-01	HNSC	6	TCGA-CR-7389-01	LIHC	3	TCGA-2Y-A9HB-01	PRAD	2	TCGA-HC-7742-11	STAD	6	TCGA-BR-A4PE-01
BRCA	4	TCGA-LL-A740-01	HNSC	6	TCGA-CN-4740-01	LIHC	3	TCGA-DD-A4NO-01	PRAD	2	TCGA-HC-7819-11	STAD	6	TCGA-HU-A4H4-01
BRCA	4	TCGA-A2-A04W-01	HNSC	6	TCGA-CV-6934-01	LIHC	3	TCGA-DD-AAEH-01	PRAD	2	TCGA-EJ-7317-11	STAD	6	TCGA-BR-7958-01
BRCA	4	TCGA-E2-A1LE-01	HNSC	6	TCGA-CN-4728-01	LIHC	3	TCGA-MI-A75E-01	PRAD	2	TCGA-EJ-7782-11	STAD	6	TCGA-HU-8604-01
BRCA	4	TCGA-OL-A5D6-01	HNSC	6	TCGA-CN-6019-01	LIHC	3	TCGA-KR-A7K0-01	PRAD	2	TCGA-EJ-7789-11	STAD	6	TCGA-CD-8531-01
BRCA	4	TCGA-JL-A3YW-01	HNSC	6	TCGA-D6-6826-01	LIHC	3	TCGA-UB-A7MD-01	PRAD	2	TCGA-CH-5768-11	STAD	6	TCGA-BR-6707-01
BRCA	4	TCGA-GM-A2DD-01	HNSC	6	TCGA-CN-5359-01	LIHC	3	TCGA-G3-AAV3-01	PRAD	2	TCGA-EJ-5506-01	STAD	6	TCGA-BR-6455-01
BRCA	4	TCGA-LL-A5YO-01	HNSC	6	TCGA-CV-7410-01	LIHC	3	TCGA-DD-AAEI-01	PRAD	2	TCGA-EJ-5515-01	STAD	6	TCGA-D7-A6EZ-01
BRCA	4	TCGA-AC-A3W5-01	HNSC	6	TCGA-CV-A6K0-01	LIHC	3	TCGA-K7-A6G5-01	PRAD	2	TCGA-EJ-5512-01	STAD	6	TCGA-BR-8589-01
BRCA	4	TCGA-A2-A3XZ-01	HNSC	6	TCGA-CN-6016-01	LIHC	3	TCGA-G3-A7M7-01	PRAD	2	TCGA-EJ-7327-11	STAD	6	TCGA-CG-5721-01
BRCA	4	TCGA-AC-A2QJ-01	HNSC	6	TCGA-CV-5444-01	LIHC	3	TCGA-ES-A2HT-01	PRAD	2	TCGA-EJ-7793-01	STAD	6	TCGA-B7-5816-01
BRCA	4	TCGA-OL-A66P-01	HNSC	6	TCGA-HD-7831-01	LIHC	3	TCGA-DD-AACY-01	PRAD	2	TCGA-CH-5763-01	STAD	6	TCGA-BR-6802-01
BRCA	4	TCGA-A2-A3XW-01	HNSC	6	TCGA-D6-6515-01	LIHC	3	TCGA-G3-AAV0-01	PRAD	2	TCGA-EJ-7784-11	STAD	6	TCGA-CG-4437-01
BRCA	4	TCGA-AO-A0JB-01	HNSC	6	TCGA-CN-4733-01	LIHC	3	TCGA-DD-AAE4-01	PRAD	2	TCGA-EJ-7794-11	STAD	6	TCGA-BR-6566-01
BRCA	4	TCGA-LL-A5YN-01	HNSC	6	TCGA-CN-6017-01	LIHC	3	TCGA-G3-A25Z-01	PRAD	2	TCGA-HC-8262-11	STAD	6	TCGA-CG-5720-01
BRCA	4	TCGA-LL-A7SZ-01	HNSC	6	TCGA-CR-7382-01	LIHC	3	TCGA-G3-A7M5-01	PRAD	2	TCGA-CH-5767-11	STAD	6	TCGA-B7-5818-01
BRCA	4	TCGA-3C-AALI-01	HNSC	6	TCGA-CN-5358-01	LIHC	3	TCGA-DD-A3A5-01	PRAD	2	TCGA-CH-5743-01	STAD	6	TCGA-D7-5577-01
BRCA	4	TCGA-E9-A5FL-01	HNSC	6	TCGA-CR-7376-01	LIHC	3	TCGA-BC-A69I-01	PRAD	2	TCGA-EJ-7792-11	STAD	6	TCGA-CG-5723-01
BRCA	4	TCGA-C8-A8HP-01	HNSC	6	TCGA-D6-6824-01	LIHC	3	TCGA-DD-AAE3-01	PRAD	2	TCGA-EJ-7786-11	STAD	6	TCGA-R5-A7ZI-01
BRCA	4	TCGA-GM-A2DB-01	HNSC	6	TCGA-CR-7388-01	LIHC	3	TCGA-2Y-A9GZ-01	PRAD	2	TCGA-EJ-7315-11	STAD	6	TCGA-BR-7707-01
BRCA	4	TCGA-AO-A0J2-01	HNSC	6	TCGA-CN-5360-01	LIHC	3	TCGA-ZS-A9CE-01	PRAD	2	TCGA-EJ-7781-11	STAD	6	TCGA-SW-A7EA-01
BRCA	4	TCGA-B6-A0RH-01	HNSC	6	TCGA-CV-7263-01	LIHC	3	TCGA-FV-A496-01	PRAD	2	TCGA-EJ-7331-11	STAD	6	TCGA-BR-8382-01
BRCA	4	TCGA-AN-A0AM-01	HNSC	6	TCGA-CV-5978-01	LIHC	3	TCGA-LG-A6GG-01	PRAD	2	TCGA-EJ-7314-11	TGCT	1	TCGA-YU-A912-01
BRCA	4	TCGA-C8-A130-01	HNSC	6	TCGA-CR-7371-01	LIHC	3	TCGA-DD-A11A-01	PRAD	2	TCGA-EJ-7123-11	TGCT	1	TCGA-2G-AAEX-01
BRCA	4	TCGA-A2-A0SW-01	HNSC	6	TCGA-BB-4217-01	LIHC	3	TCGA-G3-A25U-01	PRAD	2	TCGA-EJ-5498-01	TGCT	1	TCGA-2G-AAF8-01
BRCA	4	TCGA-AO-A03M-01	HNSC	6	TCGA-HD-A6HZ-01	LIHC	3	TCGA-DD-A73B-01	PRAD	3	TCGA-EJ-7785-11	TGCT	1	TCGA-SN-A6IS-01
BRCA	4	TCGA-BH-A0BZ-01	HNSC	6	TCGA-CN-4735-01	LIHC	3	TCGA-2Y-A9GU-01	PRAD	3	TCGA-EJ-7793-11	TGCT	1	TCGA-2G-AAFH-01
BRCA	4	TCGA-BH-A0C0-01	HNSC	6	TCGA-CV-7254-01	LIHC	3	TCGA-DD-A11D-01	PRAD	3	TCGA-G9-6370-01	TGCT	1	TCGA-XE-A9SE-01
BRCA	4	TCGA-A8-A08P-01	HNSC	6	TCGA-CR-6478-01	LIHC	3	TCGA-FV-A2QR-01	PRAD	3	TCGA-EJ-7328-11	TGCT	1	TCGA-SB-A6J6-01
BRCA	4	TCGA-E2-A15A-06	HNSC	6	TCGA-CR-6484-01	LIHC	3	TCGA-DD-A73A-01	PRAD	3	TCGA-EJ-7783-11	TGCT	1	TCGA-2G-AAF4-01
BRCA	4	TCGA-A2-A0SV-01	HNSC	6	TCGA-CN-4738-01	LIHC	3	TCGA-DD-AACK-01	PRAD	3	TCGA-G9-7523-01	TGCT	1	TCGA-XY-A9T9-01
BRCA	4	TCGA-C8-A1HG-01	HNSC	6	TCGA-CR-7369-01	LIHC	3	TCGA-2Y-A9H9-01	PRAD	3	TCGA-HC-7740-11	TGCT	1	TCGA-2G-AAH0-01
BRCA	4	TCGA-D8-A1XL-01	HNSC	6	TCGA-CR-7364-01	LIHC	3	TCGA-DD-A11C-01	PRAD	3	TCGA-HC-7738-11	TGCT	1	TCGA-VF-A8A9-01
BRCA	4	TCGA-AN-A0AJ-01	HNSC	6	TCGA-CR-7368-01	LIHC	3	TCGA-ZS-A9CF-01	PRAD	3	TCGA-HC-7737-11	TGCT	1	TCGA-XE-AANJ-01
BRCA	4	TCGA-A2-A4S3-01	HNSC	6	TCGA-CN-4741-01	LIHC	3	TCGA-ZS-A9CF-02	PRAD	3	TCGA-HC-7745-11	TGCT	1	TCGA-S6-A8JY-01
BRCA	4	TCGA-UU-A93S-01	HNSC	6	TCGA-CR-5249-01	LIHC	3	TCGA-NI-A8LF-01	PRAD	3	TCGA-HC-7747-11	TGCT	1	TCGA-XE-A8H5-01
BRCA	4	TCGA-E2-A9RU-01	HNSC	6	TCGA-HD-7754-01	LIHC	3	TCGA-4R-AA8I-01	PRAD	3	TCGA-HC-8258-11	TGCT	1	TCGA-XE-AAO3-01
BRCA	4	TCGA-D8-A1Y3-01	HNSC	6	TCGA-CR-6481-01	LIHC	3	TCGA-RC-A7SB-01	PRAD	3	TCGA-HC-7211-11	TGCT	1	TCGA-2G-AAHP-01
BRCA	4	TCGA-OL-A5RZ-01	HNSC	6	TCGA-CR-6470-01	LIHC	3	TCGA-DD-AAE2-01	PRAD	3	TCGA-EJ-7797-11	TGCT	1	TCGA-XE-AAOL-01
BRCA	4	TCGA-A2-A0CY-01	HNSC	6	TCGA-CR-6482-01	LIHC	3	TCGA-BC-A10T-01	PRAD	3	TCGA-HI-7170-01	TGCT	1	TCGA-XE-AAO6-01
BRCA	4	TCGA-EW-A1PC-01	HNSC	6	TCGA-BA-5153-01	LIHC	3	TCGA-DD-A1EK-01	PRAD	3	TCGA-G9-6333-11	TGCT	1	TCGA-2G-AAHL-01
BRCA	4	TCGA-E9-A1RH-01	HNSC	6	TCGA-CR-5250-01	LIHC	3	TCGA-DD-A115-01	PRAD	3	TCGA-G9-6496-11	TGCT	1	TCGA-2G-AAH8-01
BRCA	4	TCGA-C8-A12L-01	HNSC	6	TCGA-CR-5243-01	LIHC	3	TCGA-DD-A73F-01	PRAD	3	TCGA-HC-7752-11	TGCT	1	TCGA-4K-AA1G-01
BRCA	4	TCGA-BH-A18T-01	HNSC	6	TCGA-BA-5559-01	LIHC	3	TCGA-GJ-A9DB-01	PRAD	3	TCGA-G9-6348-11	TGCT	1	TCGA-SB-A76C-01
BRCA	4	TCGA-D8-A1XJ-01	HNSC	6	TCGA-BB-7861-01	LIHC	4	TCGA-XR-A8TE-01	PRAD	3	TCGA-HC-8259-11	TGCT	1	TCGA-SO-A8JP-01
BRCA	4	TCGA-C8-A1HK-01	HNSC	6	TCGA-BB-7866-01	LIHC	4	TCGA-DD-A39W-01	PRAD	3	TCGA-HC-8260-11	TGCT	1	TCGA-2G-AAGY-05
BRCA	4	TCGA-A2-A0D1-01	HNSC	6	TCGA-CR-7385-01	LIHC	4	TCGA-LG-A9QC-01	PRAD	3	TCGA-G9-6384-11	TGCT	1	TCGA-YU-A90Q-01
BRCA	4	TCGA-B6-A0IK-01	HNSC	6	TCGA-CV-6939-01	LIHC	4	TCGA-G3-AAV1-01	PRAD	3	TCGA-G9-6367-01	TGCT	1	TCGA-WZ-A7V3-01
BRCA	4	TCGA-C8-A12P-01	HNSC	6	TCGA-DQ-7594-01	LIHC	4	TCGA-DD-A4NG-01	PRAD	3	TCGA-G9-6385-01	TGCT	1	TCGA-W4-A7U2-01
BRCA	4	TCGA-E2-A14P-01	HNSC	6	TCGA-CR-7404-01	LIHC	4	TCGA-ZP-A9D4-01	PRAD	3	TCGA-HC-7750-01	TGCT	1	TCGA-YU-A90W-01
BRCA	4	TCGA-BH-A0EE-01	HNSC	6	TCGA-H7-A76A-01	LIHC	4	TCGA-DD-A1EA-01	PRAD	3	TCGA-G9-6351-11	TGCT	1	TCGA-S6-A8JW-01
BRCA	4	TCGA-AN-A04C-01	HNSC	6	TCGA-CN-A6V6-01	LIHC	4	TCGA-DD-A1EE-01	PRAD	3	TCGA-G9-6353-01	TGCT	1	TCGA-2G-AAHG-01
BRCA	4	TCGA-A8-A08B-01	HNSC	6	TCGA-CV-5443-01	LIHC	4	TCGA-CC-A7IH-01	PRAD	3	TCGA-EJ-A46B-01	TGCT	1	TCGA-S6-A8JX-01
BRCA	4	TCGA-C8-A26Y-01	HNSC	6	TCGA-DQ-7590-01	LIHC	4	TCGA-EP-A2KC-01	PRAD	3	TCGA-G9-6356-11	TGCT	1	TCGA-2G-AAF6-01
BRCA	4	TCGA-A8-A08L-01	HNSC	6	TCGA-BB-4225-01	LIHC	4	TCGA-DD-AACA-01	PRAD	3	TCGA-V1-A8MK-01	TGCT	1	TCGA-2G-AAGI-05
BRCA	4	TCGA-AQ-A04L-01	HNSC	6	TCGA-DQ-7593-01	LIHC	4	TCGA-FV-A3R2-01	PRAD	3	TCGA-G9-6342-11	TGCT	1	TCGA-2G-AAHT-01
BRCA	4	TCGA-AN-A0FL-01	HNSC	6	TCGA-QK-A6IF-01	LIHC	4	TCGA-DD-A73E-01	PRAD	3	TCGA-EJ-A7NG-01	TGCT	1	TCGA-2G-AAHP-05
BRCA	4	TCGA-C8-A131-01	HNSC	6	TCGA-BA-A4IH-01	LIHC	4	TCGA-DD-AAD0-01	PRAD	3	TCGA-EJ-A7NK-01	TGCT	1	TCGA-XE-AAO4-01
BRCA	4	TCGA-D8-A1JJ-01	HNSC	7	TCGA-CR-7393-01	LIHC	4	TCGA-EP-A26S-01	PRAD	3	TCGA-M7-A720-01	TGCT	1	TCGA-XE-AANV-01
BRCA	4	TCGA-A2-A0EY-01	HNSC	7	TCGA-CV-7238-11	LIHC	4	TCGA-G3-A6UC-01	PRAD	3	TCGA-EJ-A46I-01	TGCT	1	TCGA-2G-AAH3-01
BRCA	4	TCGA-A8-A075-01	HNSC	7	TCGA-CV-6938-11	LIHC	4	TCGA-G3-A3CK-01	PRAD	3	TCGA-VP-A879-01	TGCT	2	TCGA-VF-A8AA-01
BRCA	4	TCGA-BH-A0GY-01	HNSC	7	TCGA-HD-8224-01	LIHC	4	TCGA-DD-A4NF-01	PRAD	3	TCGA-EJ-A8FU-01	TGCT	2	TCGA-VF-A8AC-01
BRCA	4	TCGA-E9-A1N6-01	HNSC	7	TCGA-HD-8314-01	LIHC	4	TCGA-DD-AAW1-01	PRAD	3	TCGA-EJ-A8FP-01	TGCT	2	TCGA-2X-A9D5-01
BRCA	4	TCGA-C8-A12T-01	HNSC	7	TCGA-CV-7091-11	LIHC	4	TCGA-EP-A12J-01	PRAD	3	TCGA-EJ-7321-11	TGCT	2	TCGA-WZ-A7V4-01
BRCA	4	TCGA-E9-A1NA-01	HNSC	7	TCGA-CV-6939-11	LIHC	4	TCGA-DD-A1EB-01	PRAD	3	TCGA-HC-7740-01	TGCT	2	TCGA-2X-A9D6-01
BRCA	4	TCGA-A8-A06X-01	HNSC	7	TCGA-CV-7245-11	LIHC	4	TCGA-DD-A4NK-01	PRAD	3	TCGA-EJ-A46E-01	TGCT	2	TCGA-2G-AAEW-01
BRCA	4	TCGA-BH-A203-01	HNSC	7	TCGA-CV-5971-01	LIHC	4	TCGA-DD-AACE-01	PRAD	3	TCGA-J4-A83J-11	TGCT	2	TCGA-2G-AAKO-01
BRCA	4	TCGA-A2-A0CX-01	HNSC	7	TCGA-CV-7097-11	LIHC	4	TCGA-DD-A3A4-01	PRAD	3	TCGA-J4-AATV-01	TGCT	2	TCGA-2G-AAF1-01
BRCA	4	TCGA-BH-A202-01	HNSC	7	TCGA-CV-6933-11	LIHC	4	TCGA-DD-A11B-01	PRAD	3	TCGA-XK-AAJU-01	TGCT	2	TCGA-2G-AAHA-01
BRCA	4	TCGA-C8-A1HF-01	HNSC	7	TCGA-CV-7432-11	LIHC	4	TCGA-ZP-A9D0-01	PRAD	3	TCGA-ZG-A9L6-01	TGCT	2	TCGA-XY-A89B-01
BRCA	4	TCGA-C8-A1HM-01	HNSC	7	TCGA-CV-7434-11	LIHC	4	TCGA-G3-A5SL-01	PRAD	3	TCGA-KC-A7FE-01	TGCT	2	TCGA-XE-AANR-01
BRCA	4	TCGA-E9-A1N9-01	HNSC	7	TCGA-CV-7235-11	LIHC	4	TCGA-DD-AAVY-01	PRAD	3	TCGA-KC-A4BR-01	TGCT	2	TCGA-WZ-A7V5-01
BRCA	4	TCGA-BH-A1FN-01	HNSC	7	TCGA-WA-A7GZ-11	LIHC	4	TCGA-5R-AA1C-01	PRAD	3	TCGA-EJ-A8FO-11	TGCT	2	TCGA-XE-AAOF-01
BRCA	4	TCGA-GM-A2DH-01	HNSC	7	TCGA-H7-A6C5-11	LIHC	4	TCGA-DD-A73D-01	PRAD	3	TCGA-H9-A6BX-01	TGCT	2	TCGA-2G-AAHC-01
BRCA	4	TCGA-E2-A1L7-01	HNSC	7	TCGA-CV-7406-01	LIHC	4	TCGA-DD-AADG-01	PRAD	3	TCGA-HC-7745-01	TGCT	2	TCGA-2G-AAG9-01
BRCA	4	TCGA-D8-A13Y-01	HNSC	7	TCGA-HD-A6HZ-11	LIHC	4	TCGA-RC-A6M4-01	PRAD	3	TCGA-KC-A4BL-01	TGCT	2	TCGA-XE-A8H4-01
BRCA	4	TCGA-AN-A0FY-01	HNSC	7	TCGA-H7-A6C4-11	LIHC	4	TCGA-G3-AAV4-01	PRAD	3	TCGA-YL-A8SK-01	TGCT	2	TCGA-WZ-A8D5-01
BRCA	4	TCGA-BH-A18K-01	HNSC	7	TCGA-KU-A6H8-01	LIHC	4	TCGA-DD-AAW2-01	PRAD	3	TCGA-YL-A8HJ-01	TGCT	2	TCGA-2G-AAFG-01
BRCA	4	TCGA-E9-A1RB-01	HNSC	7	TCGA-IQ-7631-01	LIHC	4	TCGA-DD-AAW3-01	PRAD	3	TCGA-HC-7079-01	TGCT	3	TCGA-4K-AA1I-01
BRCA	5	TCGA-D8-A1J9-01	HNSC	7	TCGA-CV-7178-11	LIHC	4	TCGA-MI-A75H-01	PRAD	3	TCGA-ZG-A9MC-01	TGCT	3	TCGA-2G-AAFG-05
BRCA	5	TCGA-A8-A07I-01	HNSC	7	TCGA-CV-6936-11	LIHC	4	TCGA-MI-A75G-01	PRAD	3	TCGA-VP-A87E-01	TGCT	3	TCGA-4K-AAAL-01
BRCA	5	TCGA-A1-A0SN-01	HNSC	7	TCGA-CV-7250-11	LIHC	4	TCGA-3K-AAZ8-01	PRAD	3	TCGA-CH-5771-01	TGCT	3	TCGA-ZM-AA0E-01
BRCA	5	TCGA-A8-A076-01	HNSC	7	TCGA-CV-6959-11	LIHC	4	TCGA-DD-AADU-01	PRAD	3	TCGA-EJ-A46H-01	TGCT	3	TCGA-ZM-AA06-01
BRCA	5	TCGA-AO-A0JM-01	HNSC	7	TCGA-CV-7406-11	LIHC	4	TCGA-G3-A3CJ-01	PRAD	3	TCGA-EJ-7330-11	TGCT	3	TCGA-ZM-AA0B-01
BRCA	5	TCGA-AO-A03L-01	HNSC	7	TCGA-CV-6962-11	LIHC	4	TCGA-DD-AAEB-01	PRAD	3	TCGA-TK-A8OK-01	TGCT	3	TCGA-ZM-AA0N-01
BRCA	5	TCGA-D8-A1X5-01	HNSC	7	TCGA-CV-7252-11	LIHC	4	TCGA-DD-A4NP-01	PRAD	4	TCGA-HC-8266-01	TGCT	3	TCGA-VF-A8AE-01
BRCA	5	TCGA-BH-A18R-01	HNSC	7	TCGA-CV-7424-11	LIHC	4	TCGA-ZS-A9CG-01	PRAD	4	TCGA-ZG-A8QZ-01	TGCT	3	TCGA-2G-AAKG-05
BRCA	5	TCGA-B6-A0I9-01	HNSC	7	TCGA-CV-7103-11	LIHC	4	TCGA-DD-A3A8-01	PRAD	4	TCGA-J4-A6G1-01	TGCT	3	TCGA-2G-AAHN-01
BRCA	5	TCGA-A2-A0YG-01	HNSC	7	TCGA-HD-8635-11	LIHC	4	TCGA-G3-AAV2-01	PRAD	4	TCGA-V1-A9O7-01	TGCT	3	TCGA-ZM-AA0D-01
BRCA	5	TCGA-AO-A0JD-01	HNSC	7	TCGA-CR-7391-01	LIHC	5	TCGA-CC-A7IL-01	PRAD	4	TCGA-ZG-A9LS-01	TGCT	3	TCGA-ZM-AA0F-01
BRCA	5	TCGA-BH-A0H9-01	HNSC	7	TCGA-CV-6955-11	LIHC	5	TCGA-RC-A7SK-01	PRAD	4	TCGA-KK-A8I4-01	TGCT	3	TCGA-ZM-AA0H-01
BRCA	5	TCGA-A8-A09W-01	HNSC	7	TCGA-CV-7242-11	LIHC	5	TCGA-DD-AACQ-01	PRAD	4	TCGA-4L-AA1F-01	TGCT	3	TCGA-ZM-AA05-01
BRCA	5	TCGA-C8-A1HL-01	HNSC	7	TCGA-CV-7437-11	LIHC	5	TCGA-DD-AAEE-01	PRAD	4	TCGA-V1-A9OA-01	TGCT	3	TCGA-XE-AAOD-01
BRCA	5	TCGA-BH-A1EN-01	HNSC	7	TCGA-CV-7261-11	LIHC	5	TCGA-2Y-A9HA-01	PRAD	4	TCGA-XJ-A9DK-01	TGCT	3	TCGA-2G-AAKO-05
BRCA	5	TCGA-A8-A07B-01	HNSC	7	TCGA-CV-7101-11	LIHC	5	TCGA-RC-A7SF-01	PRAD	4	TCGA-XJ-A9DI-01	TGCT	3	TCGA-VF-A8AB-01
BRCA	5	TCGA-C8-A137-01	HNSC	7	TCGA-CV-7440-11	LIHC	5	TCGA-2Y-A9H4-01	PRAD	4	TCGA-V1-A9ZR-01	TGCT	3	TCGA-YU-A90S-01
BRCA	5	TCGA-E2-A1LB-01	HNSC	7	TCGA-CV-7255-11	LIHC	5	TCGA-DD-AADR-01	PRAD	4	TCGA-EJ-7328-01	TGCT	3	TCGA-4K-AA1H-01
BRCA	5	TCGA-AC-A23H-01	HNSC	7	TCGA-CV-6934-11	LIHC	5	TCGA-ED-A7XO-01	PRAD	4	TCGA-HC-A8D0-01	TGCT	4	TCGA-2G-AAFM-01
BRCA	5	TCGA-E2-A152-01	HNSC	7	TCGA-CR-6480-01	LIHC	5	TCGA-BD-A2L6-01	PRAD	4	TCGA-HC-A76W-01	TGCT	4	TCGA-2G-AAFY-01
BRCA	5	TCGA-C8-A26V-01	HNSC	7	TCGA-DQ-7596-01	LIHC	5	TCGA-BW-A5NO-01	PRAD	4	TCGA-G9-6329-01	TGCT	4	TCGA-2G-AAFL-01
BRCA	5	TCGA-BH-A1EV-01	HNSC	8	TCGA-CV-6960-01	LIHC	5	TCGA-DD-AACU-01	PRAD	4	TCGA-G9-6363-11	TGCT	4	TCGA-2G-AAFO-01
BRCA	5	TCGA-C8-A12Z-01	HNSC	8	TCGA-CN-A63W-01	LIHC	5	TCGA-MI-A75I-01	PRAD	4	TCGA-VN-A88L-01	TGCT	4	TCGA-2G-AAGZ-01
BRCA	5	TCGA-AN-A0FV-01	HNSC	8	TCGA-CV-7409-01	LIHC	5	TCGA-CC-A7IF-01	PRAD	4	TCGA-ZG-A9L2-01	TGCT	4	TCGA-2G-AAKH-01
BRCA	5	TCGA-BH-A0HY-01	HNSC	8	TCGA-WA-A7GZ-01	LIHC	5	TCGA-DD-AACF-01	PRAD	4	TCGA-V1-A9Z8-01	TGCT	4	TCGA-VF-A8AD-01
BRCA	5	TCGA-BH-A1F2-01	HNSC	8	TCGA-BA-A4IF-01	LIHC	5	TCGA-DD-AAEA-01	PRAD	4	TCGA-ZG-A9LN-01	TGCT	4	TCGA-2G-AAGJ-01
BRCA	5	TCGA-E9-A226-01	HNSC	8	TCGA-F7-A623-01	LIHC	5	TCGA-DD-A4NE-01	PRAD	4	TCGA-HI-7168-01	TGCT	4	TCGA-2G-AAG8-01
BRCA	5	TCGA-D8-A1J8-01	HNSC	8	TCGA-CN-A6V3-01	LIHC	5	TCGA-UB-A7MB-01	PRAD	4	TCGA-G9-6499-11	TGCT	4	TCGA-XE-A8H1-01
BRCA	5	TCGA-AO-A1KS-01	HNSC	8	TCGA-BA-A6DI-01	LIHC	5	TCGA-WJ-A86L-01	PRAD	4	TCGA-EJ-7125-11	TGCT	4	TCGA-2G-AAGC-01
BRCA	5	TCGA-BH-A1FM-01	HNSC	8	TCGA-CQ-5323-01	LIHC	5	TCGA-BC-A10Z-01	PRAD	4	TCGA-G9-6356-01	TGCT	4	TCGA-2G-AAGS-01
BRCA	5	TCGA-BH-A1F8-01	HNSC	8	TCGA-CN-5356-01	LIHC	5	TCGA-DD-AACV-01	PRAD	4	TCGA-HC-7817-01	TGCT	4	TCGA-2G-AAKG-01
BRCA	5	TCGA-B6-A1KN-01	HNSC	8	TCGA-CX-7086-01	LIHC	5	TCGA-BC-A3KF-01	PRAD	4	TCGA-G9-6365-01	TGCT	4	TCGA-YU-A90Y-01
BRCA	5	TCGA-A2-A25B-01	HNSC	8	TCGA-CV-7250-01	LIHC	5	TCGA-DD-AADL-01	PRAD	4	TCGA-G9-6348-01	TGCT	4	TCGA-2G-AAGF-01
BRCA	5	TCGA-BH-A1FD-01	HNSC	8	TCGA-UF-A719-01	LIHC	5	TCGA-DD-AADV-01	PRAD	4	TCGA-KK-A8I7-01	TGCT	4	TCGA-2G-AALY-01
BRCA	5	TCGA-AQ-A0Y5-01	HNSC	8	TCGA-UF-A71D-01	LIHC	5	TCGA-BC-A10U-01	PRAD	4	TCGA-KK-A59Z-01	TGCT	4	TCGA-2G-AALF-01
BRCA	5	TCGA-A8-A09A-01	HNSC	8	TCGA-D6-A6EO-01	LIHC	5	TCGA-DD-AAD8-01	PRAD	4	TCGA-KK-A8IG-01	TGCT	4	TCGA-YU-AA4L-01
BRCA	5	TCGA-AN-A04A-01	HNSC	8	TCGA-BB-7864-01	LIHC	5	TCGA-BC-A10Y-01	PRAD	4	TCGA-YL-A8SI-01	TGCT	5	TCGA-2G-AAM4-01
BRCA	5	TCGA-AN-A041-01	HNSC	8	TCGA-BA-A6DL-01	LIHC	5	TCGA-QA-A7B7-01	PRAD	4	TCGA-VP-A878-01	TGCT	5	TCGA-VF-A8A8-01
BRCA	5	TCGA-D8-A1X9-01	HNSC	8	TCGA-CN-A641-01	LIHC	5	TCGA-BC-A217-01	PRAD	4	TCGA-G9-7510-01	TGCT	5	TCGA-2G-AAFN-01
BRCA	5	TCGA-A1-A0SJ-01	HNSC	8	TCGA-BA-6869-01	LIHC	5	TCGA-XR-A8TF-01	PRAD	4	TCGA-G9-6333-01	TGCT	5	TCGA-2G-AALP-01
BRCA	5	TCGA-EW-A1PD-01	HNSC	8	TCGA-CQ-6225-01	LIHC	5	TCGA-CC-A9FS-01	PRAD	4	TCGA-V1-A8WL-01	TGCT	5	TCGA-SN-A84Y-01
BRCA	5	TCGA-EW-A1PA-01	HNSC	8	TCGA-CN-6988-01	LIHC	5	TCGA-DD-AADP-01	PRAD	4	TCGA-KK-A7AV-01	TGCT	5	TCGA-2G-AAM2-01
BRCA	5	TCGA-BH-A0E2-01	HNSC	8	TCGA-QK-A8Z8-01	LIHC	5	TCGA-DD-AADY-01	PRAD	4	TCGA-EJ-A8FN-01	TGCT	5	TCGA-2G-AAG7-01
BRCA	5	TCGA-D8-A27G-01	HNSC	8	TCGA-CQ-A4C9-01	LIHC	5	TCGA-G3-A5SI-01	PRAD	4	TCGA-EJ-A6RC-01	TGCT	5	TCGA-2G-AAGE-01
BRCA	5	TCGA-EW-A1IW-01	HNSC	8	TCGA-BA-5555-01	LIHC	5	TCGA-CC-A3MB-01	PRAD	4	TCGA-EJ-AB27-01	TGCT	5	TCGA-2G-AAFI-01
BRCA	5	TCGA-A8-A07F-01	HNSC	8	TCGA-DQ-7595-01	LIHC	5	TCGA-DD-AAED-01	PRAD	4	TCGA-HC-8258-01	TGCT	5	TCGA-XY-A8S3-01
BRCA	5	TCGA-BH-A1EW-01	HNSC	8	TCGA-QK-AA3J-01	LIHC	5	TCGA-EP-A2KB-01	PRAD	4	TCGA-YL-A8SB-01	TGCT	5	TCGA-2G-AAGK-01
BRCA	5	TCGA-BH-A0AU-01	HNSC	8	TCGA-IQ-A6SG-01	LIHC	5	TCGA-DD-AAE1-01	PRAD	4	TCGA-HC-8260-01	TGCT	5	TCGA-2G-AAGA-01
BRCA	5	TCGA-A2-A0EV-01	HNSC	8	TCGA-CV-5432-01	LIHC	5	TCGA-DD-AACW-01	PRAD	4	TCGA-EJ-A7NH-01	TGCT	5	TCGA-2G-AAKL-01
BRCA	5	TCGA-A8-A097-01	HNSC	8	TCGA-UF-A71B-01	LIHC	5	TCGA-2Y-A9H7-01	PRAD	4	TCGA-J4-A83K-01	TGCT	5	TCGA-2G-AAG0-01
BRCA	5	TCGA-BH-A0C7-01	HNSC	8	TCGA-BB-8601-01	LIHC	5	TCGA-2Y-A9H8-01	PRAD	4	TCGA-HC-7747-01	TGCT	5	TCGA-2G-AAKD-01
BRCA	5	TCGA-AR-A24L-01	HNSC	8	TCGA-UF-A71E-01	LIHC	5	TCGA-CC-A9FW-01	PRAD	4	TCGA-G9-6351-01	TGCT	5	TCGA-2G-AAKM-01
BRCA	5	TCGA-BH-A0B1-01	HNSC	8	TCGA-UF-A71A-06	LIHC	5	TCGA-CC-A5UD-01	PRAD	4	TCGA-J4-A67T-01	TGCT	5	TCGA-2G-AAL7-01
BRCA	5	TCGA-A8-A08I-01	HNSC	8	TCGA-CV-7437-01	LIHC	5	TCGA-DD-A1EL-01	PRAD	4	TCGA-V1-A8MJ-01	TGCT	5	TCGA-2G-AAGW-01
BRCA	5	TCGA-A2-A0YH-01	HNSC	8	TCGA-DQ-5629-01	LIHC	5	TCGA-CC-A8HU-01	PRAD	4	TCGA-G9-6336-01	TGCT	5	TCGA-2G-AAGO-01
BRCA	5	TCGA-A8-A09Q-01	HNSC	8	TCGA-CQ-A4CI-01	LIHC	5	TCGA-CC-A5UE-01	PRAD	4	TCGA-EJ-A46D-01	TGCT	5	TCGA-W4-A7U4-01
BRCA	5	TCGA-AR-A0TQ-01	HNSC	8	TCGA-CV-6962-01	LIHC	5	TCGA-UB-A7MC-01	PRAD	4	TCGA-EJ-A6RA-01	TGCT	5	TCGA-2G-AAGN-01
BRCA	5	TCGA-A7-A2KD-01	HNSC	8	TCGA-QK-A6VB-01	LIHC	5	TCGA-CC-A7IK-01	PRAD	4	TCGA-2A-A8VL-01	TGCT	5	TCGA-YU-A90P-01
BRCA	5	TCGA-A8-A09R-01	HNSC	8	TCGA-QK-A8ZA-01	LIHC	5	TCGA-DD-AADD-01	PRAD	4	TCGA-G9-6378-01	TGCT	5	TCGA-XY-A8S2-01
BRCA	5	TCGA-A8-A090-01	HNSC	8	TCGA-CQ-6228-01	LIHC	5	TCGA-DD-AAE9-01	PRAD	4	TCGA-XA-A8JR-01	TGCT	6	TCGA-2G-AAGM-01
BRCA	5	TCGA-D8-A1Y1-01	HNSC	8	TCGA-CR-7390-01	LIHC	5	TCGA-DD-AACA-02	PRAD	4	TCGA-FC-A8O0-01	TGCT	6	TCGA-XE-AAOJ-01
BRCA	5	TCGA-AN-A049-01	HNSC	8	TCGA-CV-6940-01	LIHC	5	TCGA-DD-AAC8-01	PRAD	4	TCGA-G9-6365-11	TGCT	6	TCGA-YU-A94D-01
BRCA	5	TCGA-S3-A6ZF-01	HNSC	8	TCGA-CV-5435-01	LIHC	5	TCGA-BC-A5W4-01	PRAD	4	TCGA-M7-A71Y-01	TGCT	6	TCGA-2G-AAL5-01
BRCA	5	TCGA-D8-A1JC-01	HNSC	8	TCGA-CV-6951-01	LIHC	5	TCGA-DD-AAE6-01	PRAD	4	TCGA-XJ-A9DQ-01	TGCT	6	TCGA-2G-AALR-01
BRCA	5	TCGA-D8-A1JD-01	HNSC	8	TCGA-CV-5440-01	LIHC	5	TCGA-DD-AACS-01	PRAD	4	TCGA-V1-A8MU-01	TGCT	6	TCGA-2G-AALQ-01
BRCA	5	TCGA-AR-A24Z-01	HNSC	8	TCGA-CN-6024-01	LIHC	5	TCGA-DD-AACX-01	PRAD	4	TCGA-YL-A8HO-01	TGCT	6	TCGA-2G-AAGX-01
BRCA	5	TCGA-AR-A250-01	HNSC	8	TCGA-CV-7407-01	LIHC	5	TCGA-DD-AAD6-01	PRAD	4	TCGA-X4-A8KS-01	TGCT	6	TCGA-2G-AAFJ-01
BRCA	5	TCGA-E9-A22B-01	HNSC	8	TCGA-CN-6021-01	LIHC	6	TCGA-DD-AADQ-01	PRAD	4	TCGA-VN-A88I-01	TGCT	6	TCGA-2G-AAGY-01
BRCA	5	TCGA-BH-A0H7-01	HNSC	8	TCGA-CV-6935-01	LIHC	6	TCGA-DD-A3A1-01	PRAD	4	TCGA-J9-A52C-01	TGCT	6	TCGA-2G-AAFZ-01
BRCA	5	TCGA-D8-A1XZ-01	HNSC	8	TCGA-CV-6933-01	LIHC	6	TCGA-DD-AADF-01	PRAD	4	TCGA-XK-AAJT-01	TGCT	6	TCGA-2G-AAGI-01
BRCA	5	TCGA-C8-A12W-01	HNSC	8	TCGA-CV-7421-01	LIHC	6	TCGA-DD-AACJ-01	PRAD	4	TCGA-EJ-AB20-01	TGCT	6	TCGA-SN-A84W-01
BRCA	5	TCGA-EW-A1J6-01	HNSC	8	TCGA-CV-7414-01	LIHC	6	TCGA-G3-AAV5-01	PRAD	4	TCGA-HI-7169-01	TGCT	6	TCGA-XE-AANI-01
BRCA	5	TCGA-A8-A09M-01	HNSC	8	TCGA-UF-A7JD-01	LIHC	6	TCGA-DD-AAVU-01	PRAD	4	TCGA-M7-A723-01	TGCT	6	TCGA-2G-AALX-01
BRCA	5	TCGA-AR-A0TV-01	HNSC	8	TCGA-CQ-7072-01	LIHC	6	TCGA-WX-AA47-01	PRAD	4	TCGA-KK-A6E3-01	TGCT	6	TCGA-XE-AAOC-01
BRCA	5	TCGA-D8-A27R-01	HNSC	8	TCGA-CN-A49A-01	LIHC	6	TCGA-MI-A75C-01	PRAD	4	TCGA-FC-A66V-01	TGCT	6	TCGA-2G-AAG5-01
BRCA	5	TCGA-AO-A1KT-01	HNSC	8	TCGA-CN-4723-01	LIHC	6	TCGA-DD-AAVP-01	PRAD	4	TCGA-G9-6347-01	TGCT	6	TCGA-2G-AALO-01
BRCA	5	TCGA-BH-A0HX-01	HNSC	8	TCGA-UF-A7JA-01	LIHC	6	TCGA-DD-AADJ-01	PRAD	4	TCGA-J4-A67Q-01	TGCT	6	TCGA-2G-AALW-01
BRCA	5	TCGA-A8-A06O-01	HNSC	8	TCGA-UF-A71A-01	LIHC	6	TCGA-DD-A39Z-01	PRAD	4	TCGA-KK-A7B2-01	TGCT	6	TCGA-2G-AAG6-01
BRCA	5	TCGA-D8-A27W-01	HNSC	8	TCGA-IQ-A61H-01	LIHC	6	TCGA-DD-AADS-01	PRAD	4	TCGA-J4-A67R-01	TGCT	6	TCGA-2G-AAM3-01
BRCA	5	TCGA-E2-A109-01	HNSC	8	TCGA-BA-A8YP-01	LIHC	6	TCGA-ES-A2HS-01	PRAD	5	TCGA-V1-A9OX-01	TGCT	6	TCGA-2G-AAGV-01
BRCA	5	TCGA-A8-A08J-01	HNSC	8	TCGA-UF-A7J9-01	LIHC	6	TCGA-2Y-A9H1-01	PRAD	5	TCGA-2A-AAYO-01	TGCT	6	TCGA-2G-AALG-01
BRCA	5	TCGA-A8-A081-01	HNSC	8	TCGA-BB-7871-01	LIHC	6	TCGA-DD-A3A3-01	PRAD	5	TCGA-2A-A8VO-01	TGCT	6	TCGA-2G-AALT-01
BRCA	5	TCGA-A8-A08G-01	HNSC	8	TCGA-QK-A8Z7-01	LIHC	6	TCGA-WQ-AB4B-01	PRAD	5	TCGA-V1-A8MF-01	TGCT	6	TCGA-2G-AALZ-01
BRCA	5	TCGA-E9-A1NI-01	HNSC	8	TCGA-CV-A45U-01	LIHC	6	TCGA-DD-A119-01	PRAD	5	TCGA-G9-6338-01	TGCT	6	TCGA-2G-AAGG-01
BRCA	5	TCGA-A8-A08S-01	HNSC	8	TCGA-CV-6948-01	LIHC	6	TCGA-DD-AADM-01	PRAD	5	TCGA-G9-7519-01	TGCT	6	TCGA-2G-AAGP-01
BRCA	5	TCGA-A8-A09E-01	HNSC	8	TCGA-CV-A45Z-01	LIHC	6	TCGA-DD-AACD-01	PRAD	5	TCGA-ZG-A8QX-01	TGCT	6	TCGA-W4-A7U3-01
BRCA	5	TCGA-AR-A0U3-01	HNSC	8	TCGA-CV-7424-01	LIHC	6	TCGA-DD-A116-01	PRAD	5	TCGA-VN-A88P-01	TGCT	6	TCGA-XE-AAOB-01
BRCA	5	TCGA-A8-A09N-01	HNSC	8	TCGA-D6-6827-01	LIHC	6	TCGA-DD-A39V-01	PRAD	5	TCGA-V1-A8ML-01	TGCT	6	TCGA-2G-AALS-01
BRCA	5	TCGA-AR-A24H-01	HNSC	8	TCGA-CN-6997-01	LIHC	6	TCGA-DD-AACO-01	PRAD	5	TCGA-J9-A8CP-01	TGCT	6	TCGA-SN-A84X-01
BRCA	5	TCGA-AR-A0U2-01	HNSC	8	TCGA-CQ-5332-01	LIHC	6	TCGA-DD-A39X-01	PRAD	5	TCGA-G9-6499-01	TGCT	6	TCGA-2G-AAH2-01
BRCA	5	TCGA-E9-A2JS-01	HNSC	8	TCGA-DQ-7589-01	LIHC	6	TCGA-DD-AACI-01	PRAD	5	TCGA-V1-A9OQ-01	TGCT	6	TCGA-2G-AAG3-01
BRCA	5	TCGA-E2-A15A-01	HNSC	8	TCGA-BB-7862-01	LIHC	6	TCGA-KR-A7K8-01	PRAD	5	TCGA-EJ-A65M-01	TGCT	6	TCGA-YU-AA61-01
BRCA	5	TCGA-A8-A07W-01	HNSC	8	TCGA-CV-7422-01	LIHC	6	TCGA-G3-AAUZ-01	PRAD	5	TCGA-KK-A59X-01	TGCT	6	TCGA-2G-AAGT-01
BRCA	5	TCGA-A2-A0YT-01	HNSC	8	TCGA-CV-7261-01	LIHC	6	TCGA-FV-A495-01	PRAD	5	TCGA-QU-A6IP-01	TGCT	6	TCGA-YU-A94I-01
BRCA	5	TCGA-AN-A0AK-01	HNSC	8	TCGA-CV-7446-01	LIHC	6	TCGA-DD-AAEG-01	PRAD	5	TCGA-V1-A9Z9-01	TGCT	6	TCGA-2G-AAFV-01
BRCA	5	TCGA-BH-A18U-01	HNSC	8	TCGA-CN-6992-01	LIHC	6	TCGA-O8-A75V-01	PRAD	5	TCGA-KK-A6E5-01	TGCT	6	TCGA-X3-A8G4-01
BRCA	5	TCGA-E2-A14V-01	HNSC	8	TCGA-CR-7370-01	LIHC	6	TCGA-EP-A3JL-01	PRAD	5	TCGA-2A-A8VV-01	TGCT	6	TCGA-2G-AALN-01
BRCA	5	TCGA-A8-A092-01	HNSC	8	TCGA-CN-6010-01	LIHC	6	TCGA-KR-A7K2-01	PRAD	5	TCGA-EJ-5521-01	TGCT	6	TCGA-2G-AAH4-01
BRCA	5	TCGA-A8-A06U-01	HNSC	8	TCGA-CV-7418-01	LIHC	6	TCGA-RC-A7SH-01	PRAD	5	TCGA-J9-A8CN-01	THCA	1	TCGA-ET-A25I-01
BRCA	5	TCGA-A2-A0CW-01	HNSC	8	TCGA-CN-6023-01	LIHC	6	TCGA-ED-A7PY-01	PRAD	5	TCGA-ZG-A9ND-01	THCA	1	TCGA-BJ-A2N9-01
BRCA	5	TCGA-AO-A03O-01	HNSC	8	TCGA-BA-4078-01	LIHC	6	TCGA-RC-A7S9-01	PRAD	5	TCGA-KK-A6E0-01	THCA	1	TCGA-EM-A4G1-01
BRCA	5	TCGA-A7-A0CJ-01	HNSC	8	TCGA-CV-5434-01	LIHC	6	TCGA-CC-5259-01	PRAD	5	TCGA-EJ-A65G-01	THCA	1	TCGA-DJ-A3VM-01
BRCA	5	TCGA-BH-A0HU-01	HNSC	8	TCGA-CR-7398-01	LIHC	6	TCGA-DD-A73G-01	PRAD	5	TCGA-J4-AAU2-01	THCA	1	TCGA-EM-A2CM-01
BRCA	5	TCGA-A8-A08F-01	HNSC	8	TCGA-CV-6941-01	LIHC	6	TCGA-2Y-A9H3-01	PRAD	5	TCGA-VN-A88O-01	THCA	1	TCGA-DJ-A1QG-01
BRCA	5	TCGA-A8-A09I-01	HNSC	8	TCGA-CV-7242-01	LIHC	6	TCGA-DD-A3A9-01	PRAD	5	TCGA-EJ-7218-01	THCA	1	TCGA-BJ-A0ZE-01
BRCA	5	TCGA-EW-A1OZ-01	HNSC	8	TCGA-CN-A497-01	LIHC	6	TCGA-CC-A123-01	PRAD	5	TCGA-VP-A87B-01	THCA	1	TCGA-DJ-A13S-01
BRCA	5	TCGA-EW-A1OY-01	HNSC	8	TCGA-CV-7101-01	LIHC	6	TCGA-DD-AADO-01	PRAD	5	TCGA-M7-A721-01	THCA	1	TCGA-EM-A22J-01
BRCA	5	TCGA-BH-A0HB-01	HNSC	8	TCGA-F7-7848-01	LIHC	6	TCGA-FV-A4ZP-01	PRAD	5	TCGA-Y6-A8TL-01	THCA	1	TCGA-DJ-A2QB-01
BRCA	5	TCGA-AR-A0TW-01	HNSC	8	TCGA-CN-4739-01	LIHC	6	TCGA-CC-A7IG-01	PRAD	5	TCGA-KC-A7F3-01	THCA	1	TCGA-EM-A2CT-01
BRCA	5	TCGA-C8-A273-01	HNSC	8	TCGA-CR-7402-01	LIHC	6	TCGA-G3-AAV6-01	PRAD	5	TCGA-HC-7078-01	THCA	1	TCGA-EM-A2CO-01
BRCA	5	TCGA-AR-A0TY-01	HNSC	8	TCGA-CR-7374-01	LIHC	6	TCGA-KR-A7K7-01	PRAD	5	TCGA-HC-8261-01	THCA	1	TCGA-EM-A2OY-01
BRCA	5	TCGA-C8-A12U-01	HNSC	8	TCGA-CV-7248-01	LIHC	6	TCGA-EP-A3RK-01	PRAD	5	TCGA-YL-A8SH-01	THCA	1	TCGA-DJ-A2Q0-01
BRCA	5	TCGA-B6-A0IG-01	HNSC	8	TCGA-CN-6012-01	LIHC	6	TCGA-EP-A2KA-01	PRAD	5	TCGA-ZG-A8QY-01	THCA	1	TCGA-IM-A41Z-01
BRCA	5	TCGA-C8-A3M8-01	HNSC	8	TCGA-CV-5430-01	LIHC	6	TCGA-DD-AACB-01	PRAD	5	TCGA-EJ-A7NN-01	THCA	1	TCGA-EM-A1YB-01
BRCA	5	TCGA-B6-A0WW-01	HNSC	9	TCGA-CV-A460-01	LIHC	6	TCGA-G3-A25S-01	PRAD	5	TCGA-XK-AAJA-01	THCA	1	TCGA-EM-A3SY-01
BRCA	5	TCGA-A7-A13F-01	HNSC	9	TCGA-CR-7399-01	LIHC	6	TCGA-ED-A7PZ-01	PRAD	5	TCGA-VP-A87H-01	THCA	1	TCGA-EM-A3O9-01
BRCA	5	TCGA-AN-A0FZ-01	HNSC	9	TCGA-CV-5431-01	LIHC	6	TCGA-DD-A39Y-01	PRAD	5	TCGA-V1-A8MG-01	THCA	1	TCGA-EM-A1YA-01
BRCA	5	TCGA-AR-A1AS-01	HNSC	9	TCGA-T2-A6X0-01	LIHC	6	TCGA-DD-AACG-01	PRAD	5	TCGA-HC-8265-01	THCA	1	TCGA-EM-A22N-01
BRCA	5	TCGA-E2-A15H-01	HNSC	9	TCGA-BA-6871-01	LIHC	6	TCGA-DD-A3A7-01	PRAD	5	TCGA-KC-A7FA-01	THCA	1	TCGA-EM-A1CW-01
BRCA	5	TCGA-AN-A03Y-01	HNSC	9	TCGA-CV-A45W-01	LIHC	6	TCGA-DD-AADN-01	PRAD	5	TCGA-KK-A8IH-01	THCA	1	TCGA-EM-A2OW-01
BRCA	5	TCGA-AN-A0FW-01	HNSC	9	TCGA-CR-6467-01	LIHC	6	TCGA-BC-A69H-01	PRAD	5	TCGA-VP-AA1N-01	THCA	1	TCGA-EM-A3FL-01
BRCA	5	TCGA-B6-A0IO-01	HNSC	9	TCGA-BB-4223-01	LIHC	7	TCGA-DD-AADA-01	PRAD	5	TCGA-YL-A8SO-01	THCA	1	TCGA-DJ-A2Q2-01
BRCA	5	TCGA-A8-A086-01	HNSC	9	TCGA-CR-5248-01	LIHC	7	TCGA-DD-AADI-01	PRAD	5	TCGA-V1-A8MM-01	THCA	1	TCGA-EM-A2CQ-01
BRCA	5	TCGA-A2-A1FX-01	HNSC	9	TCGA-CR-6487-01	LIHC	7	TCGA-DD-AACN-01	PRAD	5	TCGA-YL-A9WY-01	THCA	1	TCGA-EM-A2OV-01
BRCA	5	TCGA-E9-A1R2-01	HNSC	9	TCGA-P3-A5QE-01	LIHC	7	TCGA-2Y-A9H5-01	PRAD	5	TCGA-ZG-A9L0-01	THCA	1	TCGA-EM-A1YC-01
BRCA	5	TCGA-E2-A14T-01	HNSC	9	TCGA-QK-A6V9-01	LIHC	7	TCGA-5C-A9VH-01	PRAD	5	TCGA-ZG-A9LM-01	THCA	1	TCGA-FY-A3R9-01
BRCA	5	TCGA-AR-A2LK-01	HNSC	9	TCGA-DQ-7591-01	LIHC	7	TCGA-DD-A118-01	PRAD	5	TCGA-YL-A9WK-01	THCA	1	TCGA-EM-A3OA-01
BRCA	5	TCGA-AR-A24R-01	HNSC	9	TCGA-BB-4228-01	LIHC	7	TCGA-5C-A9VG-01	PRAD	5	TCGA-J9-A8CL-01	THCA	1	TCGA-EM-A4FK-01
BRCA	5	TCGA-AQ-A04H-01	HNSC	9	TCGA-KU-A6H7-01	LIHC	7	TCGA-DD-A4NH-01	PRAD	5	TCGA-V1-A9Z7-01	THCA	1	TCGA-DJ-A2PP-01
BRCA	5	TCGA-C8-A27A-01	HNSC	9	TCGA-CV-6433-01	LIHC	7	TCGA-UB-A7ME-01	PRAD	5	TCGA-V1-A8WV-01	THCA	1	TCGA-BJ-A192-01
BRCA	5	TCGA-E9-A228-01	HNSC	9	TCGA-BB-A6UM-01	LIHC	7	TCGA-ED-A8O6-01	PRAD	5	TCGA-KK-A59V-01	THCA	1	TCGA-J8-A3YD-01
BRCA	5	TCGA-A2-A25E-01	HNSC	9	TCGA-CN-A49C-01	LIHC	7	TCGA-FV-A3I0-01	PRAD	5	TCGA-EJ-A7NM-01	THCA	1	TCGA-EL-A3H2-01
BRCA	5	TCGA-BH-A0DD-01	HNSC	9	TCGA-P3-A5Q5-01	LIHC	7	TCGA-CC-5258-01	PRAD	5	TCGA-V1-A9ZI-01	THCA	1	TCGA-FY-A3NM-01
BRCA	5	TCGA-AO-A03P-01	HNSC	9	TCGA-P3-A6SW-01	LIHC	7	TCGA-DD-AADW-01	PRAD	5	TCGA-XJ-A9DX-01	THCA	1	TCGA-EL-A3GW-01
BRCA	5	TCGA-A2-A0T3-01	HNSC	9	TCGA-CN-5374-01	LIHC	7	TCGA-CC-A8HS-01	PRAD	5	TCGA-KK-A8IB-01	THCA	1	TCGA-EM-A22L-01
BRCA	5	TCGA-BH-A18L-01	HNSC	9	TCGA-QK-A6VC-01	LIHC	7	TCGA-ED-A66Y-01	PRAD	5	TCGA-ZG-A9N3-01	THCA	1	TCGA-EM-A3AP-01
BRCA	5	TCGA-E2-A105-01	HNSC	9	TCGA-CV-6936-01	LIHC	7	TCGA-BW-A5NP-01	PRAD	5	TCGA-G9-A9S0-01	THCA	1	TCGA-BJ-A0ZA-01
BRCA	5	TCGA-A8-A085-01	HNSC	9	TCGA-CV-7100-01	LIHC	7	TCGA-DD-A4NN-01	PRAD	5	TCGA-G9-6498-01	THCA	1	TCGA-ET-A3DS-01
BRCA	5	TCGA-EW-A6SA-01	HNSC	9	TCGA-RS-A6TP-01	LIHC	7	TCGA-FV-A23B-01	PRAD	5	TCGA-X4-A8KQ-01	THCA	1	TCGA-BJ-A2N7-01
BRCA	5	TCGA-AC-A7VB-01	HNSC	9	TCGA-CR-6473-01	LIHC	7	TCGA-DD-A1EF-01	PRAD	5	TCGA-ZG-A9NI-01	THCA	1	TCGA-FY-A3NP-01
BRCA	5	TCGA-EW-A2FW-01	HNSC	9	TCGA-CV-6441-01	LIHC	7	TCGA-DD-AAVZ-01	PRAD	5	TCGA-ZG-A9LB-01	THCA	1	TCGA-ET-A2N5-01
BRCA	5	TCGA-D8-A1XF-01	HNSC	9	TCGA-P3-A5QF-01	LIHC	7	TCGA-XR-A8TC-01	PRAD	5	TCGA-ZG-A9L9-01	THCA	1	TCGA-EM-A3O8-01
BRCA	5	TCGA-E2-A15S-01	HNSC	9	TCGA-BA-A4IG-01	LIHC	7	TCGA-DD-A1EH-01	PRAD	5	TCGA-J9-A52E-01	THCA	1	TCGA-ET-A39I-01
BRCA	5	TCGA-E9-A247-01	HNSC	9	TCGA-CN-A6V7-01	LIHC	7	TCGA-ED-A8O5-01	PRAD	5	TCGA-ZG-A9LU-01	THCA	1	TCGA-BJ-A0Z0-01
BRCA	5	TCGA-A8-A07L-01	HNSC	9	TCGA-CR-6472-01	LIHC	7	TCGA-DD-AAVS-01	PRAD	5	TCGA-ZG-A8QW-01	THCA	1	TCGA-EL-A3CZ-01
BRCA	5	TCGA-A8-A079-01	HNSC	9	TCGA-F7-A624-01	LIHC	8	TCGA-CC-5264-01	PRAD	5	TCGA-VP-A872-01	THCA	1	TCGA-E3-A3DZ-01
BRCA	5	TCGA-C8-A1HN-01	HNSC	9	TCGA-HD-A634-01	LIHC	8	TCGA-2Y-A9H0-01	PRAD	5	TCGA-KK-A8IL-01	THCA	1	TCGA-FY-A3W9-01
BRCA	5	TCGA-E2-A14W-01	HNSC	9	TCGA-TN-A7HI-01	LIHC	8	TCGA-BW-A5NQ-01	PRAD	5	TCGA-KK-A8I9-01	THCA	1	TCGA-EM-A3OB-01
BRCA	5	TCGA-A2-A0D4-01	HNSC	9	TCGA-KU-A6H7-06	LIHC	8	TCGA-BC-A3KG-01	PRAD	5	TCGA-HC-A9TE-01	THCA	1	TCGA-BJ-A28S-01
BRCA	5	TCGA-S3-A6ZH-01	HNSC	9	TCGA-CN-A6UY-01	LIHC	8	TCGA-DD-AADC-01	PRAD	5	TCGA-V1-A9OY-01	THCA	1	TCGA-H2-A2K9-01
BRCA	5	TCGA-B6-A0X5-01	HNSC	9	TCGA-IQ-A61I-01	LIHC	8	TCGA-CC-A9FU-01	PRAD	5	TCGA-KK-A7B3-01	THCA	1	TCGA-BJ-A45F-01
BRCA	5	TCGA-A8-A06Q-01	HNSC	9	TCGA-UP-A6WW-01	LIHC	8	TCGA-DD-AACP-01	PRAD	5	TCGA-J9-A8CK-01	THCA	1	TCGA-BJ-A45G-01
BRCA	5	TCGA-E2-A1LA-01	HNSC	9	TCGA-TN-A7HL-01	LIHC	8	TCGA-DD-A1EJ-01	PRAD	5	TCGA-KC-A7F6-01	THCA	1	TCGA-EM-A2CK-01
BRCA	5	TCGA-AO-A1KQ-01	HNSC	9	TCGA-CN-A6V1-01	LIHC	8	TCGA-DD-AACZ-01	PRAD	5	TCGA-V1-A8WW-01	THCA	1	TCGA-ET-A4KQ-01
BRCA	5	TCGA-3C-AALJ-01	HNSC	9	TCGA-D6-A6EP-01	LIHC	8	TCGA-DD-AADB-01	PRAD	5	TCGA-G9-6361-01	THCA	1	TCGA-QD-A8IV-01
BRCA	5	TCGA-PE-A5DC-01	HNSC	9	TCGA-BA-A6D8-01	LIHC	8	TCGA-FV-A4ZQ-01	PRAD	5	TCGA-J9-A8CM-01	THCA	1	TCGA-BJ-A18Y-01
BRCA	5	TCGA-LL-A7T0-01	HNSC	9	TCGA-MT-A7BN-01	LIHC	8	TCGA-RG-A7D4-01	PRAD	5	TCGA-V1-A9OH-01	THCA	1	TCGA-EL-A4JV-01
BRCA	5	TCGA-UL-AAZ6-01	HNSC	9	TCGA-4P-AA8J-01	LIHC	8	TCGA-CC-A8HT-01	PRAD	5	TCGA-G9-6373-01	THCA	1	TCGA-EM-A2CJ-01
BRCA	5	TCGA-C8-A12X-01	HNSC	9	TCGA-QK-AA3K-01	LIHC	8	TCGA-2Y-A9GY-01	PRAD	5	TCGA-J9-A52B-01	THCA	1	TCGA-DJ-A3UT-01
BRCA	5	TCGA-E9-A1RG-01	HNSC	9	TCGA-CX-A4AQ-01	LIHC	8	TCGA-DD-AAVQ-01	PRAD	5	TCGA-KK-A7B1-01	THCA	1	TCGA-EM-A3AL-01
BRCA	5	TCGA-E2-A14O-01	HNSC	9	TCGA-MZ-A5BI-01	LIHC	8	TCGA-WX-AA44-01	PRAD	5	TCGA-VN-A88K-01	THCA	1	TCGA-EM-A1YE-01
BRCA	5	TCGA-C8-A12Y-01	HNSC	9	TCGA-MZ-A6I9-01	LIHC	8	TCGA-UB-A7MF-01	PRAD	6	TCGA-G9-7525-01	THCA	1	TCGA-EM-A3FN-01
BRCA	5	TCGA-Z7-A8R6-01	HNSC	9	TCGA-BA-4074-01	LIHC	8	TCGA-2V-A95S-01	PRAD	6	TCGA-J4-A83N-01	THCA	1	TCGA-KS-A41L-01
BRCA	5	TCGA-LL-A5YL-01	HNSC	9	TCGA-UF-A7JO-01	LIHC	8	TCGA-DD-AAD5-01	PRAD	6	TCGA-XJ-A83F-01	THCA	1	TCGA-EL-A3H1-01
BRCA	5	TCGA-B6-A40C-01	HNSC	9	TCGA-CN-A63T-01	LIHC	8	TCGA-DD-AAE0-01	PRAD	6	TCGA-KK-A59Y-01	THCA	1	TCGA-DE-A2OL-01
BRCA	5	TCGA-JL-A3YX-01	HNSC	9	TCGA-CV-6937-01	LIHC	8	TCGA-WQ-A9G7-01	PRAD	6	TCGA-G9-6362-01	THCA	1	TCGA-DJ-A3VG-01
BRCA	5	TCGA-E9-A3HO-01	HNSC	9	TCGA-D6-A4ZB-01	LIHC	8	TCGA-CC-A5UC-01	PRAD	6	TCGA-G9-6354-01	THCA	1	TCGA-DJ-A1QL-01
BRCA	5	TCGA-BH-A42T-01	HNSC	9	TCGA-CN-A63V-01	LIHC	8	TCGA-G3-A25T-01	PRAD	6	TCGA-KK-A7AY-01	THCA	1	TCGA-BJ-A45K-01
BRCA	5	TCGA-AC-A5XU-01	HNSC	9	TCGA-UF-A7JH-01	LIHC	8	TCGA-G3-A25X-01	PRAD	6	TCGA-MG-AAMC-01	THCA	1	TCGA-ET-A2N3-01
BRCA	5	TCGA-BH-A0BT-01	HNSC	9	TCGA-T3-A92M-01	LIHC	8	TCGA-DD-AA3A-01	PRAD	6	TCGA-EJ-A65D-01	THCA	1	TCGA-BJ-A0ZF-01
BRCA	5	TCGA-AN-A0FT-01	HNSC	9	TCGA-BB-4224-01	LIHC	8	TCGA-UB-A7MA-01	PRAD	6	TCGA-EJ-A46F-01	THCA	1	TCGA-FE-A239-01
BRCA	5	TCGA-E2-A10C-01	HNSC	9	TCGA-P3-A6T6-01	LIHC	8	TCGA-CC-A8HV-01	PRAD	6	TCGA-M7-A71Z-01	THCA	1	TCGA-ET-A3DV-01
BRCA	5	TCGA-E2-A2P5-01	HNSC	9	TCGA-BB-7870-01	LIHC	8	TCGA-CC-A7II-01	PRAD	6	TCGA-VN-A88M-01	THCA	1	TCGA-FK-A3SD-01
BRCA	5	TCGA-B6-A0IE-01	HNSC	9	TCGA-CN-A63U-01	LIHC	8	TCGA-G3-A7M9-01	PRAD	6	TCGA-KK-A7AZ-01	THCA	1	TCGA-EM-A3O6-01
BRCA	5	TCGA-AC-A3QQ-01	HNSC	9	TCGA-UF-A7JF-01	LIHC	8	TCGA-CC-A7IE-01	PRAD	6	TCGA-G9-A9S4-01	THCA	1	TCGA-EM-A3AI-01
BRCA	5	TCGA-AC-A3TM-01	HNSC	9	TCGA-D6-A74Q-01	LIHC	8	TCGA-DD-AACL-01	PRAD	6	TCGA-G9-A9S7-01	THCA	1	TCGA-BJ-A3F0-01
BRCA	5	TCGA-E9-A6HE-01	HNSC	9	TCGA-CV-A461-01	LIHC	8	TCGA-RC-A6M3-01	PRAD	6	TCGA-M7-A722-01	THCA	1	TCGA-BJ-A291-01
BRCA	5	TCGA-EW-A423-01	HNSC	9	TCGA-KU-A66S-01	LIHC	8	TCGA-RC-A6M6-01	PRAD	6	TCGA-FC-A6HD-01	THCA	1	TCGA-EM-A3FP-01
BRCA	5	TCGA-V7-A7HQ-01	KICH	1	TCGA-KL-8339-11	LIHC	9	TCGA-5C-AAPD-01	PRAD	6	TCGA-HC-A6AO-01	THCA	1	TCGA-FY-A4B0-01
BRCA	5	TCGA-LL-A6FQ-01	KICH	1	TCGA-KN-8434-11	LIHC	9	TCGA-CC-5262-01	PRAD	6	TCGA-M7-A724-01	THCA	1	TCGA-BJ-A0YZ-01
BRCA	5	TCGA-WT-AB41-01	KICH	1	TCGA-KN-8428-11	LIHC	9	TCGA-DD-A1EG-01	PRAD	6	TCGA-G9-6369-01	THCA	2	TCGA-EL-A3ZH-01
BRCA	5	TCGA-A7-A56D-01	KICH	1	TCGA-KL-8326-11	LIHC	9	TCGA-DD-AAVV-01	PRAD	6	TCGA-G9-6496-01	THCA	2	TCGA-EM-A3FR-01
BRCA	5	TCGA-LL-A9Q3-01	KICH	1	TCGA-KN-8435-11	LIHC	9	TCGA-CC-A3MC-01	PRAD	6	TCGA-XJ-A83G-01	THCA	2	TCGA-DE-A4M9-01
BRCA	5	TCGA-A2-A3XV-01	KICH	1	TCGA-KL-8324-11	LIHC	9	TCGA-DD-AADK-01	PRAD	6	TCGA-VN-A88R-01	THCA	2	TCGA-BJ-A28V-01
BRCA	5	TCGA-LL-A5YM-01	KICH	1	TCGA-KL-8329-11	LIHC	9	TCGA-PD-A5DF-01	PRAD	6	TCGA-KK-A6E7-01	THCA	2	TCGA-BJ-A45C-01
BRCA	5	TCGA-AC-A62V-01	KICH	1	TCGA-KN-8422-11	LIHC	9	TCGA-XR-A8TD-01	PRAD	6	TCGA-TP-A8TV-01	THCA	2	TCGA-EM-A4FH-01
BRCA	5	TCGA-OL-A66O-01	KICH	1	TCGA-KN-8427-11	LIHC	9	TCGA-GJ-A6C0-01	PRAD	6	TCGA-KC-A7F5-01	THCA	2	TCGA-EM-A3ST-11
BRCA	5	TCGA-E2-A576-01	KICH	1	TCGA-KN-8437-11	LIHC	9	TCGA-ED-A7XP-01	PRAD	6	TCGA-KK-A8IK-01	THCA	2	TCGA-EL-A3ZG-11
BRCA	5	TCGA-E9-A54Y-01	KICH	1	TCGA-KN-8426-11	LIHC	9	TCGA-BD-A3EP-01	PRAD	6	TCGA-2A-A8VX-01	THCA	2	TCGA-ET-A2MX-11
BRCA	5	TCGA-5T-A9QA-01	KICH	1	TCGA-KN-8423-11	LIHC	9	TCGA-FV-A3I1-01	PRAD	6	TCGA-KK-A8IF-01	THCA	2	TCGA-EL-A3T2-01
BRCA	5	TCGA-A7-A4SF-01	KICH	1	TCGA-KN-8436-11	LIHC	9	TCGA-UB-AA0U-01	PRAD	6	TCGA-KK-A6E8-01	THCA	2	TCGA-FY-A3WA-01
BRCA	5	TCGA-E9-A5FK-01	KICH	1	TCGA-KO-8403-11	LIHC	9	TCGA-DD-A4NJ-01	PRAD	6	TCGA-G9-6343-01	THCA	2	TCGA-FY-A2QD-01
BRCA	5	TCGA-AR-A2LJ-01	KICH	1	TCGA-KN-8424-11	LIHC	9	TCGA-DD-A113-01	PRAD	6	TCGA-HC-7752-01	THCA	2	TCGA-BJ-A0ZC-01
BRCA	5	TCGA-OL-A66L-01	KICH	1	TCGA-KN-8431-11	LIHC	9	TCGA-ZP-A9CZ-01	PRAD	6	TCGA-KK-A7AW-01	THCA	2	TCGA-BJ-A190-01
BRCA	5	TCGA-E9-A3X8-01	KICH	1	TCGA-KN-8425-11	LIHC	9	TCGA-BC-A216-01	PRAD	6	TCGA-EJ-7325-01	THCA	2	TCGA-EM-A2CL-01
BRCA	5	TCGA-OL-A66N-01	KICH	1	TCGA-KL-8332-11	LIHC	9	TCGA-XR-A8TG-01	PRAD	6	TCGA-QU-A6IL-01	THCA	2	TCGA-BJ-A0ZG-01
BRCA	5	TCGA-A7-A425-01	KICH	1	TCGA-KO-8415-11	LIHC	9	TCGA-K7-A5RG-01	PRAD	6	TCGA-QU-A6IN-01	THCA	2	TCGA-EM-A1YD-01
BRCA	5	TCGA-LD-A66U-01	KICH	1	TCGA-KN-8419-11	LIHC	9	TCGA-2Y-A9GS-01	PRAD	6	TCGA-H9-A6BY-01	THCA	2	TCGA-ET-A3DW-11
BRCA	5	TCGA-B6-A401-01	KICH	1	TCGA-KN-8429-11	LIHC	9	TCGA-BC-A8YO-01	PRAD	6	TCGA-J4-A67K-01	THCA	2	TCGA-EM-A1CT-11
BRCA	5	TCGA-WT-AB44-01	KICH	1	TCGA-KN-8432-11	LIHC	9	TCGA-ED-A459-01	PRAD	6	TCGA-KK-A6E4-01	THCA	2	TCGA-EL-A3ZM-11
BRCA	5	TCGA-E2-A1IF-01	KICH	1	TCGA-KN-8433-11	LIHC	9	TCGA-DD-A4NQ-01	PRAD	6	TCGA-HC-A6HY-01	THCA	2	TCGA-EM-A1CS-11
BRCA	5	TCGA-PE-A5DD-01	KICH	1	TCGA-KM-8441-01	LIHC	9	TCGA-BC-A10W-01	PRAD	6	TCGA-J4-A67S-01	THCA	2	TCGA-EL-A3H2-11
BRCA	5	TCGA-BH-A0HA-01	KICH	1	TCGA-KN-8437-01	LIHC	9	TCGA-DD-AACH-01	PRAD	6	TCGA-J4-A67N-01	THCA	2	TCGA-ET-A2N5-11
BRCA	5	TCGA-3C-AALK-01	KICH	2	TCGA-KM-8639-01	LIHC	9	TCGA-G3-AAV7-01	PRAD	6	TCGA-HC-A6AN-01	THCA	2	TCGA-BJ-A2N8-11
BRCA	5	TCGA-A1-A0SF-01	KICH	2	TCGA-KM-8439-01	LIHC	9	TCGA-BC-4073-01	PRAD	6	TCGA-G9-6339-01	THCA	2	TCGA-EM-A1CV-11
BRCA	5	TCGA-B6-A0I5-01	KICH	2	TCGA-KL-8344-01	LIHC	9	TCGA-G3-A5SJ-01	PRAD	6	TCGA-J4-A67L-01	THCA	2	TCGA-DO-A1JZ-11
BRCA	5	TCGA-AC-A62Y-01	KICH	2	TCGA-KL-8333-01	LIHC	9	TCGA-ZP-A9D2-01	PRAD	6	TCGA-EJ-7318-01	THCA	2	TCGA-EL-A3MY-11
BRCA	5	TCGA-AC-A5XS-01	KICH	2	TCGA-KM-8477-01	LIHC	9	TCGA-CC-5263-01	PRAD	6	TCGA-HC-A6AL-01	THCA	2	TCGA-EL-A3GZ-11
BRCA	5	TCGA-BH-A5J0-01	KICH	2	TCGA-KO-8410-01	LIHC	9	TCGA-CC-A1HT-01	PRAD	6	TCGA-QU-A6IM-01	THCA	2	TCGA-ET-A3DP-11
BRCA	5	TCGA-PE-A5DE-01	KICH	2	TCGA-KL-8336-11	LIHC	9	TCGA-BC-4072-01	PRAD	6	TCGA-QU-A6IO-01	THCA	2	TCGA-EM-A1CW-11
BRCA	5	TCGA-B6-A408-01	KICH	2	TCGA-KN-8427-01	LIHC	9	TCGA-K7-AAU7-01	PRAD	6	TCGA-HC-A6AQ-01	THCA	2	TCGA-BJ-A290-11
BRCA	5	TCGA-A7-A4SA-01	KICH	2	TCGA-KO-8404-01	LIHC	9	TCGA-G3-A7M6-01	PRAD	6	TCGA-V1-A9OT-01	THCA	2	TCGA-EL-A3MX-11
BRCA	5	TCGA-GM-A2DK-01	KICH	3	TCGA-KL-8325-01	LIHC	9	TCGA-BC-A112-01	PRAD	6	TCGA-KK-A7AQ-01	THCA	2	TCGA-EL-A3T3-11
BRCA	5	TCGA-GM-A2DO-01	KICH	3	TCGA-KO-8411-01	LIHC	9	TCGA-DD-A114-01	PRAD	6	TCGA-HC-A6AS-01	THCA	2	TCGA-BJ-A3PU-11
BRCA	5	TCGA-OL-A66H-01	KICH	3	TCGA-KL-8345-01	LIHC	9	TCGA-ED-A5KG-01	PRAD	6	TCGA-KK-A7B0-01	THCA	2	TCGA-EL-A3TA-11
BRCA	5	TCGA-C8-A138-01	KICH	3	TCGA-KL-8341-01	LIHC	9	TCGA-CC-5261-01	PRAD	6	TCGA-HC-A6AP-01	THCA	2	TCGA-EL-A3T8-11
BRCA	5	TCGA-C8-A8HQ-01	KICH	3	TCGA-KO-8406-01	LIHC	9	TCGA-ED-A66X-01	PRAD	6	TCGA-EJ-A65B-01	THCA	2	TCGA-KS-A41L-11
BRCA	5	TCGA-C8-A26W-01	KICH	3	TCGA-KN-8435-01	LIHC	9	TCGA-G3-A25Y-01	PRAD	6	TCGA-HC-A6HX-01	THCA	2	TCGA-BJ-A2N7-11
BRCA	5	TCGA-EW-A1IZ-01	KICH	3	TCGA-KO-8417-01	LIHC	9	TCGA-ED-A97K-01	PRAD	6	TCGA-G9-6379-01	THCA	2	TCGA-EL-A3TB-11
BRCA	5	TCGA-B6-A0IN-01	KICH	3	TCGA-KL-8339-01	LIHC	9	TCGA-DD-A4NA-01	PRAD	6	TCGA-J4-A67M-01	THCA	2	TCGA-EL-A3ZH-11
BRCA	5	TCGA-A2-A04Y-01	KICH	3	TCGA-KM-8440-01	LIHC	9	TCGA-CC-5260-01	PRAD	6	TCGA-J4-A67O-01	THCA	2	TCGA-EL-A3ZT-11
BRCA	5	TCGA-A2-A25D-01	KICH	3	TCGA-KN-8418-01	LIHC	9	TCGA-BC-A10Q-01	PRAD	7	TCGA-CH-5790-01	THCA	2	TCGA-EL-A3T7-11
BRCA	5	TCGA-BH-A0B4-01	KICH	3	TCGA-KL-8336-01	LIHC	9	TCGA-ED-A82E-01	PRAD	7	TCGA-CH-5753-01	THCA	2	TCGA-FY-A3TY-11
BRCA	5	TCGA-EW-A2FS-01	KICH	3	TCGA-KN-8424-01	LIHC	9	TCGA-ED-A7PX-01	PRAD	7	TCGA-CH-5748-01	THCA	2	TCGA-EL-A3T2-11
BRCA	5	TCGA-AO-A03T-01	KICH	3	TCGA-KL-8323-01	LIHC	9	TCGA-CC-A3MA-01	PRAD	7	TCGA-CH-5768-01	THCA	2	TCGA-H2-A3RI-11
BRCA	5	TCGA-AO-A03R-01	KICH	3	TCGA-KL-8334-01	LIHC	9	TCGA-2Y-A9H2-01	PRAD	7	TCGA-EJ-7784-01	THCA	2	TCGA-KS-A41J-11
BRCA	5	TCGA-B6-A0WS-01	KICH	3	TCGA-KN-8429-01	LIHC	9	TCGA-DD-A1EC-01	PRAD	7	TCGA-EJ-5496-01	THCA	2	TCGA-E8-A416-01
BRCA	5	TCGA-BH-A18H-01	KICH	3	TCGA-KM-8442-01	LIHC	9	TCGA-CC-A9FV-01	PRAD	7	TCGA-CH-5765-01	THCA	2	TCGA-EL-A3ZO-11
BRCA	5	TCGA-E9-A1R4-01	KICH	4	TCGA-KO-8405-01	LIHC	9	TCGA-DD-AAD1-01	PRAD	7	TCGA-HC-7819-01	THCA	2	TCGA-EL-A3ZR-11
BRCA	5	TCGA-A8-A09Z-01	KICH	4	TCGA-KO-8413-01	LIHC	9	TCGA-MR-A8JO-01	PRAD	7	TCGA-EJ-7321-01	THCA	2	TCGA-EL-A3ZQ-11
BRCA	5	TCGA-E2-A15K-01	KICH	4	TCGA-KN-8425-01	LIHC	9	TCGA-GJ-A3OU-01	PRAD	7	TCGA-CH-5740-01	THCA	2	TCGA-EL-A3T0-11
BRCA	5	TCGA-S3-AA17-01	KICH	4	TCGA-KO-8403-01	LIHC	9	TCGA-DD-A1EI-01	PRAD	7	TCGA-HC-7744-01	THCA	2	TCGA-H2-A2K9-11
BRCA	5	TCGA-E9-A22D-01	KICH	4	TCGA-KN-8422-01	LIHC	9	TCGA-DD-AACC-01	PRAD	7	TCGA-HC-7212-01	THCA	2	TCGA-EL-A3ZL-11
BRCA	5	TCGA-E9-A1RF-01	KICH	4	TCGA-KL-8332-01	LIHC	9	TCGA-DD-A3A6-01	PRAD	7	TCGA-EJ-5519-01	THCA	2	TCGA-EM-A3AR-01
BRCA	5	TCGA-A2-A04X-01	KICH	4	TCGA-KL-8343-01	LIHC	9	TCGA-YA-A8S7-01	PRAD	7	TCGA-EJ-7315-01	THCA	2	TCGA-EL-A3H1-11
BRCA	5	TCGA-E9-A1N5-01	KICH	4	TCGA-KL-8326-01	LIHC	9	TCGA-DD-A4NR-01	PRAD	7	TCGA-HC-7231-01	THCA	2	TCGA-EM-A1CU-11
BRCA	5	TCGA-BH-A0BC-01	KICH	4	TCGA-KN-8436-01	LIHC	9	TCGA-CC-A3M9-01	PRAD	7	TCGA-CH-5791-01	THCA	2	TCGA-EL-A3N2-11
BRCA	5	TCGA-AO-A0JA-01	KICH	4	TCGA-KN-8419-01	LIHC	9	TCGA-CC-A7IJ-01	PRAD	7	TCGA-EJ-7788-01	THCA	2	TCGA-EL-A3MW-11
BRCA	5	TCGA-AR-A1AP-01	KICH	4	TCGA-KN-8423-01	LUAD	1	TCGA-49-6745-11	PRAD	7	TCGA-CH-5772-01	THCA	2	TCGA-EL-A3ZK-11
BRCA	5	TCGA-AN-A046-01	KICH	4	TCGA-KN-8432-01	LUAD	1	TCGA-49-4490-11	PRAD	7	TCGA-J4-A6M7-01	THCA	2	TCGA-EL-A3ZP-11
BRCA	5	TCGA-BH-A0BV-01	KICH	5	TCGA-KN-8421-01	LUAD	1	TCGA-49-4512-11	PRAD	7	TCGA-HC-8259-01	THCA	2	TCGA-EL-A3N3-11
BRCA	5	TCGA-AO-A12E-01	KICH	5	TCGA-KN-8426-01	LUAD	1	TCGA-38-4632-11	PRAD	7	TCGA-KK-A8I5-01	THCA	2	TCGA-BJ-A28R-11
BRCA	5	TCGA-AO-A12G-01	KICH	5	TCGA-KN-8433-01	LUAD	1	TCGA-38-4627-11	PRAD	7	TCGA-HC-7749-01	THCA	2	TCGA-GE-A2C6-11
BRCA	5	TCGA-E9-A295-01	KICH	5	TCGA-KL-8324-01	LUAD	1	TCGA-38-4625-11	PRAD	7	TCGA-HC-8213-01	THCA	2	TCGA-EL-A3H7-11
BRCA	5	TCGA-A1-A0SM-01	KICH	5	TCGA-KO-8415-01	LUAD	1	TCGA-38-4626-11	PRAD	7	TCGA-CH-5741-01	THCA	2	TCGA-EL-A3T6-11
BRCA	5	TCGA-BH-A18J-01	KICH	5	TCGA-KO-8414-01	LUAD	1	TCGA-73-4676-11	PRAD	7	TCGA-G9-6332-01	THCA	2	TCGA-EL-A3CW-01
BRCA	5	TCGA-AN-A0FD-01	KICH	5	TCGA-KL-8327-01	LUAD	1	TCGA-49-6743-11	PRAD	7	TCGA-HC-7077-01	THCA	2	TCGA-FY-A3I5-01
BRCA	5	TCGA-AC-A5EH-01	KICH	5	TCGA-KO-8409-01	LUAD	1	TCGA-49-6742-11	PRAD	7	TCGA-VP-A87J-01	THCA	2	TCGA-EL-A4K2-01
BRCA	5	TCGA-EW-A6S9-01	KICH	5	TCGA-KM-8438-01	LUAD	1	TCGA-78-7162-01	PRAD	7	TCGA-YL-A8SA-01	THCA	2	TCGA-EL-A3GO-01
BRCA	5	TCGA-A8-A084-01	KICH	5	TCGA-KN-8431-01	LUAD	1	TCGA-91-6829-11	PRAD	7	TCGA-YL-A8HL-01	THCA	2	TCGA-BJ-A2NA-11
BRCA	5	TCGA-AO-A03N-01	KICH	5	TCGA-KO-8408-01	LUAD	1	TCGA-55-6968-11	PRAD	7	TCGA-HC-7230-01	THCA	2	TCGA-BJ-A2N9-11
BRCA	5	TCGA-A7-A6VX-01	KICH	6	TCGA-KL-8346-01	LUAD	1	TCGA-44-2657-11	PRAD	7	TCGA-EJ-7314-01	THCA	2	TCGA-EM-A2CP-01
BRCA	6	TCGA-B6-A0WZ-01	KICH	6	TCGA-KL-8331-01	LUAD	1	TCGA-75-6203-01	PRAD	7	TCGA-CH-5744-01	THCA	2	TCGA-EM-A3AJ-01
BRCA	6	TCGA-AN-A0XR-01	KICH	6	TCGA-KL-8328-01	LUAD	1	TCGA-38-4626-01	PRAD	7	TCGA-CH-5794-01	THCA	3	TCGA-EL-A3ZR-01
BRCA	6	TCGA-LQ-A4E4-01	KICH	6	TCGA-KL-8338-01	LUAD	1	TCGA-44-2665-11	PRAD	7	TCGA-G9-6342-01	THCA	3	TCGA-BJ-A0Z2-01
BRCA	6	TCGA-E2-A107-01	KICH	6	TCGA-KL-8330-01	LUAD	1	TCGA-44-2662-11	PRAD	7	TCGA-HC-8262-01	THCA	3	TCGA-EM-A22K-01
BRCA	6	TCGA-B6-A0IB-01	KICH	6	TCGA-KL-8337-01	LUAD	1	TCGA-44-2668-11	PRAD	7	TCGA-2A-AAYU-01	THCA	3	TCGA-DJ-A3VK-01
BRCA	6	TCGA-B6-A40B-01	KICH	6	TCGA-KM-8443-01	LUAD	1	TCGA-44-6145-11	PRAD	7	TCGA-HC-7820-01	THCA	3	TCGA-EM-A4FU-01
BRCA	6	TCGA-AC-A3EH-01	KICH	6	TCGA-KL-8340-01	LUAD	1	TCGA-55-6979-11	PRAD	7	TCGA-KC-A4BN-01	THCA	3	TCGA-MK-A84Z-01
BRCA	6	TCGA-B6-A0X0-01	KICH	6	TCGA-KN-8428-01	LUAD	1	TCGA-44-6144-11	PRAD	7	TCGA-KK-A8IJ-01	THCA	3	TCGA-BJ-A3PT-01
BRCA	6	TCGA-S3-AA11-01	KICH	6	TCGA-KN-8434-01	LUAD	1	TCGA-44-6777-11	PRAD	7	TCGA-G9-6494-01	THCA	3	TCGA-DJ-A13M-01
BRCA	6	TCGA-E2-A1BD-01	KICH	6	TCGA-KL-8329-01	LUAD	1	TCGA-49-6761-11	PRAD	7	TCGA-G9-6371-01	THCA	3	TCGA-BJ-A2N8-01
BRCA	6	TCGA-AC-A6NO-01	KICH	6	TCGA-KL-8335-01	LUAD	1	TCGA-50-5930-11	PRAD	7	TCGA-2A-AAYF-01	THCA	3	TCGA-ET-A25P-01
BRCA	6	TCGA-OL-A5D8-01	KICH	6	TCGA-KM-8476-01	LUAD	1	TCGA-50-5931-11	PRAD	7	TCGA-G9-6366-01	THCA	3	TCGA-ET-A39L-01
BRCA	6	TCGA-GM-A5PV-01	KICH	6	TCGA-KO-8416-01	LUAD	1	TCGA-50-5933-11	PRAD	7	TCGA-EJ-7125-01	THCA	3	TCGA-DJ-A3UP-01
BRCA	6	TCGA-GM-A2D9-01	KICH	6	TCGA-KO-8407-01	LUAD	1	TCGA-50-5935-11	PRAD	7	TCGA-EJ-7317-01	THCA	3	TCGA-J8-A3O0-01
BRCA	6	TCGA-D8-A3Z6-01	KICH	6	TCGA-KL-8342-01	LUAD	1	TCGA-49-6744-11	PRAD	7	TCGA-CH-5737-01	THCA	3	TCGA-H2-A3RH-01
BRCA	6	TCGA-A2-A0CQ-01	KIRC	1	TCGA-B8-4622-11	LUAD	1	TCGA-44-6146-11	PRAD	7	TCGA-CH-5767-01	THCA	3	TCGA-EM-A2P2-01
BRCA	6	TCGA-GM-A3NY-01	KIRC	1	TCGA-B8-4619-11	LUAD	1	TCGA-50-5936-11	PRAD	7	TCGA-EJ-7123-01	THCA	3	TCGA-CE-A484-01
BRCA	6	TCGA-E2-A570-01	KIRC	1	TCGA-B0-5709-11	LUAD	1	TCGA-50-5932-11	PRAD	7	TCGA-HC-7075-01	THCA	3	TCGA-EM-A3ST-01
BRCA	6	TCGA-EW-A1P3-01	KIRC	1	TCGA-A3-3358-11	LUAD	1	TCGA-50-5939-11	PRAD	7	TCGA-HC-7738-01	THCA	3	TCGA-EM-A2CN-01
BRCA	6	TCGA-E2-A2P6-01	KIRC	1	TCGA-A3-3387-11	LUAD	1	TCGA-91-6831-11	PRAD	7	TCGA-HC-8256-01	THCA	3	TCGA-EL-A4K6-01
BRCA	6	TCGA-AO-A126-01	KIRC	1	TCGA-CW-5589-11	LUAD	1	TCGA-44-3396-11	PRAD	7	TCGA-J4-A83M-01	THCA	3	TCGA-BJ-A2P4-01
BRCA	6	TCGA-OL-A5DA-01	KIRC	1	TCGA-B0-5696-11	LUAD	1	TCGA-55-6975-11	PRAD	7	TCGA-XJ-A83H-01	THCA	3	TCGA-DJ-A4UR-01
BRCA	6	TCGA-OL-A66K-01	KIRC	1	TCGA-CZ-5451-11	LUAD	1	TCGA-55-6970-11	PRAD	7	TCGA-J4-A83J-01	THCA	3	TCGA-EL-A4KI-01
BRCA	6	TCGA-EW-A424-01	KIRC	1	TCGA-CJ-6030-11	LUAD	1	TCGA-44-6778-11	PRAD	7	TCGA-EJ-7782-01	THCA	3	TCGA-EM-A22Q-01
BRCA	6	TCGA-A7-A4SB-01	KIRC	1	TCGA-CW-5585-11	LUAD	1	TCGA-55-6983-11	PRAD	7	TCGA-J4-AATZ-01	THCA	3	TCGA-DJ-A13W-01
BRCA	6	TCGA-AC-A4ZE-01	KIRC	1	TCGA-CZ-4864-11	LUAD	1	TCGA-91-6836-11	PRAD	7	TCGA-HC-7742-01	THCA	3	TCGA-DJ-A3VL-01
BRCA	6	TCGA-GM-A3NW-01	KIRC	1	TCGA-B0-5690-11	LUAD	1	TCGA-55-6978-11	PRAD	7	TCGA-FC-7961-01	THCA	3	TCGA-EM-A1YC-11
BRCA	6	TCGA-AC-A3TN-01	KIRC	1	TCGA-CW-5587-11	LUAD	1	TCGA-55-6972-11	PRAD	7	TCGA-G9-6377-01	THCA	3	TCGA-BJ-A45D-01
BRCA	6	TCGA-LL-A50Y-01	KIRC	1	TCGA-B0-5697-11	LUAD	1	TCGA-50-6595-11	PRAD	7	TCGA-XK-AAJR-01	THCA	3	TCGA-ET-A40P-01
BRCA	6	TCGA-AC-A3YJ-01	KIRC	1	TCGA-B0-5699-11	LUAD	1	TCGA-55-6971-11	PRAD	7	TCGA-YL-A8SR-01	THCA	3	TCGA-KS-A41I-01
BRCA	6	TCGA-BH-A8FY-01	KIRC	1	TCGA-CW-5581-11	LUAD	1	TCGA-44-2655-11	PRAD	7	TCGA-V1-A9OF-01	THCA	3	TCGA-EM-A2CR-01
BRCA	6	TCGA-E2-A572-01	KIRC	1	TCGA-CZ-5988-11	LUAD	1	TCGA-55-6984-11	PRAD	7	TCGA-EJ-A8FS-01	THCA	3	TCGA-BJ-A28W-11
BRCA	6	TCGA-BH-A0HN-01	KIRC	1	TCGA-CZ-5985-11	LUAD	1	TCGA-91-6847-11	PRAD	7	TCGA-XK-AAJP-01	THCA	3	TCGA-ET-A39N-01
BRCA	6	TCGA-D8-A1JS-01	KIRC	1	TCGA-CW-6090-11	LUAD	1	TCGA-91-6849-11	PRAD	7	TCGA-HC-7080-01	THCA	3	TCGA-EM-A4FR-01
BRCA	6	TCGA-LL-A6FP-01	KIRC	1	TCGA-CZ-5982-11	LUAD	1	TCGA-91-6828-11	PRAD	7	TCGA-EJ-A65E-01	THCA	3	TCGA-E8-A438-01
BRCA	6	TCGA-A7-A3RF-01	KIRC	1	TCGA-B0-4700-11	LUAD	1	TCGA-44-6776-11	PRAD	7	TCGA-WW-A8ZI-01	THCA	3	TCGA-EM-A3FQ-06
BRCA	6	TCGA-PL-A8LX-01	KIRC	1	TCGA-CZ-5984-11	LUAD	1	TCGA-44-3398-11	PRAD	7	TCGA-Y6-A9XI-01	THCA	3	TCGA-CE-A3MD-01
BRCA	6	TCGA-BH-A1ES-06	KIRC	1	TCGA-B2-5636-11	LUAD	1	TCGA-44-5645-11	PRAD	7	TCGA-VN-A88N-01	THCA	3	TCGA-FE-A3PA-01
BRCA	6	TCGA-AQ-A54O-01	KIRC	1	TCGA-B0-5691-11	LUAD	1	TCGA-55-6985-11	PRAD	7	TCGA-VN-A943-01	THCA	3	TCGA-EM-A3AO-01
BRCA	6	TCGA-BH-A6R8-01	KIRC	1	TCGA-CJ-5677-11	LUAD	1	TCGA-55-6980-11	PRAD	7	TCGA-EJ-A65J-01	THCA	3	TCGA-FK-A4UB-01
BRCA	6	TCGA-A8-A07Z-01	KIRC	1	TCGA-CJ-5676-11	LUAD	1	TCGA-55-6981-11	PRAD	7	TCGA-2A-A8W1-01	THCA	3	TCGA-EL-A3ZL-01
BRCA	6	TCGA-E9-A5UP-01	KIRC	1	TCGA-CZ-5466-11	LUAD	1	TCGA-55-6982-11	PRAD	7	TCGA-FC-A5OB-01	THCA	3	TCGA-EL-A3ZN-01
BRCA	6	TCGA-A2-A4S0-01	KIRC	1	TCGA-CJ-5678-11	LUAD	1	TCGA-44-6148-11	PRAD	7	TCGA-J9-A52D-01	THCA	3	TCGA-DE-A3KN-01
BRCA	6	TCGA-B6-A0X4-01	KIRC	1	TCGA-CJ-5679-11	LUAD	1	TCGA-91-6835-11	PRAD	7	TCGA-YJ-A8SW-01	THCA	3	TCGA-ET-A40R-01
BRCA	6	TCGA-AC-A8OR-01	KIRC	1	TCGA-B0-5694-11	LUAD	1	TCGA-55-6986-11	PRAD	7	TCGA-CH-5788-01	THCA	3	TCGA-EM-A2CU-01
BRCA	6	TCGA-E2-A1IK-01	KIRC	1	TCGA-B0-5402-11	LUAD	1	TCGA-55-6969-11	PRAD	7	TCGA-YL-A9WI-01	THCA	3	TCGA-FE-A3PD-01
BRCA	6	TCGA-E2-A1B4-01	KIRC	1	TCGA-B0-5701-11	LUAD	1	TCGA-L4-A4E6-01	PRAD	7	TCGA-EJ-7789-01	THCA	3	TCGA-FY-A40M-01
BRCA	6	TCGA-OL-A6VR-01	KIRC	1	TCGA-CW-5591-01	LUAD	1	TCGA-86-A4P8-01	PRAD	7	TCGA-YL-A8S9-01	THCA	3	TCGA-E8-A437-01
BRCA	6	TCGA-AO-A12B-01	KIRC	1	TCGA-CZ-5987-11	LUAD	1	TCGA-55-8619-01	PRAD	7	TCGA-YL-A8HM-01	THCA	3	TCGA-EM-A3AQ-01
BRCA	6	TCGA-B6-A2IU-01	KIRC	1	TCGA-CJ-5689-11	LUAD	1	TCGA-55-8513-01	PRAD	7	TCGA-ZG-A9KY-01	THCA	3	TCGA-DJ-A2QC-01
BRCA	6	TCGA-B6-A0IC-01	KIRC	1	TCGA-CZ-5989-11	LUAD	1	TCGA-49-AARR-01	PRAD	7	TCGA-KK-A8ID-01	THCA	3	TCGA-EM-A3SX-01
BRCA	6	TCGA-BH-A0W3-01	KIRC	1	TCGA-CZ-4863-11	LUAD	1	TCGA-50-5942-01	PRAD	7	TCGA-HC-A8CY-01	THCA	3	TCGA-DJ-A3UN-01
BRCA	6	TCGA-E2-A15K-06	KIRC	1	TCGA-CZ-5470-11	LUAD	1	TCGA-44-5645-01	PRAD	7	TCGA-ZG-A9L5-01	THCA	3	TCGA-DJ-A3UR-01
BRCA	6	TCGA-E2-A15E-06	KIRC	1	TCGA-CZ-5455-11	LUAD	1	TCGA-97-7546-01	PRAD	7	TCGA-V1-A9OL-01	THCA	3	TCGA-ET-A2N4-01
BRCA	6	TCGA-AO-A125-01	KIRC	1	TCGA-CZ-5452-11	LUAD	1	TCGA-44-6148-01	PRAD	7	TCGA-KK-A7B4-01	THCA	3	TCGA-E3-A3E5-01
BRCA	6	TCGA-E2-A15J-01	KIRC	1	TCGA-CZ-5454-11	LUAD	1	TCGA-97-8174-01	PRAD	7	TCGA-KK-A8IA-01	THCA	3	TCGA-ET-A3BP-01
BRCA	6	TCGA-B6-A0IA-01	KIRC	1	TCGA-CZ-5458-11	LUAD	1	TCGA-55-8206-01	PRAD	7	TCGA-KK-A7AP-01	THCA	3	TCGA-DJ-A3V3-01
BRCA	6	TCGA-A8-A099-01	KIRC	1	TCGA-CZ-5469-11	LUAD	1	TCGA-55-7284-01	PRAD	7	TCGA-M7-A725-01	THCA	3	TCGA-FK-A3S3-01
BRCA	6	TCGA-A8-A07S-01	KIRC	1	TCGA-CW-6087-11	LUAD	1	TCGA-75-7030-01	PRAD	7	TCGA-YL-A9WH-01	THCA	3	TCGA-EL-A3TB-01
BRCA	6	TCGA-A8-A08C-01	KIRC	1	TCGA-CZ-5462-11	LUAD	1	TCGA-97-7552-01	PRAD	7	TCGA-KK-A6E1-01	THCA	3	TCGA-EM-A2CS-06
BRCA	6	TCGA-A8-A093-01	KIRC	1	TCGA-CZ-5461-11	LUAD	1	TCGA-55-7816-01	PRAD	7	TCGA-HC-A631-01	THCA	3	TCGA-FY-A40N-01
BRCA	6	TCGA-E2-A154-01	KIRC	1	TCGA-B0-5711-11	LUAD	1	TCGA-97-7553-01	PRAD	7	TCGA-XQ-A8TA-01	THCA	3	TCGA-EL-A3D4-01
BRCA	6	TCGA-AN-A0FK-01	KIRC	1	TCGA-CZ-5986-11	LUAD	2	TCGA-50-8457-01	PRAD	7	TCGA-FC-A4JI-01	THCA	3	TCGA-FY-A76V-01
BRCA	6	TCGA-BH-A1FL-01	KIRC	1	TCGA-CZ-5463-11	LUAD	2	TCGA-55-7573-01	PRAD	7	TCGA-XK-AAIW-01	THCA	4	TCGA-DJ-A2PX-01
BRCA	6	TCGA-E9-A249-01	KIRC	1	TCGA-B0-5705-11	LUAD	2	TCGA-NJ-A55A-01	PRAD	7	TCGA-YL-A8SL-01	THCA	4	TCGA-BJ-A45H-01
BRCA	6	TCGA-S3-A6ZG-01	KIRC	1	TCGA-CJ-5672-11	LUAD	2	TCGA-75-7025-01	PRAD	7	TCGA-YL-A9WL-01	THCA	4	TCGA-ET-A39S-01
BRCA	6	TCGA-A2-A0D3-01	KIRC	1	TCGA-CW-5580-11	LUAD	2	TCGA-86-8280-01	PRAD	7	TCGA-VP-A87K-01	THCA	4	TCGA-DJ-A2PS-01
BRCA	6	TCGA-AN-A0XP-01	KIRC	1	TCGA-B2-5641-11	LUAD	2	TCGA-93-A4JP-01	PRAD	7	TCGA-KK-A7AU-01	THCA	4	TCGA-EL-A3GQ-01
BRCA	6	TCGA-D8-A1JN-01	KIRC	1	TCGA-CW-6088-11	LUAD	2	TCGA-55-A57B-01	PRAD	7	TCGA-KK-A8I8-01	THCA	4	TCGA-ET-A3DR-01
BRCA	6	TCGA-A8-A0A2-01	KIRC	1	TCGA-B8-5549-11	LUAD	2	TCGA-MP-A4TH-01	PRAD	7	TCGA-HI-7171-01	THCA	4	TCGA-J8-A4HW-01
BRCA	6	TCGA-A2-A0YC-01	KIRC	1	TCGA-CZ-5453-11	LUAD	2	TCGA-97-8172-01	PRAD	7	TCGA-KC-A7FD-01	THCA	4	TCGA-DJ-A3UK-01
BRCA	6	TCGA-C8-A1HE-01	KIRC	1	TCGA-CZ-5465-11	LUAD	2	TCGA-99-AA5R-01	PRAD	7	TCGA-KK-A8I6-01	THCA	4	TCGA-J8-A3YH-06
BRCA	6	TCGA-E9-A1RD-01	KIRC	2	TCGA-CJ-5681-11	LUAD	2	TCGA-S2-AA1A-01	PRAD	7	TCGA-HC-A76X-01	THCA	4	TCGA-J8-A3YH-01
BRCA	6	TCGA-E2-A15L-01	KIRC	2	TCGA-CW-5584-11	LUAD	2	TCGA-97-A4M5-01	PRAD	7	TCGA-EJ-A7NF-01	THCA	4	TCGA-KS-A4I7-01
BRCA	6	TCGA-E2-A1IU-01	KIRC	2	TCGA-CJ-5680-11	LUAD	2	TCGA-97-A4M7-01	PRAD	7	TCGA-VP-A876-01	THCA	4	TCGA-E3-A3E0-01
BRCA	6	TCGA-A2-A0YF-01	KIRC	2	TCGA-B0-5706-11	LUAD	2	TCGA-86-A4P7-01	PRAD	7	TCGA-VP-A875-01	THCA	4	TCGA-EM-A3AN-01
BRCA	6	TCGA-A7-A0CH-01	KIRC	2	TCGA-B8-4620-11	LUAD	2	TCGA-67-4679-01	PRAD	7	TCGA-VN-A88Q-01	THCA	4	TCGA-DJ-A2Q7-01
BRCA	6	TCGA-A7-A13G-01	KIRC	2	TCGA-B0-5712-11	LUAD	2	TCGA-73-7498-01	PRAD	7	TCGA-KK-A8II-01	THCA	4	TCGA-DJ-A13P-01
BRCA	6	TCGA-E2-A15G-01	KIRC	2	TCGA-B8-5552-11	LUAD	2	TCGA-55-8097-01	PRAD	7	TCGA-2A-A8VT-01	THCA	4	TCGA-EM-A3O7-01
BRCA	6	TCGA-A8-A083-01	KIRC	2	TCGA-B8-4619-01	LUAD	2	TCGA-J2-A4AE-01	PRAD	7	TCGA-VP-A87D-01	THCA	4	TCGA-EL-A3MW-01
BRCA	6	TCGA-GM-A2DM-01	KIRC	2	TCGA-A3-A8OX-01	LUAD	2	TCGA-97-7941-01	PRAD	7	TCGA-HC-A48F-01	THCA	4	TCGA-DJ-A4UW-01
BRCA	6	TCGA-LL-A442-01	KIRC	2	TCGA-B0-4699-01	LUAD	2	TCGA-55-8512-01	PRAD	7	TCGA-CH-5752-01	THCA	4	TCGA-FY-A40K-01
BRCA	6	TCGA-BH-A18S-01	KIRC	2	TCGA-BP-4177-01	LUAD	2	TCGA-91-8497-01	PRAD	7	TCGA-EJ-8469-01	THCA	4	TCGA-EL-A4K9-01
BRCA	6	TCGA-A8-A0AD-01	KIRC	2	TCGA-BP-4769-01	LUAD	2	TCGA-97-A4M2-01	PRAD	7	TCGA-KK-A6E2-01	THCA	4	TCGA-ET-A40T-01
BRCA	6	TCGA-AN-A03X-01	KIRC	2	TCGA-BP-4795-01	LUAD	2	TCGA-97-8552-01	PRAD	7	TCGA-V1-A8WS-01	THCA	4	TCGA-DE-A0XZ-01
BRCA	6	TCGA-C8-A12N-01	KIRC	2	TCGA-BP-4784-01	LUAD	2	TCGA-97-A4M1-01	PRAD	7	TCGA-YL-A8SP-01	THCA	4	TCGA-CE-A482-01
BRCA	6	TCGA-BH-A0H6-01	KIRC	2	TCGA-DV-5576-01	LUAD	2	TCGA-97-A4M6-01	PRAD	7	TCGA-2A-A8W3-01	THCA	4	TCGA-FE-A3PC-01
BRCA	6	TCGA-A1-A0SG-01	KIRC	2	TCGA-DV-5567-01	LUAD	2	TCGA-55-7728-01	PRAD	7	TCGA-XQ-A8TB-01	THCA	4	TCGA-CE-A485-01
BRCA	6	TCGA-A2-A0CS-01	KIRC	2	TCGA-BP-4760-01	LUAD	2	TCGA-50-8460-01	PRAD	7	TCGA-KK-A6DY-01	THCA	4	TCGA-ET-A40S-01
BRCA	6	TCGA-A8-A08A-01	KIRC	2	TCGA-DV-A4W0-05	LUAD	2	TCGA-86-A456-01	PRAD	7	TCGA-J4-A83I-01	THCA	4	TCGA-EL-A4KD-01
BRCA	6	TCGA-BH-A0DH-01	KIRC	2	TCGA-BP-4994-01	LUAD	2	TCGA-L9-A50W-01	PRAD	7	TCGA-EJ-A65F-01	THCA	4	TCGA-CE-A481-01
BRCA	6	TCGA-AO-A03V-01	KIRC	2	TCGA-B0-4834-01	LUAD	2	TCGA-49-4512-01	PRAD	7	TCGA-HC-8257-01	THCA	4	TCGA-EL-A3T0-01
BRCA	6	TCGA-AN-A0XO-01	KIRC	2	TCGA-AK-3443-01	LUAD	2	TCGA-67-6217-01	PRAD	7	TCGA-EJ-8472-01	THCA	4	TCGA-EL-A3TA-01
BRCA	6	TCGA-A2-A0T5-01	KIRC	2	TCGA-AK-3433-01	LUAD	2	TCGA-O1-A52J-01	PRAD	7	TCGA-YL-A8SF-01	THCA	4	TCGA-E8-A432-01
BRCA	6	TCGA-BH-A0DS-01	KIRC	2	TCGA-B2-3923-01	LUAD	2	TCGA-62-A46Y-01	PRAD	7	TCGA-ZG-A9LZ-01	THCA	4	TCGA-CE-A13K-01
BRCA	6	TCGA-E9-A1RA-01	KIRC	2	TCGA-AK-3465-01	LUAD	2	TCGA-97-A4M0-01	PRAD	7	TCGA-ZG-A9L4-01	THCA	4	TCGA-BJ-A191-01
BRCA	6	TCGA-B6-A0RI-01	KIRC	2	TCGA-AK-3440-01	LUAD	2	TCGA-55-A4DG-01	PRAD	7	TCGA-V1-A9ZG-01	THCA	4	TCGA-EM-A4FV-01
BRCA	6	TCGA-A8-A08T-01	KIRC	2	TCGA-A3-3328-01	LUAD	2	TCGA-55-A48X-01	PRAD	7	TCGA-KC-A4BV-01	THCA	4	TCGA-DJ-A4UQ-01
BRCA	6	TCGA-A8-A09B-01	KIRC	2	TCGA-B0-5117-01	LUAD	2	TCGA-44-A4SU-01	PRAD	7	TCGA-ZG-A9L1-01	THCA	4	TCGA-CE-A27D-01
BRCA	6	TCGA-A8-A0A9-01	KIRC	2	TCGA-BP-4334-01	LUAD	2	TCGA-MP-A4T6-01	PRAD	7	TCGA-EJ-5507-01	THCA	4	TCGA-FY-A3R6-01
BRCA	6	TCGA-AO-A0J8-01	KIRC	2	TCGA-B0-5083-01	LUAD	2	TCGA-55-8207-01	PRAD	7	TCGA-EJ-5499-01	THCA	4	TCGA-DJ-A4UP-01
BRCA	6	TCGA-BH-A0HO-01	KIRC	2	TCGA-A3-3336-01	LUAD	2	TCGA-86-8668-01	PRAD	7	TCGA-CH-5769-01	THCA	4	TCGA-DE-A4M8-01
BRCA	6	TCGA-E2-A10E-01	KIRC	2	TCGA-AS-3777-01	LUAD	2	TCGA-J2-A4AG-01	PRAD	7	TCGA-CH-5769-11	THCA	4	TCGA-EM-A4FO-01
BRCA	6	TCGA-A8-A095-01	KIRC	2	TCGA-AK-3427-01	LUAD	2	TCGA-44-2659-01	PRAD	7	TCGA-EJ-5525-01	THCA	4	TCGA-E8-A44M-01
BRCA	6	TCGA-E2-A10B-01	KIRC	2	TCGA-AK-3447-01	LUAD	2	TCGA-93-7348-01	PRAD	7	TCGA-KK-A6E6-01	THCA	4	TCGA-BJ-A0ZJ-01
BRCA	6	TCGA-EW-A1J5-01	KIRC	2	TCGA-B8-5546-01	LUAD	2	TCGA-86-8278-01	PRAD	7	TCGA-G9-6363-01	THCA	4	TCGA-E8-A434-01
BRCA	6	TCGA-AN-A0FF-01	KIRC	2	TCGA-AK-3456-01	LUAD	2	TCGA-95-8039-01	PRAD	7	TCGA-G9-6362-11	THCA	4	TCGA-DJ-A13O-01
BRCA	6	TCGA-AC-A8OP-01	KIRC	2	TCGA-CJ-5681-01	LUAD	2	TCGA-55-8091-01	PRAD	7	TCGA-EJ-8474-01	THCA	4	TCGA-EL-A3CX-01
BRCA	6	TCGA-E2-A1IG-01	KIRC	2	TCGA-T7-A92I-01	LUAD	2	TCGA-44-3919-01	PRAD	7	TCGA-HC-8216-01	THCA	4	TCGA-KS-A4ID-01
BRCA	6	TCGA-E2-A14Q-01	KIRC	2	TCGA-A3-3313-01	LUAD	2	TCGA-55-8096-01	PRAD	7	TCGA-HC-A632-01	THCA	4	TCGA-DJ-A13R-01
BRCA	6	TCGA-BH-A0GZ-01	KIRC	2	TCGA-B8-A54E-01	LUAD	2	TCGA-86-8076-01	PRAD	7	TCGA-V1-A9O5-01	THCA	4	TCGA-BJ-A3PR-11
BRCA	6	TCGA-C8-A1HI-01	KIRC	2	TCGA-AK-3453-01	LUAD	2	TCGA-55-7574-01	PRAD	7	TCGA-V1-A9O5-06	THCA	4	TCGA-BJ-A28W-01
BRCA	6	TCGA-B6-A0RO-01	KIRC	2	TCGA-BP-4756-01	LUAD	2	TCGA-MP-A4TJ-01	PRAD	7	TCGA-CH-5751-01	THCA	4	TCGA-EL-A3ZS-11
BRCA	6	TCGA-E9-A245-01	KIRC	2	TCGA-A3-3363-01	LUAD	2	TCGA-55-7227-01	PRAD	7	TCGA-HC-A4ZV-01	THCA	4	TCGA-BJ-A45E-01
BRCA	6	TCGA-A7-A3J0-01	KIRC	2	TCGA-B8-4621-01	LUAD	2	TCGA-49-6744-01	PRAD	7	TCGA-KK-A5A1-01	THCA	4	TCGA-DJ-A1QM-01
BRCA	6	TCGA-BH-A0E1-01	KIRC	2	TCGA-CJ-6033-11	LUAD	2	TCGA-44-6777-01	PRAD	7	TCGA-G9-7521-01	THCA	4	TCGA-DJ-A3UX-01
BRCA	6	TCGA-AR-A0TR-01	KIRC	2	TCGA-6D-AA2E-01	LUAD	2	TCGA-99-7458-01	PRAD	7	TCGA-XK-AAIV-01	THCA	4	TCGA-FY-A3R7-01
BRCA	6	TCGA-D8-A1XR-01	KIRC	2	TCGA-B0-4712-11	LUAD	2	TCGA-J2-8192-01	PRAD	7	TCGA-CH-5754-01	THCA	4	TCGA-DJ-A3UZ-01
BRCA	6	TCGA-AR-A1AV-01	KIRC	2	TCGA-B0-5703-11	LUAD	2	TCGA-53-7626-01	PRAD	7	TCGA-HC-A9TH-01	THCA	4	TCGA-DJ-A4V0-01
BRCA	6	TCGA-BH-A1FJ-01	KIRC	2	TCGA-CZ-5467-11	LUAD	2	TCGA-91-6835-01	PRAD	7	TCGA-HC-7213-01	THCA	4	TCGA-DJ-A3US-01
BRCA	6	TCGA-A8-A0AB-01	KIRC	2	TCGA-CZ-5468-11	LUAD	2	TCGA-91-6830-01	PRAD	7	TCGA-CH-5761-01	THCA	4	TCGA-ET-A3DQ-01
BRCA	6	TCGA-A8-A06Y-01	KIRC	2	TCGA-CZ-5457-11	LUAD	2	TCGA-38-7271-01	PRAD	7	TCGA-V1-A9O9-01	THCA	4	TCGA-KS-A41I-11
BRCA	6	TCGA-A8-A09C-01	KIRC	2	TCGA-CZ-5456-11	LUAD	2	TCGA-38-4627-01	PRAD	7	TCGA-ZG-A9M4-01	THCA	4	TCGA-BJ-A28X-11
BRCA	6	TCGA-E9-A1RC-01	KIRC	3	TCGA-B8-4148-01	LUAD	2	TCGA-50-5055-01	PRAD	7	TCGA-CH-5750-01	THCA	4	TCGA-E8-A2JQ-11
BRCA	6	TCGA-A2-A25C-01	KIRC	3	TCGA-B2-A4SR-01	LUAD	2	TCGA-44-2665-01	PRAD	7	TCGA-HC-7821-01	THCA	4	TCGA-BJ-A28T-01
BRCA	6	TCGA-AR-A24X-01	KIRC	3	TCGA-B0-4945-01	LUAD	2	TCGA-55-8621-01	PRAD	7	TCGA-YL-A8SC-01	THCA	4	TCGA-EL-A3T1-11
BRCA	6	TCGA-D8-A1X7-01	KIRC	3	TCGA-A3-3362-01	LUAD	2	TCGA-86-8671-01	PRAD	7	TCGA-EJ-A46G-01	THCA	4	TCGA-EL-A3CO-01
BRCA	6	TCGA-BH-A18P-01	KIRC	3	TCGA-CJ-4886-01	LUAD	2	TCGA-50-8459-01	PRAD	7	TCGA-YL-A8SQ-01	THCA	4	TCGA-FY-A3TY-01
BRCA	6	TCGA-EW-A1J3-01	KIRC	3	TCGA-CJ-4634-01	LUAD	2	TCGA-78-8648-01	PRAD	7	TCGA-YL-A8S8-01	THCA	5	TCGA-DJ-A4V2-01
BRCA	6	TCGA-E9-A22H-01	KIRC	3	TCGA-CJ-4643-01	LUAD	2	TCGA-69-8453-01	READ	1	TCGA-AF-2689-11	THCA	5	TCGA-EM-A22I-01
BRCA	6	TCGA-AR-A24N-01	KIRC	3	TCGA-BP-4765-01	LUAD	2	TCGA-38-A44F-01	READ	1	TCGA-AF-2692-11	THCA	5	TCGA-EL-A3T1-01
BRCA	6	TCGA-C8-A274-01	KIRC	3	TCGA-A3-3370-01	LUAD	2	TCGA-44-2657-01	READ	1	TCGA-AG-3731-11	THCA	5	TCGA-BJ-A28R-01
BRCA	6	TCGA-BH-A1F5-01	KIRC	3	TCGA-CW-5583-01	LUAD	2	TCGA-97-8177-01	READ	1	TCGA-AH-6643-11	THCA	5	TCGA-ET-A25R-01
BRCA	6	TCGA-D8-A1XC-01	KIRC	3	TCGA-EU-5904-01	LUAD	2	TCGA-93-7347-01	READ	1	TCGA-AG-3732-11	THCA	5	TCGA-J8-A3NZ-01
BRCA	6	TCGA-E2-A156-01	KIRC	3	TCGA-CW-6088-01	LUAD	2	TCGA-55-6980-01	READ	1	TCGA-AG-3742-11	THCA	5	TCGA-DE-A69J-01
BRCA	6	TCGA-BH-A0BS-01	KIRC	3	TCGA-B0-5110-01	LUAD	2	TCGA-55-8090-01	READ	1	TCGA-AG-3725-11	THCA	5	TCGA-BJ-A2NA-01
BRCA	6	TCGA-D8-A1XV-01	KIRC	3	TCGA-BP-4982-01	LUAD	3	TCGA-69-8254-01	READ	1	TCGA-AH-6547-01	THCA	5	TCGA-FY-A40L-01
BRCA	6	TCGA-E9-A1R5-01	KIRC	3	TCGA-BP-4965-01	LUAD	3	TCGA-86-7714-01	READ	1	TCGA-AF-2691-11	THCA	5	TCGA-FY-A3R8-01
BRCA	6	TCGA-E9-A1R7-01	KIRC	3	TCGA-BP-5187-01	LUAD	3	TCGA-97-7547-01	READ	1	TCGA-AF-5654-11	THCA	5	TCGA-EL-A3GY-01
BRCA	6	TCGA-D8-A1JT-01	KIRC	3	TCGA-B8-5165-01	LUAD	3	TCGA-05-4433-01	READ	1	TCGA-AF-3400-11	THCA	5	TCGA-DE-A0Y2-01
BRCA	6	TCGA-AR-A24K-01	KIRC	3	TCGA-BP-4789-01	LUAD	3	TCGA-44-6146-01	READ	1	TCGA-AF-2691-01	THCA	5	TCGA-EL-A3GX-01
BRCA	6	TCGA-AO-A1KP-01	KIRC	3	TCGA-BP-4961-01	LUAD	3	TCGA-50-5944-01	READ	1	TCGA-CI-6624-01	THCA	5	TCGA-FE-A234-01
BRCA	6	TCGA-D8-A1XD-01	KIRC	3	TCGA-B4-5834-01	LUAD	3	TCGA-67-3774-01	READ	1	TCGA-EI-6884-01	THCA	5	TCGA-DE-A4MC-01
BRCA	6	TCGA-BH-A1ES-01	KIRC	3	TCGA-BP-5194-01	LUAD	3	TCGA-69-7763-01	READ	1	TCGA-AG-3732-01	THCA	5	TCGA-EL-A3MZ-01
BRCA	6	TCGA-A7-A0D9-01	KIRC	3	TCGA-CW-6093-01	LUAD	3	TCGA-J2-8194-01	READ	1	TCGA-AG-3728-01	THCA	5	TCGA-ET-A39O-01
BRCA	6	TCGA-A2-A0ER-01	KIRC	3	TCGA-CJ-4905-01	LUAD	3	TCGA-50-6673-01	READ	1	TCGA-AF-4110-01	THCA	5	TCGA-IM-A3EB-01
BRCA	6	TCGA-A2-A1G4-01	KIRC	3	TCGA-B4-5378-01	LUAD	3	TCGA-55-6543-01	READ	1	TCGA-AG-3878-01	THCA	5	TCGA-EM-A3SZ-01
BRCA	6	TCGA-A2-A1FW-01	KIRC	3	TCGA-A3-3365-01	LUAD	3	TCGA-55-6986-01	READ	1	TCGA-DC-6681-01	THCA	5	TCGA-DJ-A1QH-01
BRCA	6	TCGA-BH-A204-01	KIRC	3	TCGA-BP-4999-01	LUAD	3	TCGA-80-5607-01	READ	1	TCGA-AG-3893-01	THCA	5	TCGA-DJ-A1QO-01
BRCA	6	TCGA-A7-A26J-01	KIRC	3	TCGA-BP-4991-01	LUAD	3	TCGA-44-2661-01	READ	1	TCGA-AG-4007-01	THCA	5	TCGA-EL-A4K4-01
BRCA	6	TCGA-D8-A1XS-01	KIRC	3	TCGA-A3-3376-01	LUAD	3	TCGA-73-4662-01	READ	1	TCGA-AG-3581-01	THCA	5	TCGA-ET-A25G-01
BRCA	6	TCGA-EW-A1P0-01	KIRC	3	TCGA-CJ-4899-01	LUAD	3	TCGA-55-7283-01	READ	1	TCGA-AG-3909-01	THCA	5	TCGA-DE-A4MB-01
BRCA	6	TCGA-BH-A1FR-01	KIRC	3	TCGA-A3-3349-01	LUAD	3	TCGA-97-7938-01	READ	1	TCGA-AG-4022-01	THCA	5	TCGA-BJ-A45I-01
BRCA	6	TCGA-E9-A1N3-01	KIRC	3	TCGA-B0-5691-01	LUAD	3	TCGA-86-8056-01	READ	1	TCGA-F5-6811-01	THCA	5	TCGA-ET-A40Q-01
BRCA	6	TCGA-B6-A0IM-01	KIRC	3	TCGA-B2-5636-01	LUAD	3	TCGA-55-7725-01	READ	1	TCGA-AG-3896-01	THCA	5	TCGA-IM-A420-01
BRCA	6	TCGA-E2-A10A-01	KIRC	3	TCGA-B8-5552-01	LUAD	3	TCGA-91-7771-01	READ	1	TCGA-AG-3574-01	THCA	5	TCGA-EL-A4KG-01
BRCA	6	TCGA-D8-A140-01	KIRC	3	TCGA-BP-5008-01	LUAD	3	TCGA-78-7160-01	READ	1	TCGA-AG-3602-01	THCA	5	TCGA-EL-A3ZO-01
BRCA	6	TCGA-EW-A1J1-01	KIRC	3	TCGA-CJ-4907-01	LUAD	3	TCGA-55-7724-01	READ	1	TCGA-F5-6812-01	THCA	5	TCGA-FE-A22Z-01
BRCA	6	TCGA-E2-A15F-01	KIRC	3	TCGA-B8-5545-01	LUAD	3	TCGA-62-8395-01	READ	1	TCGA-AG-4008-01	THCA	5	TCGA-ET-A25L-01
BRCA	6	TCGA-EW-A1P5-01	KIRC	3	TCGA-DV-5574-01	LUAD	3	TCGA-55-8087-01	READ	1	TCGA-AG-4001-01	THCA	5	TCGA-EM-A4FF-01
BRCA	6	TCGA-D8-A1XA-01	KIRC	3	TCGA-CJ-4918-01	LUAD	3	TCGA-44-7659-01	READ	1	TCGA-AG-3609-01	THCA	5	TCGA-DJ-A2PT-01
BRCA	6	TCGA-A8-A08O-01	KIRC	3	TCGA-BP-4972-01	LUAD	3	TCGA-62-A46S-01	READ	1	TCGA-AF-2690-01	THCA	5	TCGA-L6-A4EU-01
BRCA	6	TCGA-B6-A0WT-01	KIRC	3	TCGA-BP-4790-01	LUAD	3	TCGA-69-7764-01	READ	1	TCGA-F5-6702-01	THCA	5	TCGA-IM-A3U2-01
BRCA	6	TCGA-A2-A04V-01	KIRC	3	TCGA-BP-4970-01	LUAD	3	TCGA-50-5935-01	READ	1	TCGA-F5-6464-01	THCA	5	TCGA-DJ-A3VB-01
BRCA	6	TCGA-BH-A0E7-01	KIRC	3	TCGA-B2-5633-01	LUAD	3	TCGA-44-2666-01	READ	1	TCGA-F5-6465-01	THCA	5	TCGA-EM-A3FM-01
BRCA	6	TCGA-A8-A09T-01	KIRC	3	TCGA-CZ-4862-01	LUAD	3	TCGA-78-7158-01	READ	1	TCGA-DC-6156-01	THCA	5	TCGA-EL-A3ZM-01
BRCA	6	TCGA-EW-A1P6-01	KIRC	3	TCGA-CJ-4889-01	LUAD	3	TCGA-67-6215-01	READ	1	TCGA-DC-6158-01	THCA	5	TCGA-EM-A4FQ-01
BRCA	6	TCGA-D8-A1XY-01	KIRC	3	TCGA-B0-5709-01	LUAD	3	TCGA-05-4384-01	READ	1	TCGA-AH-6644-01	THCA	5	TCGA-EM-A3SU-01
BRCA	6	TCGA-E2-A1IN-01	KIRC	3	TCGA-BP-4763-01	LUAD	3	TCGA-86-8281-01	READ	1	TCGA-AG-3901-01	THCA	5	TCGA-EL-A3N3-01
BRCA	6	TCGA-B6-A0I8-01	KIRC	3	TCGA-BP-4803-01	LUAD	3	TCGA-78-7156-01	READ	1	TCGA-AF-3400-01	THCA	5	TCGA-EL-A3CN-01
BRCA	6	TCGA-A8-A091-01	KIRC	3	TCGA-CZ-5988-01	LUAD	3	TCGA-78-7167-01	READ	1	TCGA-AG-3575-01	THCA	5	TCGA-EL-A3T6-01
BRCA	6	TCGA-A7-A3IZ-01	KIRC	3	TCGA-B0-5812-01	LUAD	3	TCGA-MP-A5C7-01	READ	1	TCGA-EI-7004-01	THCA	5	TCGA-EL-A3D6-01
BRCA	6	TCGA-AO-A0JI-01	KIRC	3	TCGA-B0-5710-01	LUAD	3	TCGA-75-6206-01	READ	1	TCGA-AF-2687-01	THCA	5	TCGA-E8-A242-01
BRCA	6	TCGA-A7-A0CD-01	KIRC	3	TCGA-CJ-4904-01	LUAD	3	TCGA-44-7671-01	READ	1	TCGA-AG-3731-01	THCA	5	TCGA-FE-A230-01
BRCA	6	TCGA-A2-A0ET-01	KIRC	3	TCGA-BP-5200-01	LUAD	3	TCGA-78-7633-01	READ	2	TCGA-F5-6864-01	THCA	5	TCGA-DJ-A1QE-01
BRCA	6	TCGA-A2-A0CU-01	KIRC	3	TCGA-CW-5589-01	LUAD	3	TCGA-50-5932-01	READ	2	TCGA-AF-A56K-01	THCA	5	TCGA-ET-A3BX-01
BRCA	6	TCGA-A8-A082-01	KIRC	3	TCGA-BP-4801-01	LUAD	3	TCGA-62-8397-01	READ	2	TCGA-EI-6885-01	THCA	5	TCGA-MK-A4N6-01
BRCA	6	TCGA-AC-A2BM-01	KIRC	3	TCGA-DV-5575-01	LUAD	3	TCGA-NJ-A55O-01	READ	2	TCGA-AG-3584-01	THCA	5	TCGA-BJ-A0Z9-01
BRCA	6	TCGA-E2-A14S-01	KIRC	3	TCGA-CZ-5467-01	LUAD	3	TCGA-91-6849-01	READ	2	TCGA-F5-6810-01	THCA	5	TCGA-EL-A3CU-01
BRCA	6	TCGA-A8-A09K-01	KIRC	3	TCGA-BP-4762-01	LUAD	3	TCGA-73-4677-01	READ	2	TCGA-AG-3890-01	THCA	5	TCGA-DJ-A2PY-01
BRCA	6	TCGA-A8-A06N-01	KIRC	3	TCGA-B0-4823-01	LUAD	3	TCGA-44-6776-01	READ	2	TCGA-AG-A023-01	THCA	5	TCGA-EL-A3CT-01
BRCA	6	TCGA-A7-A0DC-01	KIRC	3	TCGA-AK-3431-01	LUAD	3	TCGA-78-7540-01	READ	2	TCGA-AG-A011-01	THCA	5	TCGA-EL-A3CV-01
BRCA	6	TCGA-BH-A18N-01	KIRC	3	TCGA-BP-4166-01	LUAD	3	TCGA-78-7163-01	READ	2	TCGA-AG-3578-01	THCA	5	TCGA-EM-A2P1-06
BRCA	6	TCGA-B6-A0RM-01	KIRC	4	TCGA-A3-3373-01	LUAD	3	TCGA-91-A4BD-01	READ	2	TCGA-AG-3612-01	THCA	5	TCGA-DJ-A2Q3-01
BRCA	6	TCGA-A2-A0EU-01	KIRC	4	TCGA-BP-4807-01	LUAD	3	TCGA-49-4510-01	READ	2	TCGA-EI-7002-01	THCA	5	TCGA-DJ-A3UQ-01
BRCA	6	TCGA-AQ-A1H2-01	KIRC	4	TCGA-B8-5549-01	LUAD	3	TCGA-NJ-A4YG-01	READ	2	TCGA-AG-A026-01	THCA	5	TCGA-DJ-A3VF-01
BRCA	6	TCGA-BH-A1FG-01	KIRC	4	TCGA-B8-5553-01	LUAD	3	TCGA-NJ-A7XG-01	READ	2	TCGA-AG-A032-01	THCA	5	TCGA-EL-A3GU-01
BRCA	6	TCGA-D8-A1X6-01	KIRC	4	TCGA-B4-5843-01	LUAD	3	TCGA-73-4675-01	READ	2	TCGA-F5-6571-01	THCA	5	TCGA-EL-A3MY-01
BRCA	6	TCGA-A8-A06T-01	KIRC	4	TCGA-CW-5580-01	LUAD	3	TCGA-78-7537-01	READ	2	TCGA-EI-6514-01	THCA	5	TCGA-EL-A3H7-01
BRCA	6	TCGA-BH-A0HW-01	KIRC	4	TCGA-B4-5836-01	LUAD	3	TCGA-35-3615-01	READ	2	TCGA-AG-3885-01	THCA	5	TCGA-DJ-A13L-01
BRCA	6	TCGA-E2-A15T-01	KIRC	4	TCGA-B0-5711-01	LUAD	3	TCGA-78-7149-01	READ	2	TCGA-AG-3611-01	THCA	5	TCGA-4C-A93U-01
BRCA	6	TCGA-E2-A15R-01	KIRC	4	TCGA-CZ-5455-01	LUAD	3	TCGA-55-A492-01	READ	2	TCGA-AG-3587-01	THCA	5	TCGA-DO-A2HM-01
BRCA	6	TCGA-E2-A1IE-01	KIRC	4	TCGA-CZ-5982-01	LUAD	3	TCGA-49-4486-01	READ	2	TCGA-AF-3911-01	THCA	5	TCGA-EM-A2P1-01
BRCA	6	TCGA-AR-A0TZ-01	KIRC	4	TCGA-AK-3428-01	LUAD	3	TCGA-67-3773-01	READ	2	TCGA-F5-6813-01	THCA	5	TCGA-DE-A7U5-01
BRCA	6	TCGA-E9-A1RE-01	KIRC	4	TCGA-CJ-4874-01	LUAD	3	TCGA-91-8496-01	READ	2	TCGA-AG-3882-01	THCA	5	TCGA-EL-A4JX-01
BRCA	6	TCGA-B6-A1KC-01	KIRC	4	TCGA-CZ-5457-01	LUAD	3	TCGA-67-3770-01	READ	2	TCGA-AG-3883-01	THCA	5	TCGA-ET-A3DO-01
BRCA	6	TCGA-BH-A0B8-01	KIRC	4	TCGA-CW-5587-01	LUAD	3	TCGA-05-5423-01	READ	2	TCGA-AG-3881-01	THCA	5	TCGA-E8-A419-01
BRCA	6	TCGA-B6-A0RL-01	KIRC	4	TCGA-B8-5159-01	LUAD	3	TCGA-44-2655-01	READ	2	TCGA-EI-6511-01	THCA	5	TCGA-EL-A3GP-01
BRCA	6	TCGA-E2-A15O-01	KIRC	4	TCGA-B8-5164-01	LUAD	3	TCGA-64-1680-01	READ	2	TCGA-DT-5265-01	THCA	5	TCGA-EL-A4JW-01
BRCA	6	TCGA-E9-A1R6-01	KIRC	4	TCGA-BP-4160-01	LUAD	3	TCGA-75-5146-01	READ	2	TCGA-F5-6863-01	THCA	5	TCGA-EL-A3ZK-01
BRCA	6	TCGA-A2-A0CT-01	KIRC	4	TCGA-B4-5838-01	LUAD	3	TCGA-67-3772-01	READ	2	TCGA-DY-A1DF-01	THCA	5	TCGA-DJ-A2Q9-01
BRCA	6	TCGA-A2-A04R-01	KIRC	4	TCGA-CZ-4866-01	LUAD	3	TCGA-49-4501-01	READ	3	TCGA-DY-A1DD-01	THCA	6	TCGA-DJ-A2PZ-01
BRCA	6	TCGA-AO-A0J7-01	KIRC	4	TCGA-B4-5832-01	LUAD	3	TCGA-75-6212-01	READ	3	TCGA-DC-6154-01	THCA	6	TCGA-BJ-A3EZ-01
BRCA	6	TCGA-BH-A0H0-01	KIRC	4	TCGA-CZ-5989-01	LUAD	3	TCGA-05-4425-01	READ	3	TCGA-EI-6883-01	THCA	6	TCGA-FY-A3YR-01
BRCA	6	TCGA-A8-A06Z-01	KIRC	4	TCGA-B8-4146-01	LUAD	3	TCGA-05-4403-01	READ	3	TCGA-DY-A1DE-01	THCA	6	TCGA-DJ-A3VI-01
BRCA	6	TCGA-C8-A26Z-01	KIRC	4	TCGA-CZ-5463-01	LUAD	3	TCGA-64-1681-01	READ	3	TCGA-AF-A56N-01	THCA	6	TCGA-DJ-A3V8-01
BRCA	6	TCGA-B6-A0WV-01	KIRC	4	TCGA-CZ-5986-01	LUAD	3	TCGA-49-4505-01	READ	3	TCGA-AF-A56L-01	THCA	6	TCGA-ET-A3DW-01
BRCA	6	TCGA-A8-A07P-01	KIRC	4	TCGA-CJ-6032-01	LUAD	3	TCGA-55-6983-01	READ	3	TCGA-AG-A014-01	THCA	6	TCGA-E3-A3E1-01
BRCA	6	TCGA-B6-A0RG-01	KIRC	4	TCGA-B4-5377-01	LUAD	3	TCGA-67-6216-01	READ	3	TCGA-DY-A1H8-01	THCA	6	TCGA-FE-A237-01
BRCA	6	TCGA-C8-A12M-01	KIRC	4	TCGA-B0-5713-01	LUAD	3	TCGA-05-4426-01	READ	3	TCGA-DY-A0XA-01	THCA	6	TCGA-ET-A3BT-01
BRCA	6	TCGA-C8-A1HO-01	KIRC	4	TCGA-CZ-4859-01	LUAD	4	TCGA-05-5715-01	READ	3	TCGA-DC-6683-01	THCA	6	TCGA-FE-A238-01
BRCA	6	TCGA-E2-A155-01	KIRC	4	TCGA-B0-5705-01	LUAD	4	TCGA-38-4628-01	READ	3	TCGA-DC-6157-01	THCA	6	TCGA-FE-A232-01
BRCA	6	TCGA-BH-A0HL-01	KIRC	4	TCGA-CW-5581-01	LUAD	4	TCGA-49-4488-01	READ	3	TCGA-AG-A01J-01	THCA	6	TCGA-E8-A44K-01
BRCA	6	TCGA-EW-A1OX-01	KIRC	4	TCGA-CW-5584-01	LUAD	4	TCGA-49-4490-01	READ	3	TCGA-AG-A01N-01	THCA	6	TCGA-IM-A3U3-01
BRCA	6	TCGA-A1-A0SQ-01	KIRC	4	TCGA-CJ-4897-01	LUAD	4	TCGA-78-7147-01	READ	3	TCGA-AG-A02G-01	THCA	6	TCGA-KS-A4I9-01
BRCA	6	TCGA-E9-A5UO-01	KIRC	4	TCGA-AK-3444-01	LUAD	4	TCGA-55-8616-01	READ	3	TCGA-AG-A01L-01	THCA	6	TCGA-BJ-A0ZH-01
BRCA	6	TCGA-D8-A1JI-01	KIRC	4	TCGA-CW-5585-01	LUAD	4	TCGA-64-5778-01	READ	3	TCGA-AG-A00C-01	THCA	6	TCGA-BJ-A3PU-01
BRCA	6	TCGA-AO-A12H-01	KIRC	4	TCGA-BP-5186-01	LUAD	4	TCGA-73-7499-01	READ	3	TCGA-EI-6881-01	THCA	6	TCGA-E8-A3X7-01
BRCA	6	TCGA-E2-A106-01	KIRC	4	TCGA-BP-5192-01	LUAD	4	TCGA-55-7281-01	READ	3	TCGA-AG-A016-01	THCA	6	TCGA-KS-A41J-01
BRCA	6	TCGA-C8-A133-01	KIRC	4	TCGA-BP-5184-01	LUAD	4	TCGA-50-6597-01	READ	3	TCGA-AG-A00Y-01	THCA	6	TCGA-DO-A1K0-01
BRCA	6	TCGA-E9-A54X-01	KIRC	4	TCGA-CZ-4856-01	LUAD	4	TCGA-78-7535-01	READ	3	TCGA-AG-3999-01	THCA	6	TCGA-EL-A3N2-01
BRCA	6	TCGA-AC-A2FM-01	KIRC	4	TCGA-EU-5906-01	LUAD	4	TCGA-55-6984-01	READ	3	TCGA-AF-6655-01	THCA	6	TCGA-ET-A25M-01
BRCA	6	TCGA-S3-AA12-01	KIRC	4	TCGA-B4-5844-01	LUAD	4	TCGA-50-5044-01	READ	3	TCGA-AG-3727-01	THCA	6	TCGA-H2-A422-01
BRCA	6	TCGA-GM-A2DC-01	KIRC	4	TCGA-B0-5119-01	LUAD	4	TCGA-44-8120-01	READ	3	TCGA-AG-3726-01	THCA	6	TCGA-FE-A233-01
BRCA	6	TCGA-AO-A0J3-01	KIRC	4	TCGA-BP-5202-01	LUAD	4	TCGA-78-7539-01	READ	3	TCGA-AG-3582-01	THCA	6	TCGA-DE-A0Y3-01
BRCA	6	TCGA-E2-A56Z-01	KIRC	4	TCGA-B0-5693-01	LUAD	4	TCGA-78-8655-01	READ	3	TCGA-AF-3913-01	THCA	6	TCGA-ET-A3BN-01
BRCA	6	TCGA-3C-AAAU-01	KIRC	4	TCGA-BP-4975-01	LUAD	4	TCGA-97-8175-01	READ	3	TCGA-AG-4015-01	THCA	6	TCGA-EL-A3H4-01
CESC	1	TCGA-C5-A3HE-01	KIRC	4	TCGA-A3-3367-01	LUAD	4	TCGA-62-A46R-01	READ	3	TCGA-AG-A00H-01	THCA	6	TCGA-DJ-A1QD-01
CESC	1	TCGA-FU-A23K-01	KIRC	4	TCGA-B0-5402-01	LUAD	4	TCGA-71-6725-01	READ	3	TCGA-CL-5917-01	THCA	6	TCGA-EL-A3GS-01
CESC	1	TCGA-C5-A1MQ-01	KIRC	4	TCGA-BP-4987-01	LUAD	4	TCGA-55-6981-01	READ	3	TCGA-AG-3742-01	THCA	6	TCGA-J8-A3O1-01
CESC	1	TCGA-C5-A1MF-01	KIRC	4	TCGA-BP-5004-01	LUAD	4	TCGA-95-7039-01	READ	3	TCGA-DY-A1DC-01	THCA	6	TCGA-DJ-A1QF-01
CESC	1	TCGA-C5-A1ME-01	KIRC	4	TCGA-B0-4846-01	LUAD	4	TCGA-86-8359-01	READ	3	TCGA-DC-6155-01	THCA	6	TCGA-EL-A3GV-01
CESC	1	TCGA-FU-A3EO-01	KIRC	4	TCGA-B0-4693-01	LUAD	4	TCGA-05-4422-01	READ	3	TCGA-AG-3894-01	THCA	6	TCGA-EL-A3H8-01
CESC	1	TCGA-DG-A2KJ-01	KIRC	4	TCGA-A3-3320-01	LUAD	4	TCGA-97-8171-01	READ	3	TCGA-AF-2693-01	THCA	6	TCGA-E3-A3DY-01
CESC	1	TCGA-VS-A8EJ-01	KIRC	4	TCGA-A3-3331-01	LUAD	4	TCGA-95-7948-01	READ	3	TCGA-CI-6622-01	THCA	6	TCGA-EL-A3CM-01
CESC	1	TCGA-IR-A3LI-01	KIRC	4	TCGA-A3-3359-01	LUAD	4	TCGA-NJ-A4YI-01	READ	3	TCGA-EF-5831-01	THCA	6	TCGA-E8-A415-01
CESC	1	TCGA-JX-A3Q8-01	KIRC	4	TCGA-CJ-4639-01	LUAD	4	TCGA-L9-A443-01	READ	3	TCGA-AF-6136-01	THCA	6	TCGA-DJ-A3V4-01
CESC	1	TCGA-EX-A1H6-01	KIRC	4	TCGA-AK-3454-01	LUAD	4	TCGA-62-A46V-01	READ	3	TCGA-AG-3725-01	THCA	6	TCGA-DJ-A3UY-01
CESC	1	TCGA-EK-A2RM-01	KIRC	4	TCGA-B0-5104-01	LUAD	4	TCGA-78-7143-01	READ	3	TCGA-EF-5830-01	THCA	6	TCGA-DJ-A2PN-01
CESC	1	TCGA-ZJ-AAXB-01	KIRC	4	TCGA-BP-4340-01	LUAD	4	TCGA-05-4244-01	READ	3	TCGA-AG-3583-01	THCA	6	TCGA-DJ-A3V5-01
CESC	1	TCGA-Q1-A73S-01	KIRC	4	TCGA-BP-4775-01	LUAD	4	TCGA-44-A47B-01	READ	3	TCGA-AG-3591-01	THCA	6	TCGA-FE-A236-01
CESC	1	TCGA-VS-A8EC-01	KIRC	4	TCGA-BP-4766-01	LUAD	4	TCGA-44-A47A-01	READ	3	TCGA-AG-3605-01	THCA	6	TCGA-EM-A2OZ-01
CESC	1	TCGA-EK-A2IR-01	KIRC	4	TCGA-A3-3385-01	LUAD	4	TCGA-MP-A4T7-01	READ	3	TCGA-G5-6641-01	THCA	6	TCGA-KS-A4I3-01
CESC	1	TCGA-C5-A2M1-01	KIRC	5	TCGA-B8-4154-01	LUAD	4	TCGA-NJ-A4YP-01	READ	3	TCGA-EI-6510-01	THCA	6	TCGA-ET-A25J-01
CESC	1	TCGA-C5-A1M9-01	KIRC	5	TCGA-B8-4151-01	LUAD	4	TCGA-55-6972-01	READ	3	TCGA-AG-3601-01	THCA	6	TCGA-FY-A3RA-01
CESC	1	TCGA-VS-A8QH-01	KIRC	5	TCGA-CJ-4885-01	LUAD	4	TCGA-78-7153-01	READ	3	TCGA-AG-3608-01	THCA	6	TCGA-CE-A3ME-01
CESC	1	TCGA-VS-A9V4-01	KIRC	5	TCGA-B0-5699-01	LUAD	4	TCGA-78-7152-01	READ	3	TCGA-DC-4749-01	THCA	6	TCGA-E3-A3E3-01
CESC	1	TCGA-EA-A4BA-01	KIRC	5	TCGA-CZ-4853-01	LUAD	4	TCGA-69-8253-01	READ	3	TCGA-DC-4745-01	THCA	6	TCGA-EL-A3CS-01
CESC	1	TCGA-HM-A6W2-01	KIRC	5	TCGA-BP-4164-01	LUAD	4	TCGA-97-A4M3-01	READ	3	TCGA-AG-3592-01	THCA	6	TCGA-DJ-A13U-01
CESC	1	TCGA-LP-A7HU-01	KIRC	5	TCGA-AK-3450-01	LUAD	4	TCGA-86-8669-01	READ	3	TCGA-DC-5869-01	THCA	6	TCGA-ET-A39T-01
CESC	1	TCGA-2W-A8YY-01	KIRC	5	TCGA-AK-3455-01	LUAD	4	TCGA-97-8179-01	READ	3	TCGA-DC-5337-01	THCA	6	TCGA-J8-A3YE-01
CESC	1	TCGA-JW-A5VH-01	KIRC	5	TCGA-B0-5712-01	LUAD	4	TCGA-78-7161-01	READ	3	TCGA-AG-3598-01	THCA	6	TCGA-EM-A22O-01
CESC	1	TCGA-FU-A3HZ-01	KIRC	5	TCGA-BP-5190-01	LUAD	4	TCGA-50-5051-01	READ	3	TCGA-DY-A1DG-01	THCA	6	TCGA-CE-A483-01
CESC	2	TCGA-IR-A3LA-01	KIRC	5	TCGA-A3-3306-01	LUAD	4	TCGA-62-A46P-01	READ	3	TCGA-CL-5918-01	THCA	6	TCGA-EM-A1CT-01
CESC	2	TCGA-VS-A9V0-01	KIRC	5	TCGA-B2-4099-01	LUAD	4	TCGA-55-8514-01	READ	3	TCGA-AH-6897-01	THCA	6	TCGA-FY-A3BL-01
CESC	2	TCGA-VS-A9UJ-01	KIRC	5	TCGA-BP-5183-01	LUAD	4	TCGA-MP-A4TD-01	READ	3	TCGA-AF-5654-01	THCA	6	TCGA-DE-A4MD-01
CESC	2	TCGA-HM-A6W2-06	KIRC	5	TCGA-CJ-5680-01	LUAD	4	TCGA-95-A4VP-01	READ	3	TCGA-CI-6623-01	THCA	6	TCGA-BJ-A4O9-01
CESC	2	TCGA-C5-A7CM-01	KIRC	5	TCGA-AK-3429-01	LUAD	4	TCGA-49-AAR0-01	READ	3	TCGA-CL-4957-01	THCA	6	TCGA-FY-A3NN-01
CESC	2	TCGA-EA-A5ZF-01	KIRC	5	TCGA-CJ-5675-01	LUAD	4	TCGA-91-A4BC-01	READ	3	TCGA-AH-6544-01	THCA	6	TCGA-ET-A25O-01
CESC	2	TCGA-C5-A1M6-01	KIRC	5	TCGA-A3-3335-01	LUAD	4	TCGA-55-8508-01	READ	4	TCGA-DC-6160-01	THCA	6	TCGA-ET-A2MX-01
CESC	2	TCGA-DS-A7WF-01	KIRC	5	TCGA-BP-5180-01	LUAD	4	TCGA-49-AAQV-01	READ	4	TCGA-EI-6512-01	THCA	6	TCGA-ET-A2MY-01
CESC	2	TCGA-Q1-A73R-01	KIRC	5	TCGA-EU-5907-01	LUAD	4	TCGA-49-AAR2-01	READ	4	TCGA-AG-A015-01	THCA	6	TCGA-FE-A231-01
CESC	2	TCGA-VS-A9UR-01	KIRC	5	TCGA-BP-4959-01	LUAD	4	TCGA-49-AARQ-01	READ	4	TCGA-AG-A02X-01	THCA	6	TCGA-E8-A418-01
CESC	2	TCGA-VS-A9UL-01	KIRC	5	TCGA-B2-5639-01	LUAD	4	TCGA-97-8547-01	READ	4	TCGA-AH-6903-01	THCA	6	TCGA-H2-A3RI-01
CESC	2	TCGA-IR-A3L7-01	KIRC	5	TCGA-CZ-5462-01	LUAD	4	TCGA-MP-A4SW-01	READ	4	TCGA-AG-A008-01	THCA	6	TCGA-E8-A417-01
CESC	2	TCGA-VS-A8QA-01	KIRC	5	TCGA-BP-4174-01	LUAD	4	TCGA-49-AARN-01	READ	4	TCGA-AG-A020-01	THCA	6	TCGA-BJ-A0ZB-01
CESC	2	TCGA-EA-A5FO-01	KIRC	5	TCGA-CJ-5684-01	LUAD	4	TCGA-55-A48Z-01	READ	4	TCGA-AF-6672-01	THCA	6	TCGA-ET-A39P-01
CESC	2	TCGA-VS-A957-01	KIRC	5	TCGA-DV-5566-01	LUAD	4	TCGA-93-A4JO-01	READ	4	TCGA-AF-2692-01	THCA	6	TCGA-IM-A41Y-01
CESC	2	TCGA-EK-A3GK-01	KIRC	5	TCGA-BP-5176-01	LUAD	4	TCGA-55-8510-01	READ	4	TCGA-EI-6506-01	THCA	6	TCGA-DJ-A3V7-01
CESC	2	TCGA-UC-A7PI-01	KIRC	5	TCGA-B0-5696-01	LUAD	4	TCGA-49-AARO-01	READ	4	TCGA-AG-3599-01	THCA	6	TCGA-ET-A2N0-01
CESC	2	TCGA-VS-A952-01	KIRC	5	TCGA-CJ-4644-01	LUAD	4	TCGA-49-AAR4-01	READ	4	TCGA-F5-6861-01	THCA	6	TCGA-J8-A4HY-01
CESC	2	TCGA-C5-A2M2-01	KIRC	5	TCGA-BP-5173-01	LUAD	4	TCGA-95-A4VK-01	READ	4	TCGA-AG-3600-01	THCA	6	TCGA-EL-A3ZG-01
CESC	2	TCGA-VS-A9UO-01	KIRC	5	TCGA-B0-5703-01	LUAD	4	TCGA-NJ-A55R-01	READ	4	TCGA-AG-4021-01	THCA	6	TCGA-KS-A4IB-01
CESC	2	TCGA-VS-A9V1-01	KIRC	5	TCGA-CZ-5453-01	LUAD	4	TCGA-55-1592-01	READ	4	TCGA-AG-4005-01	THCA	6	TCGA-BJ-A0Z5-01
CESC	2	TCGA-EK-A3GM-01	KIRC	5	TCGA-BP-5168-01	LUAD	4	TCGA-93-A4JN-01	READ	4	TCGA-AF-2689-01	THCA	7	TCGA-ET-A3BU-01
CESC	2	TCGA-Q1-A6DV-01	KIRC	5	TCGA-CZ-5451-01	LUAD	4	TCGA-55-8614-01	READ	4	TCGA-CI-6619-01	THCA	7	TCGA-DJ-A2PR-01
CESC	2	TCGA-Q1-A5R1-01	KIRC	5	TCGA-CJ-4893-01	LUAD	4	TCGA-69-7980-01	READ	4	TCGA-CI-6621-01	THCA	7	TCGA-DJ-A1QI-01
CESC	2	TCGA-C5-A2LS-01	KIRC	5	TCGA-B0-5698-01	LUAD	4	TCGA-L9-A8F4-01	READ	4	TCGA-AG-A025-01	THCA	7	TCGA-ET-A25N-01
CESC	2	TCGA-EK-A2RL-01	KIRC	5	TCGA-BP-4170-01	LUAD	4	TCGA-NJ-A4YQ-01	READ	4	TCGA-EI-6509-01	THCA	7	TCGA-EM-A3FK-01
CESC	2	TCGA-DG-A2KH-01	KIRC	5	TCGA-BP-4329-01	LUAD	4	TCGA-71-8520-01	READ	4	TCGA-AG-3892-01	THCA	7	TCGA-MK-A4N7-01
CESC	2	TCGA-DG-A2KK-01	KIRC	5	TCGA-B0-5116-01	LUAD	4	TCGA-50-6593-01	READ	4	TCGA-AG-3902-01	THCA	7	TCGA-EM-A2P0-01
CESC	2	TCGA-MY-A5BD-01	KIRC	5	TCGA-CZ-5454-01	LUAD	4	TCGA-86-8279-01	READ	4	TCGA-AG-3887-01	THCA	7	TCGA-DJ-A3VA-01
CESC	2	TCGA-JW-A69B-01	KIRC	5	TCGA-CZ-5458-01	LUAD	4	TCGA-99-8025-01	READ	4	TCGA-AG-3586-01	THCA	7	TCGA-EM-A2P3-01
CESC	2	TCGA-VS-A9UZ-01	KIRC	5	TCGA-BP-4782-01	LUAD	4	TCGA-J2-A4AD-01	READ	4	TCGA-AG-3580-01	THCA	7	TCGA-DJ-A3UM-01
CESC	2	TCGA-Q1-A73P-01	KIRC	5	TCGA-DV-5569-01	LUAD	4	TCGA-L9-A444-01	READ	4	TCGA-AG-A036-01	THCA	7	TCGA-BJ-A0Z3-01
CESC	2	TCGA-FU-A40J-01	KIRC	5	TCGA-CJ-4871-01	LUAD	4	TCGA-MN-A4N5-01	READ	4	TCGA-AG-3593-01	THCA	7	TCGA-ET-A3BS-01
CESC	2	TCGA-VS-A9UQ-01	KIRC	5	TCGA-CJ-5682-01	LUAD	4	TCGA-62-A472-01	READ	4	TCGA-EI-6513-01	THCA	7	TCGA-DJ-A3UU-01
CESC	2	TCGA-IR-A3LF-01	KIRC	5	TCGA-B0-5694-01	LUAD	4	TCGA-55-7903-01	READ	4	TCGA-EI-6508-01	THCA	7	TCGA-ET-A3DP-01
CESC	2	TCGA-VS-A9V5-01	KIRC	5	TCGA-CJ-6028-01	LUAD	4	TCGA-55-1595-01	READ	5	TCGA-AH-6549-01	THCA	7	TCGA-DJ-A2Q6-01
CESC	2	TCGA-EX-A8YF-01	KIRC	5	TCGA-BP-4781-01	LUAD	4	TCGA-44-8117-01	READ	5	TCGA-AG-3898-01	THCA	7	TCGA-EL-A4K0-01
CESC	2	TCGA-FU-A770-01	KIRC	5	TCGA-BP-5189-01	LUAD	4	TCGA-L4-A4E5-01	READ	5	TCGA-AH-6643-01	THCA	7	TCGA-DJ-A3V9-01
CESC	2	TCGA-IR-A3LB-01	KIRC	5	TCGA-CZ-5461-01	LUAD	4	TCGA-MN-A4N1-01	READ	5	TCGA-DC-6682-01	THCA	7	TCGA-DJ-A3VE-01
CESC	2	TCGA-DS-A7WH-01	KIRC	5	TCGA-BP-5195-01	LUAD	4	TCGA-86-8673-01	READ	5	TCGA-AG-A01W-01	THCA	7	TCGA-DJ-A1QQ-01
CESC	3	TCGA-C5-A3HF-01	KIRC	5	TCGA-CW-5590-01	LUAD	4	TCGA-MN-A4N4-01	READ	5	TCGA-AG-3594-01	THCA	7	TCGA-EL-A3GZ-01
CESC	3	TCGA-C5-A8YT-01	KIRC	5	TCGA-CW-5588-01	LUAD	4	TCGA-49-AAR3-01	READ	5	TCGA-EI-6882-01	THCA	7	TCGA-EL-A3T7-01
CESC	3	TCGA-FU-A57G-01	KIRC	5	TCGA-CW-5591-11	LUAD	4	TCGA-55-A491-01	READ	5	TCGA-AG-A02N-01	THCA	7	TCGA-EM-A1CS-01
CESC	3	TCGA-C5-A7X8-01	KIRC	5	TCGA-A3-3317-01	LUAD	4	TCGA-62-8394-01	READ	5	TCGA-EI-6507-01	THCA	7	TCGA-DJ-A13T-01
CESC	3	TCGA-MY-A5BF-11	KIRC	5	TCGA-A3-3387-01	LUAD	4	TCGA-55-8506-01	READ	5	TCGA-EI-6917-01	THCA	7	TCGA-ET-A3BW-01
CESC	3	TCGA-FU-A3EO-11	KIRC	5	TCGA-A3-3316-01	LUAD	4	TCGA-55-8511-01	READ	5	TCGA-F5-6814-01	THCA	7	TCGA-EM-A1CV-01
CESC	3	TCGA-HM-A3JJ-11	KIRC	5	TCGA-A3-3382-01	LUAD	4	TCGA-95-8494-01	READ	5	TCGA-AG-A002-01	THCA	7	TCGA-DJ-A2PQ-01
CESC	3	TCGA-MA-AA43-01	KIRC	5	TCGA-BP-4797-01	LUAD	4	TCGA-55-8302-01	READ	5	TCGA-AG-A01Y-01	THCA	7	TCGA-EL-A3CP-01
CESC	3	TCGA-EA-A1QS-01	KIRC	5	TCGA-B2-5641-01	LUAD	4	TCGA-78-8660-01	READ	5	TCGA-CI-6620-01	THCA	7	TCGA-DJ-A2PU-01
CESC	3	TCGA-C5-A1MJ-01	KIRC	5	TCGA-CJ-5686-01	LUAD	5	TCGA-97-A4LX-01					THCA	7	TCGA-ET-A2MZ-01
CESC	3	TCGA-EA-A556-01	KIRC	5	TCGA-A3-3311-01	LUAD	5	TCGA-44-A47G-01					THCA	7	TCGA-DJ-A13X-01
CESC	3	TCGA-EA-A410-01	KIRC	5	TCGA-B2-3924-01	LUAD	5	TCGA-L9-A743-01					THCA	7	TCGA-EM-A3AK-01
CESC	3	TCGA-FU-A3TX-01	KIRC	5	TCGA-BP-4777-01	LUAD	5	TCGA-93-A4JQ-01					THCA	7	TCGA-DJ-A2PO-01
CESC	3	TCGA-EK-A2R7-01	KIRC	5	TCGA-CZ-5985-01	LUAD	5	TCGA-MP-A4T9-01					THCA	7	TCGA-EM-A2CS-01
CESC	3	TCGA-PN-A8MA-01	KIRC	5	TCGA-A3-3357-01	LUAD	5	TCGA-MP-A4SY-01					THCA	7	TCGA-DJ-A2PV-01
CESC	3	TCGA-EA-A439-01	KIRC	5	TCGA-B0-5075-01	LUAD	5	TCGA-86-7954-01					THCA	7	TCGA-EL-A3T8-01
CESC	3	TCGA-C5-A1MI-01	KIRC	5	TCGA-CZ-4864-01	LUAD	5	TCGA-MP-A4T4-01					THCA	7	TCGA-ET-A3BQ-01
CESC	3	TCGA-VS-A9UP-01	KIRC	5	TCGA-A3-3324-01	LUAD	5	TCGA-MP-A4TC-01					THCA	7	TCGA-FK-A3SB-01
CESC	3	TCGA-C5-A8XJ-01	KIRC	5	TCGA-CZ-4863-01	LUAD	5	TCGA-05-4382-01					THCA	7	TCGA-ET-A25K-01
CESC	3	TCGA-VS-A9UT-01	KIRC	5	TCGA-BP-4162-01	LUAD	5	TCGA-44-A4SS-01					THCA	7	TCGA-ET-A39J-01
CESC	4	TCGA-C5-A1ML-01	KIRC	5	TCGA-B0-4838-01	LUAD	5	TCGA-55-7994-01					THCA	7	TCGA-DJ-A1QN-01
CESC	4	TCGA-VS-A9U6-01	KIRC	5	TCGA-CJ-4894-01	LUAD	5	TCGA-86-6851-01					THCA	7	TCGA-EL-A3CL-01
CESC	4	TCGA-EA-A411-01	KIRC	5	TCGA-B2-4102-01	LUAD	5	TCGA-62-A46U-01					THCA	7	TCGA-DO-A1JZ-01
CESC	4	TCGA-C5-A7XC-01	KIRC	5	TCGA-A3-3351-01	LUAD	5	TCGA-55-7911-01					THCA	7	TCGA-DE-A69K-01
CESC	4	TCGA-FU-A23L-01	KIRC	5	TCGA-B2-5635-01	LUAD	5	TCGA-69-7974-01					THCA	7	TCGA-BJ-A290-01
CESC	4	TCGA-LP-A4AW-01	KIRC	5	TCGA-BP-4977-01	LUAD	5	TCGA-69-7978-01					THCA	7	TCGA-J8-A42S-01
CESC	4	TCGA-MU-A5YI-01	KIRC	5	TCGA-A3-3358-01	LUAD	5	TCGA-95-A4VN-01					THCA	7	TCGA-MK-A4N9-01
CESC	4	TCGA-VS-A8QM-01	KIRC	5	TCGA-BP-4963-01	LUAD	5	TCGA-05-4398-01					THCA	7	TCGA-EM-A3FJ-01
CESC	4	TCGA-HG-A2PA-01	KIRC	5	TCGA-BP-4161-01	LUAD	5	TCGA-69-A59K-01					THCA	7	TCGA-DJ-A13V-01
CESC	4	TCGA-4J-AA1J-01	KIRC	5	TCGA-B0-5113-01	LUAD	5	TCGA-MP-A4SV-01					THCA	7	TCGA-L6-A4ET-01
CESC	4	TCGA-C5-A8ZZ-01	KIRC	5	TCGA-BP-4964-01	LUAD	5	TCGA-91-6828-01					THCA	7	TCGA-L6-A4EQ-01
CESC	4	TCGA-EK-A2PI-01	KIRC	5	TCGA-B0-4852-01	LUAD	5	TCGA-55-6971-01					THCA	7	TCGA-J8-A3O2-06
CESC	4	TCGA-DS-A0VK-01	KIRC	5	TCGA-CZ-5465-01	LUAD	5	TCGA-44-6778-01					THCA	7	TCGA-DJ-A3UO-01
CESC	4	TCGA-VS-A9U5-01	KIRC	5	TCGA-A3-3352-01	LUAD	5	TCGA-69-7761-01					THCA	7	TCGA-KS-A4IC-01
CESC	4	TCGA-FU-A3WB-01	KIRC	5	TCGA-A3-3307-01	LUAD	5	TCGA-44-6145-01					THCA	7	TCGA-DJ-A4V4-01
CESC	4	TCGA-EX-A1H5-01	KIRC	5	TCGA-A3-3329-01	LUAD	5	TCGA-55-7727-01					THCA	7	TCGA-DJ-A3V2-01
CESC	4	TCGA-C5-A8XI-01	KIRC	5	TCGA-A3-3343-01	LUAD	5	TCGA-55-7914-01					THCA	7	TCGA-E3-A3E2-01
CESC	4	TCGA-ZJ-A8QO-01	KIRC	5	TCGA-B8-4622-01	LUAD	5	TCGA-69-7765-01					THCA	7	TCGA-EM-A2OX-01
CESC	4	TCGA-C5-A7CG-01	KIRC	5	TCGA-BP-4325-01	LUAD	5	TCGA-86-8073-01					THCA	7	TCGA-EL-A3ZT-01
CESC	4	TCGA-VS-A959-01	KIRC	5	TCGA-BP-4973-01	LUAD	5	TCGA-05-4410-01					THCA	7	TCGA-BJ-A45J-01
CESC	4	TCGA-HM-A3JK-01	KIRC	5	TCGA-CJ-4903-01	LUAD	5	TCGA-97-7554-01					THCA	7	TCGA-EM-A3FO-01
CESC	4	TCGA-ZX-AA5X-01	KIRC	5	TCGA-BP-4768-01	LUAD	5	TCGA-49-6745-01					THCA	7	TCGA-KS-A4I5-01
CESC	4	TCGA-HM-A3JJ-01	KIRC	5	TCGA-BP-4967-01	LUAD	5	TCGA-44-7661-01					THCA	7	TCGA-FE-A235-01
CESC	4	TCGA-EK-A2R9-01	KIRC	5	TCGA-CJ-4635-01	LUAD	5	TCGA-55-6712-01					THCA	7	TCGA-ET-A39M-01
CESC	4	TCGA-DS-A1OD-01	KIRC	6	TCGA-BP-4330-01	LUAD	5	TCGA-44-6774-01					THCA	7	TCGA-EL-A3D1-01
CESC	4	TCGA-BI-A20A-01	KIRC	6	TCGA-A3-3326-01	LUAD	5	TCGA-86-8055-01					THCA	7	TCGA-EL-A3MX-01
CESC	4	TCGA-EA-A3QD-01	KIRC	6	TCGA-BP-5007-01	LUAD	5	TCGA-64-1679-01					THCA	7	TCGA-KS-A4I1-01
CESC	4	TCGA-RA-A741-01	KIRC	6	TCGA-BP-4346-01	LUAD	5	TCGA-38-6178-01					THCA	7	TCGA-FK-A3SH-01
CESC	4	TCGA-IR-A3LH-01	KIRC	6	TCGA-AS-3778-01	LUAD	5	TCGA-55-6985-01					THCA	7	TCGA-L6-A4EP-01
CESC	4	TCGA-C5-A1BF-01	KIRC	6	TCGA-A3-3325-01	LUAD	5	TCGA-05-4402-01					THCA	7	TCGA-FK-A3SG-01
CESC	4	TCGA-LP-A4AX-01	KIRC	6	TCGA-B0-5077-01	LUAD	5	TCGA-44-6775-01					THCA	7	TCGA-ET-A39K-01
CESC	4	TCGA-EK-A2PK-01	KIRC	6	TCGA-B0-4710-01	LUAD	5	TCGA-86-8075-01					THCA	7	TCGA-EL-A4K7-01
CESC	4	TCGA-EA-A5ZE-01	KIRC	6	TCGA-DV-A4W0-01	LUAD	5	TCGA-86-8074-01					THCA	7	TCGA-EM-A4FN-01
CESC	4	TCGA-EX-A69M-01	KIRC	6	TCGA-BP-4347-01	LUAD	5	TCGA-05-4405-01					THCA	7	TCGA-EL-A4KH-01
CESC	5	TCGA-C5-A8YR-01	KIRC	6	TCGA-A3-3372-01	LUAD	5	TCGA-86-6562-01					THCA	7	TCGA-DJ-A4UL-01
CESC	5	TCGA-C5-A907-01	KIRC	6	TCGA-A3-A6NN-01	LUAD	5	TCGA-05-4249-01					THCA	7	TCGA-DJ-A2QA-01
CESC	5	TCGA-EK-A2R8-01	KIRC	6	TCGA-A3-3380-01	LUAD	5	TCGA-55-7576-01					THCA	7	TCGA-KS-A41F-01
CESC	5	TCGA-EK-A2RJ-01	KIRC	6	TCGA-B0-5115-01	LUAD	5	TCGA-55-7907-01					THCA	7	TCGA-EL-A3ZQ-01
CESC	5	TCGA-VS-A9UB-01	KIRC	6	TCGA-A3-3322-01	LUAD	5	TCGA-73-4658-01					THCA	8	TCGA-J8-A3O2-01
CESC	5	TCGA-MY-A913-01	KIRC	6	TCGA-BP-4158-01	LUAD	5	TCGA-64-5815-01					THCA	8	TCGA-EL-A3GR-01
CESC	5	TCGA-MA-AA3Y-01	KIRC	6	TCGA-AK-3460-01	LUAD	5	TCGA-05-4417-01					THCA	8	TCGA-IM-A3ED-01
CESC	5	TCGA-EX-A3L1-01	KIRC	6	TCGA-B0-5099-01	LUAD	5	TCGA-44-2656-01					THCA	8	TCGA-FK-A3SE-01
CESC	5	TCGA-VS-A94Y-01	KIRC	6	TCGA-A3-A8CQ-01	LUAD	5	TCGA-55-6982-01					THCA	8	TCGA-FY-A4B3-01
CESC	5	TCGA-ZJ-AAXN-01	KIRC	6	TCGA-GK-A6C7-01	LUAD	5	TCGA-75-5122-01					THCA	8	TCGA-EM-A1CU-01
CESC	5	TCGA-C5-A8XH-01	KIRC	6	TCGA-A3-A8OW-01	LUAD	5	TCGA-75-5126-01					THCA	8	TCGA-DJ-A2Q4-01
CESC	5	TCGA-C5-A0TN-01	KIRC	6	TCGA-BP-4332-01	LUAD	5	TCGA-75-6205-01					THCA	8	TCGA-ET-A3BO-01
CESC	5	TCGA-JX-A3PZ-01	KIRC	6	TCGA-B2-4101-01	LUAD	5	TCGA-50-5941-01					THCA	8	TCGA-FY-A4B4-01
CESC	5	TCGA-C5-A2LV-01	KIRC	6	TCGA-A3-3323-01	LUAD	5	TCGA-55-8089-01					THCA	8	TCGA-E8-A413-01
CESC	5	TCGA-JW-A5VG-01	KIRC	6	TCGA-CJ-4920-01	LUAD	5	TCGA-99-8028-01					THCA	8	TCGA-E8-A414-01
CESC	5	TCGA-GH-A9DA-01	KIRC	6	TCGA-B8-A54F-01	LUAD	5	TCGA-44-7672-01					THCA	8	TCGA-BJ-A28X-01
CESC	5	TCGA-C5-A7X3-01	KIRC	6	TCGA-B0-5106-01	LUAD	5	TCGA-MP-A4TK-01					THCA	8	TCGA-J8-A3YG-01
CESC	5	TCGA-EK-A2H1-01	KIRC	6	TCGA-AK-3461-01	LUAD	5	TCGA-MP-A4TI-01					THCA	8	TCGA-E8-A436-01
CESC	5	TCGA-C5-A2LT-01	KIRC	6	TCGA-B0-5120-01	LUAD	5	TCGA-55-8299-01					THCA	8	TCGA-ET-A3DT-01
CESC	5	TCGA-VS-A8EI-01	KIRC	6	TCGA-BP-4998-01	LUAD	5	TCGA-55-8208-01					THCA	8	TCGA-DJ-A3VD-01
CESC	5	TCGA-EK-A2IP-01	KIRC	6	TCGA-CJ-4908-01	LUAD	5	TCGA-05-4434-01					THCA	8	TCGA-ET-A3BV-01
CESC	5	TCGA-EK-A2PL-01	KIRC	6	TCGA-BP-4974-01	LUAD	5	TCGA-55-6979-01					THCA	8	TCGA-H2-A26U-01
CESC	5	TCGA-VS-A8Q9-01	KIRC	6	TCGA-BP-4169-01	LUAD	5	TCGA-44-3396-01					THCA	8	TCGA-EL-A3H5-01
CESC	5	TCGA-UC-A7PD-01	KIRC	6	TCGA-BP-4355-01	LUAD	5	TCGA-55-6987-01					THCA	8	TCGA-EM-A22P-01
CESC	5	TCGA-C5-A7CH-01	KIRC	6	TCGA-B0-5690-01	LUAD	5	TCGA-55-8301-01					THCA	8	TCGA-GE-A2C6-01
CESC	5	TCGA-ZJ-A8QR-01	KIRC	6	TCGA-BP-4993-01	LUAD	5	TCGA-50-5068-01					THCA	8	TCGA-ET-A39R-01
CESC	5	TCGA-ZJ-AB0I-01	KIRC	6	TCGA-BP-5177-01	LUAD	5	TCGA-50-5045-01					THCA	8	TCGA-DJ-A2Q5-01
CESC	5	TCGA-VS-A94X-01	KIRC	6	TCGA-A3-A6NL-01	LUAD	5	TCGA-44-3398-01					THCA	8	TCGA-DJ-A3VJ-01
CESC	5	TCGA-EK-A3GN-01	KIRC	6	TCGA-B0-4816-01	LUAD	5	TCGA-50-5049-01					THCA	8	TCGA-BJ-A4O8-01
CESC	5	TCGA-C5-A8XK-01	KIRC	6	TCGA-BP-4349-01	LUAD	5	TCGA-64-1676-01					THCA	8	TCGA-FY-A3I4-01
CESC	5	TCGA-C5-A7X5-01	KIRC	6	TCGA-B0-4845-01	LUAD	5	TCGA-35-4122-01					THCA	8	TCGA-EL-A3ZS-01
CESC	5	TCGA-Q1-A6DT-01	KIRC	6	TCGA-BP-4327-01	LUAD	5	TCGA-35-4123-01					THCA	8	TCGA-J8-A4HW-06
CESC	5	TCGA-C5-A3HD-01	KIRC	6	TCGA-BP-4335-01	LUAD	5	TCGA-05-4430-01					THCA	8	TCGA-FY-A3ON-01
CESC	5	TCGA-C5-A1BN-01	KIRC	6	TCGA-B0-4714-01	LUAD	5	TCGA-44-4112-01					THCA	8	TCGA-EL-A3ZP-01
CESC	5	TCGA-C5-A7UC-01	KIRC	6	TCGA-BP-4351-01	LUAD	5	TCGA-44-3918-01					THCA	8	TCGA-DJ-A4V5-01
CESC	5	TCGA-C5-A1MN-01	KIRC	6	TCGA-BP-5001-01	LUAD	5	TCGA-75-5147-01					THCA	8	TCGA-DJ-A4UT-01
CESC	5	TCGA-VS-A958-01	KIRC	6	TCGA-B0-5085-01	LUAD	6	TCGA-50-5066-01					THCA	8	TCGA-BJ-A28Z-01
CESC	5	TCGA-EK-A3GJ-01	KIRC	6	TCGA-B0-4833-01	LUAD	6	TCGA-05-5428-01					THCA	8	TCGA-EM-A3FQ-01
CESC	5	TCGA-IR-A3LK-01	KIRC	6	TCGA-G6-A8L8-01	LUAD	6	TCGA-38-4632-01					THCA	8	TCGA-EL-A3T9-01
CESC	5	TCGA-ZJ-AAXT-01	KIRC	6	TCGA-BP-4341-01	LUAD	6	TCGA-35-5375-01					THCA	8	TCGA-BJ-A3PR-01
CESC	5	TCGA-VS-A8EB-01	KIRC	6	TCGA-BP-4165-01	LUAD	6	TCGA-38-4631-01					THCA	8	TCGA-EL-A3CY-01
CESC	5	TCGA-EK-A2H0-01	KIRC	6	TCGA-A3-A8OU-01	LUAD	6	TCGA-05-5429-01					THCA	8	TCGA-E8-A2EA-01
CESC	5	TCGA-ZJ-A8QQ-01	KIRC	6	TCGA-B0-4818-01	LUAD	6	TCGA-49-4494-01					THCA	8	TCGA-DJ-A3UW-01
CESC	5	TCGA-MA-AA41-01	KIRC	6	TCGA-B8-A54H-01	LUAD	6	TCGA-49-4506-01					THCA	8	TCGA-EM-A3SU-06
CESC	5	TCGA-EK-A2PM-01	KIRC	6	TCGA-CJ-4878-01	LUAD	6	TCGA-73-4676-01					THCA	8	TCGA-E8-A2JQ-01
CESC	5	TCGA-VS-A953-01	KIRC	6	TCGA-B0-4849-01	LUAD	6	TCGA-05-4250-01					THCA	8	TCGA-ET-A3DU-01
CESC	5	TCGA-JW-A5VL-01	KIRC	6	TCGA-B0-4824-01	LUAD	6	TCGA-38-4625-01					THCA	8	TCGA-FE-A23A-01
CESC	5	TCGA-MY-A5BF-01	KIRC	6	TCGA-CJ-4892-01	LUAD	6	TCGA-05-4418-01					THCA	8	TCGA-EL-A4JZ-01
CESC	5	TCGA-LP-A5U2-01	KIRC	6	TCGA-CJ-4916-01	LUAD	6	TCGA-05-5425-01					THCA	8	TCGA-EM-A22M-01
CESC	5	TCGA-VS-A9UV-01	KIRC	6	TCGA-B0-4701-01	LUAD	6	TCGA-05-4389-01					THCA	8	TCGA-EL-A3CR-01
CESC	5	TCGA-VS-A954-01	KIRC	6	TCGA-BP-4969-01	LUAD	6	TCGA-64-5781-01					THCA	8	TCGA-EL-A3H3-01
CESC	5	TCGA-DS-A1OB-01	KIRC	6	TCGA-A3-A8OV-01	LUAD	6	TCGA-49-4507-01					THCA	8	TCGA-DJ-A2Q1-01
CESC	5	TCGA-C5-A902-01	KIRC	6	TCGA-B0-5102-01	LUAD	6	TCGA-05-4395-01					THCA	8	TCGA-EM-A3O3-01
CESC	5	TCGA-EK-A2RK-01	KIRC	6	TCGA-AK-3458-01	LUAD	6	TCGA-73-4670-01					THCA	8	TCGA-FE-A3PB-01
CESC	5	TCGA-C5-A1BQ-01	KIRC	6	TCGA-B0-4814-01	LUAD	6	TCGA-86-8672-01					THCA	8	TCGA-DJ-A3V0-01
CESC	5	TCGA-ZJ-AAXU-01	KIRC	6	TCGA-B0-4828-01	LUAD	6	TCGA-49-4487-01					THCA	8	TCGA-DE-A4MD-06
CESC	5	TCGA-EK-A2RA-01	KIRC	6	TCGA-MW-A4EC-01	LUAD	6	TCGA-95-7944-01					THCA	8	TCGA-EL-A3T3-01
CESC	5	TCGA-IR-A3LC-01	KIRC	6	TCGA-A3-A6NJ-01	LUAD	6	TCGA-L9-A5IP-01					THCA	8	TCGA-DJ-A2PW-01
CESC	5	TCGA-VS-A8QF-01	KIRC	6	TCGA-BP-4774-01	LUAD	6	TCGA-99-8033-01					THCA	8	TCGA-BJ-A18Z-01
CESC	5	TCGA-C5-A1M8-01	KIRC	6	TCGA-B8-A54J-01	LUAD	6	TCGA-69-7760-01					THCA	8	TCGA-H2-A421-01
CESC	5	TCGA-EA-A1QT-01	KIRC	6	TCGA-B8-A7U6-01	LUAD	6	TCGA-50-6594-01					THCA	8	TCGA-J8-A3YF-01
CESC	5	TCGA-EK-A2PG-01	KIRC	6	TCGA-B0-5399-01	LUAD	6	TCGA-62-8398-01					THCA	8	TCGA-IM-A4EB-01
CESC	5	TCGA-JW-A5VK-01	KIRC	6	TCGA-B0-5121-01	LUAD	6	TCGA-49-6761-01					THCA	8	TCGA-EM-A4FM-01
CESC	5	TCGA-EK-A2RB-01	KIRC	6	TCGA-B8-4153-01	LUAD	6	TCGA-95-7567-01					THCA	8	TCGA-EL-A4K1-01
CESC	5	TCGA-C5-A7UE-01	KIRC	6	TCGA-3Z-A93Z-01	LUAD	6	TCGA-86-A4JF-01					THCA	8	TCGA-E8-A433-01
CESC	5	TCGA-EA-A5O9-01	KIRC	6	TCGA-BP-4776-01	LUAD	6	TCGA-80-5611-01					THCA	8	TCGA-DE-A4MA-01
CESC	5	TCGA-ZJ-AAXJ-01	KIRC	6	TCGA-BP-4758-01	LUAD	6	TCGA-78-7155-01					THCA	8	TCGA-ET-A4KN-01
CESC	5	TCGA-C5-A7CO-01	KIRC	6	TCGA-B0-5700-01	LUAD	6	TCGA-64-5775-01					THYM	1	TCGA-ZB-A96E-01
CESC	5	TCGA-EA-A44S-01	KIRC	6	TCGA-CJ-5683-01	LUAD	6	TCGA-78-7146-01					THYM	1	TCGA-4V-A9QL-01
CESC	5	TCGA-JX-A5QV-01	KIRC	6	TCGA-CZ-5459-01	LUAD	6	TCGA-91-6836-01					THYM	1	TCGA-5V-A9RR-01
CESC	5	TCGA-EK-A2RO-01	KIRC	6	TCGA-A3-3383-01	LUAD	6	TCGA-86-7711-01					THYM	1	TCGA-5K-AAAP-01
CESC	6	TCGA-C5-A2LX-01	KIRC	6	TCGA-CZ-5460-01	LUAD	6	TCGA-05-4415-01					THYM	1	TCGA-4X-A9FA-01
CESC	6	TCGA-VS-A9UD-01	KIRC	6	TCGA-B0-5695-01	LUAD	6	TCGA-44-5643-01					THYM	1	TCGA-XU-A92O-01
CESC	6	TCGA-C5-A2LY-01	KIRC	6	TCGA-CJ-4870-01	LUAD	6	TCGA-53-7624-01					THYM	1	TCGA-X7-A8M5-01
CESC	6	TCGA-JW-A852-01	KIRC	6	TCGA-BP-4159-01	LUAD	6	TCGA-55-A490-01					THYM	1	TCGA-X7-A8D8-01
CESC	6	TCGA-LP-A4AV-01	KIRC	6	TCGA-BP-4759-01	LUAD	6	TCGA-75-6207-01					THYM	1	TCGA-XU-A92V-01
CESC	6	TCGA-C5-A7UI-01	KIRC	6	TCGA-AK-3434-01	LUAD	6	TCGA-73-4668-01					THYM	1	TCGA-3G-AB0Q-01
CESC	6	TCGA-Q1-A5R2-01	KIRC	7	TCGA-B0-4841-01	LUAD	6	TCGA-49-AAR9-01					THYM	1	TCGA-X7-A8M1-01
CESC	6	TCGA-EA-A78R-01	KIRC	7	TCGA-MM-A564-01	LUAD	6	TCGA-78-7542-01					THYM	1	TCGA-4V-A9QM-01
CESC	6	TCGA-Q1-A5R3-01	KIRC	7	TCGA-DV-A4VZ-01	LUAD	6	TCGA-75-6214-01					THYM	1	TCGA-ZB-A96M-01
CESC	6	TCGA-EA-A3Y4-01	KIRC	7	TCGA-B0-5100-01	LUAD	6	TCGA-50-5933-01					THYM	1	TCGA-ZB-A96K-01
CESC	6	TCGA-EA-A43B-01	KIRC	7	TCGA-B0-4843-01	LUAD	6	TCGA-50-6595-01					THYM	1	TCGA-YT-A95F-01
CESC	6	TCGA-DS-A7WI-01	KIRC	7	TCGA-BP-5010-01	LUAD	6	TCGA-55-6978-01					THYM	1	TCGA-X7-A8D9-01
CESC	6	TCGA-DS-A0VM-01	KIRC	7	TCGA-B0-4813-01	LUAD	6	TCGA-44-2668-01					THYM	1	TCGA-ZB-A96Q-01
CESC	6	TCGA-EX-A69L-01	KIRC	7	TCGA-B0-4822-01	LUAD	6	TCGA-44-2662-01					THYM	1	TCGA-ZB-A96D-01
CESC	6	TCGA-VS-A8Q8-01	KIRC	7	TCGA-BP-4960-01	LUAD	6	TCGA-55-8205-01					THYM	2	TCGA-YT-A95D-01
CESC	6	TCGA-VS-A9UH-01	KIRC	7	TCGA-BP-4337-01	LUAD	6	TCGA-83-5908-01					THYM	2	TCGA-ZB-A96C-01
CESC	6	TCGA-DS-A0VN-01	KIRC	7	TCGA-MM-A84U-01	LUAD	6	TCGA-50-6590-01					THYM	2	TCGA-ZB-A96L-01
CESC	6	TCGA-VS-A8EL-01	KIRC	7	TCGA-BP-5000-01	LUAD	6	TCGA-91-6848-01					THYM	2	TCGA-3G-AB19-01
CESC	6	TCGA-MY-A5BE-01	KIRC	7	TCGA-MM-A563-01	LUAD	6	TCGA-50-6592-01					THYM	2	TCGA-XU-A92Z-01
CESC	6	TCGA-MA-AA42-01	KIRC	7	TCGA-B0-4810-01	LUAD	6	TCGA-73-4666-01					THYM	2	TCGA-XM-AAZ2-01
CESC	6	TCGA-VS-A9U7-01	KIRC	7	TCGA-B0-4837-01	LUAD	6	TCGA-49-6767-01					THYM	2	TCGA-XM-AAZ3-01
CESC	6	TCGA-R2-A69V-01	KIRC	7	TCGA-B0-4706-01	LUAD	6	TCGA-55-A493-01					THYM	2	TCGA-XM-A8RF-01
CESC	6	TCGA-C5-A1BK-01	KIRC	7	TCGA-B0-4718-01	LUAD	6	TCGA-75-5125-01					THYM	2	TCGA-XM-A8RG-01
CESC	6	TCGA-DR-A0ZM-01	KIRC	7	TCGA-G6-A8L6-01	LUAD	6	TCGA-44-7662-01					THYM	2	TCGA-ZB-A969-01
CESC	6	TCGA-IR-A3LL-01	KIRC	7	TCGA-B0-5088-01	LUAD	6	TCGA-50-5939-01					THYM	2	TCGA-ZB-A962-01
CESC	7	TCGA-JX-A3Q0-01	KIRC	7	TCGA-BP-4968-01	LUAD	6	TCGA-50-5936-01					THYM	2	TCGA-XU-A92Q-01
CESC	7	TCGA-VS-A9UI-01	KIRC	7	TCGA-B0-4811-01	LUAD	6	TCGA-55-6975-01					THYM	2	TCGA-ZL-A9V6-01
CESC	7	TCGA-EK-A2RN-01	KIRC	7	TCGA-CJ-4875-01	LUAD	6	TCGA-55-A48Y-01					THYM	2	TCGA-ZB-A96H-01
CESC	7	TCGA-MA-AA3Z-01	KIRC	7	TCGA-CJ-4912-01	LUAD	6	TCGA-50-5930-01					THYM	2	TCGA-ZB-A965-01
CESC	7	TCGA-LP-A5U3-01	KIRC	7	TCGA-BP-4992-01	LUAD	6	TCGA-78-7150-01					THYM	2	TCGA-XU-A92T-01
CESC	7	TCGA-C5-A1BL-01	KIRC	7	TCGA-BP-4989-01	LUAD	6	TCGA-50-5072-01					THYM	2	TCGA-ZB-A964-01
CESC	7	TCGA-VS-A9UY-01	KIRC	7	TCGA-B0-4815-01	LUAD	6	TCGA-49-6743-01					THYM	3	TCGA-X7-A8M0-01
CESC	7	TCGA-C5-A1M7-01	KIRC	7	TCGA-B0-5092-01	LUAD	6	TCGA-78-7154-01					THYM	3	TCGA-XM-A8RI-01
CESC	7	TCGA-Q1-A73O-01	KIRC	7	TCGA-B0-4819-01	LUAD	6	TCGA-55-8204-01					THYM	3	TCGA-X7-A8D6-11
CESC	7	TCGA-C5-A901-01	KIRC	7	TCGA-B0-4697-01	LUAD	6	TCGA-50-5946-02					THYM	3	TCGA-ZB-A963-01
CESC	7	TCGA-MU-A8JM-01	KIRC	7	TCGA-AK-3426-01	LUAD	6	TCGA-86-7953-01					THYM	3	TCGA-XM-A8R9-01
CESC	7	TCGA-EK-A2RE-01	KIRC	7	TCGA-BP-4771-01	LUAD	6	TCGA-95-7562-01					THYM	3	TCGA-XM-A8RC-01
CESC	7	TCGA-FU-A3HY-01	KIRC	7	TCGA-CJ-4923-01	LUAD	6	TCGA-55-7815-01					THYM	3	TCGA-XM-A8R8-01
CESC	7	TCGA-FU-A2QG-01	KIRC	7	TCGA-B0-5081-01	LUAD	6	TCGA-55-6642-01					THYM	3	TCGA-ZB-A96V-01
CESC	7	TCGA-FU-A5XV-01	KIRC	7	TCGA-B0-4821-01	LUAD	6	TCGA-55-6970-01					THYM	3	TCGA-5G-A9ZZ-01
CESC	7	TCGA-DS-A5RQ-01	KIRC	7	TCGA-CJ-4873-01	LUAD	6	TCGA-91-6829-01					THYM	3	TCGA-XU-A933-01
CESC	7	TCGA-DS-A0VL-01	KIRC	7	TCGA-BP-5169-01	LUAD	6	TCGA-05-4424-01					THYM	3	TCGA-XU-A936-01
CESC	7	TCGA-UC-A7PG-01	KIRC	7	TCGA-CJ-4891-01	LUAD	6	TCGA-05-4427-01					THYM	4	TCGA-X7-A8M3-01
CESC	7	TCGA-VS-A8QC-01	KIRC	7	TCGA-CJ-4900-01	LUAD	6	TCGA-44-6779-01					THYM	4	TCGA-XU-A930-01
CESC	7	TCGA-JW-A5VJ-01	KIRC	7	TCGA-CJ-4881-01	LUAD	6	TCGA-78-7145-01					THYM	4	TCGA-4V-A9QN-01
CESC	7	TCGA-VS-A9UU-01	KIRC	7	TCGA-B0-4691-01	LUAD	6	TCGA-55-7726-01					THYM	4	TCGA-ZB-A96I-01
CESC	7	TCGA-VS-A8EK-01	KIRC	7	TCGA-AK-3445-01	LUAD	7	TCGA-50-5946-01					THYM	4	TCGA-XU-A931-01
CESC	7	TCGA-WL-A834-01	KIRC	7	TCGA-B0-5084-01	LUAD	7	TCGA-62-8399-01					THYM	4	TCGA-ZB-A961-01
CESC	7	TCGA-VS-A950-01	KIRC	7	TCGA-BP-4352-01	LUAD	7	TCGA-50-6591-01					THYM	4	TCGA-4X-A9FD-01
CESC	7	TCGA-C5-A7UH-01	KIRC	7	TCGA-G6-A8L7-01	LUAD	7	TCGA-91-6847-01					THYM	4	TCGA-YT-A95G-01
CESC	7	TCGA-JW-AAVH-01	KIRC	7	TCGA-BP-4761-01	LUAD	7	TCGA-86-8054-01					THYM	4	TCGA-3G-AB14-01
CESC	7	TCGA-C5-A2LZ-01	KIRC	7	TCGA-B0-5400-01	LUAD	7	TCGA-78-7536-01					THYM	4	TCGA-XU-A92X-01
CESC	7	TCGA-ZJ-AAXI-01	KIRC	7	TCGA-BP-5175-01	LUAD	7	TCGA-55-7570-01					THYM	4	TCGA-4V-A9QR-01
CESC	7	TCGA-VS-A8EH-01	KIRC	7	TCGA-BP-5191-01	LUAD	7	TCGA-75-6211-01					THYM	4	TCGA-ZB-A96F-01
CESC	7	TCGA-VS-A8EG-01	KIRC	7	TCGA-B8-A54I-01	LUAD	7	TCGA-62-A46O-01					THYM	5	TCGA-XM-A8RL-01
CESC	7	TCGA-ZJ-AAXA-01	KIRC	7	TCGA-B0-4707-01	LUAD	7	TCGA-78-7220-01					THYM	5	TCGA-4V-A9QT-01
CESC	7	TCGA-DR-A0ZL-01	KIRC	7	TCGA-CZ-5469-01	LUAD	7	TCGA-75-7027-01					THYM	5	TCGA-3S-AAYX-01
CESC	7	TCGA-C5-A905-01	KIRC	7	TCGA-B0-5707-01	LUAD	7	TCGA-MP-A4TF-01					THYM	5	TCGA-3T-AA9L-01
CESC	7	TCGA-DS-A3LQ-01	KIRC	7	TCGA-BP-4962-01	LUAD	7	TCGA-86-8358-01					THYM	5	TCGA-X7-A8D6-01
CESC	7	TCGA-FU-A3NI-01	KIRC	7	TCGA-A3-3319-01	LUAD	7	TCGA-55-6968-01					THYM	5	TCGA-XM-A8RH-01
CESC	7	TCGA-C5-A8YQ-01	KIRC	7	TCGA-CZ-5466-01	LUAD	7	TCGA-55-8620-01					THYM	5	TCGA-X7-A8M8-01
CESC	7	TCGA-EK-A2GZ-01	KIRC	7	TCGA-CJ-5679-01	LUAD	7	TCGA-44-7667-01					THYM	5	TCGA-ZB-A96B-01
CESC	7	TCGA-C5-A7CK-01	KIRC	7	TCGA-A3-3346-01	LUAD	7	TCGA-86-A4D0-01					THYM	5	TCGA-XU-AAY1-01
CESC	7	TCGA-Q1-A73Q-01	KIRC	7	TCGA-AK-3436-01	LUAD	7	TCGA-64-5774-01					THYM	5	TCGA-X7-A8DD-01
CESC	7	TCGA-C5-A3HL-01	KIRC	7	TCGA-CJ-5677-01	LUAD	7	TCGA-55-5899-01					THYM	5	TCGA-XM-A8RE-01
CESC	7	TCGA-C5-A1BE-01	KIRC	7	TCGA-BP-5178-01	LUAD	7	TCGA-50-5931-01					THYM	5	TCGA-ZB-A96G-01
CESC	7	TCGA-DS-A1OC-01	KIRC	7	TCGA-CJ-4869-01	LUAD	7	TCGA-44-7660-01					THYM	6	TCGA-5U-AB0F-01
CESC	7	TCGA-EA-A3HS-01	KIRC	7	TCGA-CJ-5676-01	LUAD	7	TCGA-44-7670-01					THYM	6	TCGA-4V-A9QW-01
CESC	7	TCGA-Q1-A6DW-01	KIRC	7	TCGA-AK-3451-01	LUAD	7	TCGA-05-4397-01					THYM	6	TCGA-ZT-A8OM-01
CESC	8	TCGA-EA-A3HR-01	KIRC	7	TCGA-B0-5702-01	LUAD	7	TCGA-91-8499-01					THYM	6	TCGA-ZC-AAAF-01
CESC	8	TCGA-BI-A0VS-01	KIRC	7	TCGA-B0-4842-01	LUAD	7	TCGA-69-8255-01					THYM	6	TCGA-XU-AAY0-01
CESC	8	TCGA-C5-A1BJ-01	KIRC	7	TCGA-B0-4839-01	LUAD	7	TCGA-62-8402-01					THYM	6	TCGA-X7-A8DF-01
CESC	8	TCGA-JW-A5VI-01	KIRC	7	TCGA-BP-5174-01	LUAD	7	TCGA-44-A479-01					THYM	6	TCGA-ZB-A96A-01
CESC	8	TCGA-ZJ-AAXD-01	KIRC	7	TCGA-CJ-4876-01	LUAD	7	TCGA-55-A4DF-01					THYM	6	TCGA-4V-A9QU-01
CESC	8	TCGA-EA-A97N-01	KIRC	7	TCGA-B0-5692-01	LUAD	7	TCGA-44-7669-01					THYM	6	TCGA-4V-A9QX-01
CESC	8	TCGA-XS-A8TJ-01	KIRC	7	TCGA-CJ-5672-01	LUAD	7	TCGA-55-1594-01					THYM	6	TCGA-YT-A95E-01
CESC	8	TCGA-C5-A7CL-01	KIRC	7	TCGA-CZ-5452-01	LUAD	7	TCGA-50-5066-02					THYM	6	TCGA-X7-A8M4-01
CESC	8	TCGA-C5-A7CJ-01	KIRC	7	TCGA-CJ-5678-01	LUAD	7	TCGA-91-6840-01					THYM	6	TCGA-YT-A95H-01
CESC	8	TCGA-ZJ-AAX8-01	KIRC	7	TCGA-CZ-5470-01	LUAD	7	TCGA-55-7995-01					THYM	6	TCGA-4X-A9FC-01
CESC	8	TCGA-DG-A2KL-01	KIRC	7	TCGA-CZ-5987-01	LUAD	7	TCGA-95-7947-01					THYM	6	TCGA-X7-A8DE-01
CESC	8	TCGA-EA-A3HT-01	KIRC	7	TCGA-B0-5094-01	LUAD	7	TCGA-55-8092-01					THYM	6	TCGA-XU-A92U-01
CESC	8	TCGA-VS-A9V3-01	KIRC	7	TCGA-B8-A54D-01	LUAD	7	TCGA-67-3771-01					THYM	6	TCGA-XH-A853-01
CESC	8	TCGA-HM-A4S6-01	KIRC	7	TCGA-B8-A54G-01	LUAD	7	TCGA-53-7813-01					THYM	6	TCGA-X7-A8DJ-01
CESC	8	TCGA-VS-A9UM-01	KIRC	7	TCGA-CJ-4884-01	LUAD	7	TCGA-86-7701-01					THYM	7	TCGA-4V-A9QS-01
CESC	8	TCGA-FU-A3YQ-01	KIRC	7	TCGA-CJ-4887-01	LUAD	7	TCGA-55-8203-01					THYM	7	TCGA-XM-AAZ1-01
CESC	8	TCGA-C5-A1BI-01	KIRC	7	TCGA-B0-5107-01	LUAD	7	TCGA-69-7973-01					THYM	7	TCGA-XU-AAXX-01
CESC	8	TCGA-EA-A3HQ-01	KIRC	7	TCGA-CJ-4638-01	LUAD	7	TCGA-78-7159-01					THYM	7	TCGA-3G-AB0T-01
CESC	8	TCGA-C5-A1MK-01	KIRC	7	TCGA-DV-A4VX-01	LUAD	7	TCGA-50-7109-01					THYM	7	TCGA-XU-A932-01
CESC	8	TCGA-FU-A3TQ-01	KIRC	7	TCGA-B0-4713-01	LUAD	7	TCGA-99-8032-01					THYM	7	TCGA-5U-AB0E-01
CESC	8	TCGA-MA-AA3X-01	KIRC	7	TCGA-B0-4817-01	LUAD	7	TCGA-73-4659-01					THYM	7	TCGA-XU-A92Y-01
CESC	8	TCGA-UC-A7PG-06	KIRC	7	TCGA-B0-4844-01	LUAD	7	TCGA-05-4432-01					THYM	7	TCGA-XM-A8RD-01
CESC	8	TCGA-VS-A9V2-01	KIRC	7	TCGA-G6-A5PC-01	LUAD	7	TCGA-64-5779-01					THYM	7	TCGA-XU-AAXV-01
CESC	8	TCGA-C5-A1MH-01	KIRC	7	TCGA-BP-5185-01	LUAD	7	TCGA-44-8119-01					THYM	7	TCGA-ZC-AAAA-01
CESC	8	TCGA-BI-A0VR-01	KIRC	7	TCGA-B0-4847-01	LUAD	7	TCGA-55-6969-01					THYM	7	TCGA-XU-AAXW-01
CESC	8	TCGA-ZJ-AB0H-01	KIRC	7	TCGA-BP-4981-01	LUAD	7	TCGA-91-6831-01					THYM	7	TCGA-5U-AB0D-01
CESC	8	TCGA-EA-A3QE-01	KIRC	7	TCGA-BP-5201-01	LUAD	7	TCGA-05-4396-01					THYM	7	TCGA-4V-A9QJ-01
CESC	8	TCGA-EA-A5ZD-01	KIRC	7	TCGA-A3-A6NI-01	LUAD	7	TCGA-62-A470-01					THYM	7	TCGA-XU-AAXZ-01
CESC	8	TCGA-C5-A1BM-01	KIRC	8	TCGA-B2-4098-01	LUAD	7	TCGA-80-5608-01					THYM	7	TCGA-3S-A8YW-01
CESC	8	TCGA-C5-A1M5-01	KIRC	8	TCGA-A3-3374-01	LUAD	7	TCGA-75-7031-01					THYM	7	TCGA-ZB-A966-01
CESC	8	TCGA-MU-A51Y-01	KIRC	8	TCGA-B0-5697-01	LUAD	7	TCGA-55-A494-01					THYM	7	TCGA-ZC-AAA7-01
CESC	8	TCGA-VS-A94W-01	KIRC	8	TCGA-A3-3378-01	LUAD	7	TCGA-55-8507-01					THYM	8	TCGA-X7-A8DB-01
CESC	8	TCGA-UC-A7PF-01	KIRC	8	TCGA-BP-4163-01	LUAD	7	TCGA-55-7910-01					THYM	8	TCGA-ZB-A96O-01
[truncated: 584 more rows]

## Sheet: subtype_alignments
cancertype	feature	concentration
ACC	C1A/C1B	0.9872
ACC	mRNA	0.8333
ACC	methylation	0.641
ACC	SCNA	0.8421
ACC	COC	0.7368
BLCA	mRNA	0.6597
BRCA	ER	0.8914
BRCA	PR	0.8103
BRCA	HER2	0.8253
BRCA	PAM50	0.6948
CESC	Dx	0.8846
CESC	CIMP	0.5549
CESC	SCNA	0.6868
CESC	icluster-all	0.7308
CESC	paradigm	0.7967
COAD	MSI	0.7356
COAD	MLH1-silencing	0.9286
COAD	mRNA	0.6732
COAD	hypermutated	0.9295
COAD	MSI	0.9033
COAD	CIMP	0.6876
COAD	Kras	0.6509
COAD	Braf	0.8691
COAD	CMS	0.6537
ESCA	methylation-EC	0.9747
ESCA	SCNA-EC	0.6013
ESCA	mRNA-EC	0.8608
ESCA	mir-EC	0.8291
ESCA	mRNA-GEA-CIN	0.7176
ESCA	mir-GEA-CIN	0.7765
ESCA	COC	0.7647
ESCA	icluster	0.6941
ESCA	supercluster	0.6
GBM	CIMP	0.9224
GBM	mRNA	0.6735
HNSC	mRNA	0.5911
HNSC	PARADIGM	0.5395
KIRC	mRNA	0.5987
KIRP	mRNA	0.7435
KIRP	RPPA	0.6291
KIRP	COC	0.6073
LAML	mRNA	0.5028
LGG	IDH	0.7966
LGG	mRNA	0.874
LGG	methylation	0.6014
LGG	mir	0.701
LGG	SCNA	0.7338
LGG	oncosign	0.6023
LGG	COC	0.7641
LGG	COCCluster	0.7973
LIHC	mRNA	0.5672
LIHC	paradigm	0.5513
LIHC	icluster	0.5371
LUAD	icluster	0.4576
LUSC	subtype	0.6073
OV	subtype	0.4708
PAAD	mRNA2	0.5484
PAAD	mRNA3	0.6194
PAAD	methylation1	0.6516
PCPG	mRNA	0.6395
PCPG	methylation	0.7616
PRAD	icluster	0.6676
PRAD	mRNA	0.625
READ	CMS	0.6
SARC	methylation	0.7028
SARC	mRNA	0.8821
SARC	mir	0.934
SARC	RPPA	0.5896
SARC	paradigm	0.8019
SARC	icluster	0.7075
SARC	mRNA-pansarc1	0.8538
SARC	mRNA-pansarc2	0.8821
SARC	mRNA-pansarc3	0.7642
SARC	mRNA-pansarc4	0.8396
SARC	icluster-pansarc	0.7075
SARC	icluster-LMS	0.8675
SARC	paradigm-pansarc	0.8019
SKCM	mRNA	0.5916
THCA	histology	0.7174
THCA	mRNA	0.6458
THCA	mir	0.517
THCA	methylation	0.7227
THCA	RPPA-number	0.5556
UCEC	icluster	0.5175
UCEC	mRNA	0.7425
UCEC	histology	0.8706
UCS	methylation	0.614
UVM	SCNA	0.875
UVM	methylation	0.8375
UVM	lncRNA	0.65
UVM	mRNA	0.675
UVM	paradigm	0.6625

## Sheet: 4_cancertypes_features
cancer type	sample group	subtype	subtype	subtype	subtype	subtype	subtype	immune response	development & EMT	cell cycle	immune response & development	immune response & cell cycle	estrogen response	ribosome & RNA processing	synapse & neuron development	cytoskeleton
BRCA		ER	PR	HER2	PAM50			super module 6		super modules 4-5	super modules 7-8		super modules 1-3
BRCA	1	+	+	-	luminal A			mixed		low	high		high
BRCA	2	+	+	-	luminal A			mixed		moderate	high		high
BRCA	3	-	-	-	basal-like			high		high	moderate		low
BRCA	4	mixed	mixed	+	HER2-enriched			high		high	moderate		low
BRCA	5	+	+	-	luminal A,B			low		high	low		high
BRCA	6	+	+	-	luminal A,B			low		high	low		high
COAD		MSI	hyper-mutated	CMS				super module 6	super module 1	super modules 8-10	super module 7			super modules 3-4
COAD	1	MSI-L	mixed	CMS4				high	mixed	moderate	high			low
COAD	2	MSI-H	1	CMS1				high	low	high	high			low
COAD	3	NA	NA	CMS3				moderate	low	moderate	low			moderate
COAD	4	mixed	0	CMS3				moderate	low	moderate	low			moderate
COAD	5	MSS	0	mixed				low	low	mixed	low			moderate
COAD	6	MSS	0	CMS2				low	high	mixed	low			high
COAD	7	MSS	0	CMS2				low	mixed	low	low			high
COAD	8	MSS	0	CMS4				high	high	low	high			high
COAD	9	MSS	0	mixed				high	high	low	high			low
LGG		IDH	COC							super module 5	super module 7	super module 6		super modules 3-4	super modules 1-2
LGG	1	IDHwt	coc2							high	high	high		low	low
LGG	2	IDHwt	coc2							moderate	high	high		low	moderate
LGG	3	IDHmut-noncodel	coc1							moderate	moderate	moderate		moderate	low
LGG	4	IDHmut-noncodel	coc1							high	moderate	moderate		moderate	low
LGG	5	IDHmut-noncodel	coc1							moderate	moderate	low		high	low
LGG	6	IDHmut-codel	coc3							low	low	low		high	high
LGG	7	IDHmut-both	coc3, coc1							low	low	low		high	high
LGG	8	mixed	coc3, coc1							low	low	low		low	high
SARC		histology	paradigm	icluster				super module 8		super modules 4-5	super module 7			super module 6		super module 1
SARC	1	ULMS, STLMS	C3	C1				low		high	low			low		high
SARC	2	STLMS, ULMS	C3	C1				low		high	low			low		high
SARC	3	ULMS, SS	C2	C1, C2				low		low	moderate			moderate		high
SARC	4	mixed	C2, C4	C4, C2, C3				high		low	high			moderate		moderate
SARC	5	DDLPS	C4	C3				high		low	high			moderate		low
SARC	6	UPS, MFS	C5	C5				moderate		moderate	moderate			moderate		low
SARC	7	UPS, MFS	C1	C5, C3				high		high	high			moderate		low

## Sheet: 4_cancertypes_samples
cancertype	sample	ER	PR	HER2	PAM50
BRCA	1	Positive	Positive	Negative	Luminal A
BRCA	2	Positive	Positive	Negative	Luminal A
BRCA	3	Positive	Positive	Positive	Luminal B
BRCA	4	Positive	Positive	Negative	Luminal A
BRCA	5	Positive	Positive	Negative	Luminal B
BRCA	6
BRCA	7	Positive	Positive	Negative	Luminal A
BRCA	8	Positive	Negative	Negative	Luminal A
BRCA	9	Positive	Positive	Negative	Luminal A
BRCA	10	Positive	Positive	Positive	HER2-enriched
BRCA	11	Positive	Positive	Negative	Luminal A
BRCA	12	Positive	Positive	Negative	Luminal A
BRCA	13
BRCA	14	Positive	Positive	Negative	Luminal A
BRCA	15	Positive	Negative	Negative	Luminal B
BRCA	16	Positive	Positive	Negative	Luminal A
BRCA	17	Positive	Positive	Negative	Luminal A
BRCA	18	Positive	Positive	Negative	Luminal A
BRCA	19
BRCA	20	Positive	Positive	Negative	Luminal A
BRCA	21
BRCA	22	Negative	Negative	Negative	Basal-like
BRCA	23	Positive	Positive	Negative	Luminal A
BRCA	24
BRCA	25	Positive	Positive	Negative	Luminal A
BRCA	26
BRCA	27	Positive	Positive	Negative	Luminal A
BRCA	28	Positive	Negative	Negative	Luminal A
BRCA	29
BRCA	30
BRCA	31	Positive	Positive	Positive	Luminal B
BRCA	32	Negative	Negative	Negative	Basal-like
BRCA	33
BRCA	34
BRCA	35
BRCA	36	Negative	Negative	Negative	Basal-like
BRCA	37	Positive	Positive	Negative	Basal-like
BRCA	38	Indeterminate	Negative	Positive	HER2-enriched
BRCA	39
BRCA	40
BRCA	41
BRCA	42
BRCA	43	Negative	Negative	Negative	Luminal B
BRCA	44
BRCA	45
BRCA	46	Positive	Positive	Negative	Luminal A
BRCA	47	Positive	Positive	Negative	Luminal A
BRCA	48
BRCA	49	Positive	Positive	Negative	Luminal A
BRCA	50
BRCA	51	Positive	Positive	Negative	Luminal A
BRCA	52	Positive	Positive	NA	HER2-enriched
BRCA	53
BRCA	54
BRCA	55
BRCA	56
BRCA	57
BRCA	58	Positive	Positive	Positive	Luminal A
BRCA	59
BRCA	60	Positive	Positive	Negative	Luminal B
BRCA	61	Negative	Indeterminate	Negative	Basal-like
BRCA	62
BRCA	63
BRCA	64	Positive	Negative	Negative	Basal-like
BRCA	65
BRCA	66
BRCA	67
BRCA	68
BRCA	69
BRCA	70	Positive	Positive	Not Available	Luminal B
BRCA	71	Positive	Positive	Negative	Luminal B
BRCA	72	Positive	Positive	Negative	Luminal B
BRCA	73	Positive	Positive	Negative	Luminal B
BRCA	74	Positive	Positive	Not Available	Luminal A
BRCA	75
BRCA	76	Positive	Negative	Negative	Luminal A
BRCA	77	Positive	Positive	Negative	Luminal A
BRCA	78	Positive	Positive	Negative	Luminal A
BRCA	79	Positive	Positive	Negative	Luminal A
BRCA	80	Negative	Negative	Negative	Basal-like
BRCA	81
BRCA	82	Positive	Negative	Negative	HER2-enriched
BRCA	83	Positive	Positive	Negative	Luminal A
BRCA	84
BRCA	85
BRCA	86	Positive	Negative	Negative	Luminal A
BRCA	87
BRCA	88	Positive	Negative	Negative	Basal-like
BRCA	89
BRCA	90
BRCA	91	Positive	Positive	Negative	Luminal B
BRCA	92
BRCA	93
BRCA	94	Positive	Positive	Negative	Luminal A
BRCA	95
BRCA	96
BRCA	97
BRCA	98	Positive	Positive	Negative	Luminal A
BRCA	99	Positive	Positive	Negative	Luminal A
BRCA	100
BRCA	101
BRCA	102
BRCA	103	Positive	Positive	Negative	Luminal A
BRCA	104
BRCA	105	Positive	Positive	Negative	Luminal A
BRCA	106
BRCA	107
BRCA	108
BRCA	109
BRCA	110	Positive	Positive	Negative	Luminal A
BRCA	111	Positive	Positive	Negative	Luminal A
BRCA	112	Positive	Positive	Negative	Luminal A
BRCA	113
BRCA	114	Positive	Positive	Negative	Luminal A
BRCA	115	Negative	Negative	Negative	Basal-like
BRCA	116	Positive	Positive	Positive	HER2-enriched
BRCA	117	Negative	Negative	Negative	Basal-like
BRCA	118
BRCA	119
BRCA	120
BRCA	121
BRCA	122
BRCA	123
BRCA	124
BRCA	125	Performed but Not Available	Performed but Not Available	Negative	Luminal A
BRCA	126
BRCA	127	Positive	Positive	Negative	Luminal B
BRCA	128	Positive	Positive	Negative	Luminal A
BRCA	129	Positive	Positive	Negative	Luminal A
BRCA	130
BRCA	131	Positive	Positive	Negative	Luminal A
BRCA	132	Positive	Positive	Negative	Luminal A
BRCA	133	Negative	Negative	Negative	Basal-like
BRCA	134
BRCA	135
BRCA	136
BRCA	137
BRCA	138
BRCA	139
BRCA	140
BRCA	141	Positive	Positive	Positive	Luminal A
BRCA	142
BRCA	143
BRCA	144
BRCA	145
BRCA	146
BRCA	147
BRCA	148
BRCA	149	Positive	Positive	Positive	Basal-like
BRCA	150
BRCA	151	Negative	Negative	Negative	Basal-like
BRCA	152
BRCA	153
BRCA	154	Negative	Indeterminate	Negative	Basal-like
BRCA	155	Negative	Negative	Negative	Basal-like
BRCA	156
BRCA	157
BRCA	158	Positive	Positive	Negative	Luminal B
BRCA	159
BRCA	160
BRCA	161	Positive	Positive	Positive	Luminal A
BRCA	162
BRCA	163
BRCA	164	Positive	Positive	Negative	Basal-like
BRCA	165	Positive	Positive	Negative	Luminal A
BRCA	166	Positive	Positive	Negative	Luminal B
BRCA	167	Positive	Positive	Negative	Luminal B
BRCA	168	Positive	Positive	Negative	HER2-enriched
BRCA	169	Positive	Positive	Negative	Luminal A
BRCA	170	Positive	Positive	Negative	Luminal A
BRCA	171	Positive	Negative	Negative	Luminal A
BRCA	172	Positive	Positive	Negative	Luminal A
BRCA	173
BRCA	174
BRCA	175	Positive	Positive	Negative	Luminal A
BRCA	176	Positive	Positive	Positive	Luminal A
BRCA	177	Positive	Negative	Negative	Luminal A
BRCA	178	Positive	Positive	Negative	Luminal A
BRCA	179	Negative	Positive	Negative	Luminal A
BRCA	180	Positive	Positive	Positive	HER2-enriched
BRCA	181
BRCA	182
BRCA	183
BRCA	184
BRCA	185	Positive	Positive	Negative	Luminal A
BRCA	186	Positive	Positive	Negative	Luminal A
BRCA	187	Positive	Positive	Negative	Luminal B
BRCA	188	Positive	Positive	Negative	Luminal A
BRCA	189
BRCA	190
BRCA	191	Positive	Positive	Negative	Luminal A
BRCA	192
BRCA	193	Positive	Positive	Negative	Luminal A
BRCA	194	Positive	Positive	Negative	Luminal A
BRCA	195
BRCA	196	Positive	Negative	Negative	Luminal B
BRCA	197	Positive	Positive	Negative	Luminal A
BRCA	198	Positive	Positive	Negative	Luminal A
BRCA	199	Positive	Positive	Negative	Luminal A
BRCA	200	Positive	Positive	Negative	Luminal B
BRCA	201
BRCA	202
BRCA	203
BRCA	204
BRCA	205
BRCA	206	Positive	Positive	Negative	Luminal A
BRCA	207
BRCA	208	Positive	Positive	Negative	Luminal A
BRCA	209
BRCA	210
BRCA	211
BRCA	212
BRCA	213	Positive	Positive	Negative	Luminal A
BRCA	214
BRCA	215	Positive	Negative	Negative	Luminal A
BRCA	216	Positive	Positive	Negative	Luminal A
BRCA	217	Positive	Positive	Negative	Luminal A
BRCA	218
BRCA	219	Positive	Positive	Negative	Luminal A
BRCA	220	Positive	Positive	Negative	Luminal B
BRCA	221	Positive	Positive	Negative	Luminal A
BRCA	222	Negative	Positive	Negative	Luminal A
BRCA	223
BRCA	224	Positive	Positive	Negative	Luminal A
BRCA	225
BRCA	226	Positive	Positive	Negative	Luminal A
BRCA	227	Positive	Positive	Negative	Luminal A
BRCA	228
BRCA	229
BRCA	230
BRCA	231
BRCA	232
BRCA	233
BRCA	234
BRCA	235
BRCA	236
BRCA	237
BRCA	238
BRCA	239
BRCA	240
BRCA	241
BRCA	242
BRCA	243
BRCA	244
BRCA	245
BRCA	246	Positive	Positive	Negative	Luminal A
BRCA	247
BRCA	248
BRCA	249
BRCA	250
BRCA	251
BRCA	252
BRCA	253
BRCA	254
BRCA	255
BRCA	256
BRCA	257
BRCA	258
BRCA	259
BRCA	260
BRCA	261
BRCA	262
BRCA	263
BRCA	264
BRCA	265
BRCA	266
BRCA	267
BRCA	268
BRCA	269
BRCA	270
BRCA	271	Positive	Positive	Negative	Luminal A
BRCA	272
BRCA	273
BRCA	274
BRCA	275
BRCA	276
BRCA	277
BRCA	278
BRCA	279
BRCA	280
BRCA	281
BRCA	282
BRCA	283
BRCA	284
BRCA	285
BRCA	286
BRCA	287
BRCA	288
BRCA	289
BRCA	290
BRCA	291
BRCA	292
BRCA	293
BRCA	294
BRCA	295	Positive	Negative	Negative	Luminal A
BRCA	296	Positive	Positive	Negative	Luminal A
BRCA	297	Positive	Positive	Negative	Luminal A
BRCA	298	Positive	Positive	Negative	Luminal A
BRCA	299	Positive	Positive	Negative	Luminal A
BRCA	300	Positive	Positive	Negative	Luminal A
BRCA	301
BRCA	302	Positive	Positive	Negative	Luminal A
BRCA	303
BRCA	304	Positive	Negative	Negative	Luminal A
BRCA	305	Positive	Positive	Negative	Luminal A
BRCA	306
BRCA	307	Positive	Positive	Negative	Luminal A
BRCA	308	Positive	Negative	Negative	Luminal A
BRCA	309
BRCA	310
BRCA	311	Positive	Positive	Negative	Luminal A
BRCA	312
BRCA	313	Positive	Positive	Negative	Luminal A
BRCA	314	Negative	Positive	Negative	Luminal A
BRCA	315	Positive	Positive	Negative	Luminal A
BRCA	316
BRCA	317
BRCA	318	Positive	Positive	Negative	Luminal A
BRCA	319	Positive	Positive	Negative	Luminal A
BRCA	320	Positive	Positive	Negative	Luminal A
BRCA	321	Positive	Positive	Negative	Luminal A
BRCA	322	Positive	Positive	Negative	Luminal A
BRCA	323
BRCA	324
BRCA	325
BRCA	326	Positive	Negative	Negative	Luminal A
BRCA	327
BRCA	328
BRCA	329
BRCA	330
BRCA	331	Positive	Positive	Negative	Luminal A
BRCA	332	Positive	Positive	Negative	Luminal A
BRCA	333	Negative	Negative	Negative	Luminal A
BRCA	334	Positive	Positive	Positive	Luminal A
BRCA	335	Positive	Negative	Negative	Luminal A
BRCA	336	Positive	Positive	Negative	Luminal A
BRCA	337
BRCA	338	Positive	Positive	Negative	Luminal A
BRCA	339	Positive	Positive	Negative	Luminal A
BRCA	340	Positive	Positive	Negative	Luminal A
BRCA	341	Positive	Positive	Negative	Luminal A
BRCA	342	Positive	Positive	Positive	Luminal A
BRCA	343	Positive	Positive	Negative	Luminal A
BRCA	344
BRCA	345	Positive	Positive	Negative	Luminal A
BRCA	346	Positive	Positive	Negative	Luminal A
BRCA	347	Positive	Positive	Negative	Luminal A
BRCA	348
BRCA	349
BRCA	350	Positive	Positive	Negative	Luminal A
BRCA	351	Positive	Positive	Negative	Luminal A
BRCA	352
BRCA	353
BRCA	354
BRCA	355
BRCA	356
BRCA	357	Positive	Positive	Negative	Luminal A
BRCA	358
BRCA	359	Positive	Positive	Negative	Luminal A
BRCA	360	Positive	Positive	Negative	Luminal A
BRCA	361
BRCA	362
BRCA	363
BRCA	364
BRCA	365
BRCA	366	Positive	Positive	Negative	Luminal A
BRCA	367	Positive	Positive	Negative	Luminal A
BRCA	368	Positive	Positive	Negative	Luminal A
BRCA	369	Positive	Positive	Negative	Luminal A
BRCA	370	Positive	Positive	Negative	Luminal A
BRCA	371
BRCA	372
BRCA	373	Positive	Positive	Negative	Luminal A
BRCA	374
BRCA	375
BRCA	376
BRCA	377
BRCA	378
BRCA	379
BRCA	380
BRCA	381
BRCA	382	Positive	Positive	Negative	Luminal A
BRCA	383
BRCA	384
BRCA	385	Positive	Positive	Negative	Luminal A
BRCA	386
BRCA	387
BRCA	388
BRCA	389
BRCA	390	Positive	Positive	Negative	Luminal A
BRCA	391	Positive	Positive	Negative	Luminal A
BRCA	392
BRCA	393
BRCA	394	Positive	Positive	Negative	Luminal A
BRCA	395	Positive	Positive	Positive	Luminal A
BRCA	396	Positive	Positive	Negative	Luminal A
BRCA	397
BRCA	398	Positive	Positive	Negative	Luminal A
BRCA	399	Positive	Positive	Negative	Luminal A
BRCA	400	Positive	Positive	Negative	Luminal A
BRCA	401
BRCA	402	Positive	Positive	Positive	Luminal A
BRCA	403	Positive	Positive	Negative	Luminal A
BRCA	404	Positive	Positive	Negative	Luminal A
BRCA	405
BRCA	406
BRCA	407	Positive	Positive	Negative	Luminal A
BRCA	408
BRCA	409
BRCA	410
BRCA	411	Positive	Positive	Negative	Luminal A
BRCA	412	Positive	Positive	Negative	Luminal B
BRCA	413	Positive	Positive	Negative	Luminal A
BRCA	414
BRCA	415
BRCA	416
BRCA	417
BRCA	418
BRCA	419
BRCA	420
BRCA	421
BRCA	422	Negative	Negative	Negative	Basal-like
BRCA	423
BRCA	424
BRCA	425	Positive	Negative	Negative	Basal-like
BRCA	426	Negative	Negative	Negative	Basal-like
BRCA	427	Negative	Negative	Negative	Basal-like
BRCA	428	Negative	Negative	Negative	Basal-like
BRCA	429	Negative	Negative	Equivocal	Basal-like
BRCA	430	Negative	Negative	Negative	Basal-like
BRCA	431	Positive	Positive	Positive	Basal-like
BRCA	432	Negative	Negative	Negative	Basal-like
BRCA	433
BRCA	434
BRCA	435	Negative	Negative	Negative	Basal-like
BRCA	436
BRCA	437
BRCA	438
BRCA	439	Negative	Negative	Negative	Basal-like
BRCA	440	Negative	Negative	Negative	Basal-like
BRCA	441	Negative	Negative	Negative	Basal-like
BRCA	442
BRCA	443	Negative	Negative	Negative	Basal-like
BRCA	444
BRCA	445
BRCA	446
BRCA	447	Positive	Negative	Negative	Basal-like
BRCA	448	Positive	Negative	Negative	Basal-like
BRCA	449	Negative	Negative	Negative	Basal-like
BRCA	450	Negative	Negative	Negative	Basal-like
BRCA	451	Negative	Negative	Negative	Basal-like
BRCA	452
BRCA	453	Negative	Negative	Negative	Basal-like
BRCA	454	Negative	Negative	Negative	Basal-like
BRCA	455	Negative	Negative	Negative	Basal-like
BRCA	456	Negative	Negative	Negative	Basal-like
BRCA	457	Negative	Negative	Negative	Basal-like
BRCA	458
BRCA	459
BRCA	460	Positive	Negative	Negative	Basal-like
BRCA	461	Negative	Negative	Negative	Basal-like
BRCA	462	Negative	Negative	Negative	Basal-like
BRCA	463	Negative	Negative	Negative	Basal-like
BRCA	464	Negative	Negative	Not Available	Basal-like
BRCA	465	Positive	Negative	Negative	Basal-like
BRCA	466
BRCA	467	Negative	Negative	Negative	Basal-like
BRCA	468
BRCA	469
BRCA	470
BRCA	471
BRCA	472	Negative	Negative	Negative	Basal-like
BRCA	473	Negative	Negative	Negative	Basal-like
BRCA	474	Negative	Positive	Negative	Basal-like
BRCA	475
BRCA	476
BRCA	477
BRCA	478
BRCA	479
BRCA	480	Negative	Negative	Negative	Basal-like
BRCA	481	Negative	Negative	Negative	Basal-like
BRCA	482
BRCA	483
BRCA	484
BRCA	485	Negative	Negative	Negative	Basal-like
BRCA	486	Negative	Negative	Negative	Basal-like
BRCA	487
BRCA	488	Negative	Negative	Negative	Basal-like
BRCA	489	Negative	Negative	Negative	Basal-like
BRCA	490	Negative	Negative	Negative	Basal-like
BRCA	491	Negative	Negative	Negative	Basal-like
BRCA	492	Negative	Negative	Negative	Basal-like
BRCA	493
BRCA	494
BRCA	495
BRCA	496
BRCA	497
BRCA	498
BRCA	499
BRCA	500
BRCA	501
BRCA	502
BRCA	503
BRCA	504
BRCA	505
BRCA	506
BRCA	507
BRCA	508
BRCA	509	Negative	Negative	Negative	Basal-like
BRCA	510	Negative	Negative	Negative	Basal-like
BRCA	511
BRCA	512	Performed but Not Available	Performed but Not Available	Negative	Basal-like
BRCA	513	Negative	Negative	Negative	Basal-like
BRCA	514	Positive	Positive	Negative	Basal-like
BRCA	515
BRCA	516
BRCA	517
BRCA	518	Negative	Negative	Negative	Basal-like
BRCA	519	Negative	Negative	Negative	Basal-like
BRCA	520
BRCA	521	Negative	Negative	Negative	Basal-like
BRCA	522	Negative	Negative	Negative	Basal-like
BRCA	523	Negative	Negative	Negative	Basal-like
BRCA	524	Negative	Negative	Not Available	Basal-like
BRCA	525
BRCA	526
BRCA	527	Negative	Negative	Negative	Basal-like
BRCA	528
BRCA	529	Negative	Negative	Negative	Basal-like
BRCA	530	Positive	Negative	Negative	Basal-like
BRCA	531
BRCA	532
BRCA	533	Negative	Negative	Negative	Basal-like
BRCA	534	Negative	Negative	Negative	Luminal A
BRCA	535	Negative	Negative	Negative	Basal-like
BRCA	536
BRCA	537
BRCA	538
BRCA	539
BRCA	540
BRCA	541
BRCA	542
BRCA	543
BRCA	544	Negative	Negative	Negative	Basal-like
BRCA	545
BRCA	546
BRCA	547
BRCA	548
BRCA	549
BRCA	550
BRCA	551
BRCA	552	Negative	Negative	Negative	Basal-like
BRCA	553	Negative	Negative	Negative	Basal-like
BRCA	554	Negative	Negative	Negative	Basal-like
BRCA	555	Negative	Negative	Negative	Basal-like
BRCA	556
BRCA	557	Negative	Negative	Negative	Basal-like
BRCA	558	Negative	Negative	Negative	Basal-like
BRCA	559	Negative	Negative	Negative	Basal-like
BRCA	560	Negative	Negative	Negative	Basal-like
BRCA	561
BRCA	562	Negative	Negative	Negative	Basal-like
BRCA	563	Negative	Negative	Negative	Basal-like
BRCA	564	Negative	Negative	Negative	Basal-like
BRCA	565	Positive	Negative	Negative	Basal-like
BRCA	566	Negative	Negative	Negative	Basal-like
BRCA	567	Negative	Positive	Negative	Basal-like
BRCA	568	Not Performed	Not Performed	Negative	Basal-like
BRCA	569	Negative	Negative	Negative	Basal-like
BRCA	570
BRCA	571
BRCA	572	Negative	Negative	Negative	Basal-like
BRCA	573	Negative	Negative	Negative	Basal-like
BRCA	574
BRCA	575	Negative	Negative	Negative	Basal-like
BRCA	576
BRCA	577
BRCA	578	Negative	Negative	Negative	Basal-like
BRCA	579	Negative	Negative	Negative	Basal-like
BRCA	580	Negative	Negative	Negative	Basal-like
BRCA	581
BRCA	582	Negative	Negative	Negative	Basal-like
BRCA	583
BRCA	584	Negative	Negative	Negative	Basal-like
BRCA	585
BRCA	586	Negative	Negative	Negative	HER2-enriched
BRCA	587	Negative	Negative	Negative	Basal-like
BRCA	588
BRCA	589	Negative	Negative	Negative	Basal-like
BRCA	590	Negative	Negative	Negative	Basal-like
BRCA	591	Negative	Negative	Negative	Basal-like
BRCA	592
BRCA	593
BRCA	594
BRCA	595
BRCA	596
BRCA	597
BRCA	598
BRCA	599
BRCA	600	Negative	Negative	Positive	HER2-enriched
BRCA	601	Negative	Negative	Positive	HER2-enriched
BRCA	602	Negative	Negative	Positive	HER2-enriched
BRCA	603	Negative	Negative	Negative	HER2-enriched
BRCA	604
BRCA	605	Positive	Negative	Negative	HER2-enriched
BRCA	606
BRCA	607
BRCA	608
BRCA	609
BRCA	610
BRCA	611	Negative	Negative	Positive	HER2-enriched
BRCA	612
BRCA	613
BRCA	614	Positive	Positive	Negative	Luminal A
BRCA	615	Positive	Positive	Positive	HER2-enriched
BRCA	616	Negative	Negative	Positive	HER2-enriched
BRCA	617
BRCA	618	Positive	Negative	Negative	Luminal B
BRCA	619	Positive	Positive	Positive	HER2-enriched
BRCA	620
BRCA	621	Negative	Negative	Negative	HER2-enriched
BRCA	622	Positive	Negative	Positive	HER2-enriched
BRCA	623	Positive	Positive	Positive	HER2-enriched
BRCA	624	Positive	Positive	Negative	Luminal B
BRCA	625	Positive	Negative	Negative	Luminal B
BRCA	626	Positive	Positive	Negative	Luminal B
BRCA	627
BRCA	628
BRCA	629	Positive	Positive	Negative	Luminal B
BRCA	630	Positive	Positive	Negative	Luminal B
BRCA	631	Positive	Positive	Not Available	Luminal A
BRCA	632	Positive	Positive	Negative	Luminal A
BRCA	633
BRCA	634	Negative	Negative	Positive	HER2-enriched
BRCA	635
BRCA	636	Negative	Negative	Positive	HER2-enriched
BRCA	637	Negative	Negative	Positive	HER2-enriched
BRCA	638
BRCA	639
BRCA	640	Positive	Negative	Positive	HER2-enriched
BRCA	641
BRCA	642	Negative	Negative	Positive	HER2-enriched
BRCA	643
BRCA	644	Positive	Negative	Equivocal	Luminal B
BRCA	645
BRCA	646	Negative	Negative	Positive	HER2-enriched
BRCA	647
BRCA	648
BRCA	649
BRCA	650
BRCA	651
BRCA	652
BRCA	653
BRCA	654
BRCA	655
BRCA	656
BRCA	657
BRCA	658
BRCA	659
BRCA	660
BRCA	661
BRCA	662
BRCA	663
BRCA	664	Negative	Negative	Negative	HER2-enriched
BRCA	665	Positive	Positive	Positive	HER2-enriched
BRCA	666	Positive	Negative	Negative	Luminal B
BRCA	667	Positive	Positive	Equivocal	HER2-enriched
BRCA	668	Positive	Negative	Negative	Luminal B
BRCA	669	Positive	Positive	Negative	Luminal A
BRCA	670	Positive	Positive	Negative	Luminal B
BRCA	671	Positive	Positive	Positive	Luminal B
BRCA	672	Positive	Positive	Positive	Luminal B
BRCA	673	Positive	Positive	Negative	Luminal B
BRCA	674	Positive	Positive	Negative	Luminal B
BRCA	675	Positive	Positive	Negative	Luminal B
BRCA	676
BRCA	677	Positive	Positive	Positive	Luminal B
BRCA	678
BRCA	679
BRCA	680
BRCA	681
BRCA	682
BRCA	683	Positive	Positive	Negative	HER2-enriched
BRCA	684
BRCA	685
BRCA	686	Negative	Negative	Positive	HER2-enriched
BRCA	687	Negative	Negative	Negative	Luminal A
BRCA	688
BRCA	689
BRCA	690	Negative	Negative	Positive	HER2-enriched
BRCA	691	Negative	Negative	Negative	HER2-enriched
BRCA	692	Negative	Negative	Positive	HER2-enriched
BRCA	693	Negative	Negative	Positive	HER2-enriched
BRCA	694	Negative	Negative	Positive	HER2-enriched
BRCA	695	Negative	Negative	Positive	HER2-enriched
BRCA	696	Positive	Negative	Positive	HER2-enriched
BRCA	697
BRCA	698	Positive	Negative	Negative	HER2-enriched
BRCA	699	Positive	Negative	Positive	Luminal A
BRCA	700	Negative	Negative	Negative	Basal-like
BRCA	701	Negative	Negative	Negative	Basal-like
BRCA	702
BRCA	703	Positive	Negative	Positive	Luminal B
BRCA	704	Positive	Positive	Negative	HER2-enriched
BRCA	705	Positive	Positive	Negative	Luminal A
BRCA	706
BRCA	707	Positive	Positive	Positive	HER2-enriched
BRCA	708
BRCA	709	Positive	Negative	Positive	Luminal B
BRCA	710
BRCA	711	Positive	Negative	Positive	HER2-enriched
BRCA	712
BRCA	713	Negative	Positive	Positive	HER2-enriched
BRCA	714	Positive	Positive	Negative	Luminal B
BRCA	715
BRCA	716
BRCA	717
BRCA	718
BRCA	719	Positive	Positive	Negative	Luminal B
BRCA	720	Positive	Positive	Negative	Luminal B
BRCA	721	Positive	Positive	Negative	Basal-like
BRCA	722
BRCA	723
BRCA	724	Positive	Negative	Positive	HER2-enriched
BRCA	725
BRCA	726	Positive	Positive	Positive	HER2-enriched
BRCA	727	Positive	Positive	Positive	Luminal B
BRCA	728	Positive	Positive	Negative	HER2-enriched
BRCA	729
BRCA	730	Indeterminate	Negative	Positive	HER2-enriched
BRCA	731	Indeterminate	Positive	Positive	HER2-enriched
BRCA	732	Positive	Positive	Positive	Luminal B
BRCA	733	Positive	Positive	Negative	Luminal B
BRCA	734	Positive	Positive	Negative	Luminal A
BRCA	735	Positive	Positive	Negative	Luminal B
BRCA	736	Positive	Negative	Positive	Luminal B
BRCA	737
BRCA	738	Positive	Positive	Positive	HER2-enriched
BRCA	739	Negative	Negative	Positive	HER2-enriched
BRCA	740
BRCA	741
BRCA	742	Positive	Negative	Positive	HER2-enriched
BRCA	743
BRCA	744	Positive	Positive	NA	HER2-enriched
BRCA	745	Negative	Negative	Positive	HER2-enriched
BRCA	746	Negative	Negative	Positive	HER2-enriched
BRCA	747	Positive	Negative	Not Available	HER2-enriched
BRCA	748
BRCA	749
BRCA	750
BRCA	751
BRCA	752
BRCA	753
BRCA	754
BRCA	755
BRCA	756
BRCA	757
BRCA	758	Positive	Positive	Negative	Luminal A
BRCA	759	Positive	Positive	Negative	Luminal A
BRCA	760	Positive	Negative	Equivocal	Luminal B
BRCA	761
BRCA	762	Positive	Positive	Negative	Luminal A
BRCA	763
BRCA	764
BRCA	765	Positive	Positive	Negative	Luminal A
BRCA	766
BRCA	767
BRCA	768	Positive	Positive	Negative	Luminal A
BRCA	769	Negative	Negative	Negative	Luminal B
BRCA	770	Positive	Positive	Negative	Luminal B
BRCA	771	Positive	Positive	Negative	Luminal A
BRCA	772	Positive	Positive	Positive	Luminal B
BRCA	773	Positive	Negative	Positive	Luminal B
BRCA	774
BRCA	775	Positive	Positive	Negative	Luminal A
BRCA	776	Positive	Positive	Negative	Luminal B
BRCA	777	Positive	Positive	Negative	Luminal B
BRCA	778	Positive	Positive	Negative	Luminal B
BRCA	779	Positive	Negative	Positive	Luminal B
BRCA	780
BRCA	781	Positive	Positive	Negative	Luminal B
BRCA	782	Positive	Positive	Negative	Luminal A
BRCA	783
BRCA	784	Positive	Positive	Negative	Luminal B
BRCA	785
BRCA	786
BRCA	787
BRCA	788
BRCA	789
BRCA	790
BRCA	791	Positive	Positive	Negative	Luminal A
BRCA	792
BRCA	793	Positive	Positive	Negative	Luminal B
BRCA	794
BRCA	795	Positive	Positive	Negative	Luminal B
BRCA	796	Positive	Positive	Negative	Luminal B
BRCA	797
BRCA	798
BRCA	799	Positive	Positive	Negative	Luminal A
BRCA	800	Positive	Positive	Negative	Luminal B
BRCA	801
BRCA	802	Positive	Negative	Negative	Luminal B
BRCA	803	Positive	Negative	Negative	HER2-enriched
BRCA	804	Positive	Positive	Negative	HER2-enriched
BRCA	805	Positive	Positive	Positive	Luminal B
BRCA	806
BRCA	807
BRCA	808
BRCA	809	Positive	Positive	Negative	Luminal B
BRCA	810	Positive	Positive	Positive	Luminal B
BRCA	811
BRCA	812	Positive	Positive	Negative	Luminal B
BRCA	813
BRCA	814	Positive	Positive	Negative	Luminal B
BRCA	815	Positive	Positive	Negative	Luminal B
BRCA	816
BRCA	817	Positive	Negative	Negative	Luminal B
BRCA	818	Positive	Positive	Positive	Luminal B
BRCA	819	Positive	Positive	Positive	HER2-enriched
BRCA	820	Positive	Positive	Negative	HER2-enriched
BRCA	821	Positive	Positive	Equivocal	Luminal A
BRCA	822	Positive	Positive	Negative	Luminal B
BRCA	823	Positive	Positive	Negative	Luminal B
BRCA	824	Positive	Positive	Negative	Luminal B
BRCA	825	Positive	Positive	Negative	Luminal B
BRCA	826	Positive	Positive	Negative	Luminal B
BRCA	827	Positive	Positive	Positive	Luminal B
BRCA	828
BRCA	829
BRCA	830	Positive	Positive	Negative	Luminal A
BRCA	831	Positive	Positive	Negative	Luminal A
BRCA	832
BRCA	833	Positive	Negative	Negative	Luminal B
BRCA	834	Positive	Positive	Negative	Luminal B
BRCA	835	Positive	Positive	Not Available	Luminal A
BRCA	836
BRCA	837	Positive	Positive	Negative	Luminal B
BRCA	838	Positive	Positive	Negative	Luminal B
BRCA	839	Positive	Negative	Equivocal	Luminal A
BRCA	840	Positive	Positive	Negative	Luminal A
BRCA	841	Positive	Positive	Positive	Luminal A
BRCA	842	Positive	Positive	Negative	Luminal B
BRCA	843	Positive	Indeterminate	Negative	Luminal A
BRCA	844	Positive	Indeterminate	Negative	Luminal A
BRCA	845	Positive	Positive	Negative	Luminal A
BRCA	846
BRCA	847
BRCA	848	Positive	Positive	Negative	Luminal A
BRCA	849
BRCA	850
BRCA	851	Positive	Positive	Positive	Luminal B
BRCA	852
BRCA	853
BRCA	854
BRCA	855	Positive	Positive	Positive	Luminal B
BRCA	856	Positive	Positive	Negative	Luminal B
BRCA	857	Positive	Positive	Negative	Luminal B
BRCA	858	Positive	Positive	Not Available	Luminal B
BRCA	859	Positive	Positive	Equivocal	Luminal A
BRCA	860	Positive	Positive	Negative	Luminal B
BRCA	861
BRCA	862
BRCA	863
BRCA	864
BRCA	865	Positive	Negative	Negative	Luminal B
BRCA	866
BRCA	867	Positive	Positive	Negative	Luminal B
BRCA	868	Positive	Positive	Negative	Luminal B
BRCA	869	Positive	Positive	Equivocal	Luminal B
BRCA	870	Positive	Positive	Positive	Luminal B
BRCA	871	Positive	Positive	Negative	Luminal B
BRCA	872
BRCA	873	Positive	Positive	Negative	Luminal B
BRCA	874	Positive	Positive	Negative	Luminal B
BRCA	875
BRCA	876
BRCA	877
BRCA	878
BRCA	879
BRCA	880
BRCA	881	Positive	Positive	Negative	Luminal B
BRCA	882
BRCA	883	Positive	Positive	Negative	Luminal B
BRCA	884	Not Performed	Not Performed	Negative	Luminal A
BRCA	885
BRCA	886
BRCA	887
BRCA	888
BRCA	889
BRCA	890
BRCA	891
BRCA	892	Positive	Positive	Negative	Luminal A
BRCA	893	Positive	Positive	Positive	Luminal A
BRCA	894	Positive	Positive	Negative	Luminal B
BRCA	895
BRCA	896
BRCA	897
BRCA	898
BRCA	899
BRCA	900
BRCA	901
BRCA	902
BRCA	903
BRCA	904
BRCA	905
BRCA	906
BRCA	907
BRCA	908
BRCA	909
BRCA	910
BRCA	911
BRCA	912
BRCA	913
BRCA	914
BRCA	915
BRCA	916
BRCA	917
BRCA	918
BRCA	919
BRCA	920
BRCA	921
BRCA	922
BRCA	923
BRCA	924
BRCA	925	Positive	Positive	Negative	Luminal A
BRCA	926
BRCA	927
BRCA	928	Positive	Positive	Negative	Luminal A
BRCA	929
BRCA	930
BRCA	931
BRCA	932
BRCA	933
BRCA	934
BRCA	935
BRCA	936
BRCA	937
BRCA	938	Positive	Negative	Positive	HER2-enriched
BRCA	939
BRCA	940
BRCA	941
BRCA	942	Positive	Negative	Not Available	Luminal A
BRCA	943	Positive	Positive	Negative	Luminal A
BRCA	944
BRCA	945	Positive	Positive	Positive	Luminal A
BRCA	946
BRCA	947
BRCA	948
BRCA	949	Positive	Positive	Negative	Luminal A
BRCA	950	Positive	Positive	Negative	Luminal A
BRCA	951
BRCA	952	Positive	Negative	Negative	Luminal B
BRCA	953	Positive	Positive	Negative	Luminal B
BRCA	954
BRCA	955
BRCA	956
BRCA	957	Positive	Positive	Positive	HER2-enriched
BRCA	958
BRCA	959	Positive	Positive	Negative	Luminal A
BRCA	960	Positive	Positive	Negative	Luminal A
BRCA	961	Positive	Positive	Negative	Luminal A
BRCA	962	Positive	Positive	Negative	Luminal A
BRCA	963	Positive	Positive	Negative	Luminal A
BRCA	964	Positive	Positive	Negative	Luminal A
BRCA	965	Positive	Positive	Negative	Luminal A
BRCA	966
BRCA	967	Positive	Negative	Positive	Luminal B
BRCA	968	Positive	Positive	Negative	Luminal B
BRCA	969	Positive	Positive	Positive	Luminal A
BRCA	970
BRCA	971
BRCA	972	Positive	Negative	Negative	Luminal B
BRCA	973	Positive	Positive	Negative	HER2-enriched
BRCA	974
BRCA	975	Positive	Positive	Negative	Luminal A
BRCA	976	Positive	Negative	Negative	Luminal B
BRCA	977
BRCA	978	Positive	Negative	Negative	Luminal B
BRCA	979	Positive	Positive	Negative	Luminal B
BRCA	980
BRCA	981
BRCA	982	Positive	Positive	Negative	Luminal A
BRCA	983
BRCA	984	Positive	Positive	Negative	Luminal A
BRCA	985
BRCA	986
BRCA	987
BRCA	988
BRCA	989
BRCA	990	Positive	Positive	Negative	Luminal A
BRCA	991
BRCA	992
BRCA	993
BRCA	994
BRCA	995	Positive	Positive	Negative	Luminal A
BRCA	996
BRCA	997
BRCA	998
BRCA	999
BRCA	1000
BRCA	1001
BRCA	1002
BRCA	1003
BRCA	1004
BRCA	1005
BRCA	1006
BRCA	1007	Positive	Positive	Negative	Basal-like
BRCA	1008
BRCA	1009
BRCA	1010
BRCA	1011
BRCA	1012	Positive	Positive	Negative	Luminal A
BRCA	1013
BRCA	1014
BRCA	1015	Positive	Positive	Negative	Luminal B
BRCA	1016
BRCA	1017
BRCA	1018	Positive	Positive	Negative	Luminal A
BRCA	1019
BRCA	1020
BRCA	1021	Positive	Positive	Negative	Luminal A
BRCA	1022
BRCA	1023	Positive	Positive	Negative	Luminal B
BRCA	1024
BRCA	1025	Positive	Positive	Negative	Luminal B
BRCA	1026	Positive	Positive	Negative	Luminal B
BRCA	1027	Positive	Positive	Negative	Luminal B
BRCA	1028	Positive	Positive	Positive	Luminal A
BRCA	1029	Positive	Positive	Negative	Luminal A
BRCA	1030	Positive	Positive	Negative	Luminal A
BRCA	1031	Positive	Positive	Negative	Luminal A
BRCA	1032	Positive	Positive	Positive	Luminal A
BRCA	1033	Positive	Negative	Negative	Luminal B
BRCA	1034	Positive	Positive	Negative	Luminal A
BRCA	1035	Positive	Positive	Negative	Luminal A
BRCA	1036	Positive	Positive	Negative	Luminal A
BRCA	1037	Positive	Positive	Negative	Luminal B
BRCA	1038
BRCA	1039
BRCA	1040
BRCA	1041	Positive	Positive	Negative	Luminal A
BRCA	1042	Positive	Positive	Negative	Luminal A
BRCA	1043
BRCA	1044	Positive	Positive	Negative	Luminal A
BRCA	1045	Positive	Positive	Negative	Luminal A
BRCA	1046
BRCA	1047
BRCA	1048	Positive	Positive	Negative	Luminal B
BRCA	1049
BRCA	1050	Positive	Negative	Negative	Luminal A
BRCA	1051	Performed but Not Available	Performed but Not Available	Negative	Luminal A
BRCA	1052
BRCA	1053	Positive	Positive	Negative	Luminal A
BRCA	1054	Positive	Positive	Negative	Luminal A
BRCA	1055
BRCA	1056
BRCA	1057	Positive	Positive	Not Available	Luminal A
BRCA	1058	Positive	Positive	Negative	Luminal A
BRCA	1059	Positive	Positive	Negative	Luminal A
BRCA	1060	Positive	Positive	Negative	Luminal A
BRCA	1061	Positive	Positive	Negative	Luminal A
BRCA	1062
BRCA	1063	Positive	Positive	Negative	Luminal A
BRCA	1064	Positive	Positive	Negative	Luminal A
BRCA	1065	Positive	Positive	Negative	Luminal A
BRCA	1066	Positive	Positive	Negative	Luminal A
BRCA	1067	Positive	Negative	Negative	Luminal A
BRCA	1068	Positive	Positive	Negative	Luminal A
BRCA	1069	Positive	Positive	Negative	Luminal A
BRCA	1070
BRCA	1071	Positive	Positive	Negative	Luminal A
BRCA	1072	Positive	Positive	Negative	Luminal A
BRCA	1073	Positive	Positive	Negative	Luminal A
BRCA	1074	Positive	Positive	Negative	Luminal B
BRCA	1075	Positive	Positive	Negative	Luminal A
BRCA	1076	Positive	Positive	Negative	Luminal A
BRCA	1077	Positive	Positive	Negative	Luminal A
BRCA	1078	Positive	Positive	Negative	Luminal B
BRCA	1079	Positive	Positive	Negative	Luminal A
BRCA	1080
BRCA	1081	Positive	Positive	Negative	Luminal B
BRCA	1082
BRCA	1083
BRCA	1084	Positive	Positive	Negative	Luminal A
BRCA	1085	Positive	Positive	Negative	Luminal A
BRCA	1086	Positive	Positive	Negative	Luminal A
BRCA	1087	Positive	Positive	Negative	Luminal A
BRCA	1088
BRCA	1089
BRCA	1090	Positive	Positive	Negative	Luminal A
BRCA	1091	Positive	Positive	Negative	Luminal A
BRCA	1092
BRCA	1093	Positive	Positive	Negative	Luminal B
BRCA	1094
BRCA	1095	Positive	Positive	Negative	Luminal B
BRCA	1096	Positive	Positive	Negative	Luminal A
BRCA	1097	Positive	Positive	Negative	Luminal B
BRCA	1098
BRCA	1099
BRCA	1100
BRCA	1101
BRCA	1102	Positive	Negative	Negative	HER2-enriched
BRCA	1103
BRCA	1104
BRCA	1105
BRCA	1106
BRCA	1107
BRCA	1108
BRCA	1109	Positive	Positive	Negative	Luminal A
BRCA	1110	Positive	Positive	Negative	Luminal A
BRCA	1111
BRCA	1112
BRCA	1113
BRCA	1114
BRCA	1115
BRCA	1116
BRCA	1117
BRCA	1118	Positive	Positive	Negative	Luminal A
BRCA	1119	Positive	Negative	Negative	Luminal A
BRCA	1120	Positive	Positive	Negative	Luminal B
BRCA	1121
BRCA	1122
BRCA	1123
BRCA	1124
BRCA	1125
BRCA	1126
BRCA	1127
BRCA	1128
BRCA	1129	Positive	Positive	Negative	Luminal B
BRCA	1130	Positive	Positive	Negative	Luminal B
BRCA	1131	Positive	Positive	Positive	Luminal B
BRCA	1132
BRCA	1133	Positive	Positive	Negative	Luminal A
BRCA	1134
BRCA	1135
BRCA	1136	Positive	Positive	Negative	Luminal A
BRCA	1137	Positive	Positive	Negative	Luminal A
BRCA	1138	Positive	Positive	Negative	Luminal A
BRCA	1139	Positive	Positive	Negative	Luminal A
BRCA	1140	Positive	Positive	Negative	Luminal A
BRCA	1141
BRCA	1142
BRCA	1143
BRCA	1144	Not Performed	Not Performed	Not Available	Luminal A
BRCA	1145	Positive	Negative	Negative	Luminal A
BRCA	1146
BRCA	1147	Positive	Negative	Negative	Luminal B
BRCA	1148	Positive	Positive	Negative	Luminal A
BRCA	1149	Positive	Positive	Negative	Luminal A
BRCA	1150	Positive	Positive	Negative	Luminal A
BRCA	1151	Positive	Positive	Negative	Luminal B
BRCA	1152
BRCA	1153	Positive	Positive	Negative	Luminal B
BRCA	1154
BRCA	1155	Positive	Negative	Negative	Luminal B
BRCA	1156
BRCA	1157	Positive	Positive	Negative	Luminal A
BRCA	1158	Positive	Positive	Negative	Luminal A
BRCA	1159	Positive	Positive	Negative	Luminal A
BRCA	1160
BRCA	1161
BRCA	1162
BRCA	1163	Positive	Positive	Negative	Luminal A
BRCA	1164	Positive	Negative	Negative	Luminal B
BRCA	1165	Positive	Positive	Negative	Luminal B
BRCA	1166	Positive	Positive	Negative	Luminal A
BRCA	1167
BRCA	1168	Positive	Positive	Negative	Luminal B
BRCA	1169
BRCA	1170
BRCA	1171	Positive	Positive	Negative	Luminal A
BRCA	1172	Positive	Positive	Negative	Luminal B
BRCA	1173	Positive	Positive	Negative	Luminal A
BRCA	1174
BRCA	1175	Positive	Negative	Negative	Luminal B
BRCA	1176	Positive	Positive	Negative	Luminal B
BRCA	1177	Positive	Positive	Negative	Luminal B
BRCA	1178	Positive	Positive	Negative	Luminal B
BRCA	1179	Positive	Positive	Negative	Luminal B
BRCA	1180
BRCA	1181	Positive	Positive	Negative	Luminal B
BRCA	1182	Positive	Positive	Positive	Luminal A
BRCA	1183	Negative	Negative	Negative	Luminal A
BRCA	1184	Positive	Negative	Not Available	Luminal B
BRCA	1185
BRCA	1186	Positive	Negative	Negative	Luminal B
BRCA	1187	Positive	Positive	Negative	Basal-like
BRCA	1188
BRCA	1189
BRCA	1190
BRCA	1191
BRCA	1192	Positive	Positive	Negative	Luminal A
BRCA	1193	Positive	Positive	Negative	Luminal A
BRCA	1194	Positive	Positive	Negative	Luminal A
BRCA	1195
BRCA	1196
BRCA	1197
BRCA	1198
BRCA	1199	Positive	Positive	Negative	Luminal B
BRCA	1200
BRCA	1201
cancertype	sample	MSI	MLH1-silencing	mRNA	hypermutated	MSI	CIMP	Kras	Braf	CMS
COAD	1	MSI-L	0	MSI/CIMP	0	mss	CIMP.Neg	NA	NA	CMS4
COAD	2					mss	CIMP.Neg	1	0	CMS4
COAD	3					mss	CIMP.Neg	0	0	CMS4
COAD	4					mss	CIMP.Neg	1	0	CMS4
COAD	5					mss	CIMP.Neg	1	0	CMS4
COAD	6					mss	CIMP.Neg	1	0	NOLBL
COAD	7	MSI-L	0	MSI/CIMP	0	mss	CIMP.Neg	NA	NA	CMS4
COAD	8	MSI-L	0	Invasive	0	mss	CIMP.Neg	0	0	CMS4
COAD	9
COAD	10	MSS	0	MSI/CIMP	0	mss	CIMP.Low	NA	NA	NOLBL
COAD	11	MSS	0	MSI/CIMP	0	mss	CIMP.High	0	0	NOLBL
COAD	12					mss	CIMP.High	1	0	NOLBL
COAD	13					mss	CIMP.Low	1	0	CMS4
COAD	14
COAD	15	MSI-H	1	MSI/CIMP	1	msi	CIMP.Neg	NA	NA	CMS1
COAD	16					mss	CIMP.Low	NA	NA	NOLBL
COAD	17					mss	CIMP.Neg	1	0	CMS4
COAD	18
COAD	19	MSI-L	NA	NA	NA	mss	CIMP.Neg	NA	NA	CMS4
COAD	20					mss	CIMP.High	0	1	NOLBL
COAD	21	MSI-L	0	MSI/CIMP	0	mss	CIMP.Low	NA	NA	CMS4
COAD	22	MSS	0	MSI/CIMP	0	mss	CIMP.High	NA	NA	NOLBL
COAD	23					mss	CIMP.Neg	1	0	CMS4
COAD	24	MSI-L	0	MSI/CIMP	1	mss	CIMP.Neg	NA	NA	CMS4
COAD	25					mss	CIMP.High	1	0	CMS4
COAD	26					mss	CIMP.Neg	0	0	CMS3
COAD	27					mss	CIMP.Neg	1	0	CMS4
COAD	28	MSI-H	1	MSI/CIMP	1	msi	CIMP.Low	NA	NA	CMS1
COAD	29	MSI-H	1	MSI/CIMP	1	msi	CIMP.High	NA	NA	CMS4
COAD	30					msi	CIMP.Neg	1	0	CMS4
COAD	31					msi	CIMP.Neg	0	0	CMS4
COAD	32					mss	CIMP.Neg	0	0	CMS4
COAD	33					mss	CIMP.Low	0	1	CMS4
COAD	34					mss	CIMP.Neg	1	0	CMS4
COAD	35					mss	CIMP.Neg	1	0	CMS4
COAD	36					mss	CIMP.Neg	1	0	CMS4
COAD	37	MSS	0	MSI/CIMP	0	mss	CIMP.Neg	0	0	CMS4
COAD	38					msi	CIMP.Neg	0	1	CMS1
COAD	39					mss	CIMP.Neg	0	0	CMS4
COAD	40					mss	CIMP.Neg	0	0	CMS4
COAD	41					NA	CIMP.Neg	NA	NA	CMS4
COAD	42					NA	CIMP.Low	NA	NA	CMS4
COAD	43					msi	CIMP.Neg	1	0	CMS4
COAD	44					msi	CIMP.Low	0	1	CMS4
COAD	45					msi	CIMP.Neg	0	1	CMS4
COAD	46
COAD	47					mss	CIMP.Neg	0	0	CMS4
COAD	48	MSS	0	MSI/CIMP	0	mss	CIMP.High	NA	NA	CMS4
COAD	49					mss	CIMP.Low	0	0	CMS4
COAD	50					mss	CIMP.Neg	1	0	CMS4
COAD	51					mss	CIMP.Neg	0	1	CMS4
COAD	52					mss	CIMP.Neg	0	1	CMS4
COAD	53	MSI-H	1	MSI/CIMP	1	msi	CIMP.High	NA	NA	CMS1
COAD	54	MSI-H	0	NA	1	msi	CIMP.Low	NA	NA	CMS1
COAD	55	MSI-H	1	NA	1	msi	CIMP.High	NA	NA	CMS1
COAD	56					msi	CIMP.Neg	1	1	CMS1
COAD	57					msi	CIMP.High	0	1	CMS1
COAD	58	MSI-H	1	MSI/CIMP	1	msi	CIMP.High	0	0	CMS1
COAD	59					msi	CIMP.Neg	NA	NA	CMS3
COAD	60					msi	CIMP.Neg	1	0	CMS1
COAD	61					msi	CIMP.Neg	0	1	CMS1
COAD	62					msi	CIMP.High	0	1	CMS1
COAD	63	MSI-H	1	MSI/CIMP	NA	msi	CIMP.High	NA	NA	CMS1
COAD	64					msi	CIMP.Neg	1	0	CMS1
COAD	65	MSI-H	1	MSI/CIMP	1	msi	CIMP.High	0	0	CMS1
COAD	66					msi	CIMP.High	0	0	CMS1
COAD	67					msi	CIMP.High	0	1	CMS1
COAD	68	MSI-H	1	NA	1	msi	CIMP.High	NA	NA	CMS1
COAD	69					msi	CIMP.High	0	1	CMS1
COAD	70					msi	CIMP.High	NA	NA	CMS1
COAD	71	MSI-H	1	MSI/CIMP	NA	msi	CIMP.High	NA	NA	CMS1
COAD	72	MSI-H	1	MSI/CIMP	1	msi	CIMP.Low	0	0	CMS1
COAD	73					msi	CIMP.High	0	1	CMS1
COAD	74					mss	CIMP.High	0	1	CMS1
COAD	75
COAD	76
COAD	77	MSI-H	NA	NA	NA
COAD	78					msi	CIMP.High	1	1	CMS1
COAD	79					msi	CIMP.High	0	0	CMS1
COAD	80	MSI-H	NA	NA	NA	msi	CIMP.High	0	1	CMS1
COAD	81	MSI-H	NA	NA	NA	msi	CIMP.High	NA	NA	CMS1
COAD	82	MSI-H	1	MSI/CIMP	1	msi	CIMP.High	NA	NA	CMS1
COAD	83	MSI-H	1	MSI/CIMP	1	msi	CIMP.High	0	0	CMS1
COAD	84					mss	CIMP.High	1	1	CMS1
COAD	85					msi	CIMP.High	0	0	CMS1
COAD	86	MSI-H	1	MSI/CIMP	NA	msi	CIMP.High	NA	NA	CMS1
COAD	87					msi	CIMP.High	1	0	CMS1
COAD	88	MSI-H	1	MSI/CIMP	1	msi	CIMP.High	NA	NA	CMS1
COAD	89	MSI-H	1	MSI/CIMP	NA	msi	CIMP.High	NA	NA	CMS1
COAD	90	MSI-H	1	MSI/CIMP	1	msi	CIMP.High	NA	NA	CMS1
COAD	91	MSI-H	1	MSI/CIMP	1	msi	CIMP.High	NA	NA	CMS1
COAD	92					msi	CIMP.High	0	1	CMS1
COAD	93	MSI-H	1	MSI/CIMP	1	msi	CIMP.High	0	1	CMS1
COAD	94	MSS	0	MSI/CIMP	1	mss	CIMP.Low	1	0	CMS1
COAD	95	MSI-H	1	MSI/CIMP	1	msi	CIMP.High	NA	NA	CMS1
COAD	96	MSI-H	1	MSI/CIMP	1	msi	CIMP.High	0	0	CMS1
COAD	97	MSI-H	1	MSI/CIMP	1	msi	CIMP.High	0	0	CMS1
COAD	98
COAD	99					msi	CIMP.Low	0	1	CMS1
COAD	100					mss	CIMP.Low	1	0	NOLBL
COAD	101					mss	CIMP.Low	1	0	CMS1
COAD	102	MSS	0	Invasive	1	mss	CIMP.Neg	NA	NA	NOLBL
COAD	103					msi	CIMP.Neg	1	0	CMS3
COAD	104	MSI-H	1	MSI/CIMP	1	msi	CIMP.High	0	0	CMS1
COAD	105	MSI-L	0	Invasive	0	mss	CIMP.Low	NA	NA	CMS3
COAD	106					mss	CIMP.High	0	0	CMS1
COAD	107	MSI-H	0	MSI/CIMP	1	msi	CIMP.High	0	0	CMS1
COAD	108					msi	CIMP.Low	0	0	CMS1
COAD	109	MSI-H	0	MSI/CIMP	1	msi	CIMP.Low	0	0	CMS1
COAD	110					NA	CIMP.High	NA	NA	CMS3
COAD	111					mss	CIMP.High	1	0	NOLBL
COAD	112					mss	CIMP.High	NA	NA	CMS3
COAD	113					mss	CIMP.Neg	1	0	CMS3
COAD	114	MSS	NA	NA	NA
COAD	115					mss	CIMP.Neg	1	0	CMS3
COAD	116					mss	CIMP.Low	1	0	CMS3
COAD	117					msi	CIMP.Low	NA	NA	CMS3
COAD	118					mss	CIMP.High	0	0	CMS3
COAD	119					mss	CIMP.High	NA	NA	NOLBL
COAD	120					mss	CIMP.Low	0	0	CMS3
COAD	121					mss	CIMP.Low	1	0	CMS3
COAD	122					mss	CIMP.Low	NA	NA	CMS3
COAD	123					msi	CIMP.Low	0	0	CMS1
COAD	124					msi	CIMP.High	0	1	CMS1
COAD	125					mss	CIMP.Low	1	0	CMS1
COAD	126
COAD	127	MSI-H	NA	NA	NA	msi	CIMP.High	0	1	CMS1
COAD	128					mss	CIMP.Neg	NA	NA	CMS3
COAD	129	MSI-H	NA	NA	NA	msi	CIMP.Neg	NA	NA	CMS3
COAD	130	MSI-H	NA	NA	NA	msi	CIMP.Neg	1	0	CMS3
COAD	131	MSS	NA	NA	NA
COAD	132					msi	CIMP.High	0	1	CMS1
COAD	133					mss	CIMP.High	0	0	CMS3
COAD	134					msi	CIMP.High	0	1	CMS1
COAD	135					msi	CIMP.High	NA	NA	CMS1
COAD	136					msi	CIMP.Low	0	0	CMS1
COAD	137					msi	CIMP.Neg	0	0	CMS3
COAD	138					msi	CIMP.High	0	1	CMS1
COAD	139					msi	CIMP.Low	1	0	CMS3
COAD	140					msi	CIMP.Neg	0	1	CMS1
COAD	141
COAD	142					mss	CIMP.Neg	0	0	CMS2
COAD	143					mss	CIMP.High	1	0	NOLBL
COAD	144					mss	CIMP.Neg	0	0	CMS2
COAD	145
COAD	146					mss	CIMP.Neg	1	0	CMS4
COAD	147	MSS	0	CIN	0	mss	CIMP.Neg	0	0	NOLBL
COAD	148	MSI-L	NA	NA	NA	mss	CIMP.Neg	NA	NA	NOLBL
COAD	149
COAD	150
COAD	151	MSI-L	0	Invasive	0	mss	CIMP.Neg	0	0	CMS3
COAD	152
COAD	153					mss	CIMP.High	0	0	CMS2
COAD	154	MSS	0	NA	0	mss	CIMP.Low	NA	NA	CMS3
COAD	155	MSS	0	NA	0	mss	CIMP.High	NA	NA	CMS3
COAD	156	MSI-L	NA	NA	NA	mss	CIMP.High	NA	NA	NOLBL
COAD	157					mss	CIMP.Low	1	0	CMS1
COAD	158					mss	CIMP.Neg	1	0	CMS3
COAD	159					msi	CIMP.High	1	0	CMS3
COAD	160
COAD	161	MSI-L	NA	NA	NA	mss	CIMP.Low	1	0	CMS3
COAD	162					mss	CIMP.Low	1	0	CMS3
COAD	163					msi	CIMP.Neg	0	0	CMS3
COAD	164					mss	CIMP.High	0	1	CMS3
COAD	165
COAD	166	MSS	0	Invasive	0	mss	CIMP.Low	0	0	CMS3
COAD	167					mss	CIMP.High	NA	NA	CMS3
COAD	168	MSI-L	0	Invasive	0	mss	CIMP.High	NA	NA	CMS3
COAD	169					mss	CIMP.Low	1	0	CMS3
COAD	170	MSS	0	NA	0
COAD	171					mss	CIMP.Neg	1	0	CMS2
COAD	172					mss	CIMP.Low	1	0	CMS2
COAD	173					mss	CIMP.Low	0	0	CMS2
COAD	174					mss	CIMP.Neg	1	0	CMS2
COAD	175					mss	CIMP.Neg	0	0	CMS2
COAD	176					mss	CIMP.Low	0	0	CMS2
COAD	177	MSI-L	0	Invasive	0	mss	CIMP.Low	1	0	CMS2
COAD	178					NA	CIMP.Neg	NA	NA	CMS2
COAD	179					NA	CIMP.Neg	NA	NA	CMS2
COAD	180					mss	CIMP.Low	NA	NA	CMS3
COAD	181	MSS	0	Invasive	0	mss	CIMP.Low	NA	NA	CMS2
COAD	182	MSS	0	Invasive	0	mss	CIMP.Neg	0	0	CMS2
COAD	183					mss	CIMP.Low	1	0	CMS2
COAD	184					mss	CIMP.Neg	1	0	CMS2
COAD	185	MSS	0	Invasive	0	mss	CIMP.Neg	0	0	CMS2
COAD	186	MSS	NA	NA	NA	mss	CIMP.Neg	NA	NA	CMS2
COAD	187					mss	CIMP.Neg	1	0	NOLBL
COAD	188	MSI-L	0	Invasive	0	mss	CIMP.High	NA	NA	NOLBL
COAD	189	MSS	0	Invasive	0	mss	CIMP.Neg	NA	NA	NOLBL
COAD	190					NA	CIMP.Low	NA	NA	CMS3
COAD	191	MSS	NA	NA	NA	mss	CIMP.Neg	1	0	NOLBL
COAD	192	MSI-L	0	MSI/CIMP	0
COAD	193	MSS	0	Invasive	0
COAD	194	MSS	0	NA	NA
COAD	195					mss	CIMP.Low	1	0	CMS3
COAD	196	MSS	0	Invasive	0	mss	CIMP.Neg	NA	NA	CMS3
COAD	197					mss	CIMP.Low	0	0	CMS2
COAD	198	MSI-L	0	CIN	0	mss	CIMP.Neg	0	0	NOLBL
COAD	199					mss	CIMP.Neg	0	1	NOLBL
COAD	200					mss	CIMP.Neg	0	0	CMS4
COAD	201	MSS	0	MSI/CIMP	0	mss	CIMP.Neg	NA	NA	CMS4
COAD	202					mss	CIMP.Low	0	0	CMS4
COAD	203	MSS	NA	NA	NA	mss	CIMP.Neg	0	0	CMS4
COAD	204	MSI-L	0	MSI/CIMP	0	mss	CIMP.Low	NA	NA	CMS1
COAD	205	MSS	0	Invasive	0	mss	CIMP.Neg	NA	NA	NOLBL
COAD	206	MSS	0	CIN	0	mss	CIMP.Neg	NA	NA	CMS2
COAD	207	MSS	0	MSI/CIMP	0	mss	CIMP.Low	NA	NA	NOLBL
COAD	208					mss	CIMP.Low	1	0	NOLBL
COAD	209	MSS	0	Invasive	0	mss	CIMP.Neg	0	0	NOLBL
COAD	210	MSI-L	0	Invasive	NA	mss	CIMP.Low	NA	NA	CMS3
COAD	211					msi	CIMP.High	0	1	CMS1
COAD	212	MSI-H	0	MSI/CIMP	1	msi	CIMP.Neg	NA	NA	CMS1
COAD	213	MSS	0	MSI/CIMP	1	mss	CIMP.Neg	NA	NA	CMS1
COAD	214	MSI-L	0	MSI/CIMP	1	mss	CIMP.Neg	NA	NA	NOLBL
COAD	215	MSS	1	MSI/CIMP	0	mss	CIMP.High	NA	NA	CMS1
COAD	216	MSS	0	Invasive	0	mss	CIMP.Low	NA	NA	CMS2
COAD	217	MSI-H	1	MSI/CIMP	1	msi	NA	NA	NA	NOLBL
COAD	218					mss	CIMP.Neg	0	0	CMS2
COAD	219	MSS	0	Invasive	0	mss	CIMP.Neg	NA	NA	NOLBL
COAD	220					mss	CIMP.Neg	0	0	CMS2
COAD	221	MSS	0	CIN	0	mss	CIMP.Neg	NA	NA	CMS2
COAD	222	MSS	0	NA	NA	mss	CIMP.Neg	NA	NA	CMS2
COAD	223	MSI-L	0	Invasive	0	mss	CIMP.Neg	NA	NA	NOLBL
COAD	224	MSS	0	Invasive	0	mss	CIMP.Low	NA	NA	CMS2
COAD	225	MSS	0	Invasive	0	mss	CIMP.Low	NA	NA	CMS3
COAD	226					mss	CIMP.Low	1	0	CMS3
COAD	227	MSS	0	Invasive	0	mss	CIMP.Low	0	0	CMS3
COAD	228	MSS	0	CIN	0	mss	CIMP.Neg	NA	NA	CMS2
COAD	229	MSS	0	CIN	0	mss	CIMP.Neg	NA	NA	CMS2
COAD	230	MSS	NA	NA	NA	mss	CIMP.Neg	NA	NA	CMS2
COAD	231					mss	CIMP.High	1	0	CMS2
COAD	232	MSS	0	CIN	0	mss	CIMP.Neg	NA	NA	CMS2
COAD	233	MSS	0	CIN	0	mss	CIMP.Neg	NA	NA	CMS2
COAD	234	MSS	0	Invasive	0	mss	CIMP.Neg	NA	NA	NOLBL
COAD	235	MSS	0	Invasive	NA	mss	CIMP.Neg	NA	NA	NOLBL
COAD	236					mss	CIMP.Neg	0	0	CMS2
COAD	237	MSS	NA	NA	NA
COAD	238					mss	CIMP.Neg	0	0	CMS2
COAD	239					mss	CIMP.Neg	0	0	CMS4
COAD	240	MSS	NA	NA	NA	mss	CIMP.Neg	NA	NA	CMS2
COAD	241					mss	CIMP.Low	0	0	CMS2
COAD	242					mss	CIMP.Neg	0	0	NOLBL
COAD	243					mss	CIMP.Low	1	0	CMS2
COAD	244					mss	CIMP.Neg	1	0	CMS2
COAD	245	MSS	0	Invasive	0	mss	CIMP.Neg	NA	NA	CMS3
COAD	246	MSS	NA	NA	NA	mss	CIMP.High	NA	NA	CMS4
COAD	247	MSS	0	CIN	0	mss	CIMP.Neg	0	0	CMS3
COAD	248
COAD	249	MSS	0	CIN	0	mss	CIMP.Neg	NA	NA	CMS2
COAD	250					mss	CIMP.Neg	0	0	CMS2
COAD	251	MSI-L	0	CIN	0	mss	CIMP.Neg	0	0	CMS2
COAD	252					mss	CIMP.Neg	0	0	CMS2
COAD	253					mss	CIMP.Low	0	0	CMS2
COAD	254					NA	CIMP.Neg	NA	NA	CMS3
COAD	255	MSS	0	CIN	0	mss	CIMP.Neg	0	0	CMS2
COAD	256					mss	CIMP.Neg	0	0	CMS2
COAD	257					mss	CIMP.Low	1	0	CMS2
COAD	258					mss	CIMP.Neg	1	0	CMS3
COAD	259					mss	CIMP.Neg	1	0	CMS3
COAD	260
COAD	261					mss	CIMP.Neg	1	0	CMS2
COAD	262					mss	CIMP.Neg	0	0	CMS2
COAD	263					mss	CIMP.Neg	1	0	CMS2
COAD	264
COAD	265					mss	CIMP.High	1	0	CMS2
COAD	266
COAD	267	MSS	0	CIN	0	mss	CIMP.Neg	0	0	CMS2
COAD	268					mss	CIMP.Neg	0	0	CMS2
COAD	269					mss	CIMP.Neg	1	0	CMS2
COAD	270					mss	CIMP.Neg	NA	NA	CMS2
COAD	271	MSS	0	CIN	0	mss	CIMP.Neg	0	0	CMS2
COAD	272	MSI-L	0	CIN	0	mss	CIMP.Neg	NA	NA	CMS2
COAD	273	MSS	NA	NA	NA	mss	CIMP.Neg	NA	NA	CMS2
COAD	274	MSS	0	CIN	0	mss	CIMP.Neg	0	0	CMS2
COAD	275					NA	CIMP.Low	NA	NA	CMS2
COAD	276					mss	CIMP.Neg	1	0	CMS2
COAD	277					mss	CIMP.Neg	0	0	CMS2
COAD	278
COAD	279	MSS	0	CIN	0	mss	CIMP.Neg	0	0	CMS2
COAD	280	MSI-L	0	CIN	0	mss	CIMP.Neg	NA	NA	CMS2
COAD	281
COAD	282
COAD	283	MSI-L	0	CIN	0	mss	CIMP.Neg	NA	NA	CMS2
COAD	284	MSS	0	CIN	0	mss	CIMP.Neg	NA	NA	CMS2
COAD	285	MSI-L	0	Invasive	0	mss	CIMP.Low	NA	NA	CMS2
COAD	286					mss	CIMP.Neg	1	0	NOLBL
COAD	287					mss	CIMP.Low	1	0	CMS3
COAD	288	MSS	0	CIN	0	mss	CIMP.Low	1	0	CMS2
COAD	289					mss	CIMP.Neg	1	0	NOLBL
COAD	290	MSI-L	0	CIN	0	mss	CIMP.Neg	0	0	CMS2
COAD	291					mss	CIMP.Neg	0	0	CMS2
COAD	292					mss	CIMP.Neg	0	0	CMS2
COAD	293
COAD	294					NA	CIMP.Neg	NA	NA	CMS2
COAD	295					mss	CIMP.Neg	0	0	CMS2
COAD	296					mss	CIMP.Neg	1	0	CMS2
COAD	297					mss	CIMP.Low	1	0	CMS2
COAD	298	MSI-L	0	CIN	0	mss	CIMP.Neg	NA	NA	CMS2
COAD	299	MSS	0	CIN	0	mss	CIMP.Neg	NA	NA	CMS2
COAD	300	MSS	0	CIN	0	mss	CIMP.Neg	1	0	CMS2
COAD	301
COAD	302					NA	CIMP.Neg	NA	NA	CMS4
COAD	303					NA	CIMP.Low	NA	NA	CMS4
COAD	304					mss	CIMP.Low	NA	NA	NOLBL
COAD	305					mss	CIMP.Neg	0	0	CMS2
COAD	306					mss	CIMP.Neg	0	0	CMS4
COAD	307					mss	CIMP.Low	0	0	CMS4
COAD	308					mss	CIMP.Low	0	0	CMS4
COAD	309					mss	CIMP.Neg	0	0	CMS4
COAD	310					mss	CIMP.Neg	0	0	CMS4
COAD	311					mss	CIMP.Neg	0	0	CMS4
COAD	312					mss	CIMP.Low	1	0	NOLBL
COAD	313	MSS	NA	NA	NA	mss	CIMP.Neg	NA	NA	CMS4
COAD	314					mss	CIMP.Neg	0	0	CMS2
COAD	315	MSS	NA	NA	NA	mss	CIMP.Neg	0	0	CMS2
COAD	316	MSS	0	Invasive	0	mss	CIMP.Neg	NA	NA	CMS2
COAD	317	MSS	0	MSI/CIMP	0	mss	CIMP.Neg	0	0	CMS4
COAD	318	MSS	0	MSI/CIMP	0	mss	CIMP.Neg	NA	NA	CMS4
COAD	319	MSS	0	Invasive	0	mss	CIMP.Low	NA	NA	CMS2
COAD	320	MSI-L	0	CIN	0	mss	CIMP.Neg	NA	NA	CMS2
COAD	321	MSS	0	CIN	NA	mss	CIMP.Neg	NA	NA	CMS2
COAD	322					mss	CIMP.Neg	0	0	CMS2
COAD	323					mss	CIMP.Neg	0	0	CMS4
COAD	324	MSS	0	CIN	0	mss	CIMP.Neg	0	0	CMS2
COAD	325					mss	CIMP.Neg	0	0	CMS2
COAD	326	MSS	NA	NA	NA	mss	CIMP.Neg	0	0	CMS4
COAD	327	MSS	NA	NA	NA	mss	CIMP.Neg	NA	NA	CMS2
COAD	328	MSS	NA	NA	NA	mss	CIMP.Neg	NA	NA	CMS2
COAD	329	MSS	0	CIN	0	mss	CIMP.Neg	0	0	NOLBL
COAD	330					mss	CIMP.Neg	0	0	CMS4
COAD	331					mss	CIMP.Low	0	0	CMS4
COAD	332	MSS	0	CIN	0	mss	CIMP.Neg	NA	NA	CMS2
COAD	333	MSS	0	CIN	NA	mss	CIMP.Neg	NA	NA	CMS4
COAD	334					mss	CIMP.Low	1	0	CMS2
COAD	335	MSS	0	CIN	0	mss	CIMP.Low	0	0	CMS2
COAD	336					mss	CIMP.Neg	1	0	CMS2
COAD	337
COAD	338	MSS	0	CIN	0	mss	CIMP.Neg	NA	NA	CMS2
COAD	339	MSI-L	NA	NA	NA	mss	CIMP.Low	1	0	CMS2
COAD	340	MSS	0	NA	0	mss	CIMP.Neg	NA	NA	CMS2
COAD	341	MSS	0	CIN	0	mss	CIMP.High	NA	NA	NOLBL
COAD	342					mss	CIMP.Neg	1	0	CMS2
COAD	343					mss	CIMP.Neg	0	0	CMS2
COAD	344					mss	CIMP.Neg	0	0	CMS2
COAD	345					mss	CIMP.Neg	1	0	CMS2
COAD	346					mss	CIMP.Neg	0	0	CMS2
COAD	347	MSI-L	0	CIN	0	mss	CIMP.Neg	0	0	CMS2
COAD	348
COAD	349	MSS	0	CIN	0	mss	CIMP.Low	0	0	CMS4
COAD	350	MSS	0	MSI/CIMP	0	mss	CIMP.Neg	0	0	CMS4
COAD	351	MSS	NA	NA	NA	mss	CIMP.Neg	NA	NA	CMS4
COAD	352	MSS	NA	NA	NA	mss	NA	NA	NA	CMS2
COAD	353	MSS	0	NA	0	mss	CIMP.Low	NA	NA	CMS2
COAD	354	MSS	0	NA	0	mss	NA	NA	NA	CMS2
COAD	355	MSI-L	0	CIN	0	mss	NA	NA	NA	CMS2
COAD	356	MSI-L	0	CIN	0	mss	CIMP.Neg	NA	NA	CMS2
COAD	357	MSS	0	CIN	0	mss	CIMP.Low	NA	NA	CMS2
COAD	358	MSI-L	0	MSI/CIMP	0	mss	NA	NA	NA	NOLBL
COAD	359	MSS	0	CIN	0	mss	CIMP.Neg	0	0	CMS2
COAD	360	MSS	NA	NA	NA	mss	CIMP.Neg	0	0	CMS2
COAD	361	MSS	NA	NA	NA	mss	CIMP.Neg	NA	NA	CMS2
COAD	362					mss	CIMP.Neg	0	0	CMS2
COAD	363	MSS	0	CIN	0	mss	CIMP.Neg	0	0	CMS2
COAD	364	MSS	0	CIN	0	mss	CIMP.Neg	NA	NA	CMS2
COAD	365	MSS	0	NA	0	mss	NA	NA	NA	CMS3
COAD	366					mss	CIMP.Low	1	0	CMS2
COAD	367	MSS	0	NA	NA	mss	CIMP.Neg	NA	NA	CMS2
COAD	368	MSS	0	NA	0	mss	CIMP.Low	NA	NA	NOLBL
COAD	369	MSI-L	1	NA	0	mss	CIMP.Neg	NA	NA	CMS2
COAD	370	MSI-L	NA	NA	NA	mss	CIMP.Neg	0	1	CMS2
COAD	371					mss	CIMP.Neg	0	0	CMS2
COAD	372					mss	CIMP.Neg	1	1	CMS2
COAD	373					mss	CIMP.Neg	1	0	CMS2
COAD	374					mss	CIMP.Neg	0	0	CMS2
COAD	375
COAD	376					mss	CIMP.Low	1	0	CMS3
COAD	377					mss	CIMP.Neg	0	0	CMS2
COAD	378					mss	CIMP.Neg	0	0	CMS2
COAD	379
COAD	380
COAD	381
COAD	382	MSS	0	CIN	0	mss	CIMP.Neg	NA	NA	CMS2
COAD	383
COAD	384	MSS	0	Invasive	0	mss	CIMP.Neg	0	0	CMS2
COAD	385
COAD	386	MSI-L	0	CIN	NA	mss	CIMP.Neg	NA	NA	CMS2
COAD	387					mss	CIMP.Neg	0	0	CMS2
COAD	388					mss	CIMP.Neg	0	0	CMS2
COAD	389
COAD	390					mss	CIMP.Neg	0	0	CMS2
COAD	391					mss	CIMP.Neg	0	0	CMS2
COAD	392
COAD	393	MSS	0	CIN	0	mss	CIMP.Neg	NA	NA	CMS2
COAD	394
COAD	395	MSS	0	Invasive	0	mss	CIMP.Low	NA	NA	CMS2
COAD	396	MSS	0	CIN	0	mss	CIMP.Neg	0	0	CMS4
COAD	397					mss	CIMP.Neg	0	0	CMS4
COAD	398	MSS	0	CIN	0	mss	CIMP.Neg	NA	NA	CMS2
COAD	399	MSS	0	Invasive	0	mss	CIMP.Neg	0	0	CMS2
COAD	400	MSS	0	CIN	0	mss	CIMP.Neg	NA	NA	CMS2
COAD	401	MSS	0	MSI/CIMP	0	mss	CIMP.Low	NA	NA	CMS4
COAD	402	MSS	0	MSI/CIMP	0	mss	CIMP.Neg	NA	NA	CMS4
COAD	403	MSS	NA	NA	NA	mss	CIMP.Neg	NA	NA	CMS4
COAD	404					mss	CIMP.Neg	1	0	CMS4
COAD	405					mss	CIMP.Neg	0	0	CMS4
COAD	406	MSS	0	CIN	0	mss	CIMP.Neg	NA	NA	CMS4
COAD	407					mss	CIMP.Neg	0	0	CMS4
COAD	408					NA	CIMP.Neg	NA	NA	CMS4
COAD	409	MSS	0	MSI/CIMP	0	mss	CIMP.Low	NA	NA	CMS4
COAD	410	MSS	0	MSI/CIMP	0	mss	CIMP.Neg	NA	NA	CMS4
COAD	411	MSS	NA	NA	NA	mss	CIMP.Neg	NA	NA	CMS4
COAD	412					mss	CIMP.Neg	0	0	CMS4
COAD	413					mss	CIMP.Neg	0	0	CMS4
COAD	414					mss	CIMP.Neg	0	0	CMS4
COAD	415	MSS	0	MSI/CIMP	0	mss	CIMP.Neg	NA	NA	CMS4
COAD	416					mss	CIMP.Neg	0	0	CMS4
COAD	417					mss	CIMP.Neg	0	0	CMS4
COAD	418					mss	CIMP.Low	1	0	NOLBL
COAD	419					mss	CIMP.Neg	NA	NA	CMS4
COAD	420	MSS	0	CIN	0	mss	CIMP.Neg	NA	NA	CMS4
COAD	421					mss	CIMP.Neg	0	0	CMS4
COAD	422	MSS	0	CIN	0	mss	CIMP.Neg	NA	NA	CMS2
COAD	423	MSI-L	0	Invasive	0	mss	CIMP.Low	NA	NA	CMS3
COAD	424	MSS	0	Invasive	0	mss	CIMP.Low	NA	NA	NOLBL
COAD	425	MSS	0	Invasive	0	mss	CIMP.Neg	NA	NA	CMS2
COAD	426					mss	CIMP.Neg	0	0	CMS2
COAD	427					mss	CIMP.Neg	0	0	CMS2
COAD	428	MSS	0	CIN	0	mss	CIMP.Neg	NA	NA	CMS2
COAD	429					mss	CIMP.Neg	NA	NA	CMS4
COAD	430					mss	CIMP.Neg	0	0	CMS2
COAD	431					mss	CIMP.Neg	0	0	CMS4
COAD	432					mss	CIMP.Neg	0	1	CMS4
COAD	433					mss	CIMP.Neg	0	0	CMS4
COAD	434					mss	CIMP.Neg	0	0	CMS4
COAD	435	MSS	0	MSI/CIMP	0	mss	CIMP.Neg	NA	NA	CMS4
COAD	436					mss	CIMP.Neg	1	0	CMS4
COAD	437					mss	CIMP.Neg	1	0	CMS4
COAD	438					mss	CIMP.Neg	0	0	CMS4
COAD	439	MSI-L	0	CIN	0	mss	CIMP.Neg	NA	NA	CMS4
COAD	440					mss	CIMP.Neg	0	0	CMS4
COAD	441	MSS	0	MSI/CIMP	0	mss	CIMP.Neg	NA	NA	CMS4
COAD	442					mss	CIMP.Neg	NA	NA	CMS4
COAD	443					mss	CIMP.Neg	0	0	CMS4
COAD	444					mss	CIMP.Low	NA	NA	NOLBL
COAD	445					mss	CIMP.Neg	1	0	CMS2
COAD	446					msi	CIMP.Low	1	0	CMS3
COAD	447					mss	CIMP.Neg	1	0	CMS4
COAD	448	MSS	0	Invasive	0	mss	CIMP.Neg	0	0	NOLBL
COAD	449					mss	CIMP.Low	1	0	CMS3
COAD	450					mss	CIMP.Neg	1	0	NOLBL
COAD	451					msi	CIMP.High	0	1	CMS1
COAD	452	MSI-L	NA	NA	NA	mss	CIMP.Neg	NA	NA	CMS4
COAD	453	MSS	NA	NA	NA	mss	CIMP.Neg	0	0	CMS4
COAD	454	MSI-L	0	CIN	0	mss	CIMP.Neg	0	0	CMS2
COAD	455	MSS	NA	NA	NA	mss	CIMP.Neg	NA	NA	CMS2
COAD	456	MSI-H	1	MSI/CIMP	1	msi	CIMP.High	0	0	CMS1
COAD	457	MSS	NA	NA	NA	mss	CIMP.Low	NA	NA	NOLBL
COAD	458	MSS	NA	NA	NA	mss	CIMP.Neg	NA	NA	CMS4
COAD	459					mss	CIMP.Neg	0	0	CMS2
COAD	460	MSS	0	CIN	0	mss	CIMP.Neg	0	0	CMS2
COAD	461					mss	CIMP.Neg	0	0	CMS2
COAD	462	MSI-L	0	CIN	0	mss	CIMP.Neg	0	0	CMS2
COAD	463	MSS	0	CIN	0	mss	CIMP.Low	0	0	CMS4
COAD	464	MSI-H	1	MSI/CIMP	1	msi	CIMP.High	0	0	CMS1
COAD	465					msi	CIMP.High	0	1	CMS1
COAD	466	MSS	NA	NA	NA	mss	CIMP.Neg	NA	NA	CMS4
COAD	467	MSI-L	0	Invasive	0	mss	CIMP.Neg	0	0	CMS4
COAD	468	MSI-H	NA	NA	NA
COAD	469	MSI-L	0	CIN	0	mss	NA	NA	NA	CMS2
COAD	470	MSS	0	Invasive	0	mss	CIMP.Low	0	0	CMS3
COAD	471					mss	CIMP.Neg	0	0	CMS4
COAD	472	MSS	0	MSI/CIMP	0	mss	CIMP.Neg	0	0	CMS4
COAD	473					mss	CIMP.High	1	0	CMS2
COAD	474					msi	CIMP.Low	0	1	CMS1
COAD	475					mss	CIMP.Neg	1	0	CMS3
COAD	476					mss	CIMP.Low	1	0	CMS2
COAD	477					mss	CIMP.Neg	1	0	CMS3
COAD	478					mss	CIMP.Neg	1	0	CMS3
COAD	479	MSI-L	0	Invasive	0	mss	CIMP.Neg	NA	NA	CMS3
COAD	480					mss	CIMP.High	1	0	NOLBL
cancertype	sample	IDH	mRNA	methylation	mir	SCNA	oncosign	COC	COCCluster
LGG	1
LGG	2	IDHwt	R2	M4	mi2	C1	NA	O2	coc2
LGG	3
LGG	4	IDHmut-non-codel	R1	M3	mi1	C1	P2	O2	coc1
LGG	5
LGG	6
LGG	7	IDHmut-non-codel	NA	M5	mi2	C1	NA	O2	coc1
LGG	8	IDHmut-non-codel	R2	M5	mi2	C1	P3	O2	coc1
LGG	9
LGG	10	IDHmut-non-codel	R2	M5	mi3	C1	NA	O2	coc2
LGG	11	IDHmut-non-codel	R2	M5	mi3	C1	P3	O2	coc2
LGG	12	IDHmut-non-codel	R2	M5	mi1	C1	P1	O2	coc1
LGG	13	IDHmut-non-codel	R2	M5	mi2	C2	P1	O2	coc2
LGG	14	IDHwt	R2	M4	mi4	C2	P2	O3	coc2
LGG	15	NA	R2	M4	mi4	C1	P2	NA	coc2
LGG	16	IDHwt	R2	M4	mi2	C2	P2	O2	coc2
LGG	17	IDHwt	NA	M4	mi4	C2	NA	O3	coc2
LGG	18	IDHwt	R2	M4	mi4	C2	P3	O3	coc2
LGG	19	IDHwt	R2	M1	mi1	C1	P1	NA	coc1
LGG	20
LGG	21	IDHwt	R2	M4	mi3	C2	P3	O2	coc2
LGG	22	IDHwt	R2	M4	mi1	C1	P3	O2	coc2
LGG	23	IDHwt	R2	M4	mi1	C1	P3	O2	coc2
LGG	24
LGG	25	IDHwt	R2	M4	mi1	C2	P3	O3	coc2
LGG	26	IDHwt	R2	M4	mi2	C2	NA	O3	coc2
LGG	27	IDHwt	R2	M4	mi3	C2	P3	O3	coc2
LGG	28
LGG	29
LGG	30	NA	R2	M4	mi4	C2	P3	O3	coc2
LGG	31
LGG	32
LGG	33
LGG	34
LGG	35
LGG	36
LGG	37	IDHwt	R2	M4	mi4	C2	NA	O3	coc2
LGG	38	IDHwt	R2	M4	mi1	C2	P1	O3	coc2
LGG	39
LGG	40
LGG	41	IDHwt	R2	M4	mi4	C2	P3	O3	coc2
LGG	42	IDHwt	R2	M4	mi4	C2	P3	O3	coc2
LGG	43
LGG	44	IDHwt	R2	M4	mi3	C2	P3	O2	coc2
LGG	45	IDHwt	R2	M4	mi1	C2	P3	O3	coc2
LGG	46	IDHwt	R2	M4	mi2	C2	NA	O3	coc2
LGG	47	IDHwt	R2	M4	mi4	C2	P2	O3	coc2
LGG	48
LGG	49	IDHwt	R2	M4	mi3	C2	P3	O3	coc2
LGG	50	IDHwt	R2	M4	mi2	C2	NA	O3	coc2
LGG	51	IDHwt	R2	M4	mi3	C2	P3	O3	coc2
LGG	52
LGG	53	IDHwt	R2	NA	mi3	C2	P3	O3	coc2
LGG	54
LGG	55	IDHwt	R2	M4	mi3	C1	P3	O2	coc2
LGG	56	IDHwt	R2	M4	mi3	C1	P3	O1	coc2
LGG	57
LGG	58	IDHwt	R2	M4	mi1	C2	P3	O3	coc2
LGG	59	IDHwt	R2	M4	mi1	C2	P3	O3	coc2
LGG	60	IDHwt	R2	M4	mi1	C2	P1	O3	coc2
LGG	61	IDHwt	R2	M4	mi3	C2	P3	O3	coc2
LGG	62	IDHwt	R2	M4	mi3	C2	P3	O3	coc2
LGG	63	IDHwt	R2	M4	mi4	C2	P3	O3	coc2
LGG	64	IDHwt	R2	M4	mi1	C2	P3	O3	coc2
LGG	65	IDHwt	R2	M4	mi1	C2	P1	O3	coc2
LGG	66	IDHmut-non-codel	NA	M5	mi4	C1	P2	O2	coc1
LGG	67	IDHwt	R2	M4	mi2	C2	P3	O3	coc2
LGG	68
LGG	69
LGG	70
LGG	71	IDHmut-non-codel	R2	M3	mi2	C1	P1	O2	coc1
LGG	72
LGG	73	IDHmut-non-codel	R2	M5	mi3	C1	P2	O2	coc2
LGG	74
LGG	75	IDHmut-non-codel	R2	M5	mi3	C3	P2	O2	coc2
LGG	76	IDHmut-non-codel	R2	M5	mi3	C1	P1	O2	coc2
LGG	77	IDHmut-non-codel	NA	M5	mi2	C1	NA	O2	coc1
LGG	78	IDHwt	R2	M1	mi1	C1	P1	O1	coc1
LGG	79	IDHwt	R2	M4	mi1	C1	P1	O3	coc2
LGG	80	IDHwt	R2	M1	mi1	C1	P1	O2	coc1
LGG	81	IDHmut-codel	R2	M3	mi3	C3	P4	O1	coc2
LGG	82
LGG	83	IDHwt	R2	M1	mi3	C2	P3	O1	coc2
LGG	84	IDHwt	NA	M4	mi1	C2	P3	O3	coc2
LGG	85	IDHwt	R4	M4	mi4	C1	P4	O2	coc1
LGG	86	IDHmut-non-codel	NA	M5	mi1	C3	P1	NA	coc3
LGG	87
LGG	88
LGG	89
LGG	90	IDHwt	R2	M4	mi2	C2	NA	O3	coc2
LGG	91	IDHwt	R2	M4	mi2	C2	P3	O2	coc2
LGG	92
LGG	93	IDHwt	NA	M4	mi4	C2	P3	O3	coc2
LGG	94	IDHwt	R2	M1	mi1	C1	P1	NA	coc1
LGG	95
LGG	96
LGG	97
LGG	98
LGG	99	IDHwt	NA	M4	mi2	C2	NA	O3	coc2
LGG	100
LGG	101
LGG	102	IDHwt	NA	M4	mi4	C2	NA	O3	coc2
LGG	103
LGG	104
LGG	105	IDHmut-non-codel	R4	M5	mi2	C1	P1	O2	coc1
LGG	106
LGG	107
LGG	108
LGG	109
LGG	110
LGG	111	IDHmut-non-codel	R1	M5	mi2	C1	P1	O2	coc1
LGG	112	IDHmut-non-codel	NA	M5	mi2	C1	P2	O1	coc1
LGG	113	IDHmut-non-codel	NA	M5	mi1	C3	P2	O1	coc3
LGG	114
LGG	115
LGG	116	IDHmut-non-codel	R1	M5	mi2	C1	P2	O2	coc1
LGG	117
LGG	118
LGG	119
LGG	120	IDHmut-non-codel	R4	M5	mi2	C1	P1	O2	coc1
LGG	121
LGG	122
LGG	123
LGG	124
LGG	125
LGG	126	IDHmut-non-codel	NA	M5	mi1	C1	P4	O2	coc1
LGG	127
LGG	128
LGG	129	IDHmut-non-codel	NA	M5	mi2	C1	NA	O2	coc1
LGG	130
LGG	131
LGG	132	NA	NA	M5	mi2	NA	NA	NA	coc1
LGG	133	IDHmut-non-codel	R1	M3	mi1	C1	P4	O2	coc1
LGG	134	IDHmut-non-codel	NA	M5	mi2	C1	P2	O2	coc1
LGG	135
LGG	136	IDHmut-non-codel	NA	M5	mi2	C1	P1	O2	coc1
LGG	137	IDHmut-non-codel	NA	M5	mi2	C1	NA	O2	coc1
LGG	138
LGG	139	IDHmut-non-codel	R1	M5	mi2	C1	P1	O2	coc1
LGG	140
LGG	141
LGG	142
LGG	143
LGG	144
LGG	145
LGG	146
LGG	147
LGG	148	IDHmut-non-codel	R1	M5	mi2	C1	P1	O2	coc1
LGG	149	IDHmut-non-codel	NA	M5	mi4	C1	P2	O2	coc1
LGG	150	IDHmut-non-codel	R1	M5	mi2	C1	P2	O2	coc1
LGG	151	IDHmut-non-codel	NA	M3	mi2	C1	P2	O2	coc1
LGG	152	IDHmut-non-codel	NA	M3	mi2	C1	P2	O2	coc1
LGG	153	IDHmut-non-codel	NA	M3	mi2	C1	P3	O2	coc1
LGG	154	IDHmut-non-codel	R1	M5	mi2	C1	P1	O2	coc1
LGG	155
LGG	156	IDHmut-non-codel	R1	M5	mi2	C1	P2	O2	coc1
LGG	157	IDHmut-non-codel	R1	M3	mi2	C1	P1	O2	coc1
LGG	158	IDHmut-non-codel	R1	M3	mi2	C1	P1	O2	coc1
LGG	159	IDHmut-non-codel	R1	M5	mi1	C1	P1	O2	coc1
LGG	160	IDHmut-non-codel	R1	M5	mi1	C1	P1	O2	coc1
LGG	161	IDHmut-non-codel	R1	M5	mi2	C1	P1	O2	coc1
LGG	162	IDHmut-non-codel	R1	M5	mi2	C1	P1	O2	coc1
LGG	163	IDHmut-non-codel	R1	M5	mi2	C3	P1	O2	coc1
LGG	164	IDHmut-non-codel	R1	M5	mi2	C1	P1	O2	coc1
LGG	165	IDHmut-non-codel	R2	M5	mi4	C1	P2	O2	coc1
LGG	166	IDHmut-non-codel	R1	M5	mi2	C1	P1	O2	coc1
LGG	167	IDHmut-non-codel	R1	M5	mi2	C1	NA	O2	coc1
LGG	168	IDHmut-non-codel	R1	M5	mi2	C1	P3	O2	coc1
LGG	169	IDHmut-non-codel	R1	M5	mi2	C1	P2	O2	coc1
LGG	170	IDHmut-non-codel	NA	M5	mi1	C3	P1	NA	coc3
LGG	171	IDHmut-non-codel	R1	M5	mi2	C1	P2	O2	coc1
LGG	172	IDHmut-non-codel	R1	M5	mi2	C1	NA	O2	coc1
LGG	173	IDHmut-non-codel	NA	M5	mi2	C3	P1	O2	coc1
LGG	174	IDHmut-non-codel	R1	M5	mi2	C1	P1	O2	coc1
LGG	175	IDHmut-non-codel	R1	M5	mi1	C1	P1	O2	coc1
LGG	176	IDHmut-non-codel	R1	M5	mi2	C1	P1	O2	coc1
LGG	177	IDHmut-non-codel	R1	M5	mi2	C1	P1	O2	coc1
LGG	178
LGG	179
LGG	180	IDHmut-non-codel	R1	M5	mi1	C1	P1	O2	coc1
LGG	181
LGG	182
LGG	183	IDHmut-non-codel	R1	M5	mi1	C1	P1	O2	coc1
LGG	184	IDHmut-non-codel	R1	M5	mi1	C1	P1	O2	coc1
LGG	185	IDHmut-non-codel	R1	M5	mi1	C1	P1	O2	coc1
LGG	186	IDHmut-non-codel	R1	M5	mi1	C1	P1	O2	coc1
LGG	187
LGG	188	IDHmut-non-codel	NA	M5	mi2	C1	P2	O2	coc1
LGG	189	IDHmut-non-codel	R1	M3	mi4	C1	P3	O2	coc1
LGG	190
LGG	191	IDHmut-non-codel	NA	M5	mi2	C1	P2	O2	coc1
LGG	192	IDHmut-non-codel	R4	M3	mi2	C1	P2	O2	coc1
LGG	193	IDHmut-non-codel	R1	M3	mi2	C3	P3	O2	coc3
LGG	194
LGG	195	IDHmut-non-codel	R1	M3	mi2	C1	P3	O2	coc1
LGG	196
LGG	197	IDHmut-non-codel	R1	M3	mi2	C1	P3	O2	coc1
LGG	198	IDHmut-non-codel	R1	M3	mi1	C1	P2	O2	coc1
LGG	199	IDHwt	R1	M3	mi2	C1	P2	O2	coc1
LGG	200	IDHmut-non-codel	R1	M5	mi2	C1	NA	O2	coc1
LGG	201	IDHmut-non-codel	R2	M3	mi4	C1	P2	O2	coc1
LGG	202	IDHmut-non-codel	R2	M5	mi2	C1	P2	O2	coc1
LGG	203	IDHmut-non-codel	R1	M5	mi1	C1	P1	O2	coc1
LGG	204	IDHmut-non-codel	R1	M3	mi2	C1	P1	O2	coc1
LGG	205
LGG	206	IDHmut-non-codel	R2	M5	mi2	C1	P2	O2	coc1
LGG	207	IDHmut-non-codel	NA	M3	mi2	C3	NA	O2	coc3
LGG	208	IDHmut-non-codel	R2	M5	mi2	C1	P3	O2	coc1
LGG	209
LGG	210
LGG	211
LGG	212
LGG	213	IDHmut-non-codel	R1	M5	mi2	C1	P2	O2	coc1
LGG	214
LGG	215
LGG	216
LGG	217
LGG	218
LGG	219
LGG	220
LGG	221
LGG	222
LGG	223	IDHmut-non-codel	R1	M5	mi2	C1	P2	O2	coc1
LGG	224
LGG	225
LGG	226
LGG	227
LGG	228
LGG	229	IDHmut-non-codel	R1	M5	mi2	C1	P2	O2	coc1
LGG	230
LGG	231
LGG	232	IDHmut-non-codel	NA	M5	mi2	C1	P3	O2	coc1
LGG	233
LGG	234	IDHmut-non-codel	R1	M5	mi2	C1	P2	O2	coc1
LGG	235	IDHwt	R2	M4	mi2	C1	P3	O2	coc2
LGG	236
LGG	237	IDHmut-non-codel	R1	M5	mi2	C1	P3	O2	coc1
LGG	238
LGG	239	IDHmut-non-codel	NA	M5	mi4	C2	P2	O2	coc2
LGG	240
LGG	241
LGG	242
LGG	243	IDHmut-non-codel	R1	M5	mi2	C1	P2	O2	coc1
LGG	244	IDHmut-non-codel	R2	M5	mi2	C3	P4	O2	coc1
LGG	245	IDHmut-non-codel	R4	M3	mi2	C1	P1	O2	coc1
LGG	246	IDHmut-codel	NA	M3	mi2	C2	P1	O1	coc3
LGG	247	IDHmut-non-codel	R2	M5	mi2	C2	P2	O2	coc2
LGG	248
LGG	249
LGG	250
LGG	251	IDHmut-non-codel	R2	M5	mi4	C2	P2	O2	coc2
LGG	252
LGG	253
LGG	254	IDHmut-non-codel	R4	M3	mi1	C1	P1	O2	coc1
LGG	255
LGG	256	NA	NA	M3	mi4	NA	NA	NA	coc1
LGG	257
LGG	258
LGG	259	IDHmut-non-codel	R1	M5	mi2	C1	P2	O2	coc1
LGG	260	NA	R1	M3	mi1	C1	P2	NA	coc1
LGG	261	IDHmut-non-codel	R1	M5	mi2	C1	P2	O2	coc1
LGG	262	IDHmut-non-codel	NA	M5	mi2	C1	P1	O2	coc1
LGG	263
LGG	264	IDHmut-non-codel	NA	M5	mi2	C3	P2	O2	coc1
LGG	265
LGG	266
LGG	267
LGG	268
LGG	269
LGG	270	IDHmut-non-codel	R4	M5	mi2	C1	P1	O2	coc1
LGG	271	IDHmut-non-codel	R4	M5	mi2	C1	P1	O2	coc1
LGG	272
LGG	273	IDHmut-non-codel	R4	M3	mi2	C1	P2	O2	coc1
LGG	274
LGG	275
LGG	276	IDHmut-non-codel	R1	M5	mi2	C1	P1	O2	coc1
LGG	277	IDHmut-non-codel	R1	M5	mi1	C1	P2	O2	coc1
LGG	278	IDHmut-non-codel	NA	M3	mi4	C1	NA	O2	coc1
LGG	279	IDHmut-non-codel	R4	M5	mi2	C1	P2	O2	coc1
LGG	280	IDHmut-non-codel	R4	M3	mi2	C1	P4	O2	coc1
LGG	281	IDHmut-non-codel	R1	M5	mi2	C1	P1	O2	coc1
LGG	282	IDHmut-non-codel	R1	M5	mi2	C1	P2	O2	coc1
LGG	283	IDHmut-non-codel	R1	M3	mi2	C3	P4	O2	coc3
LGG	284	IDHmut-non-codel	R1	M3	mi1	C1	NA	O2	coc1
LGG	285	IDHmut-non-codel	R1	M5	mi2	C1	P2	O2	coc1
LGG	286
LGG	287
LGG	288	IDHmut-non-codel	R1	M3	mi2	C1	NA	O2	coc1
LGG	289	IDHmut-non-codel	R1	M3	mi2	C1	P2	O2	coc1
LGG	290	IDHmut-non-codel	R1	M3	mi2	C1	P2	O2	coc1
LGG	291
LGG	292	IDHmut-non-codel	R1	M3	mi2	C1	P3	O2	coc1
LGG	293	IDHmut-non-codel	R1	M3	mi2	C1	P2	O2	coc1
LGG	294	IDHmut-non-codel	R1	M3	mi2	C1	P2	O2	coc1
LGG	295	IDHmut-codel	R3	M2	mi2	C3	P2	O1	coc3
LGG	296
LGG	297	IDHmut-codel	NA	M3	mi2	C3	NA	O1	coc3
LGG	298
LGG	299	IDHmut-codel	R3	M3	mi2	C3	P2	O1	coc3
LGG	300	IDHmut-codel	NA	M3	mi2	C3	P1	O1	coc3
LGG	301
LGG	302
LGG	303
LGG	304	IDHmut-codel	R3	M3	mi2	C3	P2	O1	coc3
LGG	305
LGG	306
LGG	307
LGG	308	IDHmut-codel	NA	M3	mi2	C3	NA	O1	coc3
LGG	309
LGG	310
LGG	311
LGG	312
LGG	313	IDHmut-codel	R3	M2	mi2	C3	P1	O1	coc3
LGG	314
LGG	315
LGG	316
[truncated: 474 more rows]

## Sheet: pancancer_samplegroups
cancertype	samplegroup	nsamples	pancancersamplegroup
ACC	1	20	7
ACC	2	14	7
ACC	3	20	4
ACC	4	24	2
BLCA	1	48	2
BLCA	2	45	2
BLCA	3	50	1
BLCA	4	70	2
BLCA	5	81	7
BLCA	6	72	6
BLCA	7	61	8
BRCA	1	157	7
BRCA	2	263	7
BRCA	3	174	6
BRCA	4	128	6
BRCA	5	252	2
BRCA	6	227	3
CESC	1	26	4
CESC	2	40	3
CESC	3	20	7
CESC	4	34	7
CESC	5	71	2
CESC	6	25	6
CESC	7	44	1
CESC	8	48	7
CHOL	1	12	7
CHOL	2	16	8
CHOL	3	17	4
COAD	1	52	7
COAD	2	50	6
COAD	3	38	2
COAD	4	30	2
COAD	5	47	2
COAD	6	108	4
COAD	7	68	1
COAD	8	49	7
COAD	9	38	7
DLBC	1	12	2
DLBC	2	10	7
DLBC	3	13	4
DLBC	4	13	8
ESCA	1	48	2
ESCA	2	27	7
ESCA	3	21	4
ESCA	4	24	7
ESCA	5	22	7
ESCA	6	28	3
ESCA	7	23	2
GBM	1	10	3
GBM	2	16	3
GBM	3	17	3
GBM	4	15	3
GBM	5	22	4
GBM	6	41	4
GBM	7	22	4
GBM	8	38	2
GBM	9	35	4
GBM	10	60	4
GBM	11	15	2
GBM	12	75	1
GBM	13	75	5
GBM	14	78	7
GBM	15	84	7
HNSC	1	68	1
HNSC	2	47	5
HNSC	3	38	7
HNSC	4	70	2
HNSC	5	55	6
HNSC	6	84	7
HNSC	7	42	7
HNSC	8	93	4
HNSC	9	64	4
KICH	1	25	7
KICH	2	9	7
KICH	3	16	4
KICH	4	12	1
KICH	5	11	2
KICH	6	16	2
KIRC	1	57	8
KIRC	2	51	3
KIRC	3	60	8
KIRC	4	60	4
KIRC	5	94	1
KIRC	6	87	3
KIRC	7	91	8
KIRC	8	88	8
KIRP	1	33	8
KIRP	2	33	8
KIRP	3	42	6
KIRP	4	46	2
KIRP	5	39	3
KIRP	6	48	3
KIRP	7	37	4
KIRP	8	41	2
LAML	1	10	3
LAML	2	15	1
LAML	3	21	5
LAML	4	30	5
LAML	5	16	2
LAML	6	17	2
LAML	7	21	2
LAML	8	38	3
LAML	9	14	1
LAML	10	16	3
LGG	1	83	8
LGG	2	27	8
LGG	3	76	5
LGG	4	69	2
LGG	5	39	2
LGG	6	118	4
LGG	7	64	7
LGG	8	52	7
LIHC	1	49	7
LIHC	2	49	7
LIHC	3	49	3
LIHC	4	45	3
LIHC	5	57	2
LIHC	6	54	2
LIHC	7	24	4
LIHC	8	33	8
LIHC	9	60	8
LUAD	1	76	7
LUAD	2	74	7
LUAD	3	74	3
LUAD	4	92	2
LUAD	5	81	6
LUAD	6	81	2
LUAD	7	92	2
LUSC	1	64	7
LUSC	2	78	7
LUSC	3	69	7
LUSC	4	173	2
LUSC	5	80	2
LUSC	6	84	2
MESO	1	20	8
MESO	2	20	8
MESO	3	25	4
MESO	4	22	3
OV	1	57	2
OV	2	138	2
OV	3	74	1
OV	4	121	5
OV	5	216	5
PAAD	1	13	8
PAAD	2	28	7
PAAD	3	21	7
PAAD	4	24	8
PAAD	5	19	2
PAAD	6	26	2
PAAD	7	20	2
PAAD	8	31	2
PCPG	1	25	2
PCPG	2	22	8
PCPG	3	23	8
PCPG	4	21	8
PCPG	5	50	4
PCPG	6	25	4
PCPG	7	20	3
PRAD	1	68	3
PRAD	2	44	7
PRAD	3	60	7
PRAD	4	73	7
PRAD	5	82	2
PRAD	6	60	2
PRAD	7	160	2
READ	1	45	7
READ	2	27	7
READ	3	58	2
READ	4	29	2
READ	5	14	2
SARC	1	31	4
SARC	2	29	3
SARC	3	41	3
SARC	4	28	3
SARC	5	57	7
SARC	6	38	2
SARC	7	37	6
SKCM	1	56	2
SKCM	2	103	5
SKCM	3	51	2
SKCM	4	55	7
SKCM	5	58	7
SKCM	6	150	4
STAD	1	59	7
STAD	2	68	7
STAD	3	51	7
STAD	4	137	2
STAD	5	53	2
STAD	6	68	2
TGCT	1	38	2
TGCT	2	18	4
TGCT	3	19	5
TGCT	4	18	8
TGCT	5	23	2
TGCT	6	39	7
THCA	1	82	3
THCA	2	73	3
THCA	3	62	3
THCA	4	65	7
THCA	5	73	8
THCA	6	73	2
THCA	7	77	4
THCA	8	63	8
THYM	1	18	7
THYM	2	17	7
THYM	3	11	7
THYM	4	12	7
THYM	5	12	2
THYM	6	17	2
THYM	7	17	2
THYM	8	18	2
UCEC	1	42	7
UCEC	2	40	7
UCEC	3	32	8
UCEC	4	84	5
UCEC	5	62	5
UCEC	6	75	4
UCEC	7	64	4
UCEC	8	91	2
UCEC	9	74	6
UCS	1	13	6
UCS	2	12	5
UCS	3	19	3
UCS	4	13	4
UVM	1	18	3
UVM	2	22	3
UVM	3	20	2
UVM	4	20	8

## Sheet: sorted_samples
index	sample	cancertype	samplegroup	pancancer_samplegroup
1	TCGA-GV-A3JV-01	BLCA	3	1
2	TCGA-E7-A97Q-01	BLCA	3	1
3	TCGA-FD-A43N-01	BLCA	3	1
4	TCGA-XF-A8HH-01	BLCA	3	1
5	TCGA-XF-AAMY-01	BLCA	3	1
6	TCGA-GD-A2C5-01	BLCA	3	1
7	TCGA-E7-A6MD-01	BLCA	3	1
8	TCGA-FD-A6TA-01	BLCA	3	1
9	TCGA-BL-A0C8-01	BLCA	3	1
10	TCGA-UY-A9PF-01	BLCA	3	1
11	TCGA-FD-A5C0-01	BLCA	3	1
12	TCGA-BL-A13J-01	BLCA	3	1
13	TCGA-ZF-A9R3-01	BLCA	3	1
14	TCGA-E7-A8O7-01	BLCA	3	1
15	TCGA-G2-A2EK-01	BLCA	3	1
16	TCGA-E7-A6MF-01	BLCA	3	1
17	TCGA-K4-A3WV-11	BLCA	3	1
18	TCGA-GD-A3OP-01	BLCA	3	1
19	TCGA-ZF-A9R1-01	BLCA	3	1
20	TCGA-GU-A42R-01	BLCA	3	1
21	TCGA-2F-A9KR-01	BLCA	3	1
22	TCGA-XF-A8HI-01	BLCA	3	1
23	TCGA-E7-A677-01	BLCA	3	1
24	TCGA-DK-AA6X-01	BLCA	3	1
25	TCGA-ZF-A9RL-01	BLCA	3	1
26	TCGA-2F-A9KP-01	BLCA	3	1
27	TCGA-FJ-A3ZE-01	BLCA	3	1
28	TCGA-DK-AA6P-01	BLCA	3	1
29	TCGA-GV-A3QK-01	BLCA	3	1
30	TCGA-DK-A6B6-01	BLCA	3	1
31	TCGA-ZF-A9R4-01	BLCA	3	1
32	TCGA-4Z-AA7S-01	BLCA	3	1
33	TCGA-2F-A9KQ-01	BLCA	3	1
34	TCGA-CF-A47X-01	BLCA	3	1
35	TCGA-E7-A5KF-01	BLCA	3	1
36	TCGA-XF-A8HG-01	BLCA	3	1
37	TCGA-FD-A62O-01	BLCA	3	1
38	TCGA-ZF-A9R2-01	BLCA	3	1
39	TCGA-DK-AA77-01	BLCA	3	1
40	TCGA-4Z-AA7O-01	BLCA	3	1
41	TCGA-4Z-AA7Y-01	BLCA	3	1
42	TCGA-DK-A1AA-01	BLCA	3	1
43	TCGA-GC-A3BM-01	BLCA	3	1
44	TCGA-XF-AAMQ-01	BLCA	3	1
45	TCGA-ZF-A9RE-01	BLCA	3	1
46	TCGA-E5-A2PC-01	BLCA	3	1
47	TCGA-XF-A9SV-01	BLCA	3	1
48	TCGA-C4-A0F6-01	BLCA	3	1
49	TCGA-BT-A3PH-01	BLCA	3	1
50	TCGA-HQ-A2OF-01	BLCA	3	1
51	TCGA-JX-A3Q0-01	CESC	7	1
52	TCGA-VS-A9UI-01	CESC	7	1
53	TCGA-EK-A2RN-01	CESC	7	1
54	TCGA-MA-AA3Z-01	CESC	7	1
55	TCGA-LP-A5U3-01	CESC	7	1
56	TCGA-C5-A1BL-01	CESC	7	1
57	TCGA-VS-A9UY-01	CESC	7	1
58	TCGA-C5-A1M7-01	CESC	7	1
59	TCGA-Q1-A73O-01	CESC	7	1
60	TCGA-C5-A901-01	CESC	7	1
61	TCGA-MU-A8JM-01	CESC	7	1
62	TCGA-EK-A2RE-01	CESC	7	1
63	TCGA-FU-A3HY-01	CESC	7	1
64	TCGA-FU-A2QG-01	CESC	7	1
65	TCGA-FU-A5XV-01	CESC	7	1
66	TCGA-DS-A5RQ-01	CESC	7	1
67	TCGA-DS-A0VL-01	CESC	7	1
68	TCGA-UC-A7PG-01	CESC	7	1
69	TCGA-VS-A8QC-01	CESC	7	1
70	TCGA-JW-A5VJ-01	CESC	7	1
71	TCGA-VS-A9UU-01	CESC	7	1
72	TCGA-VS-A8EK-01	CESC	7	1
73	TCGA-WL-A834-01	CESC	7	1
74	TCGA-VS-A950-01	CESC	7	1
75	TCGA-C5-A7UH-01	CESC	7	1
76	TCGA-JW-AAVH-01	CESC	7	1
77	TCGA-C5-A2LZ-01	CESC	7	1
78	TCGA-ZJ-AAXI-01	CESC	7	1
79	TCGA-VS-A8EH-01	CESC	7	1
80	TCGA-VS-A8EG-01	CESC	7	1
81	TCGA-ZJ-AAXA-01	CESC	7	1
82	TCGA-DR-A0ZL-01	CESC	7	1
83	TCGA-C5-A905-01	CESC	7	1
84	TCGA-DS-A3LQ-01	CESC	7	1
85	TCGA-FU-A3NI-01	CESC	7	1
86	TCGA-C5-A8YQ-01	CESC	7	1
87	TCGA-EK-A2GZ-01	CESC	7	1
88	TCGA-C5-A7CK-01	CESC	7	1
89	TCGA-Q1-A73Q-01	CESC	7	1
90	TCGA-C5-A3HL-01	CESC	7	1
91	TCGA-C5-A1BE-01	CESC	7	1
92	TCGA-DS-A1OC-01	CESC	7	1
93	TCGA-EA-A3HS-01	CESC	7	1
94	TCGA-Q1-A6DW-01	CESC	7	1
95	TCGA-A6-2671-01	COAD	7	1
96	TCGA-AA-3506-01	COAD	7	1
97	TCGA-A6-2680-01	COAD	7	1
98	TCGA-AA-3548-01	COAD	7	1
99	TCGA-CM-5344-01	COAD	7	1
100	TCGA-D5-6929-01	COAD	7	1
101	TCGA-AA-3858-01	COAD	7	1
102	TCGA-AA-A01C-01	COAD	7	1
103	TCGA-D5-6932-01	COAD	7	1
104	TCGA-AA-3549-01	COAD	7	1
105	TCGA-F4-6854-01	COAD	7	1
106	TCGA-NH-A8F8-01	COAD	7	1
107	TCGA-AA-3696-01	COAD	7	1
108	TCGA-CM-4747-01	COAD	7	1
109	TCGA-AA-A01X-01	COAD	7	1
110	TCGA-AA-3837-01	COAD	7	1
111	TCGA-D5-5537-01	COAD	7	1
112	TCGA-G4-6317-01	COAD	7	1
113	TCGA-G4-6307-01	COAD	7	1
114	TCGA-DM-A282-01	COAD	7	1
115	TCGA-G4-6298-01	COAD	7	1
116	TCGA-AA-3531-01	COAD	7	1
117	TCGA-4N-A93T-01	COAD	7	1
118	TCGA-AA-3527-01	COAD	7	1
119	TCGA-AA-3514-01	COAD	7	1
120	TCGA-AZ-4308-01	COAD	7	1
121	TCGA-AA-3841-01	COAD	7	1
122	TCGA-AA-A03J-01	COAD	7	1
123	TCGA-AA-A01T-01	COAD	7	1
124	TCGA-A6-2683-01	COAD	7	1
125	TCGA-AA-3667-01	COAD	7	1
126	TCGA-AA-3848-01	COAD	7	1
127	TCGA-AA-A004-01	COAD	7	1
128	TCGA-AA-3542-01	COAD	7	1
129	TCGA-AZ-4681-01	COAD	7	1
130	TCGA-AA-3488-01	COAD	7	1
131	TCGA-G4-6306-01	COAD	7	1
132	TCGA-AA-A01F-01	COAD	7	1
133	TCGA-AA-3679-01	COAD	7	1
134	TCGA-AA-A03F-01	COAD	7	1
135	TCGA-DM-A1D8-01	COAD	7	1
136	TCGA-AA-A02K-01	COAD	7	1
137	TCGA-AA-A01Z-01	COAD	7	1
138	TCGA-AA-A01S-01	COAD	7	1
139	TCGA-CM-4750-01	COAD	7	1
140	TCGA-AD-6888-01	COAD	7	1
141	TCGA-DM-A1D7-01	COAD	7	1
142	TCGA-DM-A1D0-01	COAD	7	1
143	TCGA-F4-6808-01	COAD	7	1
144	TCGA-4T-AA8H-01	COAD	7	1
145	TCGA-DM-A1D4-01	COAD	7	1
146	TCGA-G4-6626-01	COAD	7	1
147	TCGA-G4-6315-01	COAD	7	1
148	TCGA-5M-AAT5-01	COAD	7	1
149	TCGA-T9-A92H-01	COAD	7	1
150	TCGA-DM-A28F-01	COAD	7	1
151	TCGA-AA-A02J-01	COAD	7	1
152	TCGA-DM-A28E-01	COAD	7	1
153	TCGA-AA-A00W-01	COAD	7	1
154	TCGA-DM-A28C-01	COAD	7	1
155	TCGA-AA-A02E-01	COAD	7	1
156	TCGA-A6-6652-01	COAD	7	1
157	TCGA-G4-6317-02	COAD	7	1
158	TCGA-NH-A8F7-06	COAD	7	1
159	TCGA-A6-6140-01	COAD	7	1
160	TCGA-A6-5656-01	COAD	7	1
161	TCGA-AY-A8YK-01	COAD	7	1
162	TCGA-AA-A017-01	COAD	7	1
163	TCGA-08-0531-01	GBM	12	1
164	TCGA-02-0317-01	GBM	12	1
165	TCGA-12-0656-01	GBM	12	1
166	TCGA-14-2555-01	GBM	12	1
167	TCGA-12-0826-01	GBM	12	1
168	TCGA-12-0707-01	GBM	12	1
169	TCGA-08-0246-01	GBM	12	1
170	TCGA-06-0152-01	GBM	12	1
171	TCGA-02-0290-01	GBM	12	1
172	TCGA-06-0877-01	GBM	12	1
173	TCGA-06-0127-01	GBM	12	1
174	TCGA-02-0289-01	GBM	12	1
175	TCGA-12-0703-01	GBM	12	1
176	TCGA-08-0511-01	GBM	12	1
177	TCGA-02-0023-01	GBM	12	1
178	TCGA-08-0355-01	GBM	12	1
179	TCGA-12-0657-01	GBM	12	1
180	TCGA-02-0330-01	GBM	12	1
181	TCGA-08-0357-01	GBM	12	1
182	TCGA-02-0038-01	GBM	12	1
183	TCGA-06-0876-01	GBM	12	1
184	TCGA-12-0828-01	GBM	12	1
185	TCGA-08-0244-01	GBM	12	1
186	TCGA-12-0688-01	GBM	12	1
187	TCGA-06-0879-01	GBM	12	1
188	TCGA-08-0354-01	GBM	12	1
189	TCGA-02-0422-01	GBM	12	1
190	TCGA-08-0529-01	GBM	12	1
191	TCGA-12-0769-01	GBM	12	1
192	TCGA-32-4719-01	GBM	12	1
193	TCGA-02-0037-01	GBM	12	1
194	TCGA-02-0285-01	GBM	12	1
195	TCGA-06-0154-01	GBM	12	1
196	TCGA-08-0356-01	GBM	12	1
197	TCGA-02-0015-01	GBM	12	1
198	TCGA-02-0070-01	GBM	12	1
199	TCGA-02-0271-01	GBM	12	1
200	TCGA-02-0043-01	GBM	12	1
201	TCGA-06-0148-01	GBM	12	1
202	TCGA-76-6664-01	GBM	12	1
203	TCGA-06-0394-01	GBM	12	1
204	TCGA-08-0525-01	GBM	12	1
205	TCGA-27-2524-01	GBM	12	1
206	TCGA-74-6578-01	GBM	12	1
207	TCGA-14-0783-01	GBM	12	1
208	TCGA-08-0510-01	GBM	12	1
209	TCGA-06-1802-01	GBM	12	1
210	TCGA-32-1991-01	GBM	12	1
211	TCGA-14-1459-01	GBM	12	1
212	TCGA-12-1090-01	GBM	12	1
213	TCGA-19-5954-01	GBM	12	1
214	TCGA-26-5132-01	GBM	12	1
215	TCGA-14-0787-01	GBM	12	1
216	TCGA-12-3652-01	GBM	12	1
217	TCGA-06-0743-01	GBM	12	1
218	TCGA-27-2526-01	GBM	12	1
219	TCGA-32-2495-01	GBM	12	1
220	TCGA-19-4068-01	GBM	12	1
221	TCGA-14-1402-01	GBM	12	1
222	TCGA-06-0145-01	GBM	12	1
223	TCGA-06-0133-01	GBM	12	1
224	TCGA-12-3649-01	GBM	12	1
225	TCGA-02-0113-01	GBM	12	1
226	TCGA-28-6450-01	GBM	12	1
227	TCGA-81-5910-01	GBM	12	1
228	TCGA-74-6573-01	GBM	12	1
229	TCGA-16-1047-01	GBM	12	1
230	TCGA-02-0009-01	GBM	12	1
231	TCGA-28-1757-01	GBM	12	1
232	TCGA-16-1062-01	GBM	12	1
233	TCGA-14-0786-01	GBM	12	1
234	TCGA-26-1443-01	GBM	12	1
235	TCGA-08-0518-01	GBM	12	1
236	TCGA-41-2572-01	GBM	12	1
237	TCGA-08-0514-01	GBM	12	1
238	TCGA-CV-7416-11	HNSC	1	1
239	TCGA-CV-6961-11	HNSC	1	1
240	TCGA-CV-6956-11	HNSC	1	1
241	TCGA-CV-7183-11	HNSC	1	1
242	TCGA-CV-6960-11	HNSC	1	1
243	TCGA-CV-7177-11	HNSC	1	1
244	TCGA-CV-6935-11	HNSC	1	1
245	TCGA-CV-7438-11	HNSC	1	1
246	TCGA-CV-6943-11	HNSC	1	1
247	TCGA-H7-7774-01	HNSC	1	1
248	TCGA-CV-6955-01	HNSC	1	1
249	TCGA-CR-6471-01	HNSC	1	1
250	TCGA-CR-7394-01	HNSC	1	1
251	TCGA-CN-4722-01	HNSC	1	1
252	TCGA-CV-7425-11	HNSC	1	1
253	TCGA-CQ-A4CE-01	HNSC	1	1
254	TCGA-CV-A45V-01	HNSC	1	1
255	TCGA-IQ-7632-01	HNSC	1	1
256	TCGA-CV-A6JY-01	HNSC	1	1
257	TCGA-BA-A4II-01	HNSC	1	1
258	TCGA-CV-7430-01	HNSC	1	1
259	TCGA-CV-5442-01	HNSC	1	1
260	TCGA-H7-A6C4-01	HNSC	1	1
261	TCGA-CN-4726-01	HNSC	1	1
262	TCGA-CN-6998-01	HNSC	1	1
263	TCGA-CV-7183-01	HNSC	1	1
264	TCGA-CV-7411-01	HNSC	1	1
265	TCGA-CQ-6220-01	HNSC	1	1
266	TCGA-CQ-6223-01	HNSC	1	1
267	TCGA-BB-7863-01	HNSC	1	1
268	TCGA-CV-A45P-01	HNSC	1	1
269	TCGA-HD-8634-01	HNSC	1	1
270	TCGA-CV-6953-01	HNSC	1	1
271	TCGA-CV-A463-01	HNSC	1	1
272	TCGA-CV-A45O-01	HNSC	1	1
273	TCGA-CV-7095-01	HNSC	1	1
274	TCGA-CQ-6229-01	HNSC	1	1
275	TCGA-C9-A480-01	HNSC	1	1
276	TCGA-CV-5970-01	HNSC	1	1
277	TCGA-C9-A47Z-01	HNSC	1	1
278	TCGA-CR-6491-01	HNSC	1	1
279	TCGA-UF-A7JC-01	HNSC	1	1
280	TCGA-CV-7423-01	HNSC	1	1
281	TCGA-CV-A45X-01	HNSC	1	1
282	TCGA-CN-6011-01	HNSC	1	1
283	TCGA-CV-7089-01	HNSC	1	1
284	TCGA-CV-5439-01	HNSC	1	1
285	TCGA-CN-A498-01	HNSC	1	1
286	TCGA-CQ-6218-01	HNSC	1	1
287	TCGA-CV-6952-01	HNSC	1	1
288	TCGA-DQ-5625-01	HNSC	1	1
289	TCGA-CR-7395-01	HNSC	1	1
290	TCGA-BA-5557-01	HNSC	1	1
291	TCGA-MT-A67F-01	HNSC	1	1
292	TCGA-CQ-7063-01	HNSC	1	1
293	TCGA-BA-5556-01	HNSC	1	1
294	TCGA-F7-A50G-01	HNSC	1	1
295	TCGA-BA-5558-01	HNSC	1	1
296	TCGA-D6-6516-01	HNSC	1	1
297	TCGA-CV-7425-01	HNSC	1	1
298	TCGA-HD-A4C1-01	HNSC	1	1
299	TCGA-CQ-5324-01	HNSC	1	1
300	TCGA-CQ-7071-01	HNSC	1	1
301	TCGA-BA-5151-01	HNSC	1	1
302	TCGA-CN-4734-01	HNSC	1	1
303	TCGA-CQ-5331-01	HNSC	1	1
304	TCGA-CV-7427-01	HNSC	1	1
305	TCGA-CN-A499-01	HNSC	1	1
306	TCGA-KO-8405-01	KICH	4	1
307	TCGA-KO-8413-01	KICH	4	1
308	TCGA-KN-8425-01	KICH	4	1
309	TCGA-KO-8403-01	KICH	4	1
310	TCGA-KN-8422-01	KICH	4	1
311	TCGA-KL-8332-01	KICH	4	1
312	TCGA-KL-8343-01	KICH	4	1
313	TCGA-KL-8326-01	KICH	4	1
314	TCGA-KN-8436-01	KICH	4	1
315	TCGA-KN-8419-01	KICH	4	1
316	TCGA-KN-8423-01	KICH	4	1
317	TCGA-KN-8432-01	KICH	4	1
318	TCGA-B8-4154-01	KIRC	5	1
319	TCGA-B8-4151-01	KIRC	5	1
320	TCGA-CJ-4885-01	KIRC	5	1
321	TCGA-B0-5699-01	KIRC	5	1
322	TCGA-CZ-4853-01	KIRC	5	1
323	TCGA-BP-4164-01	KIRC	5	1
324	TCGA-AK-3450-01	KIRC	5	1
325	TCGA-AK-3455-01	KIRC	5	1
326	TCGA-B0-5712-01	KIRC	5	1
327	TCGA-BP-5190-01	KIRC	5	1
328	TCGA-A3-3306-01	KIRC	5	1
329	TCGA-B2-4099-01	KIRC	5	1
330	TCGA-BP-5183-01	KIRC	5	1
331	TCGA-CJ-5680-01	KIRC	5	1
332	TCGA-AK-3429-01	KIRC	5	1
333	TCGA-CJ-5675-01	KIRC	5	1
334	TCGA-A3-3335-01	KIRC	5	1
335	TCGA-BP-5180-01	KIRC	5	1
336	TCGA-EU-5907-01	KIRC	5	1
337	TCGA-BP-4959-01	KIRC	5	1
338	TCGA-B2-5639-01	KIRC	5	1
339	TCGA-CZ-5462-01	KIRC	5	1
340	TCGA-BP-4174-01	KIRC	5	1
341	TCGA-CJ-5684-01	KIRC	5	1
342	TCGA-DV-5566-01	KIRC	5	1
343	TCGA-BP-5176-01	KIRC	5	1
344	TCGA-B0-5696-01	KIRC	5	1
345	TCGA-CJ-4644-01	KIRC	5	1
346	TCGA-BP-5173-01	KIRC	5	1
347	TCGA-B0-5703-01	KIRC	5	1
348	TCGA-CZ-5453-01	KIRC	5	1
349	TCGA-BP-5168-01	KIRC	5	1
350	TCGA-CZ-5451-01	KIRC	5	1
351	TCGA-CJ-4893-01	KIRC	5	1
352	TCGA-B0-5698-01	KIRC	5	1
353	TCGA-BP-4170-01	KIRC	5	1
354	TCGA-BP-4329-01	KIRC	5	1
355	TCGA-B0-5116-01	KIRC	5	1
356	TCGA-CZ-5454-01	KIRC	5	1
357	TCGA-CZ-5458-01	KIRC	5	1
358	TCGA-BP-4782-01	KIRC	5	1
359	TCGA-DV-5569-01	KIRC	5	1
360	TCGA-CJ-4871-01	KIRC	5	1
361	TCGA-CJ-5682-01	KIRC	5	1
362	TCGA-B0-5694-01	KIRC	5	1
363	TCGA-CJ-6028-01	KIRC	5	1
364	TCGA-BP-4781-01	KIRC	5	1
365	TCGA-BP-5189-01	KIRC	5	1
366	TCGA-CZ-5461-01	KIRC	5	1
367	TCGA-BP-5195-01	KIRC	5	1
368	TCGA-CW-5590-01	KIRC	5	1
369	TCGA-CW-5588-01	KIRC	5	1
370	TCGA-CW-5591-11	KIRC	5	1
371	TCGA-A3-3317-01	KIRC	5	1
372	TCGA-A3-3387-01	KIRC	5	1
373	TCGA-A3-3316-01	KIRC	5	1
374	TCGA-A3-3382-01	KIRC	5	1
375	TCGA-BP-4797-01	KIRC	5	1
376	TCGA-B2-5641-01	KIRC	5	1
377	TCGA-CJ-5686-01	KIRC	5	1
378	TCGA-A3-3311-01	KIRC	5	1
379	TCGA-B2-3924-01	KIRC	5	1
380	TCGA-BP-4777-01	KIRC	5	1
381	TCGA-CZ-5985-01	KIRC	5	1
382	TCGA-A3-3357-01	KIRC	5	1
383	TCGA-B0-5075-01	KIRC	5	1
384	TCGA-CZ-4864-01	KIRC	5	1
385	TCGA-A3-3324-01	KIRC	5	1
386	TCGA-CZ-4863-01	KIRC	5	1
387	TCGA-BP-4162-01	KIRC	5	1
388	TCGA-B0-4838-01	KIRC	5	1
389	TCGA-CJ-4894-01	KIRC	5	1
390	TCGA-B2-4102-01	KIRC	5	1
391	TCGA-A3-3351-01	KIRC	5	1
392	TCGA-B2-5635-01	KIRC	5	1
393	TCGA-BP-4977-01	KIRC	5	1
394	TCGA-A3-3358-01	KIRC	5	1
395	TCGA-BP-4963-01	KIRC	5	1
396	TCGA-BP-4161-01	KIRC	5	1
397	TCGA-B0-5113-01	KIRC	5	1
398	TCGA-BP-4964-01	KIRC	5	1
399	TCGA-B0-4852-01	KIRC	5	1
400	TCGA-CZ-5465-01	KIRC	5	1
401	TCGA-A3-3352-01	KIRC	5	1
402	TCGA-A3-3307-01	KIRC	5	1
403	TCGA-A3-3329-01	KIRC	5	1
404	TCGA-A3-3343-01	KIRC	5	1
405	TCGA-B8-4622-01	KIRC	5	1
406	TCGA-BP-4325-01	KIRC	5	1
407	TCGA-BP-4973-01	KIRC	5	1
408	TCGA-CJ-4903-01	KIRC	5	1
409	TCGA-BP-4768-01	KIRC	5	1
410	TCGA-BP-4967-01	KIRC	5	1
411	TCGA-CJ-4635-01	KIRC	5	1
412	TCGA-AB-2850-03	LAML	2	1
413	TCGA-AB-2831-03	LAML	2	1
414	TCGA-AB-2814-03	LAML	2	1
415	TCGA-AB-2841-03	LAML	2	1
416	TCGA-AB-2876-03	LAML	2	1
417	TCGA-AB-2878-03	LAML	2	1
418	TCGA-AB-2920-03	LAML	2	1
419	TCGA-AB-2923-03	LAML	2	1
420	TCGA-AB-2894-03	LAML	2	1
421	TCGA-AB-2892-03	LAML	2	1
422	TCGA-AB-2974-03	LAML	2	1
423	TCGA-AB-2809-03	LAML	2	1
424	TCGA-AB-2945-03	LAML	2	1
425	TCGA-AB-2802-03	LAML	2	1
426	TCGA-AB-2947-03	LAML	2	1
427	TCGA-AB-2994-03	LAML	9	1
428	TCGA-AB-2846-03	LAML	9	1
429	TCGA-AB-3001-03	LAML	9	1
430	TCGA-AB-2999-03	LAML	9	1
431	TCGA-AB-2862-03	LAML	9	1
432	TCGA-AB-2872-03	LAML	9	1
433	TCGA-AB-2830-03	LAML	9	1
434	TCGA-AB-2808-03	LAML	9	1
435	TCGA-AB-2806-03	LAML	9	1
436	TCGA-AB-2858-03	LAML	9	1
437	TCGA-AB-2807-03	LAML	9	1
438	TCGA-AB-3002-03	LAML	9	1
439	TCGA-AB-3009-03	LAML	9	1
440	TCGA-AB-2849-03	LAML	9	1
441	TCGA-24-0982-01	OV	3	1
442	TCGA-23-1030-01	OV	3	1
443	TCGA-13-0762-01	OV	3	1
444	TCGA-09-2053-01	OV	3	1
445	TCGA-24-1105-01	OV	3	1
446	TCGA-24-1464-01	OV	3	1
447	TCGA-04-1346-01	OV	3	1
448	TCGA-23-1022-01	OV	3	1
449	TCGA-23-1031-01	OV	3	1
450	TCGA-13-1489-01	OV	3	1
451	TCGA-13-1487-01	OV	3	1
452	TCGA-04-1360-01	OV	3	1
453	TCGA-04-1356-01	OV	3	1
454	TCGA-13-0906-01	OV	3	1
455	TCGA-13-1492-01	OV	3	1
456	TCGA-04-1341-01	OV	3	1
457	TCGA-23-1024-01	OV	3	1
458	TCGA-23-1032-01	OV	3	1
459	TCGA-24-2260-01	OV	3	1
460	TCGA-04-1331-01	OV	3	1
461	TCGA-13-0727-01	OV	3	1
462	TCGA-23-1113-01	OV	3	1
463	TCGA-24-0970-01	OV	3	1
464	TCGA-23-1107-01	OV	3	1
465	TCGA-61-1899-01	OV	3	1
466	TCGA-24-1431-01	OV	3	1
467	TCGA-24-0979-01	OV	3	1
468	TCGA-13-0923-01	OV	3	1
469	TCGA-13-0887-01	OV	3	1
470	TCGA-25-1325-01	OV	3	1
471	TCGA-09-1665-01	OV	3	1
472	TCGA-29-2434-01	OV	3	1
473	TCGA-13-1495-01	OV	3	1
474	TCGA-13-0891-01	OV	3	1
475	TCGA-13-0901-01	OV	3	1
476	TCGA-13-0766-01	OV	3	1
477	TCGA-13-0807-01	OV	3	1
478	TCGA-24-1614-01	OV	3	1
479	TCGA-20-1686-01	OV	3	1
480	TCGA-10-0934-01	OV	3	1
481	TCGA-04-1652-01	OV	3	1
482	TCGA-13-0751-01	OV	3	1
483	TCGA-13-0904-01	OV	3	1
484	TCGA-13-0883-01	OV	3	1
485	TCGA-04-1646-01	OV	3	1
486	TCGA-04-1350-01	OV	3	1
487	TCGA-30-1853-01	OV	3	1
488	TCGA-13-0912-01	OV	3	1
489	TCGA-04-1542-01	OV	3	1
490	TCGA-36-2537-01	OV	3	1
491	TCGA-13-1477-01	OV	3	1
492	TCGA-57-1586-01	OV	3	1
493	TCGA-23-2643-01	OV	3	1
494	TCGA-04-1517-01	OV	3	1
495	TCGA-13-1491-01	OV	3	1
496	TCGA-30-1714-01	OV	3	1
497	TCGA-30-1859-01	OV	3	1
498	TCGA-29-1775-01	OV	3	1
499	TCGA-24-2036-01	OV	3	1
500	TCGA-24-1467-01	OV	3	1
501	TCGA-09-1664-01	OV	3	1
502	TCGA-24-0966-01	OV	3	1
503	TCGA-61-1910-01	OV	3	1
504	TCGA-61-2092-01	OV	3	1
505	TCGA-61-2110-01	OV	3	1
506	TCGA-24-1616-01	OV	3	1
507	TCGA-24-1555-01	OV	3	1
508	TCGA-10-0928-01	OV	3	1
509	TCGA-23-1111-01	OV	3	1
510	TCGA-25-1631-01	OV	3	1
511	TCGA-61-2101-01	OV	3	1
512	TCGA-36-2544-01	OV	3	1
513	TCGA-04-1638-01	OV	3	1
514	TCGA-23-2641-01	OV	3	1
515	TCGA-OR-A5LD-01	ACC	4	2
516	TCGA-OR-A5KX-01	ACC	4	2
517	TCGA-OR-A5LC-01	ACC	4	2
518	TCGA-OR-A5JE-01	ACC	4	2
519	TCGA-OR-A5K2-01	ACC	4	2
520	TCGA-OR-A5JP-01	ACC	4	2
521	TCGA-OR-A5J7-01	ACC	4	2
522	TCGA-OR-A5K5-01	ACC	4	2
523	TCGA-OR-A5JM-01	ACC	4	2
524	TCGA-OR-A5K9-01	ACC	4	2
525	TCGA-OR-A5K0-01	ACC	4	2
526	TCGA-OR-A5JS-01	ACC	4	2
527	TCGA-OR-A5LE-01	ACC	4	2
528	TCGA-OR-A5L3-01	ACC	4	2
529	TCGA-OR-A5K6-01	ACC	4	2
530	TCGA-OR-A5J1-01	ACC	4	2
531	TCGA-OR-A5KV-01	ACC	4	2
532	TCGA-OR-A5J2-01	ACC	4	2
533	TCGA-OR-A5JY-01	ACC	4	2
534	TCGA-OR-A5KZ-01	ACC	4	2
535	TCGA-OR-A5KT-01	ACC	4	2
536	TCGA-OR-A5LG-01	ACC	4	2
537	TCGA-OR-A5J8-01	ACC	4	2
538	TCGA-OR-A5JB-01	ACC	4	2
539	TCGA-ZF-A9RC-01	BLCA	1	2
540	TCGA-FJ-A3Z7-01	BLCA	1	2
541	TCGA-ZF-A9R0-01	BLCA	1	2
542	TCGA-ZF-A9R9-01	BLCA	1	2
543	TCGA-FD-A5BR-01	BLCA	1	2
544	TCGA-BT-A20T-01	BLCA	1	2
545	TCGA-XF-A8HF-01	BLCA	1	2
546	TCGA-DK-A2I1-01	BLCA	1	2
547	TCGA-ZF-AA51-01	BLCA	1	2
548	TCGA-UY-A9PH-01	BLCA	1	2
549	TCGA-KQ-A41P-01	BLCA	1	2
550	TCGA-GU-AATP-01	BLCA	1	2
551	TCGA-FD-A43U-01	BLCA	1	2
552	TCGA-DK-A3IL-01	BLCA	1	2
553	TCGA-DK-A1A7-01	BLCA	1	2
554	TCGA-XF-A9T0-01	BLCA	1	2
555	TCGA-UY-A9PE-01	BLCA	1	2
556	TCGA-UY-A9PD-01	BLCA	1	2
557	TCGA-DK-A3X1-01	BLCA	1	2
558	TCGA-GD-A76B-01	BLCA	1	2
559	TCGA-E7-A541-01	BLCA	1	2
560	TCGA-GV-A6ZA-01	BLCA	1	2
561	TCGA-G2-AA3B-01	BLCA	1	2
562	TCGA-KQ-A41R-01	BLCA	1	2
563	TCGA-DK-A3IK-01	BLCA	1	2
564	TCGA-E7-A7PW-01	BLCA	1	2
565	TCGA-UY-A78O-01	BLCA	1	2
566	TCGA-E7-A8O8-01	BLCA	1	2
567	TCGA-KQ-A41N-01	BLCA	1	2
568	TCGA-E5-A4U1-01	BLCA	1	2
569	TCGA-DK-AA75-01	BLCA	1	2
570	TCGA-DK-A6AW-01	BLCA	1	2
571	TCGA-YF-AA3L-01	BLCA	1	2
572	TCGA-CF-A5UA-01	BLCA	1	2
573	TCGA-CF-A8HY-01	BLCA	1	2
574	TCGA-E7-A519-01	BLCA	1	2
575	TCGA-GC-A6I3-01	BLCA	1	2
576	TCGA-GU-A767-01	BLCA	1	2
577	TCGA-S5-A6DX-01	BLCA	1	2
578	TCGA-XF-A9SU-01	BLCA	1	2
579	TCGA-XF-AAMH-01	BLCA	1	2
580	TCGA-YC-A9TC-01	BLCA	1	2
581	TCGA-DK-AA71-01	BLCA	1	2
582	TCGA-YC-A89H-01	BLCA	1	2
583	TCGA-XF-A8HB-01	BLCA	1	2
584	TCGA-ZF-AA5N-01	BLCA	1	2
585	TCGA-UY-A78M-01	BLCA	1	2
586	TCGA-GD-A6C6-01	BLCA	1	2
587	TCGA-E7-A7DU-01	BLCA	2	2
588	TCGA-CF-A3MI-01	BLCA	2	2
589	TCGA-BT-A20P-01	BLCA	2	2
590	TCGA-CF-A47T-01	BLCA	2	2
591	TCGA-GU-A763-01	BLCA	2	2
592	TCGA-CF-A5U8-01	BLCA	2	2
593	TCGA-CF-A47S-01	BLCA	2	2
594	TCGA-DK-A6B0-01	BLCA	2	2
595	TCGA-E7-A678-01	BLCA	2	2
596	TCGA-CF-A47W-01	BLCA	2	2
597	TCGA-CF-A3MH-01	BLCA	2	2
598	TCGA-ZF-AA4U-01	BLCA	2	2
599	TCGA-G2-A3IE-01	BLCA	2	2
600	TCGA-FJ-A3Z9-01	BLCA	2	2
601	TCGA-E7-A4XJ-01	BLCA	2	2
602	TCGA-XF-AAN1-01	BLCA	2	2
603	TCGA-CF-A9FH-01	BLCA	2	2
604	TCGA-KQ-A41O-01	BLCA	2	2
605	TCGA-S5-AA26-01	BLCA	2	2
606	TCGA-CF-A8HX-01	BLCA	2	2
607	TCGA-CU-A3YL-01	BLCA	2	2
608	TCGA-CF-A3MF-01	BLCA	2	2
609	TCGA-FD-A43X-01	BLCA	2	2
610	TCGA-E7-A3Y1-01	BLCA	2	2
611	TCGA-CF-A47Y-01	BLCA	2	2
612	TCGA-CF-A47V-01	BLCA	2	2
613	TCGA-DK-A1AG-01	BLCA	2	2
614	TCGA-4Z-AA83-01	BLCA	2	2
615	TCGA-4Z-AA89-01	BLCA	2	2
616	TCGA-CF-A27C-01	BLCA	2	2
617	TCGA-LT-A8JT-01	BLCA	2	2
618	TCGA-ZF-A9R5-01	BLCA	2	2
619	TCGA-CF-A9FM-01	BLCA	2	2
620	TCGA-DK-A3IS-01	BLCA	2	2
621	TCGA-CF-A3MG-01	BLCA	2	2
622	TCGA-XF-A9SH-01	BLCA	2	2
623	TCGA-H4-A2HO-01	BLCA	2	2
624	TCGA-5N-A9KM-01	BLCA	2	2
625	TCGA-CF-A1HR-01	BLCA	2	2
626	TCGA-FD-A6TI-01	BLCA	2	2
627	TCGA-BT-A2LA-11	BLCA	2	2
628	TCGA-CF-A9FF-01	BLCA	2	2
629	TCGA-CF-A7I0-01	BLCA	2	2
630	TCGA-CF-A9FL-01	BLCA	2	2
631	TCGA-ZF-A9R7-01	BLCA	2	2
632	TCGA-GC-A3RD-01	BLCA	4	2
633	TCGA-XF-AAMX-01	BLCA	4	2
634	TCGA-XF-AAMZ-01	BLCA	4	2
635	TCGA-DK-A6AV-01	BLCA	4	2
636	TCGA-FD-A5BV-01	BLCA	4	2
637	TCGA-2F-A9KT-01	BLCA	4	2
638	TCGA-DK-AA6L-01	BLCA	4	2
639	TCGA-HQ-A2OE-01	BLCA	4	2
640	TCGA-4Z-AA80-01	BLCA	4	2
641	TCGA-ZF-AA4T-01	BLCA	4	2
642	TCGA-E5-A4TZ-01	BLCA	4	2
643	TCGA-BT-A20N-01	BLCA	4	2
644	TCGA-4Z-AA87-01	BLCA	4	2
645	TCGA-XF-AAML-01	BLCA	4	2
646	TCGA-GC-A4ZW-01	BLCA	4	2
647	TCGA-GC-A3RB-01	BLCA	4	2
648	TCGA-DK-A1A6-01	BLCA	4	2
649	TCGA-XF-A9ST-01	BLCA	4	2
650	TCGA-E7-A4IJ-01	BLCA	4	2
651	TCGA-GV-A3QF-01	BLCA	4	2
652	TCGA-GV-A40G-01	BLCA	4	2
653	TCGA-XF-A8HC-01	BLCA	4	2
654	TCGA-MV-A51V-01	BLCA	4	2
655	TCGA-DK-A6B1-01	BLCA	4	2
656	TCGA-GU-A42P-01	BLCA	4	2
657	TCGA-ZF-AA4X-01	BLCA	4	2
658	TCGA-FD-A6TE-01	BLCA	4	2
659	TCGA-CU-A3QU-01	BLCA	4	2
660	TCGA-BT-A42C-01	BLCA	4	2
661	TCGA-G2-AA3D-01	BLCA	4	2
662	TCGA-GV-A3JW-01	BLCA	4	2
663	TCGA-DK-A1AD-01	BLCA	4	2
664	TCGA-4Z-AA7M-01	BLCA	4	2
665	TCGA-H4-A2HQ-01	BLCA	4	2
666	TCGA-KQ-A41Q-01	BLCA	4	2
667	TCGA-E7-A5KE-01	BLCA	4	2
668	TCGA-DK-AA6U-01	BLCA	4	2
669	TCGA-FJ-A3ZF-01	BLCA	4	2
670	TCGA-G2-AA3F-01	BLCA	4	2
671	TCGA-G2-A3VY-01	BLCA	4	2
672	TCGA-ZF-A9RM-01	BLCA	4	2
673	TCGA-DK-AA76-01	BLCA	4	2
674	TCGA-GV-A3QH-01	BLCA	4	2
675	TCGA-E7-A85H-01	BLCA	4	2
676	TCGA-K4-A6MB-01	BLCA	4	2
677	TCGA-BT-A20W-01	BLCA	4	2
678	TCGA-FD-A3SJ-01	BLCA	4	2
679	TCGA-GV-A3JZ-01	BLCA	4	2
680	TCGA-DK-A1AC-01	BLCA	4	2
681	TCGA-LT-A5Z6-01	BLCA	4	2
682	TCGA-E7-A6ME-01	BLCA	4	2
683	TCGA-FD-A43P-01	BLCA	4	2
684	TCGA-DK-A3IV-01	BLCA	4	2
685	TCGA-GV-A3JX-01	BLCA	4	2
686	TCGA-CU-A5W6-01	BLCA	4	2
687	TCGA-DK-A6B5-01	BLCA	4	2
688	TCGA-FD-A6TC-01	BLCA	4	2
689	TCGA-UY-A78K-01	BLCA	4	2
690	TCGA-FD-A3SS-01	BLCA	4	2
691	TCGA-4Z-AA84-01	BLCA	4	2
692	TCGA-4Z-AA7R-01	BLCA	4	2
693	TCGA-K4-A3WV-01	BLCA	4	2
694	TCGA-UY-A78N-01	BLCA	4	2
695	TCGA-XF-AAMG-01	BLCA	4	2
696	TCGA-C4-A0EZ-01	BLCA	4	2
697	TCGA-DK-AA6W-01	BLCA	4	2
698	TCGA-BT-A2LA-01	BLCA	4	2
699	TCGA-GV-A3QI-01	BLCA	4	2
700	TCGA-DK-A3X2-01	BLCA	4	2
701	TCGA-G2-A2EL-01	BLCA	4	2
702	TCGA-D8-A1J9-01	BRCA	5	2
703	TCGA-A8-A07I-01	BRCA	5	2
704	TCGA-A1-A0SN-01	BRCA	5	2
705	TCGA-A8-A076-01	BRCA	5	2
706	TCGA-AO-A0JM-01	BRCA	5	2
707	TCGA-AO-A03L-01	BRCA	5	2
708	TCGA-D8-A1X5-01	BRCA	5	2
709	TCGA-BH-A18R-01	BRCA	5	2
710	TCGA-B6-A0I9-01	BRCA	5	2
711	TCGA-A2-A0YG-01	BRCA	5	2
712	TCGA-AO-A0JD-01	BRCA	5	2
713	TCGA-BH-A0H9-01	BRCA	5	2
714	TCGA-A8-A09W-01	BRCA	5	2
715	TCGA-C8-A1HL-01	BRCA	5	2
716	TCGA-BH-A1EN-01	BRCA	5	2
717	TCGA-A8-A07B-01	BRCA	5	2
718	TCGA-C8-A137-01	BRCA	5	2
719	TCGA-E2-A1LB-01	BRCA	5	2
720	TCGA-AC-A23H-01	BRCA	5	2
721	TCGA-E2-A152-01	BRCA	5	2
722	TCGA-C8-A26V-01	BRCA	5	2
723	TCGA-BH-A1EV-01	BRCA	5	2
724	TCGA-C8-A12Z-01	BRCA	5	2
725	TCGA-AN-A0FV-01	BRCA	5	2
726	TCGA-BH-A0HY-01	BRCA	5	2
727	TCGA-BH-A1F2-01	BRCA	5	2
728	TCGA-E9-A226-01	BRCA	5	2
729	TCGA-D8-A1J8-01	BRCA	5	2
730	TCGA-AO-A1KS-01	BRCA	5	2
731	TCGA-BH-A1FM-01	BRCA	5	2
732	TCGA-BH-A1F8-01	BRCA	5	2
733	TCGA-B6-A1KN-01	BRCA	5	2
734	TCGA-A2-A25B-01	BRCA	5	2
735	TCGA-BH-A1FD-01	BRCA	5	2
736	TCGA-AQ-A0Y5-01	BRCA	5	2
737	TCGA-A8-A09A-01	BRCA	5	2
738	TCGA-AN-A04A-01	BRCA	5	2
739	TCGA-AN-A041-01	BRCA	5	2
740	TCGA-D8-A1X9-01	BRCA	5	2
741	TCGA-A1-A0SJ-01	BRCA	5	2
742	TCGA-EW-A1PD-01	BRCA	5	2
743	TCGA-EW-A1PA-01	BRCA	5	2
744	TCGA-BH-A0E2-01	BRCA	5	2
745	TCGA-D8-A27G-01	BRCA	5	2
746	TCGA-EW-A1IW-01	BRCA	5	2
747	TCGA-A8-A07F-01	BRCA	5	2
748	TCGA-BH-A1EW-01	BRCA	5	2
749	TCGA-BH-A0AU-01	BRCA	5	2
750	TCGA-A2-A0EV-01	BRCA	5	2
751	TCGA-A8-A097-01	BRCA	5	2
752	TCGA-BH-A0C7-01	BRCA	5	2
753	TCGA-AR-A24L-01	BRCA	5	2
754	TCGA-BH-A0B1-01	BRCA	5	2
755	TCGA-A8-A08I-01	BRCA	5	2
756	TCGA-A2-A0YH-01	BRCA	5	2
757	TCGA-A8-A09Q-01	BRCA	5	2
758	TCGA-AR-A0TQ-01	BRCA	5	2
759	TCGA-A7-A2KD-01	BRCA	5	2
760	TCGA-A8-A09R-01	BRCA	5	2
761	TCGA-A8-A090-01	BRCA	5	2
762	TCGA-D8-A1Y1-01	BRCA	5	2
763	TCGA-AN-A049-01	BRCA	5	2
764	TCGA-S3-A6ZF-01	BRCA	5	2
765	TCGA-D8-A1JC-01	BRCA	5	2
766	TCGA-D8-A1JD-01	BRCA	5	2
767	TCGA-AR-A24Z-01	BRCA	5	2
768	TCGA-AR-A250-01	BRCA	5	2
769	TCGA-E9-A22B-01	BRCA	5	2
770	TCGA-BH-A0H7-01	BRCA	5	2
771	TCGA-D8-A1XZ-01	BRCA	5	2
772	TCGA-C8-A12W-01	BRCA	5	2
773	TCGA-EW-A1J6-01	BRCA	5	2
774	TCGA-A8-A09M-01	BRCA	5	2
775	TCGA-AR-A0TV-01	BRCA	5	2
776	TCGA-D8-A27R-01	BRCA	5	2
777	TCGA-AO-A1KT-01	BRCA	5	2
778	TCGA-BH-A0HX-01	BRCA	5	2
779	TCGA-A8-A06O-01	BRCA	5	2
780	TCGA-D8-A27W-01	BRCA	5	2
781	TCGA-E2-A109-01	BRCA	5	2
782	TCGA-A8-A08J-01	BRCA	5	2
783	TCGA-A8-A081-01	BRCA	5	2
784	TCGA-A8-A08G-01	BRCA	5	2
785	TCGA-E9-A1NI-01	BRCA	5	2
786	TCGA-A8-A08S-01	BRCA	5	2
787	TCGA-A8-A09E-01	BRCA	5	2
788	TCGA-AR-A0U3-01	BRCA	5	2
789	TCGA-A8-A09N-01	BRCA	5	2
790	TCGA-AR-A24H-01	BRCA	5	2
791	TCGA-AR-A0U2-01	BRCA	5	2
792	TCGA-E9-A2JS-01	BRCA	5	2
793	TCGA-E2-A15A-01	BRCA	5	2
794	TCGA-A8-A07W-01	BRCA	5	2
795	TCGA-A2-A0YT-01	BRCA	5	2
796	TCGA-AN-A0AK-01	BRCA	5	2
797	TCGA-BH-A18U-01	BRCA	5	2
798	TCGA-E2-A14V-01	BRCA	5	2
799	TCGA-A8-A092-01	BRCA	5	2
800	TCGA-A8-A06U-01	BRCA	5	2
801	TCGA-A2-A0CW-01	BRCA	5	2
802	TCGA-AO-A03O-01	BRCA	5	2
803	TCGA-A7-A0CJ-01	BRCA	5	2
804	TCGA-BH-A0HU-01	BRCA	5	2
805	TCGA-A8-A08F-01	BRCA	5	2
806	TCGA-A8-A09I-01	BRCA	5	2
807	TCGA-EW-A1OZ-01	BRCA	5	2
808	TCGA-EW-A1OY-01	BRCA	5	2
809	TCGA-BH-A0HB-01	BRCA	5	2
810	TCGA-AR-A0TW-01	BRCA	5	2
811	TCGA-C8-A273-01	BRCA	5	2
812	TCGA-AR-A0TY-01	BRCA	5	2
813	TCGA-C8-A12U-01	BRCA	5	2
814	TCGA-B6-A0IG-01	BRCA	5	2
815	TCGA-C8-A3M8-01	BRCA	5	2
816	TCGA-B6-A0WW-01	BRCA	5	2
817	TCGA-A7-A13F-01	BRCA	5	2
818	TCGA-AN-A0FZ-01	BRCA	5	2
819	TCGA-AR-A1AS-01	BRCA	5	2
820	TCGA-E2-A15H-01	BRCA	5	2
821	TCGA-AN-A03Y-01	BRCA	5	2
822	TCGA-AN-A0FW-01	BRCA	5	2
823	TCGA-B6-A0IO-01	BRCA	5	2
824	TCGA-A8-A086-01	BRCA	5	2
825	TCGA-A2-A1FX-01	BRCA	5	2
826	TCGA-E9-A1R2-01	BRCA	5	2
827	TCGA-E2-A14T-01	BRCA	5	2
828	TCGA-AR-A2LK-01	BRCA	5	2
829	TCGA-AR-A24R-01	BRCA	5	2
830	TCGA-AQ-A04H-01	BRCA	5	2
831	TCGA-C8-A27A-01	BRCA	5	2
832	TCGA-E9-A228-01	BRCA	5	2
833	TCGA-A2-A25E-01	BRCA	5	2
834	TCGA-BH-A0DD-01	BRCA	5	2
835	TCGA-AO-A03P-01	BRCA	5	2
836	TCGA-A2-A0T3-01	BRCA	5	2
837	TCGA-BH-A18L-01	BRCA	5	2
838	TCGA-E2-A105-01	BRCA	5	2
839	TCGA-A8-A085-01	BRCA	5	2
840	TCGA-EW-A6SA-01	BRCA	5	2
841	TCGA-AC-A7VB-01	BRCA	5	2
842	TCGA-EW-A2FW-01	BRCA	5	2
843	TCGA-D8-A1XF-01	BRCA	5	2
844	TCGA-E2-A15S-01	BRCA	5	2
845	TCGA-E9-A247-01	BRCA	5	2
846	TCGA-A8-A07L-01	BRCA	5	2
847	TCGA-A8-A079-01	BRCA	5	2
848	TCGA-C8-A1HN-01	BRCA	5	2
849	TCGA-E2-A14W-01	BRCA	5	2
850	TCGA-A2-A0D4-01	BRCA	5	2
851	TCGA-S3-A6ZH-01	BRCA	5	2
852	TCGA-B6-A0X5-01	BRCA	5	2
853	TCGA-A8-A06Q-01	BRCA	5	2
854	TCGA-E2-A1LA-01	BRCA	5	2
855	TCGA-AO-A1KQ-01	BRCA	5	2
856	TCGA-3C-AALJ-01	BRCA	5	2
857	TCGA-PE-A5DC-01	BRCA	5	2
858	TCGA-LL-A7T0-01	BRCA	5	2
859	TCGA-UL-AAZ6-01	BRCA	5	2
860	TCGA-C8-A12X-01	BRCA	5	2
861	TCGA-E9-A1RG-01	BRCA	5	2
862	TCGA-E2-A14O-01	BRCA	5	2
863	TCGA-C8-A12Y-01	BRCA	5	2
864	TCGA-Z7-A8R6-01	BRCA	5	2
865	TCGA-LL-A5YL-01	BRCA	5	2
866	TCGA-B6-A40C-01	BRCA	5	2
867	TCGA-JL-A3YX-01	BRCA	5	2
868	TCGA-E9-A3HO-01	BRCA	5	2
869	TCGA-BH-A42T-01	BRCA	5	2
870	TCGA-AC-A5XU-01	BRCA	5	2
871	TCGA-BH-A0BT-01	BRCA	5	2
872	TCGA-AN-A0FT-01	BRCA	5	2
873	TCGA-E2-A10C-01	BRCA	5	2
874	TCGA-E2-A2P5-01	BRCA	5	2
875	TCGA-B6-A0IE-01	BRCA	5	2
876	TCGA-AC-A3QQ-01	BRCA	5	2
877	TCGA-AC-A3TM-01	BRCA	5	2
878	TCGA-E9-A6HE-01	BRCA	5	2
879	TCGA-EW-A423-01	BRCA	5	2
880	TCGA-V7-A7HQ-01	BRCA	5	2
881	TCGA-LL-A6FQ-01	BRCA	5	2
882	TCGA-WT-AB41-01	BRCA	5	2
883	TCGA-A7-A56D-01	BRCA	5	2
884	TCGA-LL-A9Q3-01	BRCA	5	2
885	TCGA-A2-A3XV-01	BRCA	5	2
886	TCGA-LL-A5YM-01	BRCA	5	2
887	TCGA-AC-A62V-01	BRCA	5	2
888	TCGA-OL-A66O-01	BRCA	5	2
889	TCGA-E2-A576-01	BRCA	5	2
890	TCGA-E9-A54Y-01	BRCA	5	2
891	TCGA-5T-A9QA-01	BRCA	5	2
892	TCGA-A7-A4SF-01	BRCA	5	2
893	TCGA-E9-A5FK-01	BRCA	5	2
894	TCGA-AR-A2LJ-01	BRCA	5	2
895	TCGA-OL-A66L-01	BRCA	5	2
896	TCGA-E9-A3X8-01	BRCA	5	2
897	TCGA-OL-A66N-01	BRCA	5	2
898	TCGA-A7-A425-01	BRCA	5	2
899	TCGA-LD-A66U-01	BRCA	5	2
900	TCGA-B6-A401-01	BRCA	5	2
901	TCGA-WT-AB44-01	BRCA	5	2
902	TCGA-E2-A1IF-01	BRCA	5	2
903	TCGA-PE-A5DD-01	BRCA	5	2
904	TCGA-BH-A0HA-01	BRCA	5	2
905	TCGA-3C-AALK-01	BRCA	5	2
906	TCGA-A1-A0SF-01	BRCA	5	2
907	TCGA-B6-A0I5-01	BRCA	5	2
908	TCGA-AC-A62Y-01	BRCA	5	2
909	TCGA-AC-A5XS-01	BRCA	5	2
910	TCGA-BH-A5J0-01	BRCA	5	2
911	TCGA-PE-A5DE-01	BRCA	5	2
912	TCGA-B6-A408-01	BRCA	5	2
913	TCGA-A7-A4SA-01	BRCA	5	2
914	TCGA-GM-A2DK-01	BRCA	5	2
915	TCGA-GM-A2DO-01	BRCA	5	2
916	TCGA-OL-A66H-01	BRCA	5	2
917	TCGA-C8-A138-01	BRCA	5	2
918	TCGA-C8-A8HQ-01	BRCA	5	2
919	TCGA-C8-A26W-01	BRCA	5	2
920	TCGA-EW-A1IZ-01	BRCA	5	2
921	TCGA-B6-A0IN-01	BRCA	5	2
922	TCGA-A2-A04Y-01	BRCA	5	2
923	TCGA-A2-A25D-01	BRCA	5	2
924	TCGA-BH-A0B4-01	BRCA	5	2
925	TCGA-EW-A2FS-01	BRCA	5	2
926	TCGA-AO-A03T-01	BRCA	5	2
927	TCGA-AO-A03R-01	BRCA	5	2
928	TCGA-B6-A0WS-01	BRCA	5	2
929	TCGA-BH-A18H-01	BRCA	5	2
930	TCGA-E9-A1R4-01	BRCA	5	2
931	TCGA-A8-A09Z-01	BRCA	5	2
932	TCGA-E2-A15K-01	BRCA	5	2
933	TCGA-S3-AA17-01	BRCA	5	2
934	TCGA-E9-A22D-01	BRCA	5	2
935	TCGA-E9-A1RF-01	BRCA	5	2
936	TCGA-A2-A04X-01	BRCA	5	2
937	TCGA-E9-A1N5-01	BRCA	5	2
938	TCGA-BH-A0BC-01	BRCA	5	2
939	TCGA-AO-A0JA-01	BRCA	5	2
940	TCGA-AR-A1AP-01	BRCA	5	2
941	TCGA-AN-A046-01	BRCA	5	2
942	TCGA-BH-A0BV-01	BRCA	5	2
943	TCGA-AO-A12E-01	BRCA	5	2
944	TCGA-AO-A12G-01	BRCA	5	2
945	TCGA-E9-A295-01	BRCA	5	2
946	TCGA-A1-A0SM-01	BRCA	5	2
947	TCGA-BH-A18J-01	BRCA	5	2
948	TCGA-AN-A0FD-01	BRCA	5	2
949	TCGA-AC-A5EH-01	BRCA	5	2
950	TCGA-EW-A6S9-01	BRCA	5	2
951	TCGA-A8-A084-01	BRCA	5	2
952	TCGA-AO-A03N-01	BRCA	5	2
953	TCGA-A7-A6VX-01	BRCA	5	2
954	TCGA-C5-A8YR-01	CESC	5	2
955	TCGA-C5-A907-01	CESC	5	2
956	TCGA-EK-A2R8-01	CESC	5	2
957	TCGA-EK-A2RJ-01	CESC	5	2
958	TCGA-VS-A9UB-01	CESC	5	2
959	TCGA-MY-A913-01	CESC	5	2
960	TCGA-MA-AA3Y-01	CESC	5	2
961	TCGA-EX-A3L1-01	CESC	5	2
962	TCGA-VS-A94Y-01	CESC	5	2
963	TCGA-ZJ-AAXN-01	CESC	5	2
964	TCGA-C5-A8XH-01	CESC	5	2
965	TCGA-C5-A0TN-01	CESC	5	2
966	TCGA-JX-A3PZ-01	CESC	5	2
967	TCGA-C5-A2LV-01	CESC	5	2
968	TCGA-JW-A5VG-01	CESC	5	2
969	TCGA-GH-A9DA-01	CESC	5	2
970	TCGA-C5-A7X3-01	CESC	5	2
971	TCGA-EK-A2H1-01	CESC	5	2
972	TCGA-C5-A2LT-01	CESC	5	2
973	TCGA-VS-A8EI-01	CESC	5	2
974	TCGA-EK-A2IP-01	CESC	5	2
975	TCGA-EK-A2PL-01	CESC	5	2
976	TCGA-VS-A8Q9-01	CESC	5	2
977	TCGA-UC-A7PD-01	CESC	5	2
978	TCGA-C5-A7CH-01	CESC	5	2
979	TCGA-ZJ-A8QR-01	CESC	5	2
980	TCGA-ZJ-AB0I-01	CESC	5	2
981	TCGA-VS-A94X-01	CESC	5	2
982	TCGA-EK-A3GN-01	CESC	5	2
983	TCGA-C5-A8XK-01	CESC	5	2
984	TCGA-C5-A7X5-01	CESC	5	2
985	TCGA-Q1-A6DT-01	CESC	5	2
986	TCGA-C5-A3HD-01	CESC	5	2
987	TCGA-C5-A1BN-01	CESC	5	2
988	TCGA-C5-A7UC-01	CESC	5	2
989	TCGA-C5-A1MN-01	CESC	5	2
990	TCGA-VS-A958-01	CESC	5	2
991	TCGA-EK-A3GJ-01	CESC	5	2
992	TCGA-IR-A3LK-01	CESC	5	2
993	TCGA-ZJ-AAXT-01	CESC	5	2
994	TCGA-VS-A8EB-01	CESC	5	2
995	TCGA-EK-A2H0-01	CESC	5	2
996	TCGA-ZJ-A8QQ-01	CESC	5	2
997	TCGA-MA-AA41-01	CESC	5	2
998	TCGA-EK-A2PM-01	CESC	5	2
999	TCGA-VS-A953-01	CESC	5	2
1000	TCGA-JW-A5VL-01	CESC	5	2
1001	TCGA-MY-A5BF-01	CESC	5	2
1002	TCGA-LP-A5U2-01	CESC	5	2
1003	TCGA-VS-A9UV-01	CESC	5	2
1004	TCGA-VS-A954-01	CESC	5	2
1005	TCGA-DS-A1OB-01	CESC	5	2
1006	TCGA-C5-A902-01	CESC	5	2
1007	TCGA-EK-A2RK-01	CESC	5	2
1008	TCGA-C5-A1BQ-01	CESC	5	2
1009	TCGA-ZJ-AAXU-01	CESC	5	2
1010	TCGA-EK-A2RA-01	CESC	5	2
1011	TCGA-IR-A3LC-01	CESC	5	2
1012	TCGA-VS-A8QF-01	CESC	5	2
1013	TCGA-C5-A1M8-01	CESC	5	2
1014	TCGA-EA-A1QT-01	CESC	5	2
1015	TCGA-EK-A2PG-01	CESC	5	2
1016	TCGA-JW-A5VK-01	CESC	5	2
1017	TCGA-EK-A2RB-01	CESC	5	2
1018	TCGA-C5-A7UE-01	CESC	5	2
1019	TCGA-EA-A5O9-01	CESC	5	2
1020	TCGA-ZJ-AAXJ-01	CESC	5	2
1021	TCGA-C5-A7CO-01	CESC	5	2
1022	TCGA-EA-A44S-01	CESC	5	2
1023	TCGA-JX-A5QV-01	CESC	5	2
1024	TCGA-EK-A2RO-01	CESC	5	2
1025	TCGA-F4-6856-01	COAD	3	2
1026	TCGA-AA-3525-01	COAD	3	2
1027	TCGA-AA-3854-01	COAD	3	2
1028	TCGA-CM-6675-01	COAD	3	2
1029	TCGA-AA-A00A-01	COAD	3	2
1030	TCGA-AY-6197-01	COAD	3	2
1031	TCGA-AA-A01Q-01	COAD	3	2
1032	TCGA-QG-A5Z2-01	COAD	3	2
1033	TCGA-D5-6531-01	COAD	3	2
1034	TCGA-CK-6751-01	COAD	3	2
1035	TCGA-AA-3655-01	COAD	3	2
1036	TCGA-AA-3510-01	COAD	3	2
1037	TCGA-A6-6141-01	COAD	3	2
1038	TCGA-CK-4950-01	COAD	3	2
1039	TCGA-CK-6747-01	COAD	3	2
1040	TCGA-D5-6920-01	COAD	3	2
1041	TCGA-CA-5254-01	COAD	3	2
1042	TCGA-G4-6322-01	COAD	3	2
1043	TCGA-AY-6386-01	COAD	3	2
1044	TCGA-CA-5255-01	COAD	3	2
1045	TCGA-CM-4743-01	COAD	3	2
1046	TCGA-G4-6586-01	COAD	3	2
1047	TCGA-AZ-4616-01	COAD	3	2
1048	TCGA-DM-A28K-01	COAD	3	2
1049	TCGA-AA-3492-01	COAD	3	2
1050	TCGA-DM-A280-01	COAD	3	2
1051	TCGA-AZ-4313-01	COAD	3	2
1052	TCGA-CM-4746-01	COAD	3	2
1053	TCGA-CM-4744-01	COAD	3	2
1054	TCGA-AZ-6598-01	COAD	3	2
1055	TCGA-CK-4952-01	COAD	3	2
1056	TCGA-CM-5861-01	COAD	3	2
1057	TCGA-DM-A1HB-01	COAD	3	2
1058	TCGA-A6-6780-01	COAD	3	2
1059	TCGA-G4-6309-01	COAD	3	2
1060	TCGA-A6-5665-01	COAD	3	2
1061	TCGA-AA-3663-01	COAD	3	2
1062	TCGA-AD-6889-01	COAD	3	2
1063	TCGA-NH-A6GB-01	COAD	4	2
1064	TCGA-AD-6963-01	COAD	4	2
1065	TCGA-DM-A0XD-01	COAD	4	2
1066	TCGA-DM-A0XF-01	COAD	4	2
1067	TCGA-5M-AAT4-01	COAD	4	2
1068	TCGA-CK-4948-01	COAD	4	2
1069	TCGA-AA-3544-01	COAD	4	2
1070	TCGA-AZ-4684-01	COAD	4	2
1071	TCGA-5M-AATA-01	COAD	4	2
1072	TCGA-QG-A5YW-01	COAD	4	2
1073	TCGA-AA-A00K-01	COAD	4	2
1074	TCGA-NH-A50U-01	COAD	4	2
1075	TCGA-AD-6890-01	COAD	4	2
1076	TCGA-AA-A01V-01	COAD	4	2
1077	TCGA-AA-A02O-01	COAD	4	2
1078	TCGA-AZ-4614-01	COAD	4	2
1079	TCGA-DM-A1HA-01	COAD	4	2
1080	TCGA-DM-A1D6-01	COAD	4	2
1081	TCGA-G4-6320-01	COAD	4	2
1082	TCGA-AY-A71X-01	COAD	4	2
1083	TCGA-AA-3502-01	COAD	4	2
1084	TCGA-AZ-6599-01	COAD	4	2
1085	TCGA-G4-6304-01	COAD	4	2
1086	TCGA-DM-A1DA-01	COAD	4	2
1087	TCGA-RU-A8FL-01	COAD	4	2
1088	TCGA-AA-A00U-01	COAD	4	2
1089	TCGA-AZ-6606-01	COAD	4	2
1090	TCGA-AA-A029-01	COAD	4	2
1091	TCGA-DM-A28M-01	COAD	4	2
1092	TCGA-AA-A02Y-01	COAD	4	2
1093	TCGA-D5-6537-01	COAD	5	2
1094	TCGA-DM-A0X9-01	COAD	5	2
1095	TCGA-DM-A28H-01	COAD	5	2
1096	TCGA-CM-6166-01	COAD	5	2
1097	TCGA-G4-6295-01	COAD	5	2
1098	TCGA-CK-5914-01	COAD	5	2
1099	TCGA-AA-A01G-01	COAD	5	2
1100	TCGA-NH-A50T-01	COAD	5	2
1101	TCGA-QG-A5YV-01	COAD	5	2
1102	TCGA-DM-A288-01	COAD	5	2
1103	TCGA-AA-3979-01	COAD	5	2
1104	TCGA-AA-3524-01	COAD	5	2
1105	TCGA-D5-5540-01	COAD	5	2
1106	TCGA-A6-5666-01	COAD	5	2
1107	TCGA-AA-3561-01	COAD	5	2
1108	TCGA-CA-5256-01	COAD	5	2
1109	TCGA-AY-5543-01	COAD	5	2
1110	TCGA-AA-3941-01	COAD	5	2
1111	TCGA-AA-3844-01	COAD	5	2
1112	TCGA-AY-A54L-01	COAD	5	2
1113	TCGA-AZ-4315-01	COAD	5	2
1114	TCGA-AA-3526-01	COAD	5	2
1115	TCGA-AA-3685-01	COAD	5	2
1116	TCGA-AA-3675-01	COAD	5	2
1117	TCGA-AZ-5407-01	COAD	5	2
1118	TCGA-AA-3939-01	COAD	5	2
1119	TCGA-CM-6677-01	COAD	5	2
1120	TCGA-AA-3553-01	COAD	5	2
1121	TCGA-AM-5820-01	COAD	5	2
1122	TCGA-CM-5349-01	COAD	5	2
1123	TCGA-AA-3952-01	COAD	5	2
1124	TCGA-CM-5860-01	COAD	5	2
1125	TCGA-CM-5341-01	COAD	5	2
1126	TCGA-AA-3930-01	COAD	5	2
1127	TCGA-AA-3980-01	COAD	5	2
1128	TCGA-AA-3955-01	COAD	5	2
1129	TCGA-AA-3842-01	COAD	5	2
1130	TCGA-CK-4947-01	COAD	5	2
1131	TCGA-A6-2678-01	COAD	5	2
1132	TCGA-AA-3861-01	COAD	5	2
1133	TCGA-A6-5661-01	COAD	5	2
1134	TCGA-AA-3864-01	COAD	5	2
1135	TCGA-AA-3977-01	COAD	5	2
1136	TCGA-AA-A010-01	COAD	5	2
1137	TCGA-AA-3664-01	COAD	5	2
1138	TCGA-AA-A01I-01	COAD	5	2
1139	TCGA-AA-3947-01	COAD	5	2
1140	TCGA-FF-8042-01	DLBC	1	2
1141	TCGA-FF-8047-01	DLBC	1	2
1142	TCGA-FF-8043-01	DLBC	1	2
1143	TCGA-GS-A9TY-01	DLBC	1	2
1144	TCGA-FF-8046-01	DLBC	1	2
1145	TCGA-RQ-AAAT-01	DLBC	1	2
1146	TCGA-G8-6906-01	DLBC	1	2
1147	TCGA-GR-7351-01	DLBC	1	2
1148	TCGA-FA-8693-01	DLBC	1	2
1149	TCGA-FF-8061-01	DLBC	1	2
1150	TCGA-G8-6909-01	DLBC	1	2
1151	TCGA-FF-8041-01	DLBC	1	2
1152	TCGA-IG-A5B8-01	ESCA	1	2
1153	TCGA-L5-A88W-01	ESCA	1	2
1154	TCGA-JY-A93F-01	ESCA	1	2
1155	TCGA-VR-A8EY-01	ESCA	1	2
1156	TCGA-LN-A49O-01	ESCA	1	2
1157	TCGA-VR-AA7D-01	ESCA	1	2
1158	TCGA-VR-A8EU-01	ESCA	1	2
1159	TCGA-JY-A6FD-01	ESCA	1	2
1160	TCGA-IG-A6QS-01	ESCA	1	2
1161	TCGA-LN-A49M-01	ESCA	1	2
1162	TCGA-LN-A4A1-01	ESCA	1	2
1163	TCGA-LN-A7HX-01	ESCA	1	2
1164	TCGA-L7-A56G-01	ESCA	1	2
1165	TCGA-VR-A8EX-01	ESCA	1	2
1166	TCGA-VR-A8ET-01	ESCA	1	2
1167	TCGA-V5-AASV-01	ESCA	1	2
1168	TCGA-L5-A8NQ-01	ESCA	1	2
1169	TCGA-KH-A6WC-01	ESCA	1	2
1170	TCGA-IC-A6RE-11	ESCA	1	2
1171	TCGA-JY-A6FG-01	ESCA	1	2
1172	TCGA-LN-A4A6-01	ESCA	1	2
1173	TCGA-XP-A8T8-01	ESCA	1	2
1174	TCGA-JY-A6FA-01	ESCA	1	2
1175	TCGA-VR-A8EW-01	ESCA	1	2
1176	TCGA-LN-A8HZ-01	ESCA	1	2
1177	TCGA-Z6-A9VB-01	ESCA	1	2
1178	TCGA-VR-A8ER-01	ESCA	1	2
1179	TCGA-LN-A5U7-01	ESCA	1	2
1180	TCGA-LN-A4A2-01	ESCA	1	2
1181	TCGA-LN-A49U-01	ESCA	1	2
1182	TCGA-LN-A7HW-01	ESCA	1	2
1183	TCGA-LN-A5U6-01	ESCA	1	2
1184	TCGA-L5-A43J-01	ESCA	1	2
1185	TCGA-LN-A4A3-01	ESCA	1	2
1186	TCGA-IG-A51D-01	ESCA	1	2
1187	TCGA-IG-A97I-01	ESCA	1	2
1188	TCGA-LN-A8I0-01	ESCA	1	2
1189	TCGA-LN-A7HV-01	ESCA	1	2
1190	TCGA-L5-A88Z-01	ESCA	1	2
1191	TCGA-LN-A8I1-01	ESCA	1	2
1192	TCGA-IG-A3QL-01	ESCA	1	2
1193	TCGA-LN-A7HZ-01	ESCA	1	2
1194	TCGA-VR-A8EZ-01	ESCA	1	2
1195	TCGA-IG-A97H-01	ESCA	1	2
1196	TCGA-Z6-AAPN-01	ESCA	1	2
1197	TCGA-IG-A3Y9-01	ESCA	1	2
1198	TCGA-LN-A5U5-01	ESCA	1	2
1199	TCGA-JY-A6FE-01	ESCA	1	2
1200	TCGA-2H-A9GO-01	ESCA	7	2
1201	TCGA-IG-A4QS-01	ESCA	7	2
1202	TCGA-2H-A9GI-01	ESCA	7	2
1203	TCGA-R6-A6XQ-01	ESCA	7	2
1204	TCGA-VR-AA4D-01	ESCA	7	2
1205	TCGA-R6-A8WC-01	ESCA	7	2
1206	TCGA-V5-AASW-01	ESCA	7	2
1207	TCGA-R6-A6XG-01	ESCA	7	2
1208	TCGA-V5-A7RE-01	ESCA	7	2
1209	TCGA-L5-A88V-01	ESCA	7	2
1210	TCGA-L5-A8NJ-01	ESCA	7	2
1211	TCGA-JY-A6F8-01	ESCA	7	2
1212	TCGA-L5-A4OJ-01	ESCA	7	2
1213	TCGA-RE-A7BO-01	ESCA	7	2
1214	TCGA-VR-A8EQ-01	ESCA	7	2
1215	TCGA-L5-A4OE-01	ESCA	7	2
1216	TCGA-L5-A4OI-01	ESCA	7	2
1217	TCGA-L5-A8NM-01	ESCA	7	2
1218	TCGA-L5-A891-01	ESCA	7	2
1219	TCGA-R6-A6DN-01	ESCA	7	2
1220	TCGA-JY-A6FB-01	ESCA	7	2
1221	TCGA-R6-A6L6-01	ESCA	7	2
1222	TCGA-R6-A6Y0-01	ESCA	7	2
1223	TCGA-19-2624-01	GBM	8	2
1224	TCGA-02-2466-01	GBM	8	2
1225	TCGA-06-1087-01	GBM	8	2
1226	TCGA-12-0616-01	GBM	8	2
1227	TCGA-32-1973-01	GBM	8	2
1228	TCGA-12-0821-01	GBM	8	2
1229	TCGA-08-0386-01	GBM	8	2
1230	TCGA-06-2569-01	GBM	8	2
1231	TCGA-14-0871-01	GBM	8	2
1232	TCGA-02-0028-01	GBM	8	2
1233	TCGA-76-6660-01	GBM	8	2
1234	TCGA-12-0692-01	GBM	8	2
1235	TCGA-12-0691-01	GBM	8	2
1236	TCGA-08-0389-01	GBM	8	2
1237	TCGA-08-0349-01	GBM	8	2
1238	TCGA-02-0007-01	GBM	8	2
1239	TCGA-02-0321-01	GBM	8	2
1240	TCGA-14-0813-01	GBM	8	2
1241	TCGA-02-0052-01	GBM	8	2
1242	TCGA-14-1794-01	GBM	8	2
1243	TCGA-06-0171-01	GBM	8	2
1244	TCGA-06-0214-01	GBM	8	2
1245	TCGA-06-0173-01	GBM	8	2
1246	TCGA-14-0866-01	GBM	8	2
1247	TCGA-12-5301-01	GBM	8	2
1248	TCGA-41-3392-01	GBM	8	2
1249	TCGA-74-6581-01	GBM	8	2
1250	TCGA-02-0048-01	GBM	8	2
1251	TCGA-41-2575-01	GBM	8	2
1252	TCGA-19-1392-01	GBM	8	2
1253	TCGA-32-4210-01	GBM	8	2
1254	TCGA-12-3646-01	GBM	8	2
1255	TCGA-06-0237-01	GBM	8	2
1256	TCGA-12-1598-01	GBM	8	2
1257	TCGA-76-6286-01	GBM	8	2
1258	TCGA-02-0046-01	GBM	8	2
1259	TCGA-08-0353-01	GBM	8	2
1260	TCGA-14-1795-01	GBM	8	2
1261	TCGA-06-0744-01	GBM	11	2
1262	TCGA-02-0430-01	GBM	11	2
1263	TCGA-08-0375-01	GBM	11	2
1264	TCGA-02-0021-01	GBM	11	2
1265	TCGA-06-0402-01	GBM	11	2
1266	TCGA-06-0182-01	GBM	11	2
1267	TCGA-08-0358-01	GBM	11	2
1268	TCGA-02-0260-01	GBM	11	2
1269	TCGA-02-0269-01	GBM	11	2
1270	TCGA-02-0333-01	GBM	11	2
1271	TCGA-12-0820-01	GBM	11	2
1272	TCGA-12-0780-01	GBM	11	2
1273	TCGA-12-0819-01	GBM	11	2
1274	TCGA-12-0670-01	GBM	11	2
1275	TCGA-02-0016-01	GBM	11	2
1276	TCGA-BA-6870-01	HNSC	4	2
1277	TCGA-CV-7415-01	HNSC	4	2
1278	TCGA-BA-6868-01	HNSC	4	2
1279	TCGA-CV-5436-01	HNSC	4	2
1280	TCGA-CQ-A4CB-01	HNSC	4	2
1281	TCGA-F7-8298-01	HNSC	4	2
1282	TCGA-P3-A5QA-01	HNSC	4	2
1283	TCGA-CV-7429-01	HNSC	4	2
1284	TCGA-BA-4076-01	HNSC	4	2
1285	TCGA-P3-A6SX-01	HNSC	4	2
1286	TCGA-UF-A7JK-01	HNSC	4	2
1287	TCGA-KU-A66T-01	HNSC	4	2
1288	TCGA-CV-6945-01	HNSC	4	2
1289	TCGA-F7-A50I-01	HNSC	4	2
1290	TCGA-IQ-A61G-01	HNSC	4	2
1291	TCGA-BB-A5HY-01	HNSC	4	2
1292	TCGA-MZ-A7D7-01	HNSC	4	2
1293	TCGA-BB-4227-01	HNSC	4	2
1294	TCGA-CV-6956-01	HNSC	4	2
1295	TCGA-HD-7917-01	HNSC	4	2
1296	TCGA-CN-4730-01	HNSC	4	2
1297	TCGA-CV-7253-01	HNSC	4	2
1298	TCGA-CN-4727-01	HNSC	4	2
1299	TCGA-CR-5247-01	HNSC	4	2
1300	TCGA-CV-5441-01	HNSC	4	2
1301	TCGA-D6-6823-01	HNSC	4	2
1302	TCGA-CV-A465-01	HNSC	4	2
1303	TCGA-BB-A5HZ-01	HNSC	4	2
1304	TCGA-F7-A61V-01	HNSC	4	2
1305	TCGA-BA-A6DE-01	HNSC	4	2
1306	TCGA-CV-6954-01	HNSC	4	2
1307	TCGA-MT-A67D-01	HNSC	4	2
1308	TCGA-TN-A7HJ-01	HNSC	4	2
1309	TCGA-P3-A6T4-01	HNSC	4	2
1310	TCGA-MT-A51X-01	HNSC	4	2
1311	TCGA-CV-5976-01	HNSC	4	2
1312	TCGA-CQ-7065-01	HNSC	4	2
1313	TCGA-P3-A6T3-01	HNSC	4	2
1314	TCGA-CV-7180-01	HNSC	4	2
1315	TCGA-BA-6872-01	HNSC	4	2
1316	TCGA-CV-5979-01	HNSC	4	2
1317	TCGA-F7-A61W-01	HNSC	4	2
1318	TCGA-CV-6003-01	HNSC	4	2
1319	TCGA-CV-7434-01	HNSC	4	2
1320	TCGA-CV-5977-01	HNSC	4	2
1321	TCGA-P3-A6T2-01	HNSC	4	2
1322	TCGA-HD-7832-01	HNSC	4	2
1323	TCGA-BA-5149-01	HNSC	4	2
1324	TCGA-H7-8502-01	HNSC	4	2
1325	TCGA-CR-6493-01	HNSC	4	2
1326	TCGA-CV-7432-01	HNSC	4	2
1327	TCGA-DQ-7588-01	HNSC	4	2
1328	TCGA-P3-A6T7-01	HNSC	4	2
1329	TCGA-T2-A6X2-01	HNSC	4	2
1330	TCGA-MT-A51W-01	HNSC	4	2
1331	TCGA-CV-7099-01	HNSC	4	2
1332	TCGA-CV-A6K2-01	HNSC	4	2
1333	TCGA-F7-A50J-01	HNSC	4	2
1334	TCGA-CN-5365-01	HNSC	4	2
1335	TCGA-IQ-A61E-01	HNSC	4	2
1336	TCGA-IQ-7630-01	HNSC	4	2
1337	TCGA-QK-A64Z-01	HNSC	4	2
1338	TCGA-D6-A4Z9-01	HNSC	4	2
1339	TCGA-CN-6995-01	HNSC	4	2
1340	TCGA-CQ-6219-01	HNSC	4	2
1341	TCGA-UF-A7JV-01	HNSC	4	2
1342	TCGA-HD-A633-01	HNSC	4	2
1343	TCGA-T3-A92N-01	HNSC	4	2
1344	TCGA-CN-A49B-01	HNSC	4	2
1345	TCGA-HL-7533-01	HNSC	4	2
1346	TCGA-KN-8421-01	KICH	5	2
1347	TCGA-KN-8426-01	KICH	5	2
1348	TCGA-KN-8433-01	KICH	5	2
1349	TCGA-KL-8324-01	KICH	5	2
1350	TCGA-KO-8415-01	KICH	5	2
1351	TCGA-KO-8414-01	KICH	5	2
1352	TCGA-KL-8327-01	KICH	5	2
1353	TCGA-KO-8409-01	KICH	5	2
1354	TCGA-KM-8438-01	KICH	5	2
1355	TCGA-KN-8431-01	KICH	5	2
1356	TCGA-KO-8408-01	KICH	5	2
1357	TCGA-KL-8346-01	KICH	6	2
1358	TCGA-KL-8331-01	KICH	6	2
1359	TCGA-KL-8328-01	KICH	6	2
1360	TCGA-KL-8338-01	KICH	6	2
1361	TCGA-KL-8330-01	KICH	6	2
1362	TCGA-KL-8337-01	KICH	6	2
1363	TCGA-KM-8443-01	KICH	6	2
1364	TCGA-KL-8340-01	KICH	6	2
1365	TCGA-KN-8428-01	KICH	6	2
1366	TCGA-KN-8434-01	KICH	6	2
1367	TCGA-KL-8329-01	KICH	6	2
1368	TCGA-KL-8335-01	KICH	6	2
1369	TCGA-KM-8476-01	KICH	6	2
1370	TCGA-KO-8416-01	KICH	6	2
1371	TCGA-KO-8407-01	KICH	6	2
1372	TCGA-KL-8342-01	KICH	6	2
1373	TCGA-UZ-A9PO-01	KIRP	4	2
1374	TCGA-HE-A5NF-01	KIRP	4	2
1375	TCGA-A4-7286-01	KIRP	4	2
1376	TCGA-IA-A83S-01	KIRP	4	2
1377	TCGA-DW-7963-01	KIRP	4	2
1378	TCGA-UZ-A9PM-01	KIRP	4	2
1379	TCGA-B9-A8YI-01	KIRP	4	2
1380	TCGA-P4-AAVK-01	KIRP	4	2
1381	TCGA-A4-8518-01	KIRP	4	2
1382	TCGA-P4-AAVM-01	KIRP	4	2
1383	TCGA-A4-A48D-01	KIRP	4	2
1384	TCGA-BQ-7058-01	KIRP	4	2
1385	TCGA-BQ-5890-01	KIRP	4	2
1386	TCGA-MH-A560-01	KIRP	4	2
1387	TCGA-2Z-A9J2-01	KIRP	4	2
1388	TCGA-BQ-5886-01	KIRP	4	2
1389	TCGA-P4-AAVO-01	KIRP	4	2
1390	TCGA-Y8-A8RZ-01	KIRP	4	2
1391	TCGA-A4-A5Y0-01	KIRP	4	2
1392	TCGA-GL-A9DE-01	KIRP	4	2
1393	TCGA-IA-A40X-01	KIRP	4	2
1394	TCGA-5P-A9K3-01	KIRP	4	2
1395	TCGA-4A-A93X-01	KIRP	4	2
1396	TCGA-BQ-7050-01	KIRP	4	2
1397	TCGA-SX-A7SO-01	KIRP	4	2
1398	TCGA-SX-A7SM-01	KIRP	4	2
1399	TCGA-IZ-8195-01	KIRP	4	2
1400	TCGA-BQ-7044-01	KIRP	4	2
1401	TCGA-2Z-A9J8-01	KIRP	4	2
1402	TCGA-UZ-A9PQ-01	KIRP	4	2
1403	TCGA-BQ-7061-01	KIRP	4	2
1404	TCGA-BQ-5876-01	KIRP	4	2
1405	TCGA-BQ-5891-01	KIRP	4	2
1406	TCGA-5P-A9KC-01	KIRP	4	2
1407	TCGA-B1-A655-01	KIRP	4	2
1408	TCGA-BQ-5875-01	KIRP	4	2
1409	TCGA-UZ-A9Q1-01	KIRP	4	2
1410	TCGA-P4-A5EB-01	KIRP	4	2
1411	TCGA-2Z-A9JD-01	KIRP	4	2
1412	TCGA-A4-7288-01	KIRP	4	2
1413	TCGA-BQ-7060-01	KIRP	4	2
1414	TCGA-G7-6790-01	KIRP	4	2
1415	TCGA-B9-5156-01	KIRP	4	2
1416	TCGA-BQ-7045-01	KIRP	4	2
1417	TCGA-BQ-7046-01	KIRP	4	2
1418	TCGA-B1-7332-01	KIRP	4	2
1419	TCGA-2Z-A9JQ-01	KIRP	8	2
1420	TCGA-F9-A7VF-01	KIRP	8	2
1421	TCGA-MH-A562-01	KIRP	8	2
1422	TCGA-MH-A854-01	KIRP	8	2
1423	TCGA-2Z-A9J1-01	KIRP	8	2
1424	TCGA-B9-A44B-01	KIRP	8	2
1425	TCGA-P4-A5E6-01	KIRP	8	2
1426	TCGA-GL-A59T-01	KIRP	8	2
1427	TCGA-KV-A74V-01	KIRP	8	2
1428	TCGA-PJ-A5Z9-01	KIRP	8	2
1429	TCGA-2Z-A9J6-01	KIRP	8	2
1430	TCGA-IA-A83T-01	KIRP	8	2
1431	TCGA-G7-6796-01	KIRP	8	2
1432	TCGA-2Z-A9J5-01	KIRP	8	2
1433	TCGA-Y8-A898-01	KIRP	8	2
1434	TCGA-IZ-A6M8-01	KIRP	8	2
1435	TCGA-2Z-A9JT-01	KIRP	8	2
1436	TCGA-5P-A9JW-01	KIRP	8	2
1437	TCGA-5P-A9KE-01	KIRP	8	2
1438	TCGA-2Z-A9JP-01	KIRP	8	2
1439	TCGA-P4-A5ED-01	KIRP	8	2
1440	TCGA-BQ-5888-01	KIRP	8	2
1441	TCGA-KV-A6GD-01	KIRP	8	2
1442	TCGA-2Z-A9JI-01	KIRP	8	2
1443	TCGA-IA-A40Y-01	KIRP	8	2
1444	TCGA-AL-7173-01	KIRP	8	2
1445	TCGA-IA-A40U-01	KIRP	8	2
1446	TCGA-BQ-5885-01	KIRP	8	2
1447	TCGA-J7-6720-01	KIRP	8	2
1448	TCGA-B9-4115-01	KIRP	8	2
1449	TCGA-MH-A561-01	KIRP	8	2
1450	TCGA-GL-A9DD-01	KIRP	8	2
1451	TCGA-SX-A7SP-01	KIRP	8	2
1452	TCGA-2Z-A9JM-01	KIRP	8	2
1453	TCGA-B9-4114-01	KIRP	8	2
1454	TCGA-A4-A772-01	KIRP	8	2
1455	TCGA-5P-A9JU-01	KIRP	8	2
1456	TCGA-AL-3468-01	KIRP	8	2
1457	TCGA-5P-A9K6-01	KIRP	8	2
1458	TCGA-5P-A9JZ-01	KIRP	8	2
1459	TCGA-5P-A9K0-01	KIRP	8	2
1460	TCGA-AB-2856-03	LAML	5	2
1461	TCGA-AB-2918-03	LAML	5	2
1462	TCGA-AB-2921-03	LAML	5	2
1463	TCGA-AB-2859-03	LAML	5	2
1464	TCGA-AB-2934-03	LAML	5	2
1465	TCGA-AB-2970-03	LAML	5	2
1466	TCGA-AB-2844-03	LAML	5	2
1467	TCGA-AB-2976-03	LAML	5	2
1468	TCGA-AB-2896-03	LAML	5	2
1469	TCGA-AB-2988-03	LAML	5	2
1470	TCGA-AB-2931-03	LAML	5	2
1471	TCGA-AB-2853-03	LAML	5	2
1472	TCGA-AB-2812-03	LAML	5	2
1473	TCGA-AB-2986-03	LAML	5	2
1474	TCGA-AB-2903-03	LAML	5	2
1475	TCGA-AB-2990-03	LAML	5	2
1476	TCGA-AB-3011-03	LAML	6	2
1477	TCGA-AB-2877-03	LAML	6	2
1478	TCGA-AB-2879-03	LAML	6	2
1479	TCGA-AB-2919-03	LAML	6	2
1480	TCGA-AB-2871-03	LAML	6	2
1481	TCGA-AB-2972-03	LAML	6	2
1482	TCGA-AB-2993-03	LAML	6	2
1483	TCGA-AB-2895-03	LAML	6	2
1484	TCGA-AB-2869-03	LAML	6	2
1485	TCGA-AB-2839-03	LAML	6	2
1486	TCGA-AB-2913-03	LAML	6	2
1487	TCGA-AB-3006-03	LAML	6	2
1488	TCGA-AB-2930-03	LAML	6	2
1489	TCGA-AB-2975-03	LAML	6	2
1490	TCGA-AB-2964-03	LAML	6	2
1491	TCGA-AB-2855-03	LAML	6	2
1492	TCGA-AB-2984-03	LAML	6	2
1493	TCGA-AB-2819-03	LAML	7	2
1494	TCGA-AB-2950-03	LAML	7	2
1495	TCGA-AB-2845-03	LAML	7	2
1496	TCGA-AB-2867-03	LAML	7	2
1497	TCGA-AB-3008-03	LAML	7	2
1498	TCGA-AB-2955-03	LAML	7	2
1499	TCGA-AB-2979-03	LAML	7	2
1500	TCGA-AB-2946-03	LAML	7	2
1501	TCGA-AB-3000-03	LAML	7	2
1502	TCGA-AB-2940-03	LAML	7	2
1503	TCGA-AB-2880-03	LAML	7	2
1504	TCGA-AB-3012-03	LAML	7	2
1505	TCGA-AB-2982-03	LAML	7	2
1506	TCGA-AB-2991-03	LAML	7	2
1507	TCGA-AB-2980-03	LAML	7	2
1508	TCGA-AB-2840-03	LAML	7	2
1509	TCGA-AB-3007-03	LAML	7	2
1510	TCGA-AB-2803-03	LAML	7	2
1511	TCGA-AB-2897-03	LAML	7	2
1512	TCGA-AB-2998-03	LAML	7	2
1513	TCGA-AB-2823-03	LAML	7	2
1514	TCGA-P5-A780-01	LGG	4	2
1515	TCGA-DU-6542-01	LGG	4	2
1516	TCGA-DU-5855-01	LGG	4	2
1517	TCGA-S9-A7R4-01	LGG	4	2
1518	TCGA-DU-6408-01	LGG	4	2
1519	TCGA-DB-5281-01	LGG	4	2
1520	TCGA-HT-7693-01	LGG	4	2
1521	TCGA-TQ-A7RW-01	LGG	4	2
1522	TCGA-E1-5322-01	LGG	4	2
1523	TCGA-DH-A66D-01	LGG	4	2
1524	TCGA-DU-7301-01	LGG	4	2
1525	TCGA-DU-6407-01	LGG	4	2
1526	TCGA-DU-6399-01	LGG	4	2
1527	TCGA-HT-8108-01	LGG	4	2
1528	TCGA-DU-A5TU-01	LGG	4	2
1529	TCGA-HT-7690-01	LGG	4	2
1530	TCGA-HT-8013-01	LGG	4	2
1531	TCGA-P5-A5EZ-01	LGG	4	2
1532	TCGA-TQ-A7RH-01	LGG	4	2
1533	TCGA-DH-5142-01	LGG	4	2
1534	TCGA-DH-A66B-01	LGG	4	2
1535	TCGA-DU-6396-01	LGG	4	2
1536	TCGA-TQ-A8XE-02	LGG	4	2
1537	TCGA-DU-A7TA-01	LGG	4	2
1538	TCGA-WY-A85B-01	LGG	4	2
1539	TCGA-S9-A7QX-01	LGG	4	2
1540	TCGA-DU-A5TW-01	LGG	4	2
1541	TCGA-TQ-A7RK-02	LGG	4	2
1542	TCGA-TQ-A7RK-01	LGG	4	2
1543	TCGA-R8-A6YH-01	LGG	4	2
1544	TCGA-DU-A6S7-01	LGG	4	2
1545	TCGA-S9-A7R8-01	LGG	4	2
1546	TCGA-TM-A84Q-01	LGG	4	2
1547	TCGA-WY-A85C-01	LGG	4	2
1548	TCGA-S9-A6U1-01	LGG	4	2
1549	TCGA-S9-A6WO-01	LGG	4	2
1550	TCGA-DU-6401-01	LGG	4	2
1551	TCGA-S9-A6TU-01	LGG	4	2
1552	TCGA-QH-A6CW-01	LGG	4	2
1553	TCGA-DU-A7T8-01	LGG	4	2
1554	TCGA-DU-A76O-01	LGG	4	2
1555	TCGA-TQ-A7RF-01	LGG	4	2
1556	TCGA-FG-A4MX-01	LGG	4	2
1557	TCGA-HT-A74O-01	LGG	4	2
1558	TCGA-P5-A72W-01	LGG	4	2
1559	TCGA-CS-6666-01	LGG	4	2
1560	TCGA-VV-A86M-01	LGG	4	2
1561	TCGA-CS-4943-01	LGG	4	2
1562	TCGA-HT-7469-01	LGG	4	2
1563	TCGA-DH-A7UU-01	LGG	4	2
1564	TCGA-IK-7675-01	LGG	4	2
1565	TCGA-TM-A84I-01	LGG	4	2
1566	TCGA-DB-5277-01	LGG	4	2
1567	TCGA-E1-A7YV-01	LGG	4	2
1568	TCGA-FG-A87N-01	LGG	4	2
1569	TCGA-TM-A84J-01	LGG	4	2
1570	TCGA-HT-7606-01	LGG	4	2
1571	TCGA-DU-A5TP-01	LGG	4	2
1572	TCGA-DU-7298-01	LGG	4	2
1573	TCGA-FG-7634-01	LGG	4	2
1574	TCGA-HT-7477-01	LGG	4	2
1575	TCGA-E1-A7YI-01	LGG	4	2
1576	TCGA-S9-A7IS-01	LGG	4	2
1577	TCGA-S9-A7J0-01	LGG	4	2
1578	TCGA-E1-5304-01	LGG	4	2
1579	TCGA-TQ-A7RM-01	LGG	4	2
1580	TCGA-RY-A83Z-01	LGG	4	2
1581	TCGA-DU-7304-02	LGG	4	2
1582	TCGA-DH-A669-01	LGG	4	2
1583	TCGA-DB-A64X-01	LGG	5	2
1584	TCGA-P5-A735-01	LGG	5	2
1585	TCGA-S9-A7QW-01	LGG	5	2
1586	TCGA-FG-A4MT-01	LGG	5	2
1587	TCGA-DU-7014-01	LGG	5	2
1588	TCGA-P5-A5EV-01	LGG	5	2
1589	TCGA-FG-7636-01	LGG	5	2
1590	TCGA-TQ-A8XE-01	LGG	5	2
1591	TCGA-DB-5275-01	LGG	5	2
1592	TCGA-DB-A75L-01	LGG	5	2
1593	TCGA-TM-A84H-01	LGG	5	2
1594	TCGA-TQ-A7RV-01	LGG	5	2
1595	TCGA-WY-A85A-01	LGG	5	2
1596	TCGA-RY-A845-01	LGG	5	2
1597	TCGA-DB-A4XE-01	LGG	5	2
1598	TCGA-DB-A4XB-01	LGG	5	2
1599	TCGA-WY-A85E-01	LGG	5	2
1600	TCGA-DU-7008-01	LGG	5	2
1601	TCGA-TM-A7CA-01	LGG	5	2
1602	TCGA-QH-A6X9-01	LGG	5	2
1603	TCGA-FG-8182-01	LGG	5	2
1604	TCGA-HW-8321-01	LGG	5	2
1605	TCGA-DU-7299-01	LGG	5	2
1606	TCGA-HT-7483-01	LGG	5	2
1607	TCGA-E1-5305-01	LGG	5	2
1608	TCGA-P5-A5EW-01	LGG	5	2
1609	TCGA-DB-5280-01	LGG	5	2
1610	TCGA-FG-6690-01	LGG	5	2
1611	TCGA-CS-6667-01	LGG	5	2
1612	TCGA-DU-5871-01	LGG	5	2
1613	TCGA-S9-A6TZ-01	LGG	5	2
1614	TCGA-TM-A84T-01	LGG	5	2
1615	TCGA-HW-A5KL-01	LGG	5	2
1616	TCGA-DB-A4XD-01	LGG	5	2
1617	TCGA-HT-7604-01	LGG	5	2
1618	TCGA-QH-A6X3-01	LGG	5	2
1619	TCGA-FG-8185-01	LGG	5	2
1620	TCGA-HW-8320-01	LGG	5	2
1621	TCGA-HT-7855-01	LGG	5	2
1622	TCGA-CC-A7IL-01	LIHC	5	2
1623	TCGA-RC-A7SK-01	LIHC	5	2
1624	TCGA-DD-AACQ-01	LIHC	5	2
1625	TCGA-DD-AAEE-01	LIHC	5	2
1626	TCGA-2Y-A9HA-01	LIHC	5	2
1627	TCGA-RC-A7SF-01	LIHC	5	2
1628	TCGA-2Y-A9H4-01	LIHC	5	2
1629	TCGA-DD-AADR-01	LIHC	5	2
1630	TCGA-ED-A7XO-01	LIHC	5	2
1631	TCGA-BD-A2L6-01	LIHC	5	2
1632	TCGA-BW-A5NO-01	LIHC	5	2
1633	TCGA-DD-AACU-01	LIHC	5	2
1634	TCGA-MI-A75I-01	LIHC	5	2
1635	TCGA-CC-A7IF-01	LIHC	5	2
1636	TCGA-DD-AACF-01	LIHC	5	2
1637	TCGA-DD-AAEA-01	LIHC	5	2
1638	TCGA-DD-A4NE-01	LIHC	5	2
1639	TCGA-UB-A7MB-01	LIHC	5	2
1640	TCGA-WJ-A86L-01	LIHC	5	2
1641	TCGA-BC-A10Z-01	LIHC	5	2
1642	TCGA-DD-AACV-01	LIHC	5	2
1643	TCGA-BC-A3KF-01	LIHC	5	2
1644	TCGA-DD-AADL-01	LIHC	5	2
1645	TCGA-DD-AADV-01	LIHC	5	2
1646	TCGA-BC-A10U-01	LIHC	5	2
1647	TCGA-DD-AAD8-01	LIHC	5	2
1648	TCGA-BC-A10Y-01	LIHC	5	2
1649	TCGA-QA-A7B7-01	LIHC	5	2
1650	TCGA-BC-A217-01	LIHC	5	2
1651	TCGA-XR-A8TF-01	LIHC	5	2
1652	TCGA-CC-A9FS-01	LIHC	5	2
1653	TCGA-DD-AADP-01	LIHC	5	2
1654	TCGA-DD-AADY-01	LIHC	5	2
1655	TCGA-G3-A5SI-01	LIHC	5	2
1656	TCGA-CC-A3MB-01	LIHC	5	2
1657	TCGA-DD-AAED-01	LIHC	5	2
1658	TCGA-EP-A2KB-01	LIHC	5	2
1659	TCGA-DD-AAE1-01	LIHC	5	2
1660	TCGA-DD-AACW-01	LIHC	5	2
1661	TCGA-2Y-A9H7-01	LIHC	5	2
1662	TCGA-2Y-A9H8-01	LIHC	5	2
1663	TCGA-CC-A9FW-01	LIHC	5	2
1664	TCGA-CC-A5UD-01	LIHC	5	2
1665	TCGA-DD-A1EL-01	LIHC	5	2
1666	TCGA-CC-A8HU-01	LIHC	5	2
1667	TCGA-CC-A5UE-01	LIHC	5	2
1668	TCGA-UB-A7MC-01	LIHC	5	2
1669	TCGA-CC-A7IK-01	LIHC	5	2
1670	TCGA-DD-AADD-01	LIHC	5	2
1671	TCGA-DD-AAE9-01	LIHC	5	2
1672	TCGA-DD-AACA-02	LIHC	5	2
1673	TCGA-DD-AAC8-01	LIHC	5	2
1674	TCGA-BC-A5W4-01	LIHC	5	2
1675	TCGA-DD-AAE6-01	LIHC	5	2
1676	TCGA-DD-AACS-01	LIHC	5	2
1677	TCGA-DD-AACX-01	LIHC	5	2
1678	TCGA-DD-AAD6-01	LIHC	5	2
1679	TCGA-DD-AADQ-01	LIHC	6	2
1680	TCGA-DD-A3A1-01	LIHC	6	2
1681	TCGA-DD-AADF-01	LIHC	6	2
1682	TCGA-DD-AACJ-01	LIHC	6	2
1683	TCGA-G3-AAV5-01	LIHC	6	2
1684	TCGA-DD-AAVU-01	LIHC	6	2
1685	TCGA-WX-AA47-01	LIHC	6	2
1686	TCGA-MI-A75C-01	LIHC	6	2
1687	TCGA-DD-AAVP-01	LIHC	6	2
1688	TCGA-DD-AADJ-01	LIHC	6	2
1689	TCGA-DD-A39Z-01	LIHC	6	2
1690	TCGA-DD-AADS-01	LIHC	6	2
1691	TCGA-ES-A2HS-01	LIHC	6	2
1692	TCGA-2Y-A9H1-01	LIHC	6	2
1693	TCGA-DD-A3A3-01	LIHC	6	2
1694	TCGA-WQ-AB4B-01	LIHC	6	2
1695	TCGA-DD-A119-01	LIHC	6	2
1696	TCGA-DD-AADM-01	LIHC	6	2
1697	TCGA-DD-AACD-01	LIHC	6	2
1698	TCGA-DD-A116-01	LIHC	6	2
1699	TCGA-DD-A39V-01	LIHC	6	2
1700	TCGA-DD-AACO-01	LIHC	6	2
1701	TCGA-DD-A39X-01	LIHC	6	2
1702	TCGA-DD-AACI-01	LIHC	6	2
1703	TCGA-KR-A7K8-01	LIHC	6	2
1704	TCGA-G3-AAUZ-01	LIHC	6	2
1705	TCGA-FV-A495-01	LIHC	6	2
1706	TCGA-DD-AAEG-01	LIHC	6	2
1707	TCGA-O8-A75V-01	LIHC	6	2
1708	TCGA-EP-A3JL-01	LIHC	6	2
1709	TCGA-KR-A7K2-01	LIHC	6	2
1710	TCGA-RC-A7SH-01	LIHC	6	2
1711	TCGA-ED-A7PY-01	LIHC	6	2
1712	TCGA-RC-A7S9-01	LIHC	6	2
1713	TCGA-CC-5259-01	LIHC	6	2
1714	TCGA-DD-A73G-01	LIHC	6	2
1715	TCGA-2Y-A9H3-01	LIHC	6	2
1716	TCGA-DD-A3A9-01	LIHC	6	2
1717	TCGA-CC-A123-01	LIHC	6	2
1718	TCGA-DD-AADO-01	LIHC	6	2
1719	TCGA-FV-A4ZP-01	LIHC	6	2
1720	TCGA-CC-A7IG-01	LIHC	6	2
1721	TCGA-G3-AAV6-01	LIHC	6	2
1722	TCGA-KR-A7K7-01	LIHC	6	2
1723	TCGA-EP-A3RK-01	LIHC	6	2
1724	TCGA-EP-A2KA-01	LIHC	6	2
1725	TCGA-DD-AACB-01	LIHC	6	2
1726	TCGA-G3-A25S-01	LIHC	6	2
1727	TCGA-ED-A7PZ-01	LIHC	6	2
1728	TCGA-DD-A39Y-01	LIHC	6	2
1729	TCGA-DD-AACG-01	LIHC	6	2
1730	TCGA-DD-A3A7-01	LIHC	6	2
1731	TCGA-DD-AADN-01	LIHC	6	2
1732	TCGA-BC-A69H-01	LIHC	6	2
1733	TCGA-05-5715-01	LUAD	4	2
1734	TCGA-38-4628-01	LUAD	4	2
1735	TCGA-49-4488-01	LUAD	4	2
1736	TCGA-49-4490-01	LUAD	4	2
1737	TCGA-78-7147-01	LUAD	4	2
1738	TCGA-55-8616-01	LUAD	4	2
1739	TCGA-64-5778-01	LUAD	4	2
1740	TCGA-73-7499-01	LUAD	4	2
1741	TCGA-55-7281-01	LUAD	4	2
1742	TCGA-50-6597-01	LUAD	4	2
1743	TCGA-78-7535-01	LUAD	4	2
1744	TCGA-55-6984-01	LUAD	4	2
1745	TCGA-50-5044-01	LUAD	4	2
1746	TCGA-44-8120-01	LUAD	4	2
1747	TCGA-78-7539-01	LUAD	4	2
1748	TCGA-78-8655-01	LUAD	4	2
1749	TCGA-97-8175-01	LUAD	4	2
1750	TCGA-62-A46R-01	LUAD	4	2
1751	TCGA-71-6725-01	LUAD	4	2
1752	TCGA-55-6981-01	LUAD	4	2
1753	TCGA-95-7039-01	LUAD	4	2
1754	TCGA-86-8359-01	LUAD	4	2
1755	TCGA-05-4422-01	LUAD	4	2
1756	TCGA-97-8171-01	LUAD	4	2
1757	TCGA-95-7948-01	LUAD	4	2
1758	TCGA-NJ-A4YI-01	LUAD	4	2
1759	TCGA-L9-A443-01	LUAD	4	2
1760	TCGA-62-A46V-01	LUAD	4	2
1761	TCGA-78-7143-01	LUAD	4	2
1762	TCGA-05-4244-01	LUAD	4	2
1763	TCGA-44-A47B-01	LUAD	4	2
1764	TCGA-44-A47A-01	LUAD	4	2
1765	TCGA-MP-A4T7-01	LUAD	4	2
1766	TCGA-NJ-A4YP-01	LUAD	4	2
1767	TCGA-55-6972-01	LUAD	4	2
1768	TCGA-78-7153-01	LUAD	4	2
1769	TCGA-78-7152-01	LUAD	4	2
1770	TCGA-69-8253-01	LUAD	4	2
1771	TCGA-97-A4M3-01	LUAD	4	2
1772	TCGA-86-8669-01	LUAD	4	2
1773	TCGA-97-8179-01	LUAD	4	2
1774	TCGA-78-7161-01	LUAD	4	2
1775	TCGA-50-5051-01	LUAD	4	2
1776	TCGA-62-A46P-01	LUAD	4	2
1777	TCGA-55-8514-01	LUAD	4	2
1778	TCGA-MP-A4TD-01	LUAD	4	2
1779	TCGA-95-A4VP-01	LUAD	4	2
1780	TCGA-49-AAR0-01	LUAD	4	2
1781	TCGA-91-A4BC-01	LUAD	4	2
1782	TCGA-55-8508-01	LUAD	4	2
1783	TCGA-49-AAQV-01	LUAD	4	2
1784	TCGA-49-AAR2-01	LUAD	4	2
1785	TCGA-49-AARQ-01	LUAD	4	2
1786	TCGA-97-8547-01	LUAD	4	2
1787	TCGA-MP-A4SW-01	LUAD	4	2
1788	TCGA-49-AARN-01	LUAD	4	2
1789	TCGA-55-A48Z-01	LUAD	4	2
1790	TCGA-93-A4JO-01	LUAD	4	2
1791	TCGA-55-8510-01	LUAD	4	2
1792	TCGA-49-AARO-01	LUAD	4	2
1793	TCGA-49-AAR4-01	LUAD	4	2
1794	TCGA-95-A4VK-01	LUAD	4	2
1795	TCGA-NJ-A55R-01	LUAD	4	2
1796	TCGA-55-1592-01	LUAD	4	2
1797	TCGA-93-A4JN-01	LUAD	4	2
1798	TCGA-55-8614-01	LUAD	4	2
1799	TCGA-69-7980-01	LUAD	4	2
1800	TCGA-L9-A8F4-01	LUAD	4	2
1801	TCGA-NJ-A4YQ-01	LUAD	4	2
1802	TCGA-71-8520-01	LUAD	4	2
1803	TCGA-50-6593-01	LUAD	4	2
1804	TCGA-86-8279-01	LUAD	4	2
1805	TCGA-99-8025-01	LUAD	4	2
1806	TCGA-J2-A4AD-01	LUAD	4	2
1807	TCGA-L9-A444-01	LUAD	4	2
1808	TCGA-MN-A4N5-01	LUAD	4	2
1809	TCGA-62-A472-01	LUAD	4	2
1810	TCGA-55-7903-01	LUAD	4	2
1811	TCGA-55-1595-01	LUAD	4	2
1812	TCGA-44-8117-01	LUAD	4	2
1813	TCGA-L4-A4E5-01	LUAD	4	2
1814	TCGA-MN-A4N1-01	LUAD	4	2
1815	TCGA-86-8673-01	LUAD	4	2
1816	TCGA-MN-A4N4-01	LUAD	4	2
1817	TCGA-49-AAR3-01	LUAD	4	2
1818	TCGA-55-A491-01	LUAD	4	2
1819	TCGA-62-8394-01	LUAD	4	2
1820	TCGA-55-8506-01	LUAD	4	2
1821	TCGA-55-8511-01	LUAD	4	2
1822	TCGA-95-8494-01	LUAD	4	2
1823	TCGA-55-8302-01	LUAD	4	2
1824	TCGA-78-8660-01	LUAD	4	2
1825	TCGA-50-5066-01	LUAD	6	2
1826	TCGA-05-5428-01	LUAD	6	2
1827	TCGA-38-4632-01	LUAD	6	2
1828	TCGA-35-5375-01	LUAD	6	2
1829	TCGA-38-4631-01	LUAD	6	2
1830	TCGA-05-5429-01	LUAD	6	2
1831	TCGA-49-4494-01	LUAD	6	2
1832	TCGA-49-4506-01	LUAD	6	2
1833	TCGA-73-4676-01	LUAD	6	2
1834	TCGA-05-4250-01	LUAD	6	2
1835	TCGA-38-4625-01	LUAD	6	2
1836	TCGA-05-4418-01	LUAD	6	2
1837	TCGA-05-5425-01	LUAD	6	2
1838	TCGA-05-4389-01	LUAD	6	2
1839	TCGA-64-5781-01	LUAD	6	2
1840	TCGA-49-4507-01	LUAD	6	2
1841	TCGA-05-4395-01	LUAD	6	2
1842	TCGA-73-4670-01	LUAD	6	2
1843	TCGA-86-8672-01	LUAD	6	2
1844	TCGA-49-4487-01	LUAD	6	2
1845	TCGA-95-7944-01	LUAD	6	2
1846	TCGA-L9-A5IP-01	LUAD	6	2
1847	TCGA-99-8033-01	LUAD	6	2
1848	TCGA-69-7760-01	LUAD	6	2
1849	TCGA-50-6594-01	LUAD	6	2
1850	TCGA-62-8398-01	LUAD	6	2
1851	TCGA-49-6761-01	LUAD	6	2
1852	TCGA-95-7567-01	LUAD	6	2
1853	TCGA-86-A4JF-01	LUAD	6	2
1854	TCGA-80-5611-01	LUAD	6	2
1855	TCGA-78-7155-01	LUAD	6	2
1856	TCGA-64-5775-01	LUAD	6	2
1857	TCGA-78-7146-01	LUAD	6	2
1858	TCGA-91-6836-01	LUAD	6	2
1859	TCGA-86-7711-01	LUAD	6	2
1860	TCGA-05-4415-01	LUAD	6	2
1861	TCGA-44-5643-01	LUAD	6	2
1862	TCGA-53-7624-01	LUAD	6	2
1863	TCGA-55-A490-01	LUAD	6	2
1864	TCGA-75-6207-01	LUAD	6	2
1865	TCGA-73-4668-01	LUAD	6	2
1866	TCGA-49-AAR9-01	LUAD	6	2
1867	TCGA-78-7542-01	LUAD	6	2
1868	TCGA-75-6214-01	LUAD	6	2
1869	TCGA-50-5933-01	LUAD	6	2
1870	TCGA-50-6595-01	LUAD	6	2
1871	TCGA-55-6978-01	LUAD	6	2
1872	TCGA-44-2668-01	LUAD	6	2
1873	TCGA-44-2662-01	LUAD	6	2
1874	TCGA-55-8205-01	LUAD	6	2
1875	TCGA-83-5908-01	LUAD	6	2
1876	TCGA-50-6590-01	LUAD	6	2
1877	TCGA-91-6848-01	LUAD	6	2
1878	TCGA-50-6592-01	LUAD	6	2
1879	TCGA-73-4666-01	LUAD	6	2
1880	TCGA-49-6767-01	LUAD	6	2
1881	TCGA-55-A493-01	LUAD	6	2
1882	TCGA-75-5125-01	LUAD	6	2
1883	TCGA-44-7662-01	LUAD	6	2
1884	TCGA-50-5939-01	LUAD	6	2
1885	TCGA-50-5936-01	LUAD	6	2
1886	TCGA-55-6975-01	LUAD	6	2
1887	TCGA-55-A48Y-01	LUAD	6	2
1888	TCGA-50-5930-01	LUAD	6	2
1889	TCGA-78-7150-01	LUAD	6	2
1890	TCGA-50-5072-01	LUAD	6	2
1891	TCGA-49-6743-01	LUAD	6	2
1892	TCGA-78-7154-01	LUAD	6	2
1893	TCGA-55-8204-01	LUAD	6	2
1894	TCGA-50-5946-02	LUAD	6	2
1895	TCGA-86-7953-01	LUAD	6	2
1896	TCGA-95-7562-01	LUAD	6	2
1897	TCGA-55-7815-01	LUAD	6	2
1898	TCGA-55-6642-01	LUAD	6	2
1899	TCGA-55-6970-01	LUAD	6	2
1900	TCGA-91-6829-01	LUAD	6	2
1901	TCGA-05-4424-01	LUAD	6	2
1902	TCGA-05-4427-01	LUAD	6	2
1903	TCGA-44-6779-01	LUAD	6	2
1904	TCGA-78-7145-01	LUAD	6	2
1905	TCGA-55-7726-01	LUAD	6	2
1906	TCGA-50-5946-01	LUAD	7	2
1907	TCGA-62-8399-01	LUAD	7	2
1908	TCGA-50-6591-01	LUAD	7	2
1909	TCGA-91-6847-01	LUAD	7	2
1910	TCGA-86-8054-01	LUAD	7	2
1911	TCGA-78-7536-01	LUAD	7	2
1912	TCGA-55-7570-01	LUAD	7	2
1913	TCGA-75-6211-01	LUAD	7	2
1914	TCGA-62-A46O-01	LUAD	7	2
1915	TCGA-78-7220-01	LUAD	7	2
1916	TCGA-75-7027-01	LUAD	7	2
1917	TCGA-MP-A4TF-01	LUAD	7	2
1918	TCGA-86-8358-01	LUAD	7	2
1919	TCGA-55-6968-01	LUAD	7	2
1920	TCGA-55-8620-01	LUAD	7	2
1921	TCGA-44-7667-01	LUAD	7	2
1922	TCGA-86-A4D0-01	LUAD	7	2
1923	TCGA-64-5774-01	LUAD	7	2
1924	TCGA-55-5899-01	LUAD	7	2
1925	TCGA-50-5931-01	LUAD	7	2
1926	TCGA-44-7660-01	LUAD	7	2
1927	TCGA-44-7670-01	LUAD	7	2
1928	TCGA-05-4397-01	LUAD	7	2
1929	TCGA-91-8499-01	LUAD	7	2
1930	TCGA-69-8255-01	LUAD	7	2
1931	TCGA-62-8402-01	LUAD	7	2
1932	TCGA-44-A479-01	LUAD	7	2
1933	TCGA-55-A4DF-01	LUAD	7	2
1934	TCGA-44-7669-01	LUAD	7	2
1935	TCGA-55-1594-01	LUAD	7	2
1936	TCGA-50-5066-02	LUAD	7	2
1937	TCGA-91-6840-01	LUAD	7	2
1938	TCGA-55-7995-01	LUAD	7	2
1939	TCGA-95-7947-01	LUAD	7	2
1940	TCGA-55-8092-01	LUAD	7	2
1941	TCGA-67-3771-01	LUAD	7	2
1942	TCGA-53-7813-01	LUAD	7	2
1943	TCGA-86-7701-01	LUAD	7	2
1944	TCGA-55-8203-01	LUAD	7	2
1945	TCGA-69-7973-01	LUAD	7	2
1946	TCGA-78-7159-01	LUAD	7	2
1947	TCGA-50-7109-01	LUAD	7	2
1948	TCGA-99-8032-01	LUAD	7	2
1949	TCGA-73-4659-01	LUAD	7	2
1950	TCGA-05-4432-01	LUAD	7	2
1951	TCGA-64-5779-01	LUAD	7	2
1952	TCGA-44-8119-01	LUAD	7	2
1953	TCGA-55-6969-01	LUAD	7	2
1954	TCGA-91-6831-01	LUAD	7	2
1955	TCGA-05-4396-01	LUAD	7	2
1956	TCGA-62-A470-01	LUAD	7	2
1957	TCGA-80-5608-01	LUAD	7	2
1958	TCGA-75-7031-01	LUAD	7	2
1959	TCGA-55-A494-01	LUAD	7	2
1960	TCGA-55-8507-01	LUAD	7	2
1961	TCGA-55-7910-01	LUAD	7	2
1962	TCGA-86-8674-01	LUAD	7	2
1963	TCGA-49-4514-01	LUAD	7	2
1964	TCGA-55-8615-01	LUAD	7	2
1965	TCGA-MP-A4TE-01	LUAD	7	2
1966	TCGA-4B-A93V-01	LUAD	7	2
1967	TCGA-05-4390-01	LUAD	7	2
1968	TCGA-44-5644-01	LUAD	7	2
1969	TCGA-NJ-A4YF-01	LUAD	7	2
1970	TCGA-MP-A4T8-01	LUAD	7	2
1971	TCGA-73-A9RS-01	LUAD	7	2
1972	TCGA-53-A4EZ-01	LUAD	7	2
1973	TCGA-95-7043-01	LUAD	7	2
1974	TCGA-78-7148-01	LUAD	7	2
1975	TCGA-64-1678-01	LUAD	7	2
1976	TCGA-64-1677-01	LUAD	7	2
1977	TCGA-05-4420-01	LUAD	7	2
1978	TCGA-55-8094-01	LUAD	7	2
1979	TCGA-55-7913-01	LUAD	7	2
1980	TCGA-55-1596-01	LUAD	7	2
1981	TCGA-78-7166-01	LUAD	7	2
1982	TCGA-62-A471-01	LUAD	7	2
1983	TCGA-86-8585-01	LUAD	7	2
1984	TCGA-MP-A4TA-01	LUAD	7	2
1985	TCGA-55-8085-01	LUAD	7	2
1986	TCGA-49-6742-01	LUAD	7	2
1987	TCGA-97-8176-01	LUAD	7	2
1988	TCGA-55-8505-01	LUAD	7	2
1989	TCGA-93-8067-01	LUAD	7	2
1990	TCGA-L9-A7SV-01	LUAD	7	2
1991	TCGA-97-7937-01	LUAD	7	2
1992	TCGA-86-7713-01	LUAD	7	2
1993	TCGA-49-AARE-01	LUAD	7	2
1994	TCGA-69-7979-01	LUAD	7	2
1995	TCGA-78-8662-01	LUAD	7	2
1996	TCGA-86-7955-01	LUAD	7	2
1997	TCGA-78-8640-01	LUAD	7	2
1998	TCGA-96-7544-01	LUSC	4	2
1999	TCGA-66-2753-01	LUSC	4	2
[truncated: 9,702 more rows]
