# Supplementary material for: An integrated analysis of the cancer genome atlas data discovers a hierarchical association structure across thirty three cancer types
Source: PLOS Digit Health. 2022 Dec 20;1(12):e0000151. doi: 10.1371/journal.pdig.0000151 (PMC9931374; doi:10.1371/journal.pdig.0000151)
Supplement: S6 Table — A: Deviation scores of Cox regression coefficient distributions and log rank p-values of Kaplan-Meier curves for Super Modules. B: The same scores for Gene Groups in each cancer type. (XLSX) [file pdig.0000151.s022.xlsx]

## Sheet: supermodules_survival
supermodule index	cancer type	index	median Cox coefficient	Cox deviation score	Cox KS pval	logrank pval
1	ACC	1	1.77565	0.6214	0	1.4044e-14
2	ACC	2	-1.14562	0.4272	1.7803e-52	7.5329e-07
3	ACC	3	-1.85393	0.8086	3.7762e-221	2.9882e-06
4	BLCA	1	0.313009	0.3918	5.0293e-194	1.5954e-05
5	BLCA	2	0.320552	0.3674	4.3355e-256	0.062057
6	BLCA	3	0.223465	0.3344	2.9248e-86	0.0024049
7	BLCA	4	0.2274	0.3582	7.704e-27	0.013814
8	BLCA	5	-0.122267	0.1382	8.1237e-17	0.028499
9	BLCA	6	-0.251159	0.3556	1.439e-28	0.001949
10	BLCA	7	-0.443341	0.537	0	4.2672e-08
11	BLCA	8	-0.22859	0.2552	4.1028e-42	0.00069223
12	BRCA	1	-0.13989	0.0478	6.2791e-12	0.010611
13	BRCA	2	-0.110555	0.0624	0.001521	0.00011039
14	BRCA	3	-0.013694	-0.0834	6.5293e-15	0.018127
15	BRCA	4	0.017928	0.113	7.2295e-27	0.93483
16	BRCA	5	0.126577	0.2738	3.2451e-101	0.0076236
17	BRCA	6	-0.040535	-0.0602	0.00011262	0.27103
18	BRCA	7	-0.205011	0.1476	6.5194e-58	0.028386
19	BRCA	8	-0.204696	0.1424	8.2689e-75	0.0024248
20	CESC	1	0.047008	0.0448	3.6647e-08	0.32526
21	CESC	2	-0.22975	0.1458	2.4842e-06	0.077152
22	CESC	3	0.096011	0.1506	1.7485e-08	0.83722
23	CESC	4	-0.674456	0.382	5.0005e-84	0.00142
24	CESC	5	0.021446	0.0684	1.0887e-05	0.91675
25	CESC	6	-0.180527	0.1222	5.2334e-12	0.40129
26	CESC	7	-0.291935	0.2052	2.7623e-10	0.037717
27	CHOL	1	-0.005405	0.0094	0.14761	0.22646
28	CHOL	2	0.181875	0.107	0.020491	0.23821
29	CHOL	3	-0.249985	0.2226	1.3569e-20	0.26503
30	CHOL	4	0.408346	0.3194	2.2273e-36	0.039458
31	CHOL	5	0.072533	0.0352	0.014026	0.27266
32	CHOL	6	-0.100117	0.1016	4.7248e-06	0.39964
33	COAD	1	0.258701	0.1526	1.2757e-21	0.48675
34	COAD	2	-0.069041	0.2248	1.7249e-23	0.85168
35	COAD	3	0.106697	0.0106	0.29118	0.0072838
36	COAD	4	0.03774	-0.1176	9.1029e-06	0.19266
37	COAD	5	0.48654	0.4002	7.7229e-23	0.0001182
38	COAD	6	0.121238	0.0026	0.020836	0.50775
39	COAD	7	0.344472	0.2828	1.6479e-135	0.10533
40	COAD	8	-0.309044	0.445	1.188e-121	0.069915
41	COAD	9	-0.165729	0.2902	2.6972e-52	0.91114
42	COAD	10	-0.085563	0.2186	2.6761e-12	0.21774
43	DLBC	1	0.512039	0.3028	1.0086e-64	0.10151
44	DLBC	2	0.326275	0.2168	1.874e-15	0.74875
45	DLBC	3	-0.961985	0.4426	3.4475e-31	0.14175
46	DLBC	4	-0.067742	0.0102	0.47082	0.050389
47	DLBC	5	-0.580912	0.2596	1.2798e-06	0.10151
48	ESCA	1	0.10271	0.1172	3.2084e-20	0.51002
49	ESCA	2	0.117631	0.1264	1.1149e-10	0.015456
50	ESCA	3	0.050186	0.052	0.16593	0.030358
51	ESCA	4	-0.060863	0.153	4.8658e-24	0.26302
52	ESCA	5	-0.029406	0.0914	2.0471e-14	0.41781
53	ESCA	6	-0.033122	0.0872	0.00010327	0.76178
54	GBM	1	-0.201668	0.3332	2.97e-62	0.10945
55	GBM	2	-0.085449	0.1078	2.2465e-09	0.028619
56	GBM	3	-0.229646	0.3888	5.9316e-48	0.001579
57	GBM	4	-0.182765	0.3128	4.5304e-49	0.042867
58	GBM	5	0.036038	0.1036	1.2568e-05	0.89453
59	GBM	6	-0.196878	0.394	6.5643e-72	0.079497
60	GBM	7	0.306718	0.5748	2.0387e-253	0.0026721
61	GBM	8	0.287519	0.604	0	9.6696e-06
62	HNSC	1	0.221898	0.3136	1.9206e-56	0.00072662
63	HNSC	2	0.291529	0.411	7.1549e-163	0.014769
64	HNSC	3	0.088557	0.134	2.3663e-18	0.31126
65	HNSC	4	0.041348	0.079	1.115e-09	0.82678
66	HNSC	5	-0.199397	0.2394	1.7029e-111	0.067592
67	HNSC	6	-0.38517	0.4628	6.1983e-277	0.00033118
68	HNSC	7	-0.17399	0.2178	1.3435e-73	0.021103
69	HNSC	8	-0.069008	0.0738	1.0676e-09	0.17127
70	KICH	1	0.164918	0.022	2.9475e-09	0.45427
71	KICH	2	-0.217782	0.121	0.14931	0.93327
72	KICH	3	0.801273	0.2676	5.1678e-30	0.11341
73	KICH	4	-0.736756	0.303	5.142e-35	0.052618
74	KICH	5	0.699896	0.2068	3.0264e-12	0.045785
75	KICH	6	-0.345895	0.1296	1.3221e-11	0.82008
76	KICH	7	-0.747251	0.2672	4.7966e-47	0.0066606
77	KIRC	1	0.348899	0.1144	1.6368e-12	3.4828e-09
78	KIRC	2	-0.614478	0.4382	1.5107e-229	8.3235e-15
79	KIRC	3	-1.2331	0.831	0	5.06e-16
80	KIRC	4	-1.03635	0.734	0	4.1489e-11
81	KIRC	5	1.25434	0.5876	1.451e-125	1.2345e-13
82	KIRC	6	-0.105667	0.129	2.5126e-28	0.44311
83	KIRC	7	1.33329	0.7514	0	2.6415e-17
84	KIRC	8	1.19543	0.7178	0	4.7441e-18
85	KIRP	1	-0.277655	0.282	9.875e-51	0.2592
86	KIRP	2	-0.478141	0.3594	7.6315e-204	0.026001
87	KIRP	3	-0.32725	0.2346	1.4403e-65	0.022535
88	KIRP	4	-0.226363	0.2346	1.1644e-09	0.94274
89	KIRP	5	0.568188	0.1658	5.8927e-24	0.035814
90	KIRP	6	-0.043465	0.1014	7.1439e-15	0.062161
91	KIRP	7	0.35606	0.0802	6.026e-11	0.10535
92	KIRP	8	0.718156	0.2244	1.2577e-99	0.00012271
93	LAML	1	0	0	1	1
94	LAML	2	0	0	1	1
95	LAML	3	0	0	1	1
96	LAML	4	0	0	1	1
97	LAML	5	0	0	1	1
98	LAML	6	0	0	1	1
99	LGG	1	-0.741743	0.4518	1.8257e-284	6.6873e-09
100	LGG	2	-0.631623	0.2606	2.42e-93	1.8825e-05
101	LGG	3	-1.06838	0.5842	0	1.0746e-14
102	LGG	4	-0.816543	0.467	1.9184e-120	7.8458e-06
103	LGG	5	1.16733	0.5022	2.252e-220	8.1928e-16
104	LGG	6	1.09105	0.4684	0	1.0643e-14
105	LGG	7	1.27452	0.6144	0	3.7723e-16
106	LIHC	1	-0.553114	0.6364	0	6.3655e-05
107	LIHC	2	-0.36149	0.4146	1.2939e-127	0.0052209
108	LIHC	3	-0.009661	0.1044	8.6804e-15	0.48377
109	LIHC	4	-0.17274	0.2618	1.3479e-134	0.17136
110	LIHC	5	0.21841	0.0918	2.3482e-17	0.15785
111	LIHC	6	0.30932	0.237	2.3592e-55	0.076947
112	LIHC	7	0.25543	0.1274	2.2134e-27	0.081772
113	LIHC	8	0.486498	0.3534	2.8978e-270	6.3199e-05
114	LIHC	9	0.246664	0.1986	9.2981e-16	0.027294
115	LUAD	1	-0.324036	0.2614	7.6001e-163	8.0247e-05
116	LUAD	2	-0.417661	0.377	7.1431e-155	1.0936e-05
117	LUAD	3	-0.008685	-0.1024	2.4014e-16	0.55349
118	LUAD	4	0.364413	0.4814	0	0.0041987
119	LUAD	5	0.274175	0.446	8.5313e-66	0.0048115
120	LUSC	1	0.250916	0.3806	0	0.14334
121	LUSC	2	0.111348	0.1194	2.0485e-18	0.022328
122	LUSC	3	-0.018474	0.1128	1.4844e-14	0.24858
123	LUSC	4	-0.166369	0.4132	0	0.08409
124	MESO	1	1.64962	0.8316	3.5955e-171	3.7687e-11
125	MESO	2	0.125754	0.054	0.019339	0.24471
126	MESO	3	-0.019157	0.048	0.096301	0.31523
127	MESO	4	-0.895455	0.5466	2.7013e-79	2.2859e-09
128	OV	1	0.299388	0.5392	1.1698e-111	0.014013
129	OV	2	0.061584	0.1326	2.3606e-10	0.84741
130	OV	3	-0.026595	0.0228	0.10273	0.077662
131	OV	4	-0.199967	0.4586	1.8188e-22	0.028925
132	OV	5	-0.038701	0.0208	0.00012612	0.28346
133	OV	6	-0.031271	0.0502	0.0022004	0.33832
134	PAAD	1	-0.779369	0.6474	0	1.1094e-07
135	PAAD	2	-0.766145	0.5984	1.223e-33	0.00074662
136	PAAD	3	0.369116	0.3758	7.647e-21	0.01161
137	PAAD	4	-0.051803	-0.0084	4.597e-09	0.83642
138	PAAD	5	0.89422	0.732	0	1.5625e-08
139	PAAD	6	0.604096	0.4722	3.6849e-10	2.0079e-06
140	PAAD	7	0.52253	0.4678	3.1324e-105	0.0070764
141	PAAD	8	-0.731004	0.566	9.2236e-79	0.00080794
142	PCPG	1	-0.83222	0.2652	2.4394e-34	0.39129
143	PCPG	2	0.059365	0.0316	0.0030204	0.83689
144	PCPG	3	-0.927804	0.248	1.373e-77	0.22373
145	PCPG	4	-0.353068	0.0942	6.9081e-08	0.87436
146	PCPG	5	0.675847	0.1772	1.8504e-42	0.015441
147	PCPG	6	1.75169	0.4826	1.2186e-56	0.00265
148	PCPG	7	1.38429	0.3942	1.046e-78	0.050561
149	PRAD	1	0.475669	0.2044	4.9622e-97	0.1508
150	PRAD	2	0.617669	0.2434	9.0708e-86	0.82139
151	PRAD	3	0.857089	0.3652	6.1158e-26	0.22983
152	PRAD	4	-0.163036	0.0886	7.7198e-07	0.18631
153	PRAD	5	-0.590588	0.2702	1.3154e-107	0.15914
154	PRAD	6	-0.772957	0.3768	2.7937e-249	0.57867
155	READ	1	0.514864	0.3304	3.7624e-109	0.061977
156	READ	2	0.180162	0.1446	2.4713e-13	0.061498
157	READ	3	-0.186606	0.1092	0.0012449	0.04679
158	READ	4	-0.789349	0.435	1.3507e-50	0.16973
159	READ	5	-0.120336	0.058	0.0018219	0.95136
160	READ	6	-0.571174	0.2912	1.0853e-71	0.041205
161	SARC	1	-0.200465	0.216	6.0457e-87	0.1926
162	SARC	2	-0.193911	0.1838	5.1426e-18	0.2063
163	SARC	3	0.109294	0.102	0.002511	0.062867
164	SARC	4	0.220974	0.1984	7.9327e-23	0.047505
165	SARC	5	0.52381	0.4984	3.0849e-78	0.013554
166	SARC	6	0.449439	0.4172	4.2033e-159	0.0004
167	SARC	7	0.185322	0.155	1.3217e-30	0.5005
168	SARC	8	-0.201147	0.1676	3.4422e-48	0.59843
169	SKCM	1	-0.188748	0.2026	4.6961e-98	0.97476
170	SKCM	2	-0.399648	0.3318	1.1411e-274	1.1026e-10
171	SKCM	3	0.075266	0.1626	5.272e-16	0.1128
172	SKCM	4	0.320109	0.4316	2.3798e-259	3.8981e-08
173	SKCM	5	0.335158	0.441	1.9329e-240	0.011777
174	STAD	1	0.479275	0.4844	0	5.9979e-05
175	STAD	2	0.212824	0.1804	1.3968e-19	0.012905
176	STAD	3	0.268706	0.2426	3.4491e-35	0.028585
177	STAD	4	-0.20705	0.3746	1.009e-272	0.0040384
178	STAD	5	-0.275656	0.507	6.8062e-279	0.0038825
179	STAD	6	-0.0266	0.189	1.4627e-15	0.32383
180	TGCT	1	0.228919	0.1612	7.0921e-36	0.33129
181	TGCT	2	0.534271	0.2738	9.0333e-113	0.34331
182	TGCT	3	0.499447	0.1854	5.347e-54	0.07898
183	TGCT	4	0.488954	0.136	6.376e-05	0.90638
184	TGCT	5	-0.885952	0.266	1.1987e-53	0.32027
185	TGCT	6	-0.570967	0.1632	1.7241e-31	0.32576
186	TGCT	7	-0.5944	0.168	1.6815e-19	0.30094
187	TGCT	8	-0.095724	-0.0086	1.622e-05	0.69084
188	THCA	1	0.492441	0.1816	7.8746e-10	0.36494
189	THCA	2	0.708261	0.317	2.969e-138	0.38124
190	THCA	3	0.445683	0.1676	2.7098e-23	0.06264
191	THCA	4	-0.673786	0.4162	1.1221e-28	0.93716
192	THCA	5	0.114845	0.0144	0.00030576	0.77669
193	THCA	6	-0.361277	0.2656	3.071e-20	0.013639
194	THCA	7	-0.871592	0.5114	6.4977e-226	0.13465
195	THCA	8	-0.437164	0.2674	5.3233e-100	0.26345
196	THYM	1	-2.28181	0.611	0	0.00016983
197	THYM	2	1.29546	0.445	8.733e-106	0.025919
198	THYM	3	0.269194	0.099	2.7817e-39	0.55196
199	THYM	4	0.132184	0.0696	0.059791	0.28849
200	THYM	5	1.89301	0.631	0	0.00089341
201	UCEC	1	-0.090606	0.1498	1.4562e-10	0.15119
202	UCEC	2	0.438431	0.2184	5.715e-50	0.0020883
203	UCEC	3	0.695701	0.465	0	2.013e-12
204	UCEC	4	-0.519473	0.4442	2.6881e-63	0.0076433
205	UCEC	5	-0.586931	0.5386	8.2212e-129	0.00021958
206	UCEC	6	-0.179196	0.258	2.0266e-07	0.33027
207	UCEC	7	-0.552822	0.4922	1.7065e-320	5.2697e-08
208	UCEC	8	0.619712	0.394	7.574e-155	4.7375e-07
209	UCEC	9	0.240211	0.1018	2.3342e-17	0.27978
210	UCS	1	-0.113467	0.1278	2.3971e-08	0.6831
211	UCS	2	-0.126765	0.0844	0.00013526	0.12946
212	UCS	3	0.064617	0.0868	0.00031682	0.39489
213	UCS	4	0.103215	0.1002	2.0716e-05	0.41092
214	UVM	1	2.30948	0.7012	0	1.4644e-07
215	UVM	2	2.1643	0.6454	1.4005e-12	2.6108e-05
216	UVM	3	-1.7358	0.6634	1.9667e-86	9.1252e-08
217	UVM	4	-2.66425	0.8448	0	1.3874e-07

## Sheet: genegroups_survival
new genegroup	cancer type	median Cox coefficient	Cox deviation score	Cox KS pval	logrank pval
1	ACC	-0.650575	0.2716	3.7413e-79	0.023738
1	BLCA	0.057601	0.0546	4.8487e-12	0.063741
1	BRCA	-0.253437	0.1624	3.7782e-38	0.21377
1	CESC	-0.270678	0.1432	1.2245e-40	0.012102
1	CHOL	-0.281174	0.2524	7.5237e-52	0.15607
1	COAD	0.215183	0.1174	3.2999e-16	0.49678
1	DLBC	-0.219126	0.098	0.00071888	0.82757
1	ESCA	0.154345	0.1754	7.1522e-28	0.23764
1	GBM	0.210431	0.3994	3.866e-154	0.0011885
1	HNSC	-0.168907	0.1622	1.7316e-35	0.010984
1	KICH	-0.403826	0.1616	3.7529e-30	0.1316
1	KIRC	0.428039	0.1542	1.7573e-22	0.0012298
1	KIRP	0.261434	0.008	0.008616	0.38886
1	LAML	0	0	1	1
1	LGG	1.05242	0.4714	7.395e-214	5.0101e-05
1	LIHC	-0.098723	0.2008	2.3339e-34	0.35451
1	LUAD	-0.282634	0.1798	2.9865e-38	0.00057766
1	LUSC	0.209251	0.3402	2.8601e-91	0.061091
1	MESO	0.058321	-0.0188	0.016723	0.28675
1	OV	0.110659	0.2008	4.7555e-42	0.70422
1	PAAD	0.174502	0.2226	4.7467e-48	0.54462
1	PCPG	-1.27417	0.382	1.0832e-114	0.10963
1	PRAD	-0.668835	0.3344	7.3611e-97	0.015667
1	READ	0.05726	0.0534	8.8314e-14	0.63092
1	SARC	-0.474076	0.3956	5.3597e-177	0.0022429
1	SKCM	-0.592603	0.2986	1.6329e-202	1.0121e-09
1	STAD	0.377162	0.3288	2.5219e-114	0.010037
1	TGCT	2.06195	0.5554	1.7784e-314	0.017804
1	THCA	-0.326943	0.2008	9.8191e-37	0.74908
1	THYM	0.828668	0.1084	2.348e-59	0.066879
1	UCEC	-0.208145	0.2238	1.969e-52	0.10364
1	UCS	-0.083993	0.0834	1.2338e-07	0.44342
1	UVM	0.540091	0.1184	5.3253e-28	0.01517
2	ACC	-0.347788	0.1452	8.4733e-05	0.050859
2	BLCA	-0.18296	0.115	1.2077e-06	0.53757
2	BRCA	-0.249894	0.2116	4.3575e-08	0.057119
2	CESC	-0.115359	0.0842	0.14089	0.44638
2	CHOL	-0.07735	0.0544	0.11018	0.61054
2	COAD	0.026481	-0.097	0.018065	0.63745
2	DLBC	-0.024309	-0.0038	0.073866	0.11744
2	ESCA	0.116316	0.1614	0.00033674	0.54222
2	GBM	0.236826	0.4698	8.5356e-37	0.00071987
2	HNSC	0.035238	0.0552	0.083681	0.98103
2	KICH	-0.235857	0.0918	0.0088743	0.1021
2	KIRC	0.721921	0.276	9.5195e-17	5.405e-16
2	KIRP	0.398692	0.0658	0.076601	0.34036
2	LAML	0	0	1	1
2	LGG	1.2252	0.5162	1.9621e-46	3.5303e-14
2	LIHC	0.167225	0.0244	0.059158	0.088586
2	LUAD	0.046532	0.1736	1.2207e-05	0.44251
2	LUSC	0.102901	0.1338	0.00055047	0.019821
2	MESO	0.057985	-0.057	0.12992	0.90251
2	OV	0.019145	0.0576	0.097506	0.3267
2	PAAD	0.485214	0.4138	1.6552e-28	0.028576
2	PCPG	-0.982694	0.2862	4.4696e-12	0.066875
2	PRAD	-0.167358	0.0712	0.016341	0.11114
2	READ	0.114623	0.0608	0.10802	0.80882
2	SARC	-0.293684	0.31	6.826e-15	0.028351
2	SKCM	-0.415149	0.295	2.0581e-23	2.1448e-08
2	STAD	-0.06505	0.1764	4.1231e-07	0.11492
2	TGCT	1.33688	0.4054	3.7213e-32	0.068504
2	THCA	-0.489259	0.3204	5.9335e-14	0.83584
2	THYM	0.797938	0.1574	1.5675e-09	0.29858
2	UCEC	-0.123153	0.153	2.053e-06	0.87156
2	UCS	0.133039	0.1318	3.2522e-05	0.45847
2	UVM	0.489276	0.1112	6.3135e-06	0.056429
3	ACC	-0.700618	0.274	1.2032e-36	5.8567e-05
3	BLCA	0.225852	0.2464	4.3864e-33	0.00056897
3	BRCA	-0.156217	0.1048	5.097e-06	0.006592
3	CESC	-0.136396	0.0764	0.0002322	0.35782
3	CHOL	-0.124495	0.12	1.4477e-08	0.69637
3	COAD	0.230771	0.1586	6.0725e-11	0.25936
3	DLBC	0.027629	0.0166	0.0064239	0.37229
3	ESCA	0.072265	0.065	0.0084959	0.35421
3	GBM	0.048992	0.1172	3.6897e-09	0.075284
3	HNSC	-0.134966	0.1062	5.179e-12	0.0046458
3	KICH	-0.375728	0.159	1.0243e-10	0.25928
3	KIRC	-0.233948	0.2082	1.5472e-24	0.0094828
3	KIRP	0.502275	0.1398	5.3548e-09	0.0010351
3	LAML	0	0	1	1
3	LGG	0.183082	0.0156	0.19583	0.6294
3	LIHC	-0.26423	0.332	3.8402e-60	0.003973
3	LUAD	-0.295117	0.2282	3.4068e-24	0.00041456
3	LUSC	0.234814	0.3028	5.5053e-43	0.0097134
3	MESO	0.179445	0.0798	4.1059e-05	0.014023
3	OV	0.15035	0.2456	8.5442e-32	0.060945
3	PAAD	-0.049094	-0.0156	0.32054	0.58899
3	PCPG	-0.815438	0.2308	4.3509e-21	0.0022174
3	PRAD	-0.91275	0.4388	9.7536e-60	0.75561
3	READ	0.210324	0.1252	1.4378e-09	0.051843
3	SARC	-0.417271	0.3704	1.2304e-69	2.4294e-06
3	SKCM	-0.260736	0.1906	1.2088e-24	1.5151e-07
3	STAD	0.548252	0.4464	2.1007e-102	7.1654e-05
3	TGCT	0.98856	0.3116	1.1851e-50	0.70835
3	THCA	0.289015	0.103	6.5439e-07	0.93618
3	THYM	0.275745	0.0496	6.9915e-06	0.63436
3	UCEC	-0.00941	0.0848	5.359e-05	0.71006
3	UCS	-0.048235	0.0332	0.14821	0.64888
3	UVM	0.230948	0.0282	0.030888	0.021229
4	ACC	-0.565458	0.2398	1.4905e-48	3.0986e-05
4	BLCA	0.034773	0.0748	9.6539e-07	0.61803
4	BRCA	-0.0388	-0.0458	0.00014125	0.2544
4	CESC	0.123314	0.146	8.0843e-24	0.93785
4	CHOL	-0.176777	0.132	5.2714e-23	0.7091
4	COAD	0.105665	-0.023	0.18473	0.074841
4	DLBC	0.512279	0.2564	1.3537e-57	0.074019
4	ESCA	-0.036495	0.1046	6.6603e-09	0.44532
4	GBM	-0.072091	0.0742	0.00025348	0.55523
4	HNSC	-0.144014	0.1572	3.5394e-27	0.034917
4	KICH	0.262209	0.0564	5.9999e-08	0.39694
4	KIRC	-0.814529	0.4762	1.925e-195	5.5069e-10
4	KIRP	-0.017201	0.1182	4.6066e-14	0.35024
4	LAML	0	0	1	1
4	LGG	-0.224443	0.1144	3.6317e-23	0.011708
4	LIHC	-0.039209	0.1444	4.056e-20	0.47791
4	LUAD	-0.308925	0.2312	1.0267e-50	2.4159e-06
4	LUSC	0.089113	0.0684	2.4215e-07	0.17037
4	MESO	-0.246056	0.1652	4.4442e-39	0.65534
4	OV	0.105967	0.2042	5.3465e-36	0.017575
4	PAAD	-0.300922	0.1422	5.7662e-22	0.025592
4	PCPG	0.746227	0.2256	1.3269e-56	0.047856
4	PRAD	-0.134119	0.0698	0.0037797	0.71218
4	READ	-0.19104	0.0908	1.2103e-09	0.95936
4	SARC	-0.03706	0.057	0.0012235	0.8329
4	SKCM	-0.176271	0.1846	3.206e-21	0.47328
4	STAD	0.291514	0.244	3.4621e-50	0.0098428
4	TGCT	-0.370685	0.0938	1.6221e-05	0.27883
4	THCA	0.557978	0.2316	1.3826e-47	0.011922
4	THYM	0.280405	0.0732	1.936e-09	0.9624
4	UCEC	0.161113	0.0558	0.0024876	0.33609
4	UCS	-0.066615	0.0624	0.00042771	0.44034
4	UVM	0.146606	-0.0268	0.065499	0.42664
5	ACC	-0.229006	0.0766	1.2299e-25	0.043305
5	BLCA	0.056228	0.079	5.3494e-19	0.086632
5	BRCA	-0.169983	0.0998	8.0698e-27	0.065594
5	CESC	-0.09563	0.058	0.00022325	0.22375
5	CHOL	0.018141	-0.0104	0.040187	0.83154
5	COAD	0.243211	0.1578	1.2687e-35	0.059129
5	DLBC	-0.107785	0.0328	0.00064927	0.19774
5	ESCA	-0.006531	0.0724	3.0822e-06	0.82527
5	GBM	-0.01649	-0.0232	0.014923	0.52012
5	HNSC	-0.063344	0.0538	1.8442e-07	0.10085
5	KICH	-0.397723	0.1344	9.8791e-31	0.022147
5	KIRC	0.027991	-0.0734	1.3053e-14	0.052939
5	KIRP	0.024406	-0.0792	1.1662e-20	0.29396
5	LAML	0	0	1	1
5	LGG	-0.176352	0.147	1.1488e-36	0.00024957
5	LIHC	-0.051811	0.1472	2.2693e-39	0.32113
5	LUAD	-0.253471	0.179	4.339e-58	0.024154
5	LUSC	0.109067	0.107	2.9727e-22	0.056118
5	MESO	-0.033312	0.0356	1.8205e-18	0.40652
5	OV	0.011751	0.0488	0.0001413	0.44821
5	PAAD	-0.339597	0.175	1.9957e-68	0.00014722
5	PCPG	-0.307605	0.0822	2.3704e-10	0.11535
5	PRAD	-0.465448	0.2144	1.6566e-49	0.11817
5	READ	0.230319	0.1314	4.2558e-38	0.12569
5	SARC	-0.095542	0.1206	1.5608e-24	0.11243
5	SKCM	-0.00543	-0.0052	0.00012582	0.74886
5	STAD	0.327331	0.301	2.4577e-138	9.5019e-06
5	TGCT	-0.120948	-0.0096	0.0011137	0.81669
5	THCA	0.291699	0.0598	1.6671e-18	0.083583
5	THYM	0.275093	0.0832	2.1183e-19	0.34285
5	UCEC	0.187811	0.0654	4.4832e-14	0.05222
5	UCS	-0.044536	0.0082	0.0022645	0.61676
5	UVM	-0.1833	0.1318	1.2743e-33	0.10171
6	ACC	0.202472	0.0624	8.8169e-05	0.025608
6	BLCA	0.150222	0.1934	1.2316e-26	0.00722
6	BRCA	-0.114109	0.0442	0.025499	0.028206
6	CESC	0.089802	0.12	1.3059e-12	0.016584
6	CHOL	0.053093	0.0234	0.084733	0.092873
6	COAD	0.290145	0.2084	7.3749e-23	0.0028965
6	DLBC	-0.155346	0.0586	0.016046	0.73324
6	ESCA	-0.054304	0.0958	3.9279e-09	0.68016
6	GBM	0.112255	0.2	1.4927e-27	0.098815
6	HNSC	0.012537	0.042	0.016835	0.72799
6	KICH	-0.354252	0.1178	2.6502e-10	0.57726
6	KIRC	0.254635	0.0622	0.00013023	1.5397e-05
6	KIRP	0.283061	-0.0054	0.021847	0.0019361
6	LAML	0	0	1	1
6	LGG	0.686165	0.2682	1.0661e-43	1.7559e-12
6	LIHC	0.146404	0.0452	0.023803	0.13402
6	LUAD	-0.081646	-0.0054	0.051899	0.45021
6	LUSC	0.154788	0.1746	3.548e-18	0.0014086
6	MESO	0.379955	0.1876	8.5596e-24	0.00020801
6	OV	0.088095	0.1784	8.0948e-19	0.022944
6	PAAD	0.046403	0.059	1.2985e-06	0.13244
6	PCPG	-0.417121	0.1286	5.9817e-09	0.03209
6	PRAD	-0.476084	0.2182	6.2818e-19	0.51133
6	READ	0.31428	0.1614	6.0536e-21	0.035644
6	SARC	0.031015	0.001	0.32514	0.51104
6	SKCM	-0.003393	-0.0148	0.14621	0.37575
6	STAD	0.325508	0.2652	5.5986e-41	1.248e-06
6	TGCT	0.397147	0.1496	1.6143e-16	0.22056
6	THCA	-0.096501	0.139	2.7599e-07	0.56696
6	THYM	0.340309	0.0842	5.3179e-09	0.5192
6	UCEC	0.215431	0.0788	8.9356e-07	0.14069
6	UCS	-0.082	0.0632	0.00061402	0.75013
6	UVM	0.330738	0.0388	1.4139e-07	0.067781
7	ACC	1.95691	0.4492	3.6411e-89	4.7393e-10
7	BLCA	0.041305	0.0752	0.0010785	0.46497
7	BRCA	0.090548	0.2666	8.9011e-20	0.089076
7	CESC	-0.158186	0.0986	0.00065333	0.48511
7	CHOL	0.47299	0.3288	2.0974e-28	0.03992
7	COAD	-0.196177	0.2772	3.9037e-24	0.070178
7	DLBC	-0.952374	0.4108	1.1766e-28	0.0041415
7	ESCA	0.033098	0.0204	0.056473	0.49514
7	GBM	-0.06292	0.0716	0.0013773	0.63098
7	HNSC	0.090325	0.145	1.4266e-08	0.48018
7	KICH	1.70825	0.1782	3.976e-45	0.065185
7	KIRC	1.32473	0.5746	4.7027e-104	2.6486e-16
7	KIRP	1.50195	0.3884	3.1432e-74	1.0445e-06
7	LAML	0	0	1	1
7	LGG	1.18309	0.4184	3.102e-58	7.5722e-13
7	LIHC	0.835039	0.5938	6.9178e-112	7.0617e-08
7	LUAD	0.441547	0.4278	1.2775e-72	0.020559
7	LUSC	-0.183983	0.4444	4.0684e-50	0.0003526
7	MESO	1.19549	0.422	5.7271e-89	1.5151e-11
7	OV	-0.134336	0.225	7.4186e-16	0.88617
7	PAAD	0.564186	0.306	2.642e-43	0.00064485
7	PCPG	0.907817	0.1988	1.306e-16	0.0046319
7	PRAD	1.04221	0.3938	1.674e-42	0.0022479
7	READ	-0.308132	0.1638	7.5892e-08	0.90537
7	SARC	0.575184	0.465	8.4632e-68	0.20144
7	SKCM	0.352106	0.4252	3.3566e-49	2.3736e-06
7	STAD	-0.319763	0.517	8.7156e-70	0.0023628
7	TGCT	-0.469486	0.122	0.00035834	0.36817
7	THCA	-0.179841	0.2072	5.2026e-07	0.29858
7	THYM	-1.76103	0.4414	4.7782e-41	0.0010793
7	UCEC	0.50524	0.3016	3.6973e-28	0.00016193
7	UCS	-0.121448	0.101	0.00035227	0.1408
7	UVM	1.30116	0.1898	1.9501e-31	0.012071
8	ACC	0.976517	0.3446	3.9286e-36	4.6234e-07
8	BLCA	0.131379	0.162	2.5076e-09	0.0018128
8	BRCA	0.094377	0.2188	2.0715e-14	0.37647
8	CESC	0.095858	0.1628	1.3438e-10	0.24877
8	CHOL	0.281107	0.1304	4.1121e-12	0.55854
8	COAD	-0.147535	0.2544	5.9489e-17	0.061233
8	DLBC	-0.560619	0.227	1.0275e-08	0.0159
8	ESCA	0.095847	0.0904	0.0021709	0.76262
8	GBM	0.031502	0.1334	7.4108e-05	0.039962
8	HNSC	0.247641	0.348	1.5613e-35	0.0010783
8	KICH	0.773848	0.1662	2.9458e-13	0.26148
8	KIRC	1.0936	0.4372	8.9985e-57	1.1965e-17
8	KIRP	1.05575	0.3282	1.6356e-40	5.6716e-09
8	LAML	0	0	1	1
8	LGG	0.880765	0.3296	1.4977e-31	1.539e-15
8	LIHC	0.576215	0.4818	1.6735e-64	1.7424e-10
8	LUAD	0.3578	0.4512	1.1725e-60	6.9019e-05
8	LUSC	-0.048875	0.1868	1.5721e-07	0.49018
8	MESO	0.79389	0.3932	1.8065e-46	1.4434e-06
8	OV	-0.083729	0.121	3.9711e-06	0.22365
8	PAAD	0.468019	0.3674	2.7402e-36	0.00017464
8	PCPG	0.11638	-0.0004	0.003196	0.16001
8	PRAD	0.580978	0.2814	1.7367e-22	0.0066458
8	READ	-0.166461	0.0992	0.0025076	0.71272
8	SARC	0.44109	0.408	9.7341e-44	0.0021094
8	SKCM	0.172636	0.202	9.2384e-15	4.9418e-05
8	STAD	-0.186919	0.3546	5.484e-32	0.1579
8	TGCT	-0.046303	0.0064	0.088591	0.67081
8	THCA	-0.09559	0.1188	0.00065187	0.28269
8	THYM	-0.572203	0.221	2.6714e-09	0.61075
8	UCEC	0.226501	0.1014	0.00094402	0.047096
8	UCS	0.048968	0.0624	0.0043155	0.9176
8	UVM	0.844052	0.1526	9.2588e-15	0.0020655
9	ACC	0.280101	0.1214	1.1903e-07	0.042473
9	BLCA	-0.059245	0.0452	0.0086175	0.002362
9	BRCA	-0.122084	0.0592	0.011698	0.12059
9	CESC	-0.014326	-0.028	0.018788	0.39347
9	CHOL	0.132739	0.088	2.6937e-06	0.027582
9	COAD	0.104164	0.0002	0.98902	0.0013538
9	DLBC	-0.184222	0.0608	0.0033565	0.092683
9	ESCA	0.033054	-0.0136	0.1984	0.45543
9	GBM	0.065932	0.18	1.5633e-14	0.10738
9	HNSC	0.098296	0.1376	8.8852e-14	0.00020692
9	KICH	-0.324924	0.1316	4.4887e-09	0.070215
9	KIRC	0.720065	0.2998	2.4518e-45	5.6537e-18
9	KIRP	0.313405	0.0392	0.092645	0.12999
9	LAML	0	0	1	1
9	LGG	0.599668	0.175	1.4872e-25	1.174e-09
9	LIHC	0.20381	0.1694	4.1372e-12	3.9141e-06
9	LUAD	0.042117	0.1516	3.19e-16	0.98519
9	LUSC	0.061258	0.0342	0.29926	0.33755
9	MESO	0.139233	0.0098	0.027248	0.042089
9	OV	0.019639	0.0382	0.017194	0.28021
9	PAAD	0.109093	0.1094	4.3856e-11	0.60318
9	PCPG	-0.660602	0.1684	1.6755e-13	0.043102
9	PRAD	0.118593	0.0698	0.00030717	0.64812
9	READ	0.292851	0.1656	3.3964e-17	0.19745
9	SARC	0.099948	0.0904	2.5543e-05	0.98103
9	SKCM	0.043541	0.0888	1.0444e-06	0.33951
9	STAD	-0.024317	0.146	1.9961e-11	0.92382
9	TGCT	-0.113353	0.0028	0.13316	0.94747
9	THCA	-0.307274	0.2466	1.519e-18	0.014328
9	THYM	0.008877	0.0166	0.075301	0.85501
9	UCEC	-0.071051	0.1586	5.6277e-10	0.20926
9	UCS	0.139744	0.1408	2.6108e-13	0.14518
9	UVM	0.152382	-0.047	0.0043302	0.36238
10	ACC	0.904678	0.2774	2.4826e-63	1.6778e-10
10	BLCA	-0.108925	0.1124	5.2614e-11	0.057599
10	BRCA	0.00076	0.1104	1.446e-10	0.17368
10	CESC	-0.098885	0.0586	0.034008	0.0048288
10	CHOL	0.253352	0.179	2.5332e-23	0.0048217
10	COAD	-0.023472	0.1546	4.668e-14	0.56976
10	DLBC	-0.537151	0.2272	8.0248e-19	0.011844
10	ESCA	0.046666	0.0242	0.30406	0.28759
10	GBM	-0.124479	0.1824	1.2035e-21	0.29735
10	HNSC	-0.02332	-0.0082	0.029705	0.46425
10	KICH	0.857231	0.2206	3.3827e-41	0.052923
10	KIRC	0.677335	0.2334	4.0187e-43	3.041e-23
10	KIRP	0.673481	0.2076	3.6729e-29	1.0068e-05
10	LAML	0	0	1	1
10	LGG	0.244473	0.0662	0.00038923	0.056578
10	LIHC	0.434798	0.3722	5.5095e-82	8.1856e-07
10	LUAD	0.147203	0.2458	3.4188e-38	0.17725
10	LUSC	-0.178456	0.3978	5.9748e-98	0.11362
10	MESO	0.442077	0.2156	6.5578e-36	9.451e-06
10	OV	-0.135141	0.199	1.8372e-27	0.30099
10	PAAD	-0.026204	-0.018	0.014532	0.94761
10	PCPG	0.951261	0.1842	6.8395e-39	0.10002
10	PRAD	0.737937	0.3344	2.7202e-63	0.19952
10	READ	-0.37189	0.199	5.1916e-24	0.96517
10	SARC	0.377014	0.3254	1.4572e-69	0.00019835
10	SKCM	0.19836	0.2572	1.847e-44	0.0013268
10	STAD	-0.224148	0.3974	3.2435e-98	0.0064208
10	TGCT	-0.74009	0.2082	1.409e-25	0.00054258
10	THCA	0.124879	-0.0138	0.013633	0.48676
10	THYM	-0.996981	0.2822	1.3144e-35	0.014047
10	UCEC	0.380288	0.2004	7.8724e-30	0.00014475
10	UCS	-0.095556	0.0666	3.2446e-06	0.87336
10	UVM	0.394521	0.0524	1.8318e-10	0.40952
11	ACC	-0.453373	0.153	0.00093827	0.00013328
11	BLCA	-0.140417	0.141	0.0015533	0.037209
11	BRCA	-0.088418	-0.0348	0.64333	0.0010354
11	CESC	-0.128949	0.0412	0.37245	0.16103
11	CHOL	-0.038902	0.0518	0.10465	0.90719
11	COAD	-0.094081	0.2576	6.2748e-05	0.73888
11	DLBC	-0.152217	0.0438	0.49715	0.98919
11	ESCA	0.125241	0.1448	0.0047596	0.31119
11	GBM	0.206341	0.3832	3.4991e-16	0.042134
11	HNSC	-0.047833	0.014	0.26514	0.097894
11	KICH	-0.062637	-0.0116	0.89204	0.16994
11	KIRC	0.057404	-0.0582	0.65091	0.21364
11	KIRP	0.337349	0.1332	0.54225	0.0079555
11	LAML	0	0	1	1
11	LGG	0.620584	0.2536	8.8447e-06	1.465e-08
11	LIHC	0.027124	-0.055	0.26843	0.52699
11	LUAD	-0.049093	-0.0444	0.20269	0.41824
11	LUSC	0.151433	0.1438	0.00044073	0.28164
11	MESO	0.034968	0.0056	0.71032	0.38575
11	OV	0.043659	0.0468	0.11543	0.64667
11	PAAD	0.282887	0.2938	1.3654e-10	0.038198
11	PCPG	0.013076	0.0552	0.89411	0.65883
11	PRAD	-0.208574	0.1024	0.041853	0.090895
11	READ	-0.168491	0.0222	0.14667	0.58523
11	SARC	-0.286809	0.2724	1.4989e-07	2.9079e-05
11	SKCM	-0.42478	0.3204	1.9751e-10	1.8017e-10
11	STAD	-0.145152	0.293	3.7518e-07	0.0013767
11	TGCT	0.794699	0.2238	1.1344e-05	0.016288
11	THCA	-0.244686	0.1868	0.0079213	0.32895
11	THYM	0.484322	0.0734	0.0012916	0.25052
11	UCEC	-0.053402	0.1782	0.0010692	0.043112
11	UCS	0.09876	0.0986	0.090903	0.99416
11	UVM	0.534564	0.104	0.012529	0.066424
12	ACC	0.624219	0.1896	1.2264e-46	3.4666e-06
12	BLCA	0.066464	0.1104	6.1735e-14	0.41326
12	BRCA	0.16819	0.3264	2.3757e-101	0.00064868
12	CESC	0.098299	0.124	1.6367e-19	0.85236
12	CHOL	0.127761	0.108	8.321e-09	0.44131
12	COAD	-0.18397	0.2948	1.5175e-78	0.24635
12	DLBC	-0.21916	0.087	0.00037268	0.14468
12	ESCA	0.1165	0.0734	2.3509e-13	0.46637
12	GBM	-0.114484	0.1592	1.005e-26	0.30187
12	HNSC	0.175855	0.2288	4.2047e-59	0.0083095
12	KICH	1.13238	0.2792	5.4067e-91	0.048828
12	KIRC	0.164156	-0.014	0.024912	0.81419
12	KIRP	0.673148	0.2158	3.2313e-43	0.00085195
12	LAML	0	0	1	1
12	LGG	0.116348	0.0058	0.51953	0.066941
12	LIHC	0.390521	0.309	1.0937e-92	3.0385e-06
12	LUAD	0.280228	0.4362	2.1686e-169	3.2163e-05
12	LUSC	-0.090638	0.2702	1.4641e-61	0.10425
12	MESO	0.406961	0.2068	1.0525e-41	7.1172e-07
12	OV	-0.062404	0.1086	7.9689e-09	0.054589
12	PAAD	0.263189	0.2338	1.2639e-49	0.010798
12	PCPG	0.920506	0.2194	6.2833e-59	0.0023411
12	PRAD	0.653251	0.2976	6.0213e-74	0.22706
12	READ	-0.521036	0.2756	3.1203e-65	0.073665
12	SARC	0.324798	0.326	2.1557e-93	0.0008212
12	SKCM	0.068842	0.1004	9.4139e-18	0.0029754
12	STAD	-0.175554	0.3832	3.6292e-122	0.0023947
12	TGCT	-0.298126	0.052	2.5038e-07	0.581
12	THCA	0.152726	0.0014	0.0081216	0.71696
12	THYM	-0.651243	0.2072	5.1603e-28	0.0017025
12	UCEC	0.329628	0.1616	1.9272e-29	0.032294
12	UCS	0.022863	0.0612	0.00020682	0.34264
12	UVM	0.829767	0.2148	3.4036e-50	0.0025056
13	ACC	0.199077	0.0674	0.00015642	0.36047
13	BLCA	-0.24391	0.2432	2.7923e-41	4.441e-05
13	BRCA	-0.133336	0.0542	0.00052355	0.19187
13	CESC	-0.245182	0.2084	4.302e-20	0.00020906
13	CHOL	0.11348	0.0778	2.0405e-05	0.47647
13	COAD	0.22268	0.0814	4.172e-10	0.041474
13	DLBC	-0.123503	0.0436	0.023507	0.89609
13	ESCA	-0.045408	0.087	5.1477e-09	0.21344
13	GBM	-0.037437	0.0204	0.15918	0.16729
13	HNSC	-0.12668	0.1382	9.0165e-14	0.16686
13	KICH	-0.210872	0.0858	8.9238e-06	0.31943
13	KIRC	0.442189	0.1454	4.31e-15	1.1523e-07
13	KIRP	-0.058474	0.153	1.1766e-13	0.7643
13	LAML	0	0	1	1
13	LGG	-0.044089	0.068	1.2114e-05	0.10421
13	LIHC	0.077436	0.0056	0.023974	0.22812
13	LUAD	-0.157946	0.0858	4.14e-06	0.34221
13	LUSC	-0.111472	0.2798	4.9371e-50	0.046266
13	MESO	-0.120637	0.1428	1.167e-14	0.076589
13	OV	-0.062036	0.094	2.4544e-07	0.012852
13	PAAD	-0.402762	0.2262	1.5066e-33	0.019582
13	PCPG	0.264369	0.0574	7.1215e-07	0.081467
13	PRAD	0.290618	0.11	9.9288e-15	0.16769
13	READ	-0.172497	0.089	1.079e-08	0.094381
13	SARC	0.031679	0.0068	0.043728	0.66464
13	SKCM	0.005332	0.0578	0.0015906	0.66545
13	STAD	-0.083121	0.2358	2.3936e-36	0.48697
13	TGCT	-0.757305	0.1922	1.6322e-17	0.0050071
13	THCA	0.198136	0.0496	2.9366e-05	0.36344
13	THYM	-0.138302	0.051	0.12807	0.24336
13	UCEC	0.098383	-0.0174	0.14773	0.85565
13	UCS	-0.044794	0.0322	0.10255	0.55661
13	UVM	-0.047661	0.0884	3.4433e-07	0.79281
14	ACC	0.116611	0.0522	0.026375	0.49708
14	BLCA	-0.206458	0.2368	1.3136e-35	0.13326
14	BRCA	-0.156323	0.1172	2.5735e-08	0.64906
14	CESC	-0.378786	0.3022	6.5965e-64	0.00115
14	CHOL	0.285489	0.208	1.8786e-34	0.00095001
14	COAD	0.089	-0.0524	0.065988	0.13214
14	DLBC	-0.508933	0.2108	1.1107e-31	0.10151
14	ESCA	-0.005763	0.0716	0.012942	0.019808
14	GBM	-0.025482	-0.0024	0.12471	0.36997
14	HNSC	0.060439	0.1224	3.6361e-10	0.59919
14	KICH	-0.624178	0.2524	6.1349e-35	0.0050699
14	KIRC	0.708082	0.3368	2.3079e-74	3.8231e-08
14	KIRP	-0.342338	0.2974	7.4946e-61	0.016875
14	LAML	0	0	1	1
14	LGG	-0.314809	0.2258	6.2578e-34	0.0094054
14	LIHC	0.003463	-0.1072	1.3586e-10	0.75333
14	LUAD	-0.086369	-0.035	1.5561e-06	0.16342
14	LUSC	-0.035183	0.1502	9.232e-16	0.062423
14	MESO	-0.180081	0.2066	1.7294e-30	0.018063
14	OV	-0.062164	0.1048	8.4769e-11	0.027965
14	PAAD	-0.496329	0.3224	6.9051e-64	0.012434
14	PCPG	-0.77264	0.2356	3.6662e-34	0.033929
14	PRAD	0.157012	0.0932	2.6438e-09	0.54272
14	READ	0.361809	0.2122	4.5043e-32	0.52001
14	SARC	-0.195474	0.2346	2.7097e-31	0.012464
14	SKCM	0.109471	0.1756	1.3637e-22	0.74279
14	STAD	-0.060909	0.2156	3.355e-42	0.9224
14	TGCT	-0.620488	0.1724	3.1461e-20	0.72785
14	THCA	-0.354457	0.2468	4.2204e-33	0.78951
14	THYM	-0.170818	0.0506	8.484e-06	0.59031
14	UCEC	-0.304476	0.3408	1.0609e-77	0.027398
14	UCS	0.087508	0.092	1.1541e-09	0.25182
14	UVM	-0.240804	0.1754	1.5393e-16	0.52197
15	ACC	-0.127735	0.0716	8.1069e-07	0.46121
15	BLCA	-0.024655	-0.013	0.17344	0.40268
15	BRCA	0.085517	0.2366	5.8454e-47	0.27268
15	CESC	0.244494	0.2886	5.7803e-66	0.67934
15	CHOL	-0.244421	0.2124	1.3271e-36	0.21215
15	COAD	0.012561	-0.1294	1.2711e-09	0.7405
15	DLBC	0.560851	0.3056	6.4971e-80	0.08565
15	ESCA	-0.006666	0.061	0.0027059	0.60582
15	GBM	-0.101482	0.0826	6.8368e-11	0.043319
15	HNSC	-0.091773	0.1218	7.9498e-08	0.21097
15	KICH	0.804739	0.2632	1.7116e-43	0.031714
15	KIRC	-0.593775	0.3524	1.31e-108	9.2093e-06
15	KIRP	0.168769	-0.0328	8.8015e-06	0.38947
15	LAML	0	0	1	1
15	LGG	0.004804	-0.06	8.2357e-05	0.51759
15	LIHC	0.044419	-0.0508	5.4242e-08	0.82533
15	LUAD	-0.086964	-0.0008	1.0512e-05	0.24606
15	LUSC	0.027822	-0.0482	6.2649e-06	0.99772
15	MESO	-0.077282	0.1258	1.4523e-11	0.86505
15	OV	0.072597	0.1666	9.9997e-19	0.081669
15	PAAD	0.089769	0.1328	2.5089e-12	0.83159
15	PCPG	1.41482	0.3822	5.0675e-116	0.046035
15	PRAD	0.392237	0.2358	4.0093e-32	0.13678
15	READ	-0.657189	0.3694	7.8245e-93	0.01951
15	SARC	0.113637	0.0966	3.1808e-12	0.75283
15	SKCM	-0.175138	0.1852	3.121e-27	0.49445
15	STAD	-0.031995	0.1828	4.6987e-30	0.53512
15	TGCT	-0.359382	0.0604	3.8313e-05	0.47334
15	THCA	0.592771	0.2374	1.9731e-47	0.04967
15	THYM	-0.228158	0.0894	1.2793e-09	0.39013
15	UCEC	0.137648	0.0292	0.017872	0.76037
15	UCS	0.00904	0.031	0.11526	0.13488
15	UVM	0.606111	0.1618	1.2469e-26	0.26234
16	ACC	0	0.099	9.2705e-18	NaN
16	BLCA	-0.032568	0.0088	0.00015453	NaN
16	BRCA	-0.25914	0.1816	5.3964e-31	NaN
16	CESC	-0.012758	-0.043	6.8903e-13	NaN
16	CHOL	0	-0.0044	1.8584e-23	NaN
16	COAD	0.018098	-0.0036	7.1369e-16	NaN
16	DLBC	-0.42903	-0.262	1.3143e-125	NaN
16	ESCA	0.005456	-0.009	0.061809	NaN
16	GBM	-0.208781	0.3712	1.4272e-90	0.0086318
16	HNSC	-0.000818	-0.0492	0.11581	NaN
16	KICH	0	0.1268	1.3138e-38	NaN
16	KIRC	-0.002737	0.1762	8.3384e-42	NaN
16	KIRP	0.487388	0.197	1.7504e-28	NaN
16	LAML	0	0	1	1
16	LGG	-0.048545	0.1188	4.1772e-44	NaN
16	LIHC	0.176932	0.152	3.1389e-09	NaN
16	LUAD	-0.194607	0.0284	4.6191e-25	NaN
16	LUSC	0.133228	0.145	2.527e-16	NaN
16	MESO	0	0.0644	6.4687e-16	NaN
16	OV	-0.18268	0.3558	1.1521e-68	0.044981
16	PAAD	0	0.0698	6.3032e-07	NaN
16	PCPG	-20.0124	-0.0028	1.3138e-194	NaN
16	PRAD	-1.28026	-0.1352	2.4799e-155	NaN
16	READ	0.412465	0.2684	2.4882e-42	NaN
16	SARC	0.087977	0.1294	5.7209e-10	NaN
16	SKCM	0.00317	0.0934	5.1709e-07	NaN
16	STAD	0.158766	0.0988	4.9065e-16	NaN
16	TGCT	-0.995539	-0.1056	2.1138e-111	NaN
16	THCA	-0.371937	-0.1286	7.2932e-114	NaN
16	THYM	-0.233558	-0.1192	5.0786e-98	NaN
16	UCEC	0.08946	0.003	5.823e-08	NaN
16	UCS	0	0.0136	1.3237e-08	NaN
16	UVM	0	-0.0146	1.333e-84	NaN
17	ACC	-0.261869	0.1014	4.0324e-05	0.0071472
17	BLCA	-0.17995	0.1666	4.4831e-10	0.0057243
17	BRCA	-0.111019	0.059	0.07371	1.9727e-06
17	CESC	-0.091335	0.0328	0.061884	0.11222
17	CHOL	0.055138	0.002	0.27225	0.19047
17	COAD	-0.064603	0.1858	3.7092e-11	0.76946
17	DLBC	-0.024601	0.013	0.41017	0.70073
17	ESCA	0.058003	0.0064	0.18006	0.67922
17	GBM	-0.003546	-0.0426	0.11531	0.7243
17	HNSC	-0.019769	-0.004	0.53858	0.56662
17	KICH	-0.257157	0.101	0.00046753	0.040945
17	KIRC	-0.041344	0.1	1.029e-05	0.87244
17	KIRP	-0.277779	0.2116	3.8073e-20	0.065574
17	LAML	0	0	1	1
17	LGG	0.04515	-0.0202	0.067808	0.8123
17	LIHC	-0.016243	0.0998	0.00019932	0.69919
17	LUAD	-0.153515	0.0938	7.6796e-05	0.025305
17	LUSC	0.092219	0.0662	0.017853	0.14375
17	MESO	-0.142379	0.1338	3.2019e-10	1.0209e-07
17	OV	-0.057729	0.0616	0.0005691	0.075649
17	PAAD	-0.094916	0.0154	0.25979	0.16948
17	PCPG	0.144659	0.085	0.0056809	0.1814
17	PRAD	0.043572	0.0186	0.032954	0.75116
17	READ	-0.260905	0.1488	1.6588e-06	0.0077255
17	SARC	-0.038744	0.0518	0.024803	0.93247
17	SKCM	-0.038319	0.0536	0.20059	0.083623
17	STAD	-0.071321	0.1996	6.2738e-16	0.24233
17	TGCT	-0.415236	0.1236	0.00035993	0.74699
17	THCA	0.145595	-0.003	0.55559	0.78661
17	THYM	0.438604	0.1088	1.9415e-07	0.1622
17	UCEC	-0.28527	0.3234	2.6699e-29	0.00013574
17	UCS	0.16012	0.162	1.2864e-10	0.056072
17	UVM	-0.110603	0.1016	0.0002131	0.58285
18	ACC	0.12826	0.0732	0.0026756	0.22208
18	BLCA	-0.010474	-0.0338	0.001405	0.25839
18	BRCA	-0.113641	0.0316	0.21753	0.34055
18	CESC	-0.082545	0.0272	0.077635	0.71672
18	CHOL	0.03204	0.0256	0.61148	0.31292
18	COAD	0.180724	0.0676	1.7088e-06	0.0016559
18	DLBC	-0.016497	-0.0446	0.53188	0.94166
18	ESCA	0.052585	0.0314	0.063909	0.44002
18	GBM	0.01607	0.0762	0.043127	0.58652
18	HNSC	0.032287	0.0756	4.3309e-06	0.84864
18	KICH	-0.092549	0.0118	0.00078159	0.026485
18	KIRC	0.107256	-0.0406	4.8022e-05	0.20787
18	KIRP	0.286216	0.0354	0.0055185	0.02857
18	LAML	0	0	1	1
18	LGG	-0.877386	0.4872	5.3307e-64	4.9121e-10
18	LIHC	0.09808	0.0548	0.026005	0.96688
18	LUAD	-0.092345	0.0216	0.002789	0.022096
18	LUSC	0.049219	0.0002	0.55983	0.0052458
18	MESO	0.062756	-0.0614	4.4407e-05	0.82147
18	OV	-0.073742	0.0786	0.0014501	0.014448
18	PAAD	-0.374696	0.2936	1.1104e-21	6.0547e-05
18	PCPG	-0.068628	0.0004	0.34759	0.14681
18	PRAD	-0.015225	-0.018	0.17637	0.21241
18	READ	0.184895	0.1382	1.0273e-05	0.023399
18	SARC	0.103227	0.086	6.3104e-06	0.83577
18	SKCM	-0.017389	-0.0246	0.00074223	0.15788
18	STAD	0.186914	0.2136	7.4018e-12	0.082629
18	TGCT	-0.628451	0.1688	1.9422e-07	0.0083634
18	THCA	0.187852	0.0704	0.006504	0.54855
18	THYM	0.240129	0.1144	0.0060085	0.24799
18	UCEC	0.342133	0.217	4.386e-11	0.0012695
18	UCS	0.042341	0.0082	0.10012	0.97898
18	UVM	-0.151158	0.1242	3.3656e-06	0.073833
