# Supplementary material for: An integrated analysis of the cancer genome atlas data discovers a hierarchical association structure across thirty three cancer types
Source: PLOS Digit Health. 2022 Dec 20;1(12):e0000151. doi: 10.1371/journal.pdig.0000151 (PMC9931374; doi:10.1371/journal.pdig.0000151)
Supplement: S7 Table — A: mRNA expression coherence scores of breast cancer Super Modules in TCGA BRCA and METABRIC data. B: CNV-mRNA expression association strengths of breast cancer Super Modules in TCGA BRCA and METABRIC data. C: Deviation scores of Cox regression coefficient distributions and log rank p-values of Kaplan-Meier curves for breast cancer Super Modules in TCGA BRCA and METABRIC data. (XLSX) [file pdig.0000151.s023.xlsx]

## Sheet: mRNA_coherence
supermodule	TCGA median correlation	TCGA deviation probability	METABRIC median correlation	METABRIC deviation probability
1	0.3236	0.8602	0.1598	0.6658
2	0.2818	0.793	0.191	0.7382
3	0.2658	0.7538	0.1738	0.6878
4	0.3143	0.8084	0.1594	0.6372
5	0.4051	0.9158	0.2442	0.7738
6	0.2226	0.6236	0.1377	0.5134
7	0.2674	0.7416	0.1008	0.388
8	0.2984	0.7996	0.0853	0.34

## Sheet: CNV_mRNA_association
supermodule	CNV effector index	chromosome	start position	end position	TCGA CNV-mRNA median correlation	TCGA CNV-mRNA deviation probability	METABRIC CNV-mRNA median correlation	METABRIC CNV-mRNA deviation probability
1	1	4	12269	66732	0.0864	0.634	0.0328	0.335
1	2	4	12269	191027936	0.0435	0.3556	0.0099	0.12
1	3	15	20016316	102469053	0.0359	0.2806	0.0078	0.0994
1	4	15	30386399	32876997	0.0609	0.4576	0.0139	0.1972
1	5	18	48121	78014149	0.0128	0.0862	-0.007	-0.0684
1	6	23	1023450	56444626	0.053	0.4108	0.0228	0.2444
2	7	4	189221283	190931208	0.0478	0.4056	0.026	0.3094
2	8	5	15520	180790333	0.0899	0.606	0.0406	0.4
2	9	12	150430	133778202	0.0365	0.3222	0.011	0.1544
2	10	14	19002112	107284996	0.036	0.3008	0.0017	0.025
2	11	16	60765	34012181	0.093	0.61	0.0512	0.4486
2	12	16	32158840	33631843	0.0614	0.4716	NaN	NaN
2	13	17	39432712	44163111	0.048	0.3528	0.0157	0.17
2	14	17	44166409	44364183	0.0656	0.481	NaN	NaN
3	15	8	38159727	43421543	0.0412	0.3116	0.0074	0.0838
3	16	11	66425500	67270230	0.0396	0.3558	0.0148	0.1702
3	17	14	22462384	22975057	0.0428	0.3594	NaN	NaN
3	18	17	24028179	40999915	0.0445	0.33	0.0111	0.1032
3	19	17	36410371	39421721	0.062	0.451	0.0184	0.1994
3	20	17	47043653	48185032	0.0558	0.3864	0.0168	0.1494
4	21	1	145330042	249224401	0.0731	0.467	0.0241	0.2372
4	22	11	68754586	70851680	0.0484	0.36	0.0333	0.3254
4	23	17	36410371	39421721	0.0263	0.185	0.0141	0.115
4	24	17	44764982	81045170	0.0523	0.3544	0.0381	0.3468
4	25	20	61293	62956166	0.0589	0.4048	0.0357	0.3344
5	26	1	144471974	144593265	0.0836	0.6062	NaN	NaN
5	27	3	129396580	162508281	0.0617	0.4604	0.0278	0.331
5	28	3	162626560	197838591	0.0772	0.5606	0.0369	0.392
5	29	5	15520	46219282	0.0318	0.2868	0.0025	0.0292
5	30	6	149649	44835251	0.0568	0.4286	0.0201	0.2732
5	31	6	44535304	58029039	0.0678	0.5026	0.0344	0.3746
5	32	7	43343	159127017	0.0164	0.1452	0.0173	0.2014
5	33	8	40299087	146298168	0.1103	0.6098	0.0538	0.4218
5	34	10	72747	39076219	0.0859	0.5992	0.0696	0.5748
5	35	12	150430	2235902	0.0888	0.6348	0.0716	0.5636
5	36	12	12307174	12530710	0.06	0.4762	0.0374	0.3596
5	37	12	2258011	33294673	0.0483	0.395	0.0412	0.3914
5	38	12	33086094	33146298	0.0609	0.4962	NaN	NaN
5	39	16	70855190	71201086	0.0578	0.4464	NaN	NaN
5	40	19	90898	59097867	0.0126	0.0872	0.0086	0.1066
6	41	2	12772	243089469	0.0286	0.2366	0.0201	0.2622
6	42	6	64649520	83964981	0.0552	0.428	0.0421	0.3936
6	43	6	77443057	79157816	0.0544	0.4078	NaN	NaN
6	44	6	103765458	105177064	0.0766	0.5374	NaN	NaN
6	45	12	2258011	8556706	0.0603	0.4282	0.0566	0.4468
6	46	12	8134705	8634446	0.0491	0.3542	0.0537	0.4164
6	47	12	8615200	11342314	0.0526	0.3952	0.053	0.427
6	48	12	11185044	11215385	0.0401	0.305	NaN	NaN
6	49	12	11305325	12303832	0.0485	0.3584	0.0546	0.4568
6	50	21	10942920	48096970	0.0278	0.2496	0.0188	0.2534
7	51	1	98576	121355894	0.0435	0.3496	0.0199	0.2272
7	52	6	149649	171051018	0.0547	0.4108	0.041	0.3886
7	53	9	47451	1058217	0.0495	0.3958	0.0224	0.2508
7	54	9	47451	141091407	0.0216	0.1824	0.0128	0.1492
7	55	11	198560	134937744	0.0288	0.182	0.0157	0.1694
7	56	12	12542868	12752132	0.0163	0.1272	0.0329	0.2872
7	57	13	94891044	115108410	0.0596	0.451	0.0345	0.333
7	58	16	46469828	90287548	0.0829	0.5642	0.0334	0.2716
7	59	18	48121	15402421	0.0288	0.2598	0.0232	0.277
7	60	22	16052516	51234468	0.0488	0.397	0.0209	0.2182
8	61	1	16871266	17005991	0.0472	0.3886	NaN	NaN
8	62	3	60333	197896131	0.01	0.0724	0.0071	0.089
8	63	8	31242	38680402	0.0685	0.487	0.0268	0.2452
8	64	8	7250368	7799403	0.0494	0.3516	0.0199	0.2182
8	65	10	134687128	135468485	0.0364	0.2932	-0.0043	-0.0546
8	66	13	19278044	48518479	0.0394	0.3262	0.0197	0.201
8	67	13	31262088	32532134	0.0452	0.352	0.0161	0.1748
8	68	13	32541691	38089112	0.0494	0.3724	0.0237	0.2228
8	69	13	19143812	115108410	0.0504	0.3838	0.0252	0.2278
8	70	17	514	22219581	0.0532	0.4126	0.0093	0.11
8	71	23	168465	155182367	0.0343	0.2858	0.0214	0.2318

## Sheet: survival
supermodule	TCGA median Cox coeff	TCGA Cox deviation probability	TCGA logrank pval	METABRIC median Cox coeff	METABRIC Cox deviation probability	METABRIC logrank pval
1	-0.1399	0.0478	0.0106	-0.0693	0.077	0.0568
2	-0.1106	0.0624	0.0001	-0.1238	0.231	0
3	-0.0137	-0.0834	0.0181	-0.1273	0.2022	0.0002
4	0.0179	0.113	0.9348	-0.0609	0.011	0.803
5	0.1266	0.2738	0.0076	0.0715	0.266	0.205
6	-0.0405	-0.0602	0.271	0.0692	0.222	0
7	-0.205	0.1476	0.0284	0.0735	0.2748	0
8	-0.2047	0.1424	0.0024	0.0151	0.101	0.637
