# Supplementary material for: An integrated analysis of the cancer genome atlas data discovers a hierarchical association structure across thirty three cancer types
Source: PLOS Digit Health. 2022 Dec 20;1(12):e0000151. doi: 10.1371/journal.pdig.0000151 (PMC9931374; doi:10.1371/journal.pdig.0000151)
Supplement: S8 Table — Legend follows S7 Table. (XLSX) [file pdig.0000151.s024.xlsx]

## Sheet: mRNA_coherence
supermodule	TCGA median correlation	TCGA deviation probability	REMBRANDT median correlation	REMBRANDT deviation probability
1	0.3129	0.8512	0.2899	0.6602
2	0.3296	0.8454	0.2942	0.6394
3	0.3177	0.8464	0.1952	0.5086
4	0.396	0.8974	0.2335	0.5686
5	0.1968	0.6016	0.1552	0.439
6	0.438	0.9476	0.0235	0.0912
7	0.2288	0.6584	0.216	0.5084
8	0.3175	0.8422	0.2358	0.5816

## Sheet: CNV_mRNA_association
supermodule	CNV effector index	chromosome	start position	end position	TCGA CNV-mRNA median correlation	TCGA CNV-mRNA deviation probability	REMBRANDT CNV-mRNA median correlation	REMBRANDT CNV-mRNA deviation probability
1	1	3	60333	197896131	0.0287	0.2406	0.031	0.1978
1	2	3	182664811	184521801	0.0449	0.3574	-0.049	-0.2794
1	3	6	103765458	171051018	0.0418	0.329	0.0596	0.3464
1	4	8	40299087	146298168	0.0343	0.2802	0.0471	0.287
1	5	9	26826950	38771800	0.0536	0.4086	0.0373	0.2332
1	6	9	47451	141091407	0.0269	0.2224	0.0251	0.128
1	7	12	58150001	59005060	0.0429	0.3414	NaN	NaN
2	8	6	149649	44835251	0.0185	0.1382	0.0339	0.1994
2	9	14	106825904	106872075	0.011	0.0968	NaN	NaN
2	10	16	60765	90287548	0.0166	0.1366	0.02	0.1304
3	11	1	98576	249224401	0.0147	0.1244	-0.0131	-0.049
4	12	4	54270148	55587996	0.0725	0.535	NaN	NaN
5	13	9	19438435	26822275	-0.0871	-0.5688	-0.1408	-0.655
5	14	13	19143812	115108410	0.0245	0.205	-0.0274	-0.166
5	15	20	1597934	1640345	0.0799	0.52	NaN	NaN
5	16	22	16052516	51234468	-0.0216	-0.1756	-0.0207	-0.1394
6	17	2	89133112	89497701	0.1009	0.6556	NaN	NaN
6	18	14	106569451	106777356	0.0481	0.297	NaN	NaN
7	19	7	54386493	57956501	0.1052	0.6016	0.1658	0.6488
7	20	11	198560	134937744	0.0165	0.1068	0.0226	0.1308
7	21	14	19002112	107284996	0.0121	0.093	-0.009	-0.046
7	22	15	20016316	102469053	0.0236	0.1928	0.0069	0.0256
7	23	19	90898	59097867	0.0263	0.188	0.1021	0.4824
7	24	19	43287444	43697346	0.0424	0.3182	NaN	NaN
7	25	20	61293	62956166	0.026	0.176	0.0956	0.438
8	26	5	15520	180790333	0.0207	0.1564	0.0001	-0.0212
8	27	10	72747	135468485	0.0304	0.1976	-0.0805	-0.3528
8	28	21	10942920	48096970	0.0316	0.2524	0.0077	0.0478

## Sheet: survival
supermodule	TCGA median Cox coeff	TCGA Cox deviation probability	TCGA logrank pval	REMBRANDT median Cox coeff	REMBRANDT Cox deviation probability	REMBRANDT logrank pval
1	-0.2017	0.3332	0.1094	-0.8565	0.523	0
2	-0.0854	0.1078	0.0286	-0.7735	0.4738	0
3	-0.2296	0.3888	0.0016	-0.6332	0.2904	0
4	-0.1828	0.3128	0.0429	-0.2247	0.044	0.1853
5	0.036	0.1036	0.8945	0.5123	0.3676	0
6	-0.1969	0.394	0.0795	-0.0944	0.0608	0.0222
7	0.3067	0.5748	0.0027	1.014	0.5094	0
8	0.2875	0.604	0	0.881	0.5514	0
