# Supplementary material for: An integrated analysis of the cancer genome atlas data discovers a hierarchical association structure across thirty three cancer types
Source: PLOS Digit Health. 2022 Dec 20;1(12):e0000151. doi: 10.1371/journal.pdig.0000151 (PMC9931374; doi:10.1371/journal.pdig.0000151)
Supplement: S9 Table — (XLSX) [file pdig.0000151.s025.xlsx]

## Sheet: GEOdata
cancertype	GEOID	platform	nprobes	nsamples	nsupermodules	expression coherence	expression incompatibility w/ TCGA	survival	survival compatibility w/ TCGA	remark
ACC	GSE10927		21049	65	3	0.1748|0.2960|0.2794	0	1	yes	samples separate adrenocortical adenoma, normal adrenal cortex (group 1) | adrenocortical carcinoma (groups 2 and 3)
ACC	GSE19750		21049	48	3	0.1524|0.1888|0.2378	0.2222	1	yes
ACC	GSE19776	GPL570	21049	48	3	0.1228|0.1710|0.2300	0.2222	1	yes
ACC	GSE33371		21049	65	3	0.1930|0.3016|0.2620	0	1	yes	samples separate adrenocortical adenoma, normal adrenal cortex (group 1) | adrenocortical carcinoma (groups 2 and 3)
BLCA	GSE13507		24357	256	8	0.4420|0.3198|0.2840|0.1922|0.2962|0.2882|0.2586|0.1766	0.25	1	partial	samples do not separate subtypes
BLCA	GSE1827		6097	80	8	0.1874|0.2706|0.3330|0.1272|0.1708|0.2214|0.4274|0.3478	0.225	0	-	unrestricted samples do not separate cell types, groups 1 and 2 consist roughly stage pT1 cells
BLCA	GSE19915	GPL3883	12996	84	8	0.4064|0.3106|0.2138|0.1278|0.3306|0.4250|0.2138|0.1090	0.25	1	no	samples contain normal samples (group 3)
BLCA	GSE3167		13211	60	8	0.3306|0.2288|0.1226|0.1336|0.1704|0.3786|0.2122|0.1568	0.175	0	-	unrestricted samples contain normal bladder biopsy and biopsy from cystectomy (group 3)
BLCA	GSE31684		21049	93	8	0.5076|0.5090|0.4760|0.1870|0.2464|0.2880|0.3710|0.2558	0.175	1	partial
BLCA	GSE32548		25141	131	8	0.3042|0.3422|0.4218|0.2034|0.2494|0.1384|0.2580|0.2756	0.3	0	-	samples separate stages Ta, Tx (group 1) | T1, T2 (groups 2-5); grades G1, G2 (group 1) | G3 (groups 2-5)
BLCA	GSE32894		16933	308	8	0.4298|0.4508|0.4068|0.1974|0.2856|0.2536|0.3864|0.3258	0.25	1	partial	samples separate molecular subtypes MS2a, MS1a, MS1b (group 1) | MS1a, MS1b (group 2) | MS2b (group 3) | MS2a (group 4) | MS2a, MS2b (group 5); stages T1, Ta (group 1) | Ta (stage 2) | T2 (group 3) | T1, T2 (group 4) | T1 (group 5); grades G1 G2 (groups 1, 2) | G3 (groups 3, 4, 5)
BLCA	GSE48075		25144	142	8	0.3728|0.4012|0.3726|0.1222|0.2296|0.2502|0.3902|0.3122	0.2	1	partial	samples roughtly separate non Rb1 mutations (groups 1-3) | Rb1 mutation (groups 4-5); no TP53 mutation (groups 1-3) | TP53 mutation (groups 4-5)
BLCA	GSE48276		20816	116	8	0.3704|0.3356|0.2230|0.0648|0.2006|0.1246|0.2364|0.1902	0.15	1	no
BRCA	GSE10780		21049	185	8	0.1024|0.1564|0.3170|0.4244|0.3088|0.1072|0.0816|0.1018	0.3333	0	-	samples align with unremarkable breast ducts (normal) (groups 1-2) | invasive ductal carcinoma (groups 3-4) | unremarkable breast ducts (normal) (groups 5-6)
BRCA	GSE14548		20994	66	8	0.0344|0.1914|0.2578|0.2710|0.2350|0.1102|0.1230|0.0676	0.2045	0	-
BRCA	GSE17907		13003	55	8	0.1642|0.0732|0.0890|0.1680|0.2450|0.1288|0.1786|0.2210	0.3125	0	-
BRCA	GSE18229	GPL887	16543	94	8	0.2584|0.2798|0.2108|0.1086|0.3320|0.2436|0.1662|0.1216	0.3542	1	yes
BRCA	GSE20194		13211	278	8	0.1626|0.1678|0.1196|0.0338|0.1250|0.2216|0.3484|0.3034	0.2292	0	-	samples separate ER2-,PR- (group 1) | ER2+,PR+ (group 2) | ER2-,PR-,HER2+ (groups 3) | ER2+,PR+/- (group 4-6), HER2+ (group 4)
BRCA	GSE20462		25144	97	8	0.1654|0.3020|0.3252|0.2312|0.2852|0.2398|0.1700|0.1074	0.3333	0	-
BRCA	GSE23720		21049	197	8	0.1642|0.2902|0.2912|0.3384|0.5048|0.3578|0.1862|0.0444	0.3125	0	-	samples separate ER+, PR+ (groups 1,2) | ER-, PR- (groups 3,4) | ER+/-, PR+/- (group 5) | ER+, PR+ (group 6)
BRCA	GSE2607		16543	50	8	0.2940|0.2852|0.1506|0.1138|0.3674|0.2694|0.1442|0.0898	0.375	1	yes
BRCA	GSE26304		19580	115	8	0.1538|0.2438|0.2702|0.2144|0.2590|0.2378|0.2050|0.1102	0.3958	1	no
BRCA	GSE28821		21049	89	8	0.2420|0.3340|0.2174|0.1178|0.4014|0.3248|0.1626|0.0712	0.25	0	-
BRCA	GSE29044	GPL570	21049	124	8	0.0992|0.2366|0.3848|0.4308|0.3094|-0.0030|0.0048|0.0066	0.2708	0	-	samples separate biological control (group 1) | normal tissue (group 2) | ER-,PR- (group 3) | ER+/-,PR+/- (group 4) | ER+,PR+ (groups 5-6)
BRCA	GSE40115		22156	183	8	0.4174|0.4480|0.3110|0.2174|0.4810|0.3624|0.1848|0.1468	0.3542	0	-	samples separate grade 1 (group 1) | grade 2 (group 2) | grade 3 (groups 3,4) | grades 2,3 (group 5) | grade 3 (group 6); ER+,PR+ (groups 1,2) | ER-,PR- (groups 3,4) | ER+,PR+ (groups 5,6); LumA (group 1) | LumB (group 2) | Basal (groups 3,4) | LumB, Her2 (group 5) | LumB, Her2, Normal (group 6)
BRCA	GSE42568		21049	121	8	0.1678|0.2794|0.3628|0.3802|0.3860|0.2484|0.1998|0.1214	0.1667	1	no
BRCA	GSE43365		21049	111	8	0.2542|0.3838|0.3758|0.2496|0.4048|0.3756|0.3662|0.2680	0.375	0	-	samples separate ER-,PR- (group 1) | ER+,PR+ (groups 2-6)
BRCA	GSE45255		13211	139	8	0.2470|0.2728|0.2330|0.1248|0.2046|0.1584|0.2000|0.2120	0.4583	1	yes
BRCA	GSE45827		14546	155	8	0.3644|0.3850|0.3094|0.3048|0.6662|0.3858|0.1548|0.1474	0.3125	0	-	samples separate Luminal A, Normal (group 1) | Luminal B, Her2 (group 2) | Basal (groups 3,4) | Breast carcinoma (group 5) | Her2 (group 6)
BRCA	GSE4611		13211	218	8	0.3014|0.3288|0.2850|0.1762|0.3578|0.3096|0.2440|0.2286	0.1458	0	-
BRCA	GSE4823		18838	132	8	-0.0108|0.0304|0.0488|0.1764|0.2090|0.0166|0.0140|0.0566	0.1458	0	-	normal tissues; samples separate stromal normal adjacent (group 1) | epithelium normal adjacent (groups 2-4) | stromal normal adjacent (groups 5-6)
BRCA	GSE49481		22156	253	8	0.4128|0.4550|0.3556|0.2480|0.4742|0.3778|0.2160|0.1744	0.375	0	-	almost same as GSE40115
BRCA	GSE54275		22156	243	8	0.4112|0.4574|0.3434|0.2632|0.4726|0.3786|0.2376|0.1774	0.375	0	-	almost same as GSE40115
BRCA	GSE75678		19749	54	8	0.2630|0.3268|0.3262|0.3144|0.4000|0.2790|0.1298|0.0682	0.4167	0	-	samples separate ER+,PR+,HER2- (groups 1-2) | ER-,ER-,HER2+ (groups 3-6)
CESC	GSE27469		25440	82	7	0.2468|0.2508|0.1612|0.4698|0.1536|0.1720|0.1608	0.3571	0	-	samples do not align with features in info file
CESC	GSE27480		16838	72	7	0.1162|0.1460|0.0618|0.0256|0.0542|0.0410|0.1140	0.2143	0	-	samples separate OSMR (oncostatin-M receptor) over (groups 1-2) | under (groups 3-6)
CESC	GSE27678	GPL570	21049	33	7	0.1750|0.2070|0.2078|0.3570|0.1916|0.0910|0.0786	0.2286	0	-
CESC	GSE27678	GPL571	13211	44	7	0.2280|0.1828|0.2114|0.1462|0.1830|0.1130|0.1240	0.2381	0	-	samples do not align with NORMAL | LSIL | HSIL
CESC	GSE29817		25440	151	7	0.2188|0.2586|0.1816|0.4606|0.1506|0.1232|0.1618	0.3333	0	-	samples do not align with features in info file
CESC	GSE36562		25440	161	7	0.2012|0.2428|0.2330|0.3924|0.1738|0.1516|0.2156	0.3571	0	-	samples do not align with features in info file
CESC	GSE38964	GPL6884	25440	155	7	0.1954|0.2276|0.2020|0.4268|0.1678|0.1526|0.1914	0.4762	0	-	samples do not align with features in info file
CESC	GSE68339		31421	121	7	0.2884|0.2282|0.1298|0.4272|0.2376|0.1930|0.1888	0.2143	0	-
CESC	GSE72723	GPL10558	31421	148	7	0.2300|0.1972|-0.1740|0.5190|0.2410|0.1774|-0.0334	0.5	0	-	samples separate cell lines (group 1) | tumor cells (groups 2-6)
CESC	GSE75034	GPL6884	25440	154	7	0.1958|0.2446|0.2076|0.4372|0.1540|0.1402|0.1978	0.4048	0	-	samples do not align with features in info file
CESC	GSE7803		13211	41	7	0.1498|0.2170|0.1128|0.1778|0.1034|0.1016|0.0478	0.4286	0	-	samples separate normal cervix (first part of group 1) | high grade squamous intraepithelial lesion of the cervix (second part of group 1) | squamous cell carcinoma of the cervix (groups 2-4) | squamous cell carcinoma of the cervix and normal cervix (groups 5-6)
CESC	GSE9750		13211	66	7	0.1536|0.1416|0.0962|0.2932|0.4080|0.2142|0.1020	0.4	0	-	samples separate normal cervix (group 1) | cervical cancer (groups 2-3) | cervical cancer cell line (group 4) | cervical cancer (group 5)
CHOL	GSE15765		13211	90	6	0.2840|0.4198|0.0554|0.2452|0.2154|0.1410	0.0833	0	-	samples separate hepatocellular carcinoma (first half of group 1) | cholangiocarcinoma (second half of group 1) | hepatocellular carcinoma (group 2)
CHOL	GSE22633		24614	63	6	0.0958|0.0506|0.0364|0.1068|0.0968|0.0498	0.0833	0	-	samples separate humancholangiocarcinoma (first part of group 1) | normal cell (second part of group 1) | cholangiocarcinoma cell lines (third part of group 1) | SCK cholangiocarcinoma cells treated with parthenolide, sarcomatoid cholangiocarcinoma cell, JCK cholangiocarcinoma cells treated with parthenolide (group 2)
CHOL	GSE26566		18197	169	6	0.4006|0.3544|0.0828|0.2320|0.3952|0.2384	0.0833	0	-	samples separate surrounding liver (first part of group 1) | cholangiocarcinoma tumor (second part of group 1, group 2)
CHOL	GSE32225		18389	155	6	0.0396|0.0808|0.0146|-0.0144|0.0484|0.0284	0.25	0	-	intrahepatic (not extrahepatic); samples separate inflammation (first part of group 1) | proliferation (second part of group 1, group 2) subclasses
CHOL	GSE40367		21049	61	6	0.2892|0.3668|0.0808|0.1692|0.1630|0.1048	0.1667	0	-	samples separate hemangioma of liver normal liver, HCC w/wo metastasis (first part of group 1) | colon adenocarcinoma with metastasis (second part of group 1) | colon cancer with metastasis (group 2)
COAD	GSE15781		16192	42	10	0.1348|0.1458|0.1402|0.1890|0.0998|0.1006|0.2290|0.2716|0.0334|0.3468	0.48	0	-	samples separate tumor irradiated (group 1) | normal irradiated and non-irradiated (group 2) | tumor (groups 3-5)
COAD	GSE25070		18631	52	10	0.2346|0.1902|0.2574|0.2124|0.1320|0.1258|0.1780|0.3248|0.1218|0.4530	0.34	0	-	samples separate colorectal adenocarinoma (groups 1-2) | adjacent non-tumor colorectal tissue (groups 3-5)
COAD	GSE26906		21049	90	10	0.2258|0.3498|0.3500|0.3226|0.3420|0.3524|0.5464|0.4502|0.2396|0.5960	0.26	0	-
COAD	GSE35896		21049	62	10	0.2374|0.3570|0.3748|0.3030|0.1184|0.3216|0.3718|0.4086|0.3394|0.4792	0.24	0	-	samples separate subtypes 1.1 (group 1) | 1.2, 2.1 (group 2) | 2.2 (groups 3-4) | 1.3 (group 5)
COAD	GSE37364		21049	94	10	0.2556|0.2262|0.2166|0.1904|0.1812|0.1110|0.2822|0.4190|0.1182|0.4894	0.2	0	-	samples separate colorectal adenocarcinoma, Dukes C/D (group 1) | adenoma (group 2) | normal colonic mucosa (groups 3-5)
COAD	GSE37892		21049	130	10	0.2204|0.2538|0.4092|0.3152|0.2882|0.2818|0.5128|0.4690|0.1884|0.5452	0.48	0	-
COAD	GSE38939		35392	40	10	0.1180|0.0450|0.0396|0.1912|0.3118|0.0590|0.0986|0.2528|0.0286|0.1546	0.3	0	-
COAD	GSE41258		13211	390	10	0.1948|0.2840|0.4020|0.3036|0.3832|0.1654|0.2280|0.4716|0.2224|0.5646	0.2125	1	yes
COAD	GSE50115		11232	46	10	0.1018|0.1430|0.1558|0.3306|0.2148|0.1008|0.1292|0.1620|0.1362|0.3712	0.36	0	-
COAD	GSE5206		21049	105	10	0.1750|0.2522|0.2680|0.3032|0.2444|0.2576|0.2986|0.3464|0.2618|0.4486	0.18	0	-
COAD	GSE56699		20816	72	10	0.1502|0.1196|0.1134|0.1560|0.1262|0.1008|0.2116|0.2930|0.0412|0.1672	0.1333	1	yes
COAD	GSE68468		13211	390	10	0.3806|0.3000|0.4080|0.2694|0.3716|0.2286|0.4234|0.3756|0.1270|0.5200	0.1556	0	-
DLBC	GSE10524		21049	40	5	0.0212|0.2114|0.1894|0.2494|0.0446	0.4	0	-
DLBC	GSE11318		21049	203	5	0.0612|0.2786|0.1794|0.3120|0.1098	0.5	1	yes
DLBC	GSE11392		19580	43	5	0.0404|0.0326|0.1090|0.0198|0.0140	0.4	0	-
DLBC	GSE22470		13211	271	5	0.0806|0.0692|0.1840|0.0336|0.2062	0.5	0	-
DLBC	GSE23501		21049	69	5	0.0580|0.1916|0.0816|0.2078|0.0310	0.3	1	no	ABC samples are slightly enriched in group 1, GCB samples are slightly enriched in group 2
DLBC	GSE26812		19749	82	5	0.0398|0.1928|0.0684|0.2186|0.0870	0.5	0	-	GCB subsamples are slightly enriched in group 1; ABC samples are equally distributed in two groups
DLBC	GSE32918		18389	249	5	0.0980|0.0706|0.0912|0.0948|0.0512	0.4	1	yes	ABC samples are three fold enriched in group 2, GCB samples are equally distributed in two groups
DLBC	GSE34171	GPL570	21049	91	5	0.0434|0.3544|0.1630|0.3090|0.0898	0.2	0	-
DLBC	GSE34171	GPL96	13211	78	5	0.0864|0.2860|0.1078|0.2986|0.0142	0.3	0	-
DLBC	GSE34171	GPL97	10096	78	5	0.0018|0.1186|0.0876|0.1134|0.1064	0.3	0	-
DLBC	GSE38202		18389	164	5	0.0596|0.0646|0.0892|0.0714|0.0396	0.4	0	-
ESCA	GSE23400	GPL96	13211	106	6	0.0892|0.2632|0.1388|0.0786|0.0274|0.5016	0.2222	0	-	samples separate tumor (group 1) | normal (groups 2-3)
ESCA	GSE23400	GPL97	10015	102	6	0.0508|0.1662|0.1020|0.0482|0.0402|0.3522	0.2222	0	-	samples separate tumor (group 1) | normal (groups 2-3)
ESCA	GSE26886		21049	69	6	0.1624|0.1906|0.0548|0.1950|0.2188|0.2312	0.0556	0	-
ESCA	GSE29001		13211	45	6	0.0418|0.1266|0.0382|0.0752|0.0100|0.3638	0.3333	0	-	samples separate tumor (group 1) | normal differentiated layer of human esphageal epithelium (group 2)
ESCA	GSE37200		13211	46	6	0.0380|0.0488|0.1252|0.1366|0.0814|0.3728	0.1667	0	-	esophageal adenocarcinoma samples are concentrated in group 1; Barrett's esophageal tissues samples are distributed in groups 1-3
ESCA	GSE38129		13211	60	6	0.0964|0.2806|0.1436|0.0972|0.0858|0.5416	0.2222	0	-	adjacent normal tissue samples
ESCA	GSE39491		13211	120	6	0.2122|0.2564|0.0636|0.0926|0.1568|0.3240	0.1111	0	-	samples separate normal esophagus (NE) (first part of group 1) | Barrett's esophaus (BE) (second part of group 1) | normal gastric cardia (NC) (group 2) | Barrett's esophaus (BE) (first part of group 3) | normal gastric cardia (NC) (second part of group 3)
ESCA	GSE47404		19580	71	6	0.1136|0.1368|0.1714|0.0610|0.1708|0.3592	0.2222	0	-
GBM	GSE10878	GPL6480	19580	23	8	0.5092|0.5174|0.3438|0.4420|0.2310|0.1862|0.3534|0.3676	0.1562	0	-
GBM	GSE13041	GPL570	21049	27	8	0.3694|0.4954|0.2924|0.3508|0.2206|0.4536|0.2734|0.3912	0.2143	1	partial
GBM	GSE13041	GPL8300	9105	49	8	0.3388|0.3048|0.2460|0.2802|0.1390|0.6384|0.2628|0.2310	0.1786	1	partial
GBM	GSE13041	GPL96	13211	191	8	0.5382|0.5060|0.4172|0.5000|0.2652|0.6164|0.4520|0.4728	0.1719	1	partial
GBM	GSE19578	GPL570	21049	53	8	0.4136|0.3920|0.4408|0.6002|0.1030|0.1252|0.3024|0.4730	0.1406	0	-
GBM	GSE19612	GPL6480	19580	75	8	0.1008|0.1984|0.1176|0.1028|0.0140|0.0964|0.0506|0.0968	0.2188	0	-	samples separate in vivo passaged (groups 1-4) | CD133 pos_neg_sorted_populations (groups 5-6) | neurosphere cultures, CD133 pos_neg_sorted_populations (groups 7-8)
GBM	GSE19612	GPL6848	19580	33	8	0.2830|0.2140|0.3708|0.4028|0.2588|0.3660|0.2582|0.4248	0.2031	0	-	samples roughly separate TP53+,PTEN- (group 1) | TP53-,PTEN+ (group 2)
GBM	GSE1993		13211	65	8	0.5594|0.4804|0.3716|0.4164|0.2902|0.5308|0.4620|0.3460	0.25	0	-	samples separate grades III (groups 1-4) | grades IV (groups 5-8)
GBM	GSE2223		10593	54	8	0.4224|0.4556|0.4484|0.4378|0.2022|0.0764|0.2834|0.3944	0.1875	0	-
GBM	GSE36245		19139	46	8	0.3714|0.3118|0.4678|0.4828|0.1952|0.2742|0.2728|0.4976	0.1562	0	-	samples roughly separate IDH (groups 1-2) | RTK I, II (groups 3-5) | Mesenchymal (groups 6-8); H3F3A K27M (groups 1-3) | G34R (groups 4-5); IDH1 mut (groups 1-2) | IDH1 wild type (groups 3-5) | IDH1 mut (groups 6-8)
GBM	GSE4290		21049	180	8	0.4968|0.4772|0.3398|0.3832|0.3076|0.3074|0.3784|0.3672	0.1562	0	-
GBM	GSE43289		21049	40	8	0.4462|0.4092|0.4942|0.5114|0.3992|0.5218|0.3484|0.4486	0.1562	0	-	samples roughly separate grade I-III tumors (diffuse astrocytoma, pilocytic astrocytoma, mixed anaplastic oligoastrocytoma, oligodendroglioma, anaplastic astrocytoma) | grade IV tumors (GBM)
GBM	GSE4412	GPL96	13211	85	8	0.5472|0.5234|0.4860|0.4900|0.1804|0.3632|0.4886|0.5442	0.1719	1	partial	non-GBM (grade 3) samples are enriched in groups 1-4
GBM	GSE4412	GPL97	10096	85	8	0.4108|0.3566|0.2736|0.3078|0.1598|0.3248|0.2586|0.3858	0.2344	1	partial	non-GBM (grade 3) samples are enriched in groups 1-4
GBM	GSE50161		21049	130	8	0.2578|0.2566|0.3800|0.4854|0.1922|0.6938|0.3362|0.3614	0.25	0	-
GBM	GSE51062		21049	52	8	0.4096|0.4612|0.2650|0.3498|0.2506|0.4798|0.2056|0.4132	0.2031	0	-	samples roughly separate EGFRVIII- (groups 1-6) | EGFRVIII+ (groups 7-8)
GBM	GSE52009		19580	120	8	0.3318|0.4026|0.3340|0.3564|0.0630|0.6958|0.2444|0.3594	0.25	0	-
GBM	GSE53733		21049	70	8	0.5852|0.4814|0.3848|0.4440|0.3608|0.0542|0.4688|0.5596	0.1719	0	-
GBM	GSE62153		31421	43	8	0.2752|0.2820|0.4336|0.5628|0.2866|0.0288|0.2546|0.4208	0.2031	0	-	samples roughly separate primary (groups 1-5) | recurrent (groups 6-8); subgroups G1 (groups 1-6) | G2 (groups 7-8)
GBM	GSE67089		20027	48	8	0.0728|0.0982|0.2448|0.2130|0.0478|0.3222|-0.0530|0.0960	0.2188	0	-	samples roughly separate proneural glioma stem cells (groups 1-3) | normal neurosphere (group 4) | glioblastoma cell line (group 5) | mesenchymal glioma stem cells (group 6) | normal human astrocyte (group 7) | glioblastoma cell line (group 8)
GBM	GSE70231		5585	51	8	0.3716|0.4430|0.2950|0.3114|0.1268|0.2596|0.2668|0.2782	0.1719	0	-
GBM	GSE72951		20816	112	8	0.3506|0.3154|0.2430|0.2868|0.2118|0.1690|0.2092|0.3492	0.1094	1	partial	samples roughly subtypes neural (group 1) | classical, proneural (group 2) | classical (groups 3-6) | mesenchymal (group 7) | mesenchymal, classical (group 8), the order is compatbile with TCGA subtype order
GBM	GSE7696		21049	84	8	0.4186|0.3722|0.3880|0.4654|0.2694|0.5352|0.3096|0.4400	0.125	1	no
HNSC	GSE10300		21049	44	8	0.0980|0.0368|-0.0364|0.1110|0.0390|0.0764|0.2366|0.1462	0.2708	1	no
HNSC	GSE23036		13211	68	8	0.2494|0.3522|0.2118|0.3734|0.1190|0.2332|0.1844|0.1956	0.125	0	-
HNSC	GSE40774		13579	134	8	0.1682|0.4440|0.2726|0.4420|0.1414|0.3782|0.2716|0.2324	0.0417	0	-	samples separate anatomic sites oral cavity (group 1) | supraglottic (group 2) | oropharynx (groups 3-6); hpv- (groups 1-3) | hpv+ (groups 4-6)
HNSC	GSE44170		13292	76	8	0.1898|0.0808|0.1114|0.1304|0.0178|0.0740|0.0638|0.1316	0.3542	0	-
HNSC	GSE59102		17528	42	8	0.2332|0.3584|0.2026|0.2858|0.1820|0.3490|0.1398|0.1556	0.2083	0	-	samples separate tumor (groups 1-3) | adjacent normal (group 4) | tumor (groups 5-6)
HNSC	GSE65858		21999	270	8	0.2498|0.4404|0.3188|0.4716|0.1892|0.4382|0.2428|0.2530	0.0833	1	partial	HPV16 is roughly enriched in group 6; hpv16_dna_rna is roughly enriched in groups 4-6; atypical IR1 subcluster is enriched in groups 4 and 6;
HNSC	GSE66041		19580	78	8	0.1440|0.3434|0.4530|0.3500|0.2160|0.4200|0.1818|0.2054	0.1042	0	-
HNSC	GSE6631		9105	44	8	0.0842|0.1218|0.1384|0.0936|0.0940|0.1784|0.0672|0.0722	0.3125	0	-
HNSC	GSE686		8881	78	8	0.0308|0.0774|0.2870|0.1802|0.2778|0.4168|0.1142|0.1104	0.25	0	-
KICH	GSE11151		21049	67	7	0.0298|0.1348|0.1090|0.2274|0.2010|0.2020|0.2456	0	0	-	samples roughly separate papillary renal cell cancer, conventional renal cell cancer (group 1) | renal oncocytoma, chromophobe renal cell cancer, Wilms' tumor (group 2)
KICH	GSE15641		13211	92	7	-0.0192|-0.0198|-0.0360|0.2982|0.2656|0.0368|0.1118	0.4286	0	-
KICH	GSE6280	GPL96	13211	20	7	0.0604|0.0738|0.0872|0.1224|0.1628|0.0730|0.0682	0.2143	0	-
KICH	GSE6280	GPL97	10096	20	7	0.0658|-0.0098|0.0490|0.1242|0.0458|0.0592|0.0656	0.0714	0	-
KIRC	GSE14994		13423	70	8	0.1112|0.1000|0.1750|0.3802|0.1102|0.0676|0.2894|0.2366	0.1429	0	-	samples separate normal renal cortex (group 1) | clear cell renal cell carcinoma (groups 2-7); VHL not biallelicall inactivated (groups 2) | VHL biallelically inactivated (groups 3-7)
KIRC	GSE15641		13211	92	8	0.0946|0.0580|0.0698|0.1744|0.0892|-0.0092|0.1768|0.1240	0.25	0	-
KIRC	GSE16449		17680	70	8	0.0786|0.1124|0.2836|0.3730|0.0744|0.0904|0.1920|0.1408	0.1964	0	-	samples separate normal kidney (groups 1-2) | renal cell carcinoma (groups 3-7); two subtypes (ccA and ccB) are mentioned in the paper but not in the data
KIRC	GSE19949		13423	147	8	0.1294|0.0530|0.0558|0.3008|0.1668|0.1706|0.0878|0.0676	0.4464	0	-	samples separate renal cell carcinoma ,papillary RCC (group 1) | renal cell carcinoma ,RCC metastasis (group 2) | renal cell carcinoma ,cell line; prostate adenocarcinoma ,cell line (group 3) | renal cell carcinoma ,clear cell RCC (groups 4-7)
KIRC	GSE3	GPL10	8772	171	8	-0.0834|-0.0536|0.0116|0.0228|-0.0116|0.0994|0.0470|0.1082	0.4464	1	partial
KIRC	GSE33093		19749	44	8	0.2104|0.1916|0.1834|0.3368|0.1272|0.1940|0.2162|0.1948	0.1607	0	-	two subtypes (ccA and ccB) are mentioned in the paper but not in the data
KIRC	GSE36895		21049	76	8	0.2718|0.3318|0.1090|0.1734|0.2886|0.2248|0.3454|0.2378	0.0536	0	-	samples separate normal cortex of patient (groups 1-2), VHL wild type, PBRM1 wild type | ccRCC (groups 3-5), VHL mutant, PBRM1 mutant | mouse tumorgraft, VHL wild type, PBMR1 wild type (groups 6-7)
KIRC	GSE40435		31309	202	8	0.1474|0.1706|0.2374|0.4388|0.1038|0.0768|0.3960|0.2038	0.1607	0	-
KIRC	GSE41137		21049	140	8	0.0636|0.0058|0.0922|0.1958|0.0478|0.0986|0.1916|0.3342	0.1786	0	-
KIRC	GSE46699		21049	130	8	0.2816|0.3082|0.1954|0.1694|0.2436|0.3814|0.2344|0.1620	0.1607	0	-	samples separate normal tissues (groups 1-3) | tumor tissues (groups 4-7); smoking is enriched in groups 1 and 6; obese is enriched in group 2
KIRC	GSE53757		21049	144	8	0.2546|0.2122|0.1960|0.5176|0.1460|0.0992|0.3968|0.2260	0.1429	0	-
KIRC	GSE65615		31421	138	8	0.0526|0.0860|0.1688|0.2252|0.0306|0.0634|0.0920|0.0602	0.2321	0	-
KIRP	GSE19949		13423	147	8	0.2676|0.2014|0.0896|0.0480|0.3960|0.0264|-0.0170|0.0300	0.35	0	-
LAML	GSE1159		13211	293	6	0.6002|0.4590|0.7118|0.5778|0.1812|0.4040	0.1833	0	-
LAML	GSE12417	GPL570	21049	79	6	0.3094|0.6194|0.7520|0.5744|0.3690|0.2146	0.3333	0	-
LAML	GSE12417	GPL96	13211	163	6	0.3854|0.6916|0.6752|0.5180|0.4864|0.1458	0.3167	0	-
LAML	GSE12417	GPL97	10015	163	6	0.0348|0.5380|0.5550|0.4916|0.4520|0.1176	0.3167	0	-
LAML	GSE14471		13211	111	6	0.4184|0.4774|0.6370|0.5204|0.0934|0.3040	0.25	0	-
LAML	GSE1729		13211	43	6	0.3420|0.3242|0.5814|0.4504|0.0010|0.1914	0.3125	0	-
LAML	GSE19577		21049	42	6	0.3208|0.5030|0.5966|0.3456|0.0090|0.1772	0.2917	0	-
LAML	GSE19853		19749	40	6	0.5166|0.2896|0.2920|0.1288|0.4300|0.0922	0.3889	0	-
LAML	GSE21261		21049	96	6	0.4656|0.5774|0.6398|0.4312|0.1914|0.1704	0.2667	0	-
LAML	GSE2191		9105	58	6	0.0118|0.3546|0.4132|0.3412|0.1098|0.1532	0.3	0	-
LAML	GSE22056		21049	98	6	0.2290|0.6266|0.6156|0.5428|0.4196|0.2136	0.2917	0	-	samples separate MLL-rearrangement (groups 1-4) | CN-AML, t(8;21) (groups 5-10)
LAML	GSE22845		21049	154	6	0.0948|0.5426|0.7848|0.6006|0.0890|0.2126	0.2833	0	-	CEBPA mutants are enriched in group 7
LAML	GSE23025		21049	124	6	0.7420|-0.0042|-0.0258|-0.0212|0.0580|-0.0650	0.3667	0	-
LAML	GSE30375		13423	93	6	0.4814|0.5456|0.6306|0.3782|0.1438|0.2098	0.3	0	-
LAML	GSE34577		25144	89	6	0.2726|0.2042|0.4734|0.3546|-0.0652|0.0444	0.3	0	-
LAML	GSE34860		13211	78	6	0.4392|0.3274|0.6884|0.4126|0.0578|0.2618	0.3	0	-
LAML	GSE37307		13211	49	6	0.3416|0.4170|0.5324|0.3008|0.2384|0.1440	0.2833	0	-
LAML	GSE37642	GPL570	19109	140	6	0.6096|0.5536|0.6328|0.4902|0.2856|0.2042	0.3	0	-
LAML	GSE37642	GPL96	13211	422	6	0.8054|0.4178|0.4246|0.3140|0.2192|0.1816	0.25	0	-
LAML	GSE37642	GPL97	10096	422	6	0.7020|0.3026|0.3850|0.3104|0.1750|0.0852	0.2917	0	-
LAML	GSE43176		13211	108	6	0.4280|0.4918|0.6282|0.5206|0.0848|0.2660	0.25	0	-
LAML	GSE9476		13211	64	6	0.8804|0.1802|0.4114|0.1152|-0.0250|0.0666	0.2708	0	-
LGG	GSE19578		21049	53	7	0.3296|0.3194|0.1066|0.2772|0.3250|0.0798|0.2178	0.3143	0	-
LGG	GSE35158		20788	81	7	0.0248|0.0586|0.1672|0.2136|0.1476|0.0556|0.0342	0.4857	0	-
LIHC	GSE14323	GPL571	13211	115	9	0.2372|0.3268|0.1802|0.0894|0.1178|0.1716|0.1468|0.0386|0.1012	0.3611	0	-
LIHC	GSE14520	GPL3921	13423	445	9	0.5956|0.5280|0.1118|0.3422|0.1774|0.3344|0.3822|0.3500|0.1048	0.1944	0	-	compatible with non-tumor vs tumor
LIHC	GSE14520	GPL571	13211	43	9	0.5524|0.4228|0.0906|0.2680|0.1338|0.3566|0.3660|0.4210|0.1510	0.1944	0	-	compatible with non-tumor vs tumor
LIHC	GSE17856		14305	95	9	0.4620|0.4038|0.1332|0.4524|0.3286|0.2046|0.4444|0.3308|0.1328	0.2222	0	-	compatible with non-tumor vs tumor
LIHC	GSE17967		13211	63	9	0.2146|0.3006|0.2062|0.0026|0.0556|0.1482|0.0434|0.0186|0.0868	0.3333	0	-
LIHC	GSE19977		18389	164	9	0.2404|0.4190|0.2416|0.1584|0.1700|0.0858|0.1604|0.1008|0.1580	0.3056	0	-
LIHC	GSE20017		18389	135	9	0.2660|0.4090|0.2408|0.1502|0.1378|0.0718|0.1254|0.0982|0.1516	0.3056	0	-
LIHC	GSE20140	GPL8432	18389	164	9	0.2636|0.4222|0.2312|0.1592|0.1698|0.0802|0.1450|0.1054|0.1610	0.3056	0	-
LIHC	GSE33814		25440	44	9	0.2970|0.3440|0.1276|0.1050|0.2436|0.1286|0.0720|0.0680|0.0240	0.1667	0	-	separates normal | steatosis | steatohepatitis
LIHC	GSE36411		31329	84	9	0.5302|0.4620|0.0748|0.2836|0.3196|0.2390|0.4210|0.3638|0.1528	0.1389	0	-	separates normal/cirrhosis | undifferentiated/differentiated HCC
LIHC	GSE39791		31329	144	9	0.4554|0.4152|0.1114|0.1824|0.2334|0.2258|0.3312|0.3110|0.1552	0.1944	0	-	separates normal | tumor
LIHC	GSE40367		21049	61	9	0.4020|0.4708|0.0710|0.1312|0.1680|0.2168|0.1506|0.1398|0.1226	0.1389	0	-	separates HCC | colon cancer
LIHC	GSE40873		21049	49	9	0.3328|0.3290|0.1694|0.1078|0.1730|0.2124|0.1606|0.0488|0.0278	0.3611	1	yes
LIHC	GSE41804		21049	40	9	0.4286|0.3580|0.0214|0.3716|0.3472|0.0950|0.2752|0.3034|0.1998	0.0833	0	-	separates normal | tumor
LIHC	GSE45267		21049	87	9	0.5728|0.4406|0.1148|0.3870|0.1608|0.3534|0.4684|0.3944|0.1176	0.1667	0	-	separates normal | tumor
LIHC	GSE50579		22053	80	9	0.4420|0.4660|0.1060|0.2600|0.2780|0.2266|0.3284|0.3360|0.1932	0.0833	0	-	separates normal | tumor
LIHC	GSE51401		21049	64	9	0.1066|0.2228|0.0182|0.1854|0.0920|0.1614|0.2554|0.1506|0.0676	0.2778	0	-
LIHC	GSE54236		19580	161	9	0.4480|0.4858|0.1770|0.2988|0.3416|0.3592|0.4812|0.2658|0.1520	0.1111	1	yes	separates normal | tumor, groups 2,3,4 likely correspond to progression from early to late fixed +
LIHC	GSE55092		21049	140	9	0.3112|0.2336|0.0766|0.3082|0.1748|0.2658|0.3650|0.2046|0.0370	0.1111	0	-	separates whole liver HCC non-tumor | HCC non-tumor non-malignant heptocytes | whole liver HCC tumor
LIHC	GSE57725		20814	39	9	0.0746|0.0876|0.0716|0.0382|0.0284|0.0256|0.0210|0.0458|0.0428	0.6111	0	-
LIHC	GSE57957		31421	78	9	0.4354|0.3786|0.0764|0.2024|0.2002|0.2838|0.4078|0.3036|0.0760	0.1667	0	-	separates normal | tumor
LIHC	GSE62743		20807	132	9	0.2742|0.3636|0.3090|0.0298|0.0870|0.0658|0.1108|0.0494|0.1240	0.5	0	-
LIHC	GSE6764		21049	75	9	0.4536|0.3936|0.0786|0.3404|0.1742|0.3352|0.4424|0.2604|0.0654	0.1944	0	-	compatible with progression status
LIHC	GSE76427		31420	167	9	0.3586|0.3804|0.0664|0.2666|0.2812|0.1998|0.4268|0.3356|0.1766	0.0833	1	no	separates normal | tumor
LIHC	GSE9843		21049	91	9	0.3696|0.5934|0.1142|0.2516|0.3356|0.2358|0.3564|0.2180|0.1612	0.1944	0	-
LUAD	GSE10072		13211	107	5	0.1248|0.2038|0.1428|0.3070|0.3770	0.05	0	-	possesses the opposite order tumor | normal
LUAD	GSE11969		3425	163	5	0.0262|0.1182|0.0384|0.1512|0.1936	0	1	yes	samples separate adenocarcinoma | squamous cell carcinoma, samples separate tumors of good to poor prognosis
LUAD	GSE12667		21586	75	5	0.1844|0.2882|0.1108|0.3038|0.3064	0.05	0	-
LUAD	GSE20853		14006	164	5	0.0656|0.1104|0.1868|0.2092|0.2222	0.2	0	-	separates SQ | AL | NE subtypes
LUAD	GSE27262		21586	50	5	0.2000|0.0674|0.3166|0.3880|0.2756	0.1	0	-	separates normal | tumor
LUAD	GSE27716		21586	40	5	0.0260|0.1278|0.1168|0.1662|0.2664	0.15	0	-	separates non-invasive and invasive lung cancer
LUAD	GSE31547		13211	50	5	0.1328|0.1980|0.1460|0.2850|0.2834	0	0	-	samples separate normal lung | lung adenocarcinoma
LUAD	GSE31548		10332	50	5	0.0480|0.1016|0.1126|0.2188|0.2368	0.05	0	-	samples separate normal lung | lung adenocarcinoma
LUAD	GSE31852		20251	124	5	0.1020|0.1626|0.1678|0.1606|0.3364	0.4	0	-
LUAD	GSE32863		25440	116	5	0.0818|0.1648|0.0790|0.2270|0.2692	0	0	-	samples separate adjacent non-tumor lung tissue | lung adenocarcinoma, roughly stage I | stages II, III
LUAD	GSE36471		17109	116	5	0.2744|0.2682|0.1620|0.4576|0.5100	0.05	1	partial	compatible with tp53 mutation
LUAD	GSE40791		21586	194	5	0.2062|0.1914|0.1306|0.3788|0.3118	0.05	0	-	samples separate normal lung | lung adenocarcinoma
LUAD	GSE43458		20251	110	5	0.1660|0.2318|0.1938|0.3414|0.4670	0.05	0	-	samples separate normal lung | lung adenocarcinoma, samples roughly separate never smoker | smoker
LUAD	GSE43580		21586	150	5	0.3332|0.2580|0.1900|0.4222|0.3850	0	0	-	samples separate adenocarcinoma | squamous cell carcinoma
LUAD	GSE43767		19508	113	5	0.0912|0.1340|0.2280|0.3890|0.3706	0.05	0	-	samples separate adult lung,16-24 weeks | lung adenocarcinoma | 6-8 weeks,3-5 weeks
LUAD	GSE51852		19508	53	5	0.2428|0.2214|0.1466|0.3488|0.3760	0	0	-
LUAD	GSE5843		15944	48	5	0.0108|0.0182|0.0260|0.0706|0.0534	0	0	-
LUAD	GSE63459		18631	65	5	0.1598|0.1410|0.1404|0.2376|0.2472	0.05	1	no	samples separate normal | lung adenocarcinoma, samples roughly separate non tp53 mut | tp53 mut
LUAD	GSE68465		13211	462	5	0.2386|0.3366|0.1458|0.2880|0.3852	0	1	yes	samples are roughly compatible with histological grade
LUAD	GSE68571		5585	96	5	0.0986|0.1954|0.1278|0.3902|0.3804	0	1	partial	samples roughly match differentiation
LUAD	GSE7339		9260	100	5	0.0792|0.0888|0.0364|0.1020|-0.0106	0.1	0	-
LUAD	GSE7670		13211	66	5	0.2330|0.1414|0.2248|0.3944|0.2912	0.05	0	-	separates normal | tumor
LUSC	GSE12428		18838	62	4	0.0426|-0.0044|0.0290|0.1190	0.1875	0	-	samples separates normal | squamous cell carcinoma
LUSC	GSE12472		9008	63	4	0.0476|0.0338|0.0336|0.1022	0.3125	0	-	samples separate normal | squamouse cell carcinoma
LUSC	GSE18842		21586	91	4	0.2986|0.0690|0.1512|0.3090	0.125	0	-	samples separate normal | squamouse cell carcinoma
LUSC	GSE23822		25144	56	4	0.0046|0.0000|0.0078|-0.0074	0.5	0	-
LUSC	GSE28571		21586	100	4	0.1740|0.0134|0.0632|0.2072	0.25	0	-	samples separate adenocarcinoma | squamous cell carcinoma
LUSC	GSE40074		19580	24	4	0.2278|0.0076|0.1006|0.1392	0.1875	0	-
LUSC	GSE42127		25440	176	4	0.2366|0.0548|0.0996|0.1980	0.0625	1	no	samples roughly separate adenocarcinoma | squamous cell carcinoma, survival curves of SCC opposite to TCGA
LUSC	GSE43580		21586	150	4	0.4156|0.1152|0.1156|0.3046	0.0625	0	-	samples roughly separate adenocarcinoma | squamous cell carcinoma
LUSC	GSE4573		13211	130	4	0.2942|0.0894|0.1114|0.2614	0.0625	1	no
LUSC	GSE4882		608	125	4	0.0588|0.0006|0.0250|0.0724	0.125	1	no
LUSC	GSE50081		21586	181	4	0.1898|0.0198|0.1282|0.1894	0.1875	1	no	samples roughly separate adnocarcinoma | squamous cell carcinoma, survival curves of SCC compatible with TCGA
LUSC	GSE5123		15938	51	4	-0.0030|0.0024|0.0012|0.0060	0.375	0	-
LUSC	GSE5828		15938	59	4	-0.0100|0.0016|0.0076|-0.0118	0.25	0	-
LUSC	GSE73402		31972	62	4	0.1760|0.0330|0.1194|0.3020	0	0	-	samples separates precancerous samples and tumors, weakly correlated with stages
LUSC	GSE73403		19017	69	4	0.2656|0.0574|0.1056|0.2384	0.0625	1	partial
LUSC	GSE8894		21586	138	4	0.2220|0.0254|0.0930|0.3166	0.125	1	partial	samples separate adenocarcinoma | squamous cell carcinoma
MESO	GSE17118		19580	60	4	0.1628|0.2276|0.1936|0.0686	0.375	1	no
MESO	GSE2549		13211	54	4	0.1288|0.4602|0.0372|0.1454	0.3125	0	-	samples separate normal | tumor
MESO	GSE29354		13211	53	4	0.2344|0.4962|0.2010|0.2680	0.125	0	-
MESO	GSE51024		21049	96	4	0.1004|0.2418|0.2114|0.1176	0.375	0	-	samples separate normal | malignant pleural mesothelioma
OV	GSE27651		21049	49	6	0.1846|0.1222|0.1362|0.4432|0.0602|0.0624	0.4333	0	-
PAAD	GSE15471		21049	78	8	0.0862|0.3168|0.2278|0.1754|0.2024|0.1888|0.1868|0.1288	0.375	0	-	samples separate normal
PAAD	GSE21501		19749	132	8	0.1954|0.3270|0.1928|0.3358|0.3992|0.3178|0.3500|0.3114	0	0	-	samples roughly separate low risk group | high risk group
PAAD	GSE34153		19749	75	8	0.1634|0.2118|0.1040|0.2784|0.2962|0.1908|0.2014|0.1546	0	0	-
PAAD	GSE36924		31421	91	8	0.1408|0.1694|0.0540|0.2844|0.2792|0.2920|0.3178|0.1982	0	0	-
PAAD	GSE43795		31329	31	8	0.1138|0.2344|0.0532|0.0606|0.2656|0.1288|0.1984|0.0718	0.25	0	-	samples separate solid-pseudopapillary neoplasm, non-neoplastic pancreas, neuroendocrine tumor, ductal adenocarcinoma
PAAD	GSE50827		31411	103	8	0.1168|0.1776|0.0562|0.3016|0.2730|0.2620|0.3306|0.2090	0	0	-
PAAD	GSE55643		19580	53	8	0.2248|0.2968|0.1964|0.3680|0.3088|0.3062|0.2832|0.2796	0.125	0	-
PAAD	GSE60979		22053	93	8	0.1204|0.2024|0.1634|0.3348|0.3730|0.2888|0.3146|0.0634	0.125	0	-	samples separate adjacent normal tissue | ampulla intestinal/pancreatobiliary type, pancreatic ductal adenocarcinoma are everywhere
PCPG	GSE19422		19580	90	7	0.1332|0.0846|0.3698|0.3952|0.3864|0.1754|0.1292	0.0952	0	-	roughly separate normal adrenal tissue | PGL, PCL is everywhere
PCPG	GSE19987	GPL96	13211	75	7	0.0086|-0.0116|0.2276|0.1158|0.0516|0.0108|-0.0038	0.0952	0	-	samples roughly align with genetic class VHL | MEN2A |NF1, SPOR is everywhere
PCPG	GSE67066		21049	51	7	0.1758|0.0590|0.4662|0.3080|0.3312|0.2058|0.1206	0.2381	0	-
PRAD	GSE6956		13211	89	6	0.1798|0.4056|0.2106|0.0754|0.3268|0.3548	0.1667	0	-	samples roughly separate African American | Caucasian
PRAD	GSE7055		13211	57	6	0.2206|0.4440|0.2288|0.0494|0.3636|0.3766	0.119	0	-
READ	GSE20916		14167	145	6	0.0104|-0.1100|0.2490|0.4478|0.3820|0.4866	0	0	-
READ	GSE50115		11232	46	6	0.2888|0.0420|0.3392|0.2456|0.2996|0.1294	0.25	0	-	adenocarcinoma are in the second group
SARC	GSE11482		13211	53	8	0.0130|0.0516|0.1440|0.1204|0.1684|0.0230|0.0722|0.1390	0.4375	0	-
SARC	GSE16091		13211	34	8	0.0468|0.1112|0.1866|0.0902|0.1678|0.0250|0.0350|0.0896	0.2917	1	no
SARC	GSE16382		21049	183	8	0.1724|0.2552|0.2090|0.2872|0.4958|0.2448|0.2708|0.3156	0.0625	0	-	the first group aligns with leiomyosarcoma, but leiomyosarcoma is in other groups, other groups are not enriched with subtypes
SARC	GSE17618		21049	55	8	0.0174|0.0640|0.2618|0.2056|0.3600|0.0762|0.0420|0.1046	0.4062	1	no	Ewing sarcoma, first half of group 2 (13-22) are not aligned with TCGA data and are cell lines, second half of group 2 (23-40) are aligned with group 1 of TCGA data, group 1 -> group 2, group 3-> group 3, group 4 -> group 4
SARC	GSE17674		21049	62	8	-0.0078|-0.0052|0.1530|0.0952|0.2530|0.1272|0.0474|0.0788	0.375	1	partial	Ewing sarcoma, first half of group 2 (13-26) are not aligned with TCGA data and are cell lines, second half of group 2 (23-43) are aligned with group 1 of TCGA data
SARC	GSE19276		19580	49	8	-0.0240|-0.0078|0.1482|0.1002|0.2024|0.0718|0.0158|0.0160	0.4062	0	-
SARC	GSE21122		13211	158	8	0.2484|0.2918|0.2708|0.3760|0.4276|0.2676|0.2666|0.2972	0.0625	0	-	group 1: leiomyosarcoma, group 2: liposarcoma, normal control, groups 3,4:MFH:myxofibrosarcoma
SARC	GSE23980		21049	171	8	0.2576|0.2550|0.2944|0.3492|0.5650|0.3414|0.4560|0.5158	0.1562	0	-
SARC	GSE2719		13211	54	8	0.1354|0.2520|0.1726|0.2424|0.3436|0.1668|0.0904|0.1476	0.3125	0	-
SARC	GSE30929		13211	140	8	0.0610|0.2146|0.2958|0.2510|0.3728|0.1212|0.0516|0.1736	0.375	1	partial	roughly liposarcoma, well-differentiated | liposarcoma, myxoid/round cell | liposarcoma, myxoid | liposarcoma, pleomorphic | liposarcoma, dedifferentiated
SARC	GSE30946		13211	55	8	0.0066|0.0460|0.1492|0.1612|0.1862|0.0368|0.0500|0.1398	0.375	0	-	roughly rhabdoid tumor | clear cell sarcoma of the kidney | cellular mesoblastic nephroma
SARC	GSE32507		19577	46	8	0.0592|0.1420|0.1932|0.1802|0.2666|0.0826|0.0792|0.1450	0.2917	0	-
SARC	GSE32964		25140	36	8	0.0200|0.0628|0.1052|0.0884|0.2568|0.0752|0.0514|0.1340	0.1875	0	-
SARC	GSE34620		21049	117	8	0.0182|0.0602|0.1110|0.1104|0.3068|0.0448|0.0682|0.2162	0.4062	0	-
SARC	GSE39055		20816	37	8	0.0052|-0.0118|0.0386|0.0398|0.0722|0.0316|0.0164|0.0190	0.3438	1	partial
SARC	GSE40021		19580	58	8	0.0372|0.1068|0.2042|0.1648|0.3326|0.1200|0.0254|0.1616	0.2188	1	partial
SARC	GSE49941		19580	44	8	0.3026|0.2722|0.1364|0.2684|0.4110|0.2020|0.3472|0.3560	0.0938	0	-	samples separate leiomyosarcoma | undifferentiated pleomorphic sarcoma; group 1, first half of group 2: leiomyosarcoma; second half of group 2, group 3, group 4: undifferentiated pleomorphic sarcoma
SARC	GSE52252		20816	41	8	-0.0022|0.0710|0.1528|0.0818|0.2018|0.0342|0.0378|0.0810	0.3438	0	-
SARC	GSE52390		25077	94	8	0.1014|0.2410|0.2116|0.2470|0.4304|0.1518|0.0888|0.1876	0.125	0	-	samples roughly separate synovial sarcoma, leiomyosarcoma | cell lines (first half of group 2), malignant peripheral nerve sheath tumor(MPNST) (second half of group 2) | dedifferentiated liposarcoma (DDLS), undifferentiated pleomorphic liposarcoma (UPS) (groups 3,4)
SARC	GSE54187		21737	57	8	0.0242|0.0614|0.1104|0.0976|0.2048|0.1442|0.0396|0.2020	0.25	0	-	samples contain synovial sarcoma only
SARC	GSE64763		13211	79	8	0.1070|0.2056|0.1474|0.1868|0.5250|0.1310|0.1204|0.1878	0.125	0	-	samples separate normal myometrium (group 1) | leiomyosarcoma (first half of group 2), normal myometrium (second half of group 2) | leiomyosarcoma (groups 3, 4)
SARC	GSE6481		13211	105	8	0.1144|0.3640|0.2372|0.1984|0.3978|0.1476|0.0562|0.1940	0.1875	0	-	three groups roughly align to dedifferentiated liposarcoma, lipoma | synovial sarcoma | malignant fibrous histiocytoma; myxofibrosarcoma is everywhere
SARC	GSE73209		31421	40	8	0.0150|0.0704|0.1072|0.0982|0.2290|0.0812|0.0636|0.1650	0.2188	0	-	Wilms tumor only
SARC	GSE78071		20816	48	8	0.0212|0.0608|0.0620|0.0588|0.1272|0.0332|0.0092|0.0116	0.375	0	-	samples separate fibroadenoma | phyllodes tumor
SKCM	GSE12391		18838	114	5	0.0816|0.0578|0.0318|0.0498|0.1854	0.1667	0	-
SKCM	GSE15605		18585	74	5	0.0984|0.1804|0.1272|0.2290|0.4248	0.1667	0	-	samples weakly correspond to severity, metastatic -- primary, BRAF V600E mutation -- wild type
SKCM	GSE3189		13211	70	5	0.0360|0.1820|0.0378|0.1034|0.2426	0.1667	0	-	roughly aligned with melanoma | normal | nevus
SKCM	GSE46517		13211	121	5	0.0690|0.1752|0.1018|0.1544|0.1668	0.3667	0	-
SKCM	GSE7553		21049	87	5	0.0210|0.1880|0.0762|0.1814|0.2648	0.2333	0	-	samples roughly separate metastatic melanoma | squamous cell carcinoma | basal cell carcinoma
STAD	GSE13861		25440	90	6	0.1302|0.1674|0.0772|0.2102|0.3716|0.1786	0.0833	0	-	samples roughly separate normal surrounding gastric tissue | GIST | gastric adenocarcinoma
STAD	GSE15456		13211	31	6	0.2056|0.1770|0.2416|0.0350|0.0532|-0.0404	0.2083	0	-
STAD	GSE22377		21049	43	6	0.1866|0.0484|0.2462|0.2668|0.4508|0.2112	0.0833	0	-	samples separate gastric adenocarcinoma tissue of diffuse type | gastric adenocarcinoma tissue of intestinal type
STAD	GSE26253		13502	432	6	0.0556|0.0676|0.0612|0.0652|0.0964|0.0596	0.0417	1	yes
STAD	GSE29998		25144	99	6	0.0982|0.0894|0.1088|0.1772|0.2990|0.1230	0.0417	0	-	samples roughly separate normal | tumor
STAD	GSE34942		21049	56	6	0.2028|0.1552|0.1006|0.4220|0.5430|0.1814	0.0833	0	-
STAD	GSE35809		21049	70	6	0.2058|0.1128|0.1818|0.3088|0.4368|0.2514	0.0417	0	-	samples separate subtypes invasive (group 1) | metabolic (group 1) | mix of invasive and proliferative (group 2) | proliferative (groups 3 and 4)
STAD	GSE37023	GPL97	10096	65	6	0.0854|0.0390|0.1332|0.1424|0.1906|0.2274	0.1667	0	-	samples separate gastric non-malignant | gastric tumor
STAD	GSE38024		31421	48	6	0.1168|0.0646|0.2032|0.1062|0.2706|0.2260	0.0417	0	-
TGCT	GSE3218	GPL96	13211	107	8	0.1442|0.2706|0.2900|0.1256|0.1490|0.1734|0.3538|0.4456	0.2083	0	-	samples roughly separate normal testis (group 1) | embryonal carcinoma (group 1) | seminoma (groups 2 and 3) | embryonal carcinoma, yolk sac tumor, mixed (groups 4 and 5) | teratoma (group 6)
TGCT	GSE3218	GPL97	10096	107	8	0.1284|0.2390|0.2036|0.1280|0.0588|0.1500|0.2668|0.3198	0.1667	0	-	samples roughly separate seminoma (group 1) | embryonal carcinoma (group 2) | normal testis (group 3) | embryonal carcinoma (group 4) | Yolk Sac Tumor (group 5) | teratoma (group 6)
TGCT	GSE8607		9105	43	8	0.0196|0.1594|0.1972|0.1592|0.0764|0.0230|0.1108|0.1360	0.25	0	-
THCA	GSE27155		13211	99	8	0.4700|0.3824|0.2670|0.3500|0.2870|0.2386|0.2880|0.3042	0.125	0	-	samples roughly separate oncocytic thyroid carcinoma, oncocytic thyroid adenoma | follicular thyroid carcinoma, normal thyroid, follicular thyroid adenoma | anaplastic thyroid carcinoma, papillary thyroid carcinoma; RET/PTC translocation, braf t1799a mutation occur in group 3 only; kras, nras, or hras mutation occurs in group 1 and some group 2
THCA	GSE29265		21049	49	8	0.2678|0.2768|0.1710|0.2668|0.2090|0.2366|0.3392|0.3334	0.125	0	-	samples separate patient-matched non-tumor control (groups 1 and 2) | papillary thyroid carcinoma, anaplastic thyroid carcinoma (group 3)
THCA	GSE29315		9105	71	8	0.2790|0.1520|0.1648|0.2444|0.1972|0.1764|0.1294|0.1938	0.0833	0	-	samples separate hyperplasia, follicular adenoma, follicular thyroid carcinoma, follicular variant of papillary thyroid carcinoma (groups 1 and 2) | papillary thyroid carcinoma, hashimoto thyroiditis
THCA	GSE32662		19580	52	8	0.1898|0.0798|0.0780|0.1830|0.0806|0.0852|0.0412|0.0778	0.0417	0	-	poor primary medullary thyroid carcinoma only; a small bias of RET mutation in group 3
THCA	GSE33630		21049	105	8	0.4254|0.4054|0.1928|0.2970|0.2672|0.1314|0.3620|0.4190	0.0833	0	-	samples separate patient-matched non-tumor control (groups 1 and 2) | papillary thyroid carcinoma, anaplastic thyroid carcinoma (group 3)
THCA	GSE35570		21049	116	8	0.4328|0.5160|0.2970|0.2568|0.2440|0.2152|0.4538|0.4404	0.0833	0	-	samples separate normal thyroid (groups 1 and 2) | PTC (group 3); braf v600e mutation roughly concentrates in the second half of group 3; ret/ptc rearrangements roughly concentrate in the first half of group 3
THCA	GSE50901		34787	65	8	0.3726|0.2998|0.3422|0.3472|0.2134|0.4838|0.2514|0.2468	0.0417	0	-	samples separate adjacent normal thyroid tissue (group 1) | papillary thyroid carcinoma
THCA	GSE58545		13211	45	8	0.4754|0.5586|0.3592|0.3942|0.2444|0.1654|0.3294|0.3096	0.0417	0	-	samples separate normal thyroid (groups 1,2) | PTC (group 3)
THCA	GSE60542		21049	92	8	0.2974|0.3780|0.2286|0.3508|0.3002|0.3112|0.4422|0.3886	0.0417	0	-	samples roughly separate normal thyroid (group 1) | mix (group 2) | lymph node metastasis (first part of group 3), papillary thyroid carcinoma (second part of group 3)
THYM	GSE29695		18389	41	5	0.1048|0.1184|0.0358|0.0556|0.0422	0.2	0	-	samples roughly separate B3, mixed AB (group 1) | CL, B1, B2 (group 2)
UCEC	GSE32507		19577	46	9	0.1734|0.3162|0.1396|0.2898|0.4378|0.2244|0.1752|0.2248|0.3326	0.3519	0	-	samples roughly separate endometrioid adenocarcinoma (groups 1 and 2) | sarcoma (group 3) | mixed (group 4) | carcinosacoma (group 5) | endometrioid adenocarcinoma (group 6)
UCS	GSE32507		19577	46	4	0.2130|0.0604|0.1338|0.2134	0	0	-	samples weakly separate endometriod adenocarcinoma | carcinoma, sarcoma
UVM	GSE22138		21049	63	4	0.1256|0.2520|0.2786|0.3762	0.0833	1	yes	samples separate disomy | monosomy
UVM	GSE39717		21454	41	4	0.2048|0.2922|0.2640|0.4468	0	0	-
UVM	GSE44295		18631	63	4	0.0642|0.0960|0.1332|0.1964	0.0833	1	yes
