# Supplementary material for: An integrated analysis of the cancer genome atlas data discovers a hierarchical association structure across thirty three cancer types
Source: PLOS Digit Health. 2022 Dec 20;1(12):e0000151. doi: 10.1371/journal.pdig.0000151 (PMC9931374; doi:10.1371/journal.pdig.0000151)
Supplement: S10 Table — A: mRNA expression coherence scores of Gene Groups. Calculation results based on all cancer cell lines and the cancer cell lines derived from the 33 cancer types in TCGA are reported. B: CNV-mRNA expression expression association strengths. C: Recurrent mutation-mRNA expression association strengths. D: Recurrent DNA methylation-mRNA expression association strengths. E: Recurrent microRNA expression-mRNA expression association strengths. F: Recurrent protein phosphorylation-mRNA expression association strengths. G: Drug response-mRNA expression association strengths. H: Sorted perturbed genes in Achilles data that appear in Fig 9C and 9D. I: Gene Set enrichments of Achilles data gene clusters that appear in Fig 9C and 9D. J: Sorted candidate drug target genes in each perturbed gene cluster. (XLSX) [file pdig.0000151.s026.xlsx]

## Sheet: mRNA_coherence
newgenegroup	CCLE median correlation, all samples	CCLE deviation probability, all samples	CCLE median correlation, selected cancer types	CCLE deviation probability, selected cancer types
1	0.064948	0.1778	0.066491	0.2066
2	0.094728	0.3174	0.090301	0.3056
3	0.034076	0.069	0.033468	0.0862
4	0.028489	0.047	0.026855	0.034
5	0.022096	0.013	0.022354	0.0306
6	0.034702	0.0686	0.035071	0.0596
7	0.131217	0.3738	0.123738	0.3368
8	0.061858	0.1636	0.059821	0.1646
9	0.030478	0.0354	0.035706	0.0728
10	0.137833	0.4582	0.127822	0.4336
11	0.05888	0.169	0.053365	0.1534
12	0.10175	0.3376	0.087908	0.328
13	0.053269	0.1602	0.044627	0.1422
14	0.080035	0.2898	0.079202	0.2686
15	0.057218	0.1644	0.072101	0.1788
16	0.140895	0.5662	0.157348	0.5044
17	0.04636	0.1286	0.043346	0.1298
18	0.08776	0.3312	0.081786	0.2244

## Sheet: CNV_mRNA_association
newgenegroup index	CNV effector index	chromosome	start position	end position	CCLE CNV-mRNA median correlation, all samples	CCLE CNV-mRNA deviation probability, all samples	CCLE CNV-mRNA median correlation, selected cancer types	CCLE CNV-mRNA deviation probability, selected cancer types
1	1	1	1000001	72000000	0.012803	0.170467	0.00091	0.0032
1	12,13	3	1000001	129000000	0.017051	0.213	0.024436	0.2238
1	14,15,16,17	4	1000001	49000000	0.004614	0.0574	0.012054	0.139
1	19,20,21	4	59000001	111000000	0.0067	0.0786	0.004391	0.0432
1	22	4	130000001	190000000	0.007945	0.1154	0.004934	0.0579
1	24	5	52000001	137000000	0.032663	0.3024	0.053517	0.416644
1	25,26	5	137000001	154000000	0.03615	0.2674	0.063619	0.4548
1	27,28	5	154000001	180000000	0.041185	0.3214	0.064408	0.462
1	30	6	45000001	78000000	-0.000706	0.0006	-0.00906	-0.1
1	31	6	79000001	83000000	-0.008418	-0.1074	-0.012293	-0.1302
1	33	6	91000001	104000000	-0.011633	-0.1432	-0.019931	-0.2052
1	34	6	105000001	171000000	0.004533	0.0734	-0.001208	-0.021
1	35	7	1000001	65000000	0.000749	-0.0158	0.020675	0.1876
1	36	7	65000001	159000000	0.002241	0.0294	0.010724	0.0974
1	37	8	1000001	12000000	0.002091	0.05176	-0.023491	-0.2296
1	38	8	12000001	36000000	0.007668	0.1126	-0.014358	-0.154
1	39	8	36000001	38000000	-0.005723	-0.0254	-0.023321	-0.2248
1	41	8	46000001	104000000	0.003229	0.061	0.002425	0.0382
1	42	8	104000001	146000000	-0.002965	-0.0232	-0.002279	-0.0068
1	43	9	1000001	20000000	-0.002751	-0.004	-0.013191	-0.1486
1	44	9	20000001	27000000	-0.014907	-0.163756	-0.027253	-0.270178
1	45	9	27000001	38000000	-0.006147	-0.0704	-0.01445	-0.1326
1	46	9	38000001	141000000	-0.000798	-0.0276	0.000938	0.005
1	47	10	1000001	135000000	0.004746	0.061356	0.009695	0.093689
1	48	11	1000001	38000000	-0.000194	0.0114	-0.007194	-0.0536
1	50	12	1000001	9000000	-0.011062	-0.1338	-0.005132	-0.048
1	51	12	9000001	33000000	-0.009522	-0.1089	-0.003794	-0.042
1	53,54	12	38000001	70000000	-0.016687	-0.1927	-0.015697	-0.1464
1	55	12	70000001	133000000	-0.017945	-0.1884	-0.021143	-0.176
1	56	13	23000001	33000000	-0.001042	0.014	-0.004542	-0.0264
1	57	13	33000001	38000000	0.002874	0.0362	-0.001303	-0.0038
1	58	13	38000001	53000000	0.006294	0.0859	0.000447	0.00585
1	59	13	95000001	111000000	0.003702	0.0528	-0.010425	-0.12
1	60	13	111000001	115000000	-0.007386	-0.0756	-0.019693	-0.2024
1	61	14	20000001	107000000	-0.014458	-0.1477	-0.026154	-0.2295
1	62	15	21000001	77000000	0.010201	0.162133	0.014183	0.1674
1	63	16	47000001	90000000	0.011533	0.1436	0.020762	0.2175
1	64	17	1000001	20000000	-0.003744	-0.056	0.017107	0.1772
1	65	17	20000001	22000000	-0.011007	-0.1166	0.001826	0.0346
1	66	17	25000001	37000000	-1.9e-05	0.0286	-0.004255	-0.0176
1	68,69	18	2000001	19000000	-0.001131	-0.0154	-0.006052	-0.0608
1	70	18	19000001	21000000	-0.026823	-0.2752	-0.048644	-0.4516
1	71	18	21000001	35000000	-0.023626	-0.1716	-0.049767	-0.4328
1	72,73,74	18	36000001	78000000	-0.025395	-0.1076	-0.061979	-0.4886
1	79	21	11000001	48000000	0.001409	0.0394	-0.004353	-0.0524
1	81	22	24000001	51000000	0.00474	0.0766	0.013589	0.132
2	1	1	1000001	72000000	0.017436	0.2118	9.8e-05	0.0004
2	12,13	3	1000001	129000000	0.009982	0.1092	0.01384	0.1482
2	14,15,16	4	1000001	47000000	-0.000613	-0.0248	-0.001694	-0.0308
2	17	4	47000001	49000000	0.000715	0.0162	-0.001694	-0.0308
2	19,20,21	4	59000001	111000000	0.001458	0.0278	0.007009	0.1
2	22	4	130000001	190000000	0.005292	0.074	0.011335	0.144
2	24	5	52000001	137000000	0.026315	0.260511	0.038096	0.297644
2	25,26	5	137000001	154000000	0.037861	0.2868	0.054002	0.3464
2	27,28	5	154000001	180000000	0.054459	0.4392	0.06835	0.4574
2	30	6	45000001	78000000	-0.017429	-0.2078	-0.02306	-0.2336
2	31	6	79000001	83000000	-0.030465	-0.3404	-0.036352	-0.3772
2	33	6	91000001	104000000	-0.020689	-0.2346	-0.024689	-0.263
2	34	6	105000001	171000000	-0.013679	-0.1348	-0.012979	-0.1358
2	35	7	1000001	65000000	0.023383	0.2146	0.031749	0.2788
2	36	7	65000001	159000000	0.001373	0.03	0.002167	0.024
2	37	8	1000001	12000000	-0.028007	-0.27048	-0.042212	-0.42032
2	38	8	12000001	36000000	-0.025602	-0.2586	-0.037693	-0.3722
2	39	8	36000001	38000000	-0.027456	-0.2926	-0.03987	-0.4164
2	41,42	8	46000001	146000000	0.007967	0.1044	0.014257	0.1398
2	43	9	1000001	20000000	-0.016554	-0.1808	-0.027392	-0.2898
2	44	9	20000001	27000000	-0.015697	-0.168822	-0.02668	-0.261333
2	45	9	27000001	38000000	-0.000335	0.0074	-0.007584	-0.0824
2	46	9	38000001	141000000	0.017624	0.1936	0.017774	0.1824
2	47	10	1000001	135000000	0.025823	0.281178	0.038142	0.3558
2	48	11	1000001	38000000	0.004345	0.0628	-0.007137	-0.0926
2	50	12	1000001	9000000	-0.000498	0.0074	0.001368	0.0178
2	51	12	9000001	33000000	0.001446	0.04	0.002418	0.0345
2	53,54	12	38000001	70000000	-0.014313	-0.1336	-0.000386	0.0142
2	55	12	70000001	133000000	-0.014742	-0.1446	-0.006908	-0.07
2	56,57	13	23000001	38000000	0.022779	0.2314	0.027503	0.2208
2	58	13	38000001	53000000	0.023051	0.2545	0.025599	0.2463
2	59	13	95000001	111000000	0.004771	0.0658	0.00405	0.0378
2	60	13	111000001	115000000	0.001533	0.0136	-0.002303	-0.0202
2	61	14	20000001	107000000	0.007514	0.0174	-0.005584	-0.0816
2	62	15	21000001	77000000	0.011695	0.156267	0.012281	0.1454
2	63	16	47000001	90000000	0.029436	0.3476	0.038829	0.3958
2	64	17	1000001	20000000	-0.006052	-0.0734	0.00183	0.0315
2	65	17	20000001	22000000	-0.015362	-0.1852	-0.014303	-0.1434
2	66,67	17	25000001	39000000	0.013954	0.1942	-0.001117	-0.0114
2	68,69	18	2000001	19000000	0.005332	0.0754	-0.005918	-0.0762
2	70	18	19000001	21000000	-0.039811	-0.3982	-0.056833	-0.497
2	71	18	21000001	35000000	-0.044315	-0.4216	-0.063539	-0.5386
2	72,73,74	18	36000001	78000000	-0.060346	-0.4626	-0.086764	-0.6278
2	79	21	11000001	48000000	-0.025352	-0.2708	-0.025355	-0.244
2	81	22	24000001	51000000	-0.009801	-0.1242	-0.004524	-0.056
3	1	1	1000001	72000000	0.0018	0.045	0.000464	0.024733
3	12,13	3	1000001	129000000	0.010154	0.11466	0.012083	0.12324
3	14,15,16	4	1000001	47000000	0.002635	0.0272	0.003709	0.0376
3	17	4	47000001	49000000	0.004111	0.0872	0.003922	0.0596
3	19,20,21	4	59000001	111000000	0.006327	0.0858	0.006911	0.0932
3	22	4	130000001	190000000	0.00575	0.084	0.005418	0.0633
3	24,25,26	5	52000001	154000000	0.01936	0.1482	0.02078	0.1712
3	27,28	5	154000001	180000000	0.01929	0.1422	0.021713	0.1568
3	33	6	91000001	104000000	-0.006896	-0.0808	-0.006817	-0.071
3	34	6	105000001	171000000	-0.006285	-0.0752	-0.005797	-0.0564
3	37	8	1000001	12000000	0.003689	0.06976	0.00415	0.07172
3	38	8	12000001	36000000	0.008344	0.1096	0.009113	0.102
3	39	8	36000001	38000000	-0.002278	0.0142	-0.001847	0.004
3	43	9	1000001	20000000	0.001069	0.0308	0.001711	0.0314
3	44	9	20000001	27000000	-0.004828	-0.051778	-0.004849	-0.049044
3	45,46	9	27000001	141000000	-0.002769	-0.0344	-0.003599	-0.0486
3	47	10	1000001	135000000	-0.006924	-0.065689	-0.007729	-0.0672
3	48	11	1000001	38000000	-0.003787	-0.0462	-0.005449	-0.0768
3	49	11	112000001	123000000	-0.007162	-0.0742	-0.006391	-0.0428
3	56	13	23000001	33000000	-0.00632	-0.0608	-0.005364	-0.0474
3	57	13	33000001	38000000	-0.002575	-0.0244	-0.002528	-0.0284
3	58	13	38000001	53000000	-0.000998	-0.0076	-0.001519	-0.006
3	59	13	95000001	111000000	-0.005443	-0.0458	-0.00657	-0.0502
3	60	13	111000001	115000000	-0.007685	-0.094	-0.010321	-0.107
3	61	14	20000001	107000000	-0.011215	-0.1189	-0.014616	-0.156
3	62	15	21000001	77000000	0.00377	0.067133	0.005317	0.082067
3	63	16	47000001	90000000	0.001246	0.0304	0.000412	0.0078
3	64	17	1000001	20000000	0.001222	-0.0109	0.000494	0.0003
3	65	17	20000001	22000000	-0.003959	-0.0466	-0.004278	-0.0276
3	66,67	17	25000001	39000000	-0.001803	-0.0062	-0.003086	-0.0326
3	68,69	18	2000001	19000000	-0.005092	-0.0384	-0.005608	-0.0558
3	70	18	19000001	21000000	-0.012846	-0.1276	-0.012733	-0.108
3	71	18	21000001	35000000	-0.003622	-0.0054	-0.004481	0.0052
3	72,73,74	18	36000001	78000000	-0.00236	0.0322	-0.002701	0.0108
3	79	21	11000001	48000000	0.003881	0.0542	0.00308	0.046
3	81	22	24000001	51000000	0.004965	0.0718	0.006138	0.0778
4	1	1	1000001	72000000	0.004397	0.0238	0.011611	0.107467
4	2,3	1	72000001	119000000	0.004397	0.0238	0.010141	0.0844
4	4	1	122000001	146000000	0.007063	0.0932	0.010141	0.0844
4	5	1	146000001	149000000	0.007063	0.0932	0.008496	0.0696
4	6,7,8	1	149000001	186000000	0.01522	0.1424	0.014799	0.13
4	9	1	192000001	215000000	0.012993	0.1226	0.01252	0.1184
4	10	1	216000001	249000000	0.007334	0.0996	0.008758	0.1038
4	12	3	1000001	75000000	-0.002865	-0.06924	-0.011518	-0.14396
4	13	3	75000001	129000000	-0.001981	-0.0592	-0.001911	-0.0024
4	14,15,16	4	1000001	47000000	0.004006	0.0592	0.004034	0.033
4	18	4	50000001	58000000	0.004006	0.0592	0.004034	0.033
4	19,20,21	4	59000001	111000000	0.005738	0.0814	0.004967	0.0622
4	24	5	52000001	137000000	-0.009826	-0.119514	-0.012216	-0.135029
4	25	5	137000001	142000000	-0.011903	-0.1346	-0.013736	-0.1444
4	27,28	5	154000001	180000000	-0.011903	-0.1346	-0.013736	-0.1444
4	33,34	6	91000001	171000000	0.005123	0.0348	0.003296	0.0224
4	37	8	1000001	12000000	0.020282	0.1968	0.018458	0.1548
4	38,39	8	12000001	38000000	0.016706	0.1766	0.015872	0.1536
4	43	9	1000001	20000000	0.01216	0.1442	0.016764	0.167
4	44	9	20000001	27000000	0.004532	0.05108	0.005406	0.05232
4	45,46	9	27000001	141000000	-0.001791	-0.017	-0.005669	-0.0776
4	47	10	1000001	135000000	-0.014051	-0.1794	-0.011653	-0.13008
4	48	11	1000001	38000000	-0.001433	-0.0316	0.003008	0.0252
4	49	11	112000001	123000000	-0.008638	-0.0992	-0.00996	-0.1082
4	56	13	23000001	33000000	-0.007849	-0.1176	-0.009484	-0.123
4	57	13	33000001	38000000	-0.010384	-0.1506	-0.011838	-0.1392
4	58	13	38000001	53000000	-0.011316	-0.1663	-0.01156	-0.1413
4	59,60	13	95000001	115000000	0.002647	0.014	0.003284	0.0102
4	62	15	21000001	77000000	-0.002374	-0.0288	-0.006287	-0.0616
4	63	16	47000001	90000000	-0.017835	-0.2275	-0.020383	-0.2233
4	67	17	37000001	39000000	-0.005149	-0.07	-0.00356	-0.03
4	68	18	2000001	15000000	-0.008373	-0.0946	-0.006428	-0.0646
4	69,70	18	15000001	21000000	0.013652	0.1462	0.018539	0.1652
4	71,72,73,74	18	21000001	78000000	0.031793	0.242	0.03524	0.271
4	79	21	11000001	48000000	0.022351	0.2646	0.020848	0.213
4	81	22	24000001	51000000	-0.004135	-0.0396	-0.000446	-0.0062
4	82	23	3000001	56000000	0.009478	0.138	0.009215	0.1162
5	5,6	1	146000001	155000000	0.014554	0.1827	0.013493	0.146
5	7	1	155000001	157000000	0.014866	0.187	0.012373	0.127
5	12	3	1000001	75000000	-0.003418	-0.051	-0.006494	-0.07404
5	13	3	75000001	129000000	0.002395	0.0182	0.009402	0.0952
5	23	5	1000001	44000000	-0.007847	-0.1024	-0.008691	-0.0868
5	24,25	5	52000001	142000000	-0.004067	-0.041329	-0.00309	-0.039643
5	27,28	5	154000001	180000000	-0.003942	-0.0376	-0.002744	-0.0358
5	33,34	6	91000001	171000000	-0.003157	-0.0426	-0.005811	-0.0736
5	37	8	1000001	12000000	-0.000718	0.0224	0.000699	0.010067
5	38	8	12000001	36000000	0.002039	0.0514	0.004454	0.0676
5	39	8	36000001	38000000	0.001489	0.04	0.004281	0.0676
5	43,44	9	1000001	27000000	0.0031	0.06128	0.004551	0.05468
5	45,46	9	27000001	141000000	0.002669	0.048	0.002508	0.0424
5	47	10	1000001	135000000	-0.007891	-0.0892	-0.00987	-0.09268
5	48	11	1000001	38000000	-0.007564	-0.0952	-0.007811	-0.0872
5	50	12	1000001	9000000	-0.001641	-0.0262	-2.6e-05	-0.0254
5	51	12	9000001	33000000	-0.002172	-0.0394	-0.003724	-0.0342
5	56	13	23000001	33000000	-0.003024	-0.0178	0.000529	0.0108
5	57	13	33000001	38000000	-0.000242	0.0148	0.000529	0.0122
5	58	13	38000001	53000000	-0.001063	0.0036	-0.001019	-0.0086
5	59,60	13	95000001	115000000	-0.002271	-0.0318	-0.000867	0.0024
5	62	15	21000001	77000000	-0.004872	-0.0528	-0.005557	-0.0636
5	63	16	47000001	90000000	0.000961	-0.0051	-0.001306	-0.02
5	67	17	37000001	39000000	0.001902	0.0492	0.005781	0.0644
5	68	18	2000001	15000000	-0.00659	-0.0566	-0.004452	-0.047
5	69,70	18	15000001	21000000	0.000944	0.0154	-0.000293	-0.0094
5	71,72,73,74	18	21000001	78000000	0.008869	0.1128	0.005947	0.032
5	79	21	11000001	48000000	0.000832	0.0284	0.005526	0.0754
5	81	22	24000001	51000000	0.002727	0.055	0.007551	0.0814
6	5,6	1	146000001	155000000	-0.020681	-0.146	-0.02112	-0.1628
6	7	1	155000001	157000000	-0.025209	-0.2052	-0.024795	-0.1754
6	12	3	1000001	75000000	0.010708	0.11212	0.014331	0.15076
6	13	3	75000001	129000000	0.008244	0.0739	0.011011	0.1135
6	23	5	1000001	44000000	0.007382	0.0446	0.007156	0.0458
6	24	5	52000001	137000000	0.01989	0.182571	0.021385	0.181743
6	25	5	137000001	142000000	0.028553	0.2146	0.031529	0.2426
6	27,28	5	154000001	180000000	0.030767	0.2688	0.035022	0.253
6	30	6	45000001	78000000	-0.007146	-0.0758	-0.007775	-0.0964
6	31	6	79000001	83000000	-0.004949	-0.0576	-0.006026	-0.0724
6	33	6	91000001	104000000	-0.004949	-0.0576	-0.006026	-0.0724
6	34	6	105000001	171000000	-0.004949	-0.0386	-0.004662	-0.0518
6	35	7	1000001	65000000	0.025238	0.212267	0.027338	0.217867
6	36	7	65000001	159000000	0.017924	0.1743	0.021635	0.2002
6	37	8	1000001	12000000	-0.016845	-0.137533	-0.020187	-0.171333
6	38	8	12000001	36000000	-0.014163	-0.1058	-0.016743	-0.1468
6	39	8	36000001	38000000	-0.01295	-0.118	-0.01327	-0.1436
6	41	8	46000001	104000000	-0.002156	-0.0098	-0.001108	-0.0039
6	42	8	104000001	146000000	-0.00253	-0.0208	-0.002222	-0.03
6	43,44,45	9	1000001	38000000	-0.010206	-0.11348	-0.010641	-0.124293
6	46	9	38000001	141000000	0.007091	0.077	0.003064	0.0218
6	47	10	1000001	135000000	0.00719	0.07704	0.006731	0.07808
6	48	11	1000001	38000000	-0.002877	-0.0182	-0.005015	-0.041
6	49	11	112000001	123000000	-0.014538	-0.157	-0.014437	-0.1454
6	50	12	1000001	9000000	0.00207	0.0258	0.001234	0.0193
6	51	12	9000001	33000000	0.008752	0.110067	0.008067	0.097533
6	53	12	38000001	68000000	-0.004961	-0.0644	-0.006518	-0.065
6	54,55	12	68000001	133000000	-0.007447	-0.0636	-0.007503	-0.0796
6	56	13	23000001	33000000	-0.007206	-0.0704	-0.005461	-0.0512
6	57	13	33000001	38000000	-0.001669	-0.0172	-0.000178	-0.0088
6	58	13	38000001	53000000	-0.001206	-0.0048	-0.000388	0.000933
6	59	13	95000001	111000000	-0.011731	-0.128	-0.011754	-0.123
6	60	13	111000001	115000000	-0.012278	-0.1332	-0.01387	-0.1376
6	62	15	21000001	77000000	0.002795	0.0516	0.00427	0.0812
6	63	16	47000001	90000000	0.009783	0.105	0.010397	0.115
6	64	17	1000001	20000000	0.029024	0.2438	0.027714	0.2438
6	67	17	37000001	39000000	0.000105	0.023	0.000177	0.0026
6	68,69	18	2000001	19000000	0.001004	0.003	-0.001425	-0.0137
6	70	18	19000001	21000000	-0.025636	-0.2524	-0.027605	-0.2676
6	71,72,73,74	18	21000001	78000000	-0.033011	-0.2104	-0.03552	-0.2378
6	79	21	11000001	48000000	-0.000586	0.0002	-0.001409	-0.0046
6	81	22	24000001	51000000	0.008938	0.1238	0.011076	0.1528
7	2,3	1	72000001	119000000	0.020415	0.2308	0.016504	0.1736
7	4	1	122000001	146000000	0.036698	0.2674	0.03235	0.2168
7	5,6	1	146000001	155000000	0.036455	0.3778	0.033483	0.3414
7	7	1	155000001	157000000	0.027099	0.1492	0.02266	0.1036
7	8	1	157000001	186000000	0.02796	0.1948	0.023837	0.1414
7	9	1	192000001	215000000	0.02271	0.1434	0.018491	0.136
7	10	1	216000001	249000000	0.015427	0.1618	0.01202	0.076
7	11	2	1000001	242000000	-0.000443	-0.0086	-0.00109	-0.0242
7	13	3	75000001	129000000	-0.015248	-0.2024	-0.013668	-0.1734
7	23	5	1000001	44000000	-0.008553	-0.1169	-0.008381	-0.1161
7	24	5	52000001	137000000	-0.022312	-0.2312	-0.029749	-0.2718
7	25	5	137000001	142000000	-0.027401	-0.2346	-0.032916	-0.2926
7	27	5	154000001	173000000	-0.026755	-0.2346	-0.03071	-0.2804
7	28	5	173000001	180000000	-0.026755	-0.2718	-0.032516	-0.2868
7	29	6	1000001	45000000	0.030402	0.30175	0.028094	0.26015
7	30	6	45000001	78000000	0.024717	0.2603	0.026207	0.2748
7	31	6	79000001	83000000	0.020485	0.2448	0.022973	0.254
7	32,33	6	83000001	104000000	-0.000768	-0.0126	0.00158	0.0164
7	34	6	105000001	171000000	0.016571	0.203	0.016905	0.1882
7	35	7	1000001	65000000	-0.026808	-0.29158	-0.024719	-0.25374
7	36	7	65000001	159000000	-0.003846	-0.1076	-0.002457	-0.1167
7	40	8	41000001	43000000	0.015614	0.215	0.001992	0.0512
7	41	8	46000001	104000000	0.004965	0.0646	0.005632	0.08545
7	42	8	104000001	146000000	0.015561	0.217	0.012989	0.168
7	50	12	1000001	9000000	0.015231	0.128057	0.017387	0.145743
7	51	12	9000001	33000000	0.005582	0.033675	0.00432	-0.001925
7	52	12	33000001	38000000	0.003886	0.041	0.007159	0.0572
7	53	12	38000001	68000000	0.006921	0.069086	0.003816	0.019257
7	54	12	68000001	70000000	-0.00767	-0.1154	-0.011077	-0.1232
7	55	12	70000001	133000000	-0.013095	-0.189133	-0.016746	-0.218067
7	64	17	1000001	20000000	-0.017697	-0.1803	-0.014203	-0.1397
7	67	17	37000001	39000000	-0.000244	-0.0382	0.010045	0.0844
7	68	18	2000001	15000000	0.016331	0.206	0.016483	0.1952
7	70	18	19000001	21000000	0.029051	0.2936	0.029602	0.2906
7	75	19	2000001	22000000	0.026896	0.2736	0.025536	0.2626
7	76	19	29000001	51000000	0.015872	0.1246	0.015203	0.0764
7	77	19	51000001	59000000	-0.004885	-0.1396	-0.002052	-0.1012
7	78	20	1000001	62000000	-0.006884	-0.0888	0.002293	0.0098
7	80	22	17000001	24000000	0.014818	0.1544	0.012689	0.0956
8	2,3	1	72000001	119000000	0.015011	0.1322	0.014179	0.1192
8	4	1	122000001	146000000	0.002014	0.0468	0.001899	0.0304
8	5,6	1	146000001	155000000	0.007122	0.0942	0.005308	0.09
8	7	1	155000001	157000000	-0.025328	-0.2208	-0.027546	-0.2422
8	8	1	157000001	186000000	-0.018438	-0.177	-0.019593	-0.1838
8	9	1	192000001	215000000	-0.007266	-0.0922	-0.003468	-0.0422
8	10	1	216000001	249000000	-0.013258	-0.1418	-0.01647	-0.1648
8	11	2	1000001	242000000	-0.001794	-0.0464	-0.001103	-0.0464
8	13	3	75000001	129000000	-0.007145	-0.1116	-0.006689	-0.0978
8	23	5	1000001	44000000	-0.004425	-0.0765	-0.007467	-0.10995
8	24	5	52000001	137000000	0.015783	0.1298	0.01334	0.0804
8	25	5	137000001	142000000	0.014765	0.0772	0.012605	0.0766
8	27	5	154000001	173000000	0.014765	0.0862	0.012605	0.085
8	28	5	173000001	180000000	0.013579	0.0862	0.01028	0.0672
8	29	6	1000001	45000000	0.004036	0.04605	0.002187	0.02865
8	30	6	45000001	78000000	0.008488	0.0971	0.010113	0.1167
8	31	6	79000001	83000000	0.010255	0.1096	0.013049	0.1356
8	32,33	6	83000001	104000000	-0.00295	-0.0528	-0.00023	-0.0142
8	34	6	105000001	171000000	0.007146	0.0674	0.009015	0.0898
8	35	7	1000001	65000000	-0.006513	-0.08318	-0.005674	-0.075
8	36	7	65000001	159000000	-0.00039	-0.06115	0.00087	-0.04445
8	40	8	41000001	43000000	0.001223	0.0024	-0.004369	-0.0478
8	41	8	46000001	104000000	0.005026	-0.000583	0.006764	0.007483
8	42	8	104000001	146000000	0.011088	0.084429	0.010064	0.0794
8	50	12	1000001	9000000	0.017074	0.167829	0.018925	0.187457
8	51	12	9000001	33000000	0.016338	0.167875	0.015732	0.1481
8	52	12	33000001	38000000	0.01588	0.171	0.016673	0.1582
8	53	12	38000001	68000000	0.005171	0.004286	0.005031	0.001314
8	54	12	68000001	70000000	-0.005765	-0.107	-0.006205	-0.1156
8	55	12	70000001	133000000	-0.005044	-0.0958	-0.005035	-0.101
8	64	17	1000001	20000000	0.002502	0.0019	0.001575	-0.0034
8	67	17	37000001	39000000	-0.000501	-0.004	0.001555	0.0234
8	68	18	2000001	15000000	0.022027	0.28	0.019414	0.2464
8	70	18	19000001	21000000	-0.006805	-0.0626	-0.00934	-0.0828
8	75	19	2000001	22000000	0.008002	0.0676	0.008061	0.0738
8	76	19	29000001	51000000	0.001911	0.0146	0.002616	0.0082
8	77	19	51000001	59000000	-0.006054	-0.0978	-0.004911	-0.0682
8	78	20	1000001	62000000	0.006992	0.0392	0.012904	0.1136
8	80	22	17000001	24000000	0.008704	0.1108	0.006605	0.0834
9	5,6,7	1	146000001	157000000	-0.007389	-0.0662	-0.002972	-0.0406
9	13	3	75000001	129000000	0.002527	0.0244	-0.004842	-0.0448
9	23	5	1000001	44000000	0.001025	-0.014	0.002109	0.0164
9	30,31	6	45000001	83000000	-0.015478	-0.1768	-0.025944	-0.2242
9	35	7	1000001	65000000	0.007763	0.0578	0.0026	0.0142
9	36	7	65000001	159000000	0.007551	0.05875	0.009632	0.0529
9	41,42	8	46000001	146000000	0.006033	0.0664	0.014333	0.11
9	50,51	12	1000001	33000000	0.00268	0.0366	0.001301	0.0054
9	53,54	12	38000001	70000000	-0.005116	-0.0688	0.005451	0.0534
9	55	12	70000001	133000000	-0.009419	-0.1046	-0.01349	-0.124
9	64	17	1000001	20000000	-0.00387	-0.0445	-0.005758	-0.0799
10	2,3	1	72000001	119000000	-0.002403	-0.0586	-0.003393	-0.0608
10	4,5	1	122000001	149000000	0.068871	0.5126	0.06688	0.4886
10	6	1	149000001	155000000	0.071069	0.5096	0.065634	0.454
10	7,8	1	155000001	186000000	0.065667	0.4376	0.060983	0.421
10	9	1	192000001	215000000	0.06279	0.429	0.058917	0.3926
10	10	1	216000001	249000000	0.041064	0.3224	0.036614	0.2736
10	11	2	1000001	242000000	0.00171	-0.004	-0.000187	-0.0412
10	13	3	75000001	129000000	-0.005618	-0.12	-0.00432	-0.1114
10	23	5	1000001	44000000	-0.018566	-0.2452	-0.017124	-0.2068
10	29	6	1000001	45000000	0.033716	0.30915	0.031154	0.268775
10	30	6	45000001	78000000	0.034641	0.3074	0.033686	0.2872
10	32	6	83000001	91000000	0.005595	0.0396	0.005506	0.0456
10	33	6	91000001	104000000	0.006947	0.0762	0.0079	0.1002
10	34	6	105000001	171000000	0.014214	0.1676	0.012218	0.1298
10	35	7	1000001	65000000	-0.040685	-0.40825	-0.043841	-0.42145
10	40	8	41000001	43000000	0.028019	0.346	0.011928	0.1398
10	41	8	46000001	104000000	0.006808	0.084067	0.00831	0.1074
10	42	8	104000001	146000000	0.011331	0.116	0.010393	0.0989
10	50	12	1000001	9000000	0.003321	0.0312	0.005227	0.0398
10	51	12	9000001	33000000	-0.007555	-0.099333	-0.008919	-0.103867
10	52	12	33000001	38000000	0.001904	0.0148	0.004838	0.0428
10	53	12	38000001	68000000	0.011966	0.1282	0.006583	0.0388
10	55	12	70000001	133000000	0.011966	0.1282	0.006583	0.038
10	67	17	37000001	39000000	0.014297	0.0976	0.022044	0.1948
10	68	18	2000001	15000000	0.011153	0.1388	0.017199	0.1894
10	70	18	19000001	21000000	0.048416	0.4378	0.051559	0.4524
10	75	19	2000001	22000000	0.028207	0.324	0.026425	0.2966
10	76	19	29000001	51000000	0.011444	0.1044	0.006543	0.0408
10	77	19	51000001	59000000	-0.006535	-0.13	-0.005375	-0.1076
10	78	20	1000001	62000000	-0.009551	-0.1632	-0.000456	-0.0612
11	1	1	1000001	72000000	0.009972	0.1448	-0.005394	-0.0452
11	14,15,16	4	1000001	47000000	-0.007708	-0.1128	-0.004872	-0.0348
11	17	4	47000001	49000000	-0.003094	-0.0608	-0.003001	-0.0348
11	19,20,21	4	59000001	111000000	0.001494	0.036	0.015891	0.174
11	22	4	130000001	190000000	0.00627	0.0771	0.01794	0.1741
11	24,25,26,27	5	52000001	173000000	0.023411	0.1958	0.033532	0.2176
11	37	8	1000001	12000000	-0.027034	-0.2471	-0.03189	-0.2852
11	38	8	12000001	36000000	-0.024753	-0.2578	-0.021705	-0.2234
11	43	9	1000001	20000000	-0.010223	-0.1006	-0.022864	-0.2136
11	44	9	20000001	27000000	-0.00611	-0.05055	-0.019443	-0.1785
11	45,46	9	27000001	141000000	0.016087	0.13	0.011791	0.0848
11	47	10	1000001	135000000	0.018247	0.2184	0.034455	0.3174
11	48	11	1000001	38000000	0.002988	0.0204	-0.004064	-0.059
11	56,57,58	13	23000001	53000000	0.016826	0.1664	0.022492	0.163
11	61	14	20000001	107000000	0.013569	0.1136	0.005769	0.0648
11	62	15	21000001	77000000	0.011584	0.1362	0.010322	0.0964
11	64,65	17	1000001	22000000	-0.008487	-0.0642	-0.004719	-0.0396
11	66	17	25000001	37000000	0.011381	0.1668	-0.005124	-0.0452
11	67	17	37000001	39000000	0.011381	0.1566	-0.005124	-0.0452
11	72,73,74	18	36000001	78000000	-0.043687	-0.3142	-0.062056	-0.3974
11	81	22	24000001	51000000	-0.007931	-0.1166	-0.004524	-0.0764
12	2,3	1	72000001	119000000	0.000638	0.0116	-0.001281	-0.0312
12	4,5,6	1	122000001	155000000	0.027705	0.2958	0.015308	0.1338
12	7	1	155000001	157000000	0.018341	0.1968	0.004954	0.0314
12	8	1	157000001	186000000	0.021897	0.1968	0.011672	0.0846
12	9	1	192000001	215000000	0.021897	0.1966	0.032014	0.3366
12	10	1	216000001	249000000	0.008956	0.0886	0.004221	0.008
12	11	2	1000001	242000000	0.000402	-0.0338	0.004545	-0.0028
12	29	6	1000001	45000000	0.014048	0.162325	0.005884	0.03715
12	30	6	45000001	78000000	0.016094	0.1614	0.009763	0.0842
12	32	6	83000001	91000000	0.012862	0.1082	0.020688	0.1746
12	33,34	6	91000001	171000000	0.012862	0.0918	0.020688	0.1746
12	35	7	1000001	65000000	-0.03824	-0.3862	-0.031673	-0.33885
12	40	8	41000001	43000000	0.015602	0.1868	-0.001819	-0.0314
12	41	8	46000001	104000000	0.007502	0.0465	0.011666	0.0518
12	42	8	104000001	146000000	0.013277	0.094	0.014005	0.0866
12	50	12	1000001	9000000	0.007987	0.082067	0.02239	0.2224
12	51	12	9000001	33000000	0.00617	0.07476	0.017644	0.17044
12	52	12	33000001	38000000	0.012248	0.1406	0.018966	0.2022
12	53	12	38000001	68000000	0.015152	0.133067	0.014951	0.088267
12	55	12	70000001	133000000	0.015152	0.1318	0.014435	0.0726
12	67	17	37000001	39000000	0.003824	0.0496	0.010032	0.1104
12	68	18	2000001	15000000	0.010217	0.1284	0.003673	0.032
12	70	18	19000001	21000000	0.019669	0.1798	0.0165	0.139
12	75	19	2000001	22000000	0.024437	0.2472	0.009192	0.0848
12	76	19	29000001	51000000	-0.002291	-0.0108	-0.003929	-0.0336
12	77	19	51000001	59000000	-0.008772	-0.1158	-0.009951	-0.1156
12	78	20	1000001	62000000	-0.014987	-0.2288	-0.007249	-0.1128
13	5	1	146000001	149000000	0.043889	0.3894	0.037759	0.3162
13	6,7	1	149000001	157000000	0.043889	0.3588	0.034755	0.2518
13	13	3	75000001	129000000	0.00443	0.004	0.020652	0.1582
13	23	5	1000001	44000000	-0.008979	-0.1197	-0.004843	-0.0583
13	24,25	5	52000001	142000000	-0.028047	-0.2638	-0.035934	-0.2808
13	27,28	5	154000001	180000000	-0.028047	-0.2638	-0.035934	-0.2808
13	35	7	1000001	65000000	-0.015099	-0.175	-0.017908	-0.181867
13	36	7	65000001	159000000	-0.003052	-0.08355	-0.008778	-0.13785
13	41	8	46000001	104000000	0.012787	0.15755	0.008486	0.093
13	42	8	104000001	146000000	0.006207	0.0822	0.007252	0.0894
13	50,51	12	1000001	33000000	-0.00792	-0.0662	0.002666	0.0224
13	78	20	1000001	62000000	-0.003735	-0.0632	0.008405	0.081
13	80	22	17000001	24000000	0.000346	-0.0182	0.005889	0.0274
14	41,42	8	46000001	146000000	0.002714	0.0138	0.008277	0.0678
14	67	17	37000001	39000000	-0.002245	-0.0296	-0.008353	-0.0994
15	1,2,3	1	1000001	119000000	-0.006948	-0.1006	-0.003105	-0.0456
15	4,5,6,7	1	122000001	157000000	0.021084	0.1952	0.02658	0.2134
15	8	1	157000001	186000000	0.024264	0.2058	0.028655	0.2144
15	9	1	192000001	215000000	0.024264	0.2058	0.026419	0.1778
15	10	1	216000001	249000000	0.015205	0.1344	0.019239	0.127
15	14,15,16	4	1000001	47000000	-0.009728	-0.1286	-0.006165	-0.068
15	18	4	50000001	58000000	-0.009728	-0.1286	-0.006165	-0.068
15	19,20,21	4	59000001	111000000	0.010737	0.106	0.024695	0.2048
15	56	13	23000001	33000000	0.011457	0.0894	0.007548	0.0304
15	57,58	13	33000001	53000000	0.009661	0.0552	0.006936	0.0188
15	68	18	2000001	15000000	-0.006231	-0.086	-0.002259	-0.029
15	71,72,73,74	18	21000001	78000000	0.017409	0.139	0.026855	0.1996
15	82	23	3000001	56000000	-0.000835	0.0056	-0.001798	-0.0152
16		0	-1	-1	NaN	NaN	NaN	NaN
17	67	17	37000001	39000000	0.015924	0.1756	-0.002669	-0.0332
18	45	9	27000001	38000000	-0.015165	-0.1652	-0.012035	-0.0632

## Sheet: mutation_mRNA_association
newgenegroup index	mutated gene	direction	CCLE mut-mRNA median correlation, all samples	CCLE mut-mRNA deviation probability, all samples	CCLE mut-mRNA median correlation, selected cancer types	CCLE mut-mRNA deviation probability, selected cancer types
7	CHD5	+	0.035094	0.4406	0.033058	0.4178
8	CHD5	+	0.024637	0.3056	0.02505	0.306
10	CHD5	+	0.033846	0.4132	0.02856	0.3278
10	MACF1	+	0.026776	0.3114	0.026833	0.3028
12	MACF1	+	0.02827	0.3384	0.031859	0.3612
12	HFM1	+	0.0236	0.2916	0.032684	0.3884
15	NRAS	+	0.021129	0.2072	0.028637	0.2542
7	FLG	+	-0.007458	-0.1824	-0.002405	-0.0942
8	FLG	+	0.000622	-0.0784	0.001963	-0.0534
9	FLG	+	0.007295	0.0176	0.005032	0.0116
10	FLG	+	0.008663	0.023	0.017421	0.1186
13	FLG	+	0.009633	0.0348	0.027703	0.2518
7	SPTA1	+	0.0231	0.265	0.021994	0.2466
8	SPTA1	+	0.013575	0.123	0.012684	0.1066
10	SPTA1	+	0.027788	0.3298	0.024707	0.2686
12	SPTA1	+	0.028696	0.3278	0.052078	0.5152
10	IFI16	+	0.014871	0.1358	0.018011	0.2026
12	IFI16	+	0.018084	0.1856	0.024631	0.2668
7	ASTN1	+	0.018353	0.241	0.023013	0.2906
8	ASTN1	+	0.01445	0.1722	0.015963	0.1918
13	ASTN1	+	0.008206	0.0612	0.016627	0.157
9	PLXNA2	+	0.003106	-0.0216	0.003921	0.0072
10	PLXNA2	+	0.019624	0.2046	0.018727	0.1932
10	OBSCN	+	0.024635	0.2686	0.025928	0.298
7	SOX11	+	0.006274	0.0388	0.003803	-0.018
8	SOX11	+	0.000804	-0.0382	-0.00257	-0.1106
13	SOX11	+	0.017194	0.188	0.024199	0.2738
10	ALK	+	0.01431	0.142	0.016216	0.1622
12	ALK	+	0.022482	0.266	0.031655	0.3054
7	LCT	+	0.015675	0.1752	0.017499	0.1952
8	LCT	+	0.020297	0.2274	0.020122	0.239
10	LCT	+	0.019778	0.223	0.020738	0.2494
12	LCT	+	0.029897	0.3424	0.04203	0.4286
7	RIF1	+	0.012668	0.1002	0.009379	0.0696
8	RIF1	+	0.01059	0.0748	0.005058	0.0124
10	RIF1	+	0.033109	0.3972	0.030942	0.353
12	RIF1	+	0.035735	0.4206	0.040304	0.4248
7	LRP2	+	0.033697	0.4162	0.033802	0.4218
8	LRP2	+	0.021346	0.2218	0.020833	0.213
13	LRP2	+	0.021956	0.2512	0.025159	0.2504
7	TTN	+	0.022012	0.2364	0.019684	0.1896
8	TTN	+	0.013662	0.1034	0.013929	0.1052
7	TTN	+	0.022012	0.2364	0.019684	0.1896
8	TTN	+	0.013662	0.1034	0.013929	0.1052
12	TTN	+	0.024145	0.237	0.045624	0.401
7	MAP2	+	0.021268	0.2482	0.018235	0.199
8	MAP2	+	0.016495	0.1428	0.013068	0.1006
13	MAP2	+	0.026298	0.3068	0.037303	0.3756
7	KIF1A	+	0.01599	0.1852	0.014954	0.1958
8	KIF1A	+	0.008409	0.0544	0.006918	0.0604
10	KIF1A	+	0.021301	0.2728	0.019311	0.2234
12	KIF1A	+	0.017886	0.2136	0.027632	0.3184
7	NUP210	+	0.00633	0.0208	0.000943	-0.0662
8	NUP210	+	0.007425	0.0422	0.004765	0.0186
10	NUP210	+	0.019789	0.2208	0.016596	0.1762
12	NUP210	+	0.017786	0.1898	0.02942	0.2986
7	EPHB1	+	0.01103	0.0886	0.016216	0.1712
8	EPHB1	+	0.009259	0.0534	0.012574	0.1306
10	EPHB1	+	0.018567	0.2198	0.021167	0.2622
12	EPHB1	+	0.013825	0.141	0.030703	0.3442
7	PIK3CA	+	0.000258	-0.0898	0.003348	-0.054
8	PIK3CA	+	0.009063	0.0418	0.011417	0.0772
10	PIK3CA	+	0.011357	0.0696	0.015104	0.0948
7	PDGFRA	+	0.0185	0.2704	0.022376	0.2786
8	PDGFRA	+	0.012794	0.1318	0.012552	0.158
10	PDGFRA	+	0.022608	0.2748	0.024295	0.3
12	PDGFRA	+	0.024764	0.3066	0.038824	0.4132
7	PTPN13	+	0.029803	0.3818	0.029694	0.3892
8	PTPN13	+	0.026656	0.3154	0.025913	0.315
12	PTPN13	+	0.03382	0.426	0.037354	0.4134
7	DNAH5	+	0.030928	0.3994	0.028359	0.3616
8	DNAH5	+	0.024225	0.2868	0.023882	0.2774
14	DNAH5	+	0.015881	0.1724	0.002288	-0.0226
7	PDGFRB	+	0.01378	0.1506	0.017107	0.2216
8	PDGFRB	+	0.006757	0.0418	0.007941	0.0644
10	PDGFRB	+	0.008145	0.0602	0.010635	0.1142
12	PDGFRB	+	0.01226	0.127	0.012938	0.127
7	DSP	+	0.004298	0.0124	-0.000835	-0.089
8	DSP	+	0.001408	-0.0746	-0.001767	-0.1152
10	ASCC3	+	0.014652	0.1344	0.018398	0.1854
12	ASCC3	+	0.02055	0.2216	0.034748	0.309
7	LAMA4	+	0.014639	0.1972	0.00883	0.1016
8	LAMA4	+	0.005325	0.0162	0.004789	-0.0012
10	LAMA4	+	0.021142	0.26	0.014604	0.1524
7	ROS1	+	0.015349	0.1722	0.014405	0.1582
8	ROS1	+	0.005343	0.0296	0.003376	-0.0076
9	ROS1	+	-0.00508	-0.1202	-0.01789	-0.2426
10	ROS1	+	0.029017	0.3348	0.025918	0.3138
13	ROS1	+	0.015599	0.1722	0.00864	0.0662
7	BCLAF1	+	0.008418	0.068	0.007615	0.0574
8	BCLAF1	+	0.013128	0.147	0.011855	0.111
10	BCLAF1	+	0.00716	0.028	0.007067	0.0238
12	BCLAF1	+	0.016591	0.1896	0.023748	0.2908
7	SYNE1	+	0.007285	0.0554	0.002413	-0.037
8	SYNE1	+	0.013884	0.1284	0.011822	0.1068
10	SYNE1	+	0.031863	0.3656	0.024827	0.2702
7	SYNE1	+	0.007285	0.0554	0.002413	-0.037
8	SYNE1	+	0.013884	0.1284	0.011822	0.1068
10	SYNE1	+	0.031863	0.3656	0.024827	0.2702
7	TRRAP	+	0.015359	0.1766	0.014297	0.1446
8	TRRAP	+	0.013744	0.1352	0.013945	0.1396
10	TRRAP	+	0.027424	0.3086	0.025004	0.2822
12	TRRAP	+	0.025703	0.2774	0.030817	0.3484
7	MUC17	+	0.012817	0.1366	0.013004	0.1206
8	MUC17	+	0.008728	0.0622	0.006449	-0.0032
10	MUC17	+	0.022872	0.2624	0.024146	0.2674
12	MUC17	+	0.026068	0.3104	0.043241	0.4536
7	MUC17	+	0.012817	0.1366	0.013004	0.1206
8	MUC17	+	0.008728	0.0622	0.006449	-0.0032
9	MUC17	+	0.001067	-0.0616	-0.006154	-0.1146
10	MUC17	+	0.022872	0.2624	0.024146	0.2674
10	FOXP2	+	0.01654	0.1816	0.017814	0.1954
12	FOXP2	+	0.015358	0.1736	0.02297	0.2404
7	KMT2C	+	0.018348	0.1798	0.019214	0.1932
8	KMT2C	+	0.02329	0.2116	0.024909	0.2328
10	KMT2C	+	0.024898	0.2578	0.023607	0.2366
12	KMT2C	+	0.028082	0.3116	0.044419	0.4374
7	CSMD1	+	0.033659	0.4018	0.036683	0.4294
8	CSMD1	+	0.023981	0.2794	0.023764	0.2538
10	CSMD1	+	0.039695	0.4854	0.040481	0.4706
12	CSMD1	+	0.036095	0.4396	0.059353	0.5604
7	ANK1	+	0.026621	0.3574	0.024622	0.3218
8	ANK1	+	0.015924	0.1662	0.015418	0.1636
10	ANK1	+	0.032882	0.4022	0.028426	0.3366
7	HNF4G	+	0.005541	0.0174	0.005856	0.0248
8	HNF4G	+	-0.001939	-0.0878	-0.003447	-0.12
10	HNF4G	+	0.019715	0.2698	0.020244	0.2452
12	HNF4G	+	0.015505	0.1798	0.011509	0.1086
7	PLEC	+	0.009509	0.0768	0.006738	0.0406
8	PLEC	+	0.014951	0.154	0.010959	0.0912
10	PLEC	+	0.018188	0.203	0.017806	0.1984
12	PLEC	+	0.021879	0.2408	0.030217	0.3036
7	TAF1L	+	0.012689	0.1468	0.008341	0.0728
8	TAF1L	+	0.000459	-0.0286	-0.001081	-0.0642
10	TAF1L	+	0.025784	0.307	0.019422	0.2256
12	TAF1L	+	0.020741	0.2326	0.029761	0.3354
14	SVEP1	+	-0.00197	-0.1008	-0.005673	-0.1286
10	NOTCH1	+	0.04191	0.5032	0.045237	0.5076
12	NOTCH1	+	0.043366	0.5132	0.049317	0.4942
4	CUBN	+	0.005739	0.011	0.003082	-0.0162
7	CREM	+	0.016122	0.1982	0.014192	0.1598
8	CREM	+	0.009615	0.0912	0.008154	0.0756
10	CREM	+	0.024058	0.3068	0.022905	0.278
12	CREM	+	0.025235	0.3298	0.024939	0.2584
7	MKI67	+	0.017049	0.1872	0.009138	0.08
8	MKI67	+	0.017341	0.173	0.012729	0.122
10	MKI67	+	0.020947	0.2408	0.01326	0.1324
12	MKI67	+	0.026884	0.316	0.025857	0.267
7	MUC5B	+	0.014206	0.1342	0.01262	0.1144
8	MUC5B	+	0.011789	0.099	0.006969	0.0414
7	ABCC9	+	0.009981	0.0868	0.014522	0.1496
8	ABCC9	+	0.004216	0.019	0.006554	0.0394
10	ABCC9	+	0.018236	0.2102	0.022646	0.2968
12	ABCC9	+	0.01906	0.2292	0.028345	0.3314
7	KRAS	+	0.013691	0.0956	0.015806	0.1038
8	KRAS	+	0.028669	0.204	0.031052	0.1802
13	KRAS	+	0.001869	-0.039	0.01492	0.0664
7	KMT2D	+	0.056623	0.5724	0.056756	0.5636
8	KMT2D	+	0.028876	0.27	0.025991	0.2436
10	KMT2D	+	0.063326	0.6606	0.065332	0.6714
12	KMT2D	+	0.055337	0.5922	0.060604	0.5668
4	KMT2D	+	9e-06	0.054	0.006327	-0.0394
7	PTPRB	+	0.023671	0.2932	0.023693	0.2792
8	PTPRB	+	0.020445	0.2206	0.019759	0.2346
9	PTPRB	+	0.007273	0.036	0.004887	-0.0078
10	PTPRB	+	0.031801	0.4024	0.028942	0.3398
13	PTPRB	+	0.020523	0.2322	0.016461	0.1346
7	MYH7	+	0.034816	0.3854	0.03834	0.4406
8	MYH7	+	0.01906	0.2176	0.01602	0.1718
10	MYH7	+	0.036152	0.4168	0.041246	0.4618
7	SYNE2	+	0.026623	0.3178	0.04038	0.483
8	SYNE2	+	0.023079	0.2642	0.031112	0.3612
10	SYNE2	+	0.024749	0.2856	0.036135	0.4374
12	SYNE2	+	0.02995	0.3498	0.062473	0.579
7	RYR3	+	0.02961	0.3578	0.026104	0.3186
8	RYR3	+	0.020336	0.2044	0.016208	0.1818
10	RYR3	+	0.039153	0.472	0.039041	0.457
12	RYR3	+	0.037024	0.434	0.048581	0.488
10	PML	+	0.037211	0.4234	0.038474	0.4302
12	PML	+	0.035462	0.4242	0.049261	0.4932
4	CREBBP	+	0.012066	-0.0994	0.01879	-0.1454
15	CREBBP	+	0.0411	0.4636	0.050905	0.4692
7	CREBBP	+	0.01394	0.1288	0.023988	0.221
8	CREBBP	+	0.001924	-0.0456	0.005107	-0.0048
13	CREBBP	+	0.031145	0.3392	0.037839	0.3772
7	TP53	+	0.039908	0.3644	0.046646	0.4142
8	TP53	+	0.023539	0.2106	0.022414	0.2274
10	TP53	+	0.033888	0.3168	0.04688	0.446
12	TP53	+	0.023725	0.179	0.031781	0.2368
7	CDK12	+	-0.001325	-0.0888	0.007315	0.0528
8	CDK12	+	-0.001825	-0.1126	0.004382	0.0026
10	CDK12	+	0.011768	0.0984	0.021778	0.2796
12	CDK12	+	0.01379	0.15	0.032657	0.3546
7	BRCA1	+	0.020214	0.2498	0.02519	0.3086
8	BRCA1	+	0.017625	0.1962	0.019272	0.2296
10	BRCA1	+	0.025071	0.29	0.028898	0.3658
12	BRCA1	+	0.031443	0.4142	0.03705	0.374
7	BPTF	+	0.012471	0.1246	0.013707	0.1564
8	BPTF	+	0.011654	0.095	0.014929	0.1648
10	BPTF	+	0.017235	0.2066	0.012165	0.1164
12	BPTF	+	0.020456	0.2426	0.024049	0.2862
7	LAMA1	+	0.010518	0.0828	0.0088	0.0672
8	LAMA1	+	0.010654	0.0846	0.008544	0.069
10	LAMA1	+	0.021206	0.2216	0.02096	0.232
14	LAMA1	+	-0.000169	-0.0788	-0.000237	-0.0578
7	PTPRM	+	-0.004523	-0.138	-0.003531	-0.1386
8	PTPRM	+	0.009108	0.0632	0.010541	0.1094
13	PTPRM	+	0.014412	0.1324	0.02345	0.2112
10	ZNF521	+	0.012362	0.121	0.016037	0.1902
12	ZNF521	+	0.012498	0.13	0.022159	0.2656
7	SMAD4	+	-0.011693	-0.2422	-0.005423	-0.1674
8	SMAD4	+	0.000558	-0.0548	0.003086	-0.0372
10	SMAD4	+	-0.005437	-0.1502	-0.000354	-0.0914
12	SMAD4	+	-0.001973	-0.1126	0.02661	0.2886
7	DCC	+	-0.001232	-0.0914	0.002296	-0.041
8	DCC	+	-0.000314	-0.0732	0.001444	-0.0502
10	DCC	+	0.013088	0.1336	0.015253	0.1606
14	DCC	+	-0.003659	-0.1388	-0.002152	-0.1176
7	SMARCA4	+	0.022705	0.2376	0.021518	0.2272
8	SMARCA4	+	0.016831	0.139	0.016263	0.154
10	SMARCA4	+	0.031993	0.3488	0.030157	0.3432
12	SMARCA4	+	0.032662	0.3716	0.044207	0.416
7	SMARCA4	+	0.022705	0.2376	0.021518	0.2272
8	SMARCA4	+	0.016831	0.139	0.016263	0.154
10	AKAP8	+	0.032138	0.4112	0.039722	0.493
12	AKAP8	+	0.028247	0.3572	0.033759	0.3606
7	ERCC2	+	0.019946	0.2538	0.014856	0.1624
8	ERCC2	+	0.011601	0.1362	0.012271	0.1242
10	ERCC2	+	0.011203	0.101	0.004219	-0.0112
12	ERCC2	+	0.015993	0.1926	0.017067	0.202
12	PRKCG	+	0.023289	0.297	0.027366	0.344
7	MED12	+	0.02474	0.3136	0.028767	0.3394
8	MED12	+	0.02473	0.304	0.02536	0.3122
10	MED12	+	0.024547	0.2968	0.030346	0.3812
1	CHD5	-	-0.02012	0.365	-0.012161	0.2196
2	CHD5	-	-0.006882	0.173	0.004453	-0.0118
5	CHD5	-	-0.008247	0.1958	-0.013049	0.2186
3	FLG	-	-0.017241	0.2898	-0.018522	0.2888
4	FLG	-	-0.009133	0.1704	-0.010065	0.1934
3	SPTA1	-	-0.021697	0.3816	-0.021611	0.3596
4	SPTA1	-	0.005333	-0.0078	0.008853	-0.0414
3	PTPN14	-	-0.009995	0.2126	-0.012288	0.2396
4	PTPN14	-	0.002916	0.0152	0.002628	0.036
6	PTPN14	-	-0.011276	0.2266	-0.015348	0.3098
3	LRP1B	-	-0.012071	0.2522	-0.014321	0.2566
4	LRP1B	-	-0.002337	0.1144	0.005493	-0.031
6	LRP1B	-	-0.011407	0.2442	-0.012289	0.2296
3	NFE2L2	-	-0.004927	0.151	-0.007326	0.1804
4	NFE2L2	-	-0.002235	0.1002	0.001668	0.0324
6	NFE2L2	-	-0.002347	0.0974	-0.004223	0.1514
3	TTN	-	-0.022845	0.3496	-0.022923	0.3422
3	COL6A3	-	-0.008991	0.1952	-0.010498	0.2142
4	COL6A3	-	0.002162	0.0222	0.005314	-0.006
6	COL6A3	-	-0.013018	0.2556	-0.015575	0.2702
1	SCN5A	-	-0.016301	0.2182	-0.019552	0.2294
3	SCN5A	-	-0.00546	0.1082	-0.00544	0.1168
4	SCN5A	-	0.00169	0.0222	-0.002826	0.086
5	SCN5A	-	0.001811	0.0196	-0.005081	0.0956
6	SCN5A	-	-0.019446	0.277	-0.019004	0.293
4	PIK3CA	-	-0.008724	0.164	-0.008906	0.1662
3	CTBP1	-	-0.009712	0.2094	-0.014461	0.2944
4	CTBP1	-	0.000577	0.0534	0.001224	0.0474
6	CTBP1	-	-0.004679	0.1388	-0.008906	0.1944
3	HTT	-	-0.007413	0.195	-0.009305	0.2034
4	HTT	-	0.005513	-0.002	0.009541	-0.0936
6	HTT	-	-0.014972	0.2792	-0.017719	0.3332
3	PTPN13	-	-0.013857	0.2676	-0.017325	0.322
4	PTPN13	-	-0.006886	0.1564	-0.005929	0.1642
6	PTPN13	-	-0.007612	0.191	-0.011048	0.234
3	TFAP2B	-	-0.014475	0.307	-0.015737	0.311
4	TFAP2B	-	0.002998	0.0146	0.000487	0.0492
3	DST	-	-0.014806	0.2794	-0.015177	0.2768
4	DST	-	0.0047	-0.0124	0.008896	-0.0644
6	DST	-	-0.01617	0.3044	-0.017957	0.3208
3	GRIK2	-	-0.018662	0.3216	-0.018273	0.325
4	GRIK2	-	0.002254	0.0078	-0.001083	0.059
6	GRIK2	-	-0.008806	0.1996	-0.01021	0.2122
6	ESR1	-	-0.013757	0.2616	-0.012796	0.2592
1	SYNE1	-	-0.029137	0.423	-0.023456	0.3066
2	SYNE1	-	-0.00463	0.1092	0.017198	-0.1204
3	SYNE1	-	-0.017078	0.297	-0.017142	0.3184
11	SYNE1	-	0.011018	-0.1012	0.025048	-0.21
3	SYNE1	-	-0.017078	0.297	-0.017142	0.3184
4	SYNE1	-	0.001501	0.0398	0.005129	0.0056
5	SYNE1	-	-0.001846	0.1018	-0.00545	0.128
3	IKZF1	-	-0.009292	0.2002	-0.011376	0.2256
6	IKZF1	-	-0.011604	0.2476	-0.013566	0.2574
6	EGFR	-	-0.005381	0.154	-0.003714	0.1288
3	BAZ1B	-	-0.014064	0.2624	-0.018258	0.3264
6	BAZ1B	-	-0.005499	0.1138	-0.010411	0.2156
3	FLNC	-	-0.017467	0.321	-0.017216	0.3356
4	FLNC	-	0.000972	0.0608	0.000114	0.064
3	EZH2	-	-0.010294	0.1846	-0.012067	0.176
4	EZH2	-	0.001776	0.0232	0.003902	-0.0068
6	EZH2	-	-0.027276	0.3684	-0.028724	0.3694
2	CSMD1	-	-0.011099	0.22	-0.01688	0.2802
3	CSMD1	-	-0.010747	0.2186	-0.011255	0.2276
4	CSMD1	-	0.005232	-0.0184	0.009285	-0.0472
5	CSMD1	-	0.001316	0.0322	-0.002628	0.0684
6	CSMD1	-	-0.007725	0.1736	-0.008549	0.1666
4	PRKDC	-	-0.003139	0.0976	-0.001477	0.0774
11	PRKDC	-	0.007392	-0.0464	0.011257	-0.0532
14	PRKDC	-	0.015047	-0.1456	0.015294	-0.1494
17	PRKDC	-	0.019956	-0.2388	-0.014697	0.2302
3	PLEC	-	-0.011337	0.2288	-0.010278	0.2276
4	PLEC	-	0.003383	-0.0052	0.002189	0.0588
6	PLEC	-	-0.003962	0.1226	-0.008531	0.1834
3	NOTCH1	-	-0.011975	0.2262	-0.014771	0.2852
4	NOTCH1	-	-0.003765	0.0978	0.001313	0.0356
6	NOTCH1	-	-0.012994	0.2344	-0.013547	0.2242
3	ANK3	-	-0.012972	0.257	-0.017169	0.3098
4	ANK3	-	0.001066	0.063	0.002237	0.0476
6	ANK3	-	-0.009751	0.199	-0.01351	0.2686
3	ATM	-	-0.017307	0.3238	-0.01946	0.3328
4	ATM	-	-0.003788	0.1088	-0.007668	0.1596
6	ATM	-	-0.002208	0.0906	-0.002728	0.1218
3	ABCC9	-	-0.010464	0.254	-0.013566	0.2774
4	ABCC9	-	0.004406	0.015	0.009802	-0.0658
6	ABCC9	-	-0.008623	0.2116	-0.011492	0.2342
3	KRAS	-	-0.009322	0.137	-0.00796	0.1258
4	KRAS	-	-0.034257	0.3672	-0.036664	0.3684
6	KRAS	-	-0.003483	0.0906	-0.001178	0.0528
4	KRAS	-	-0.034257	0.3672	-0.036664	0.3684
3	KMT2D	-	-0.01226	0.1598	-0.015313	0.1852
4	KMT2D	-	9e-06	0.054	0.006327	-0.0394
6	KMT2D	-	-0.016082	0.2178	-0.021435	0.289
3	NEDD1	-	-0.00905	0.2308	-0.009853	0.2282
6	NEDD1	-	-0.013926	0.3112	-0.014255	0.2836
4	RB1	-	0.026092	-0.156	0.030561	-0.1672
5	RB1	-	0.014375	-0.0494	0.014112	-0.0406
6	RB1	-	-0.016579	0.1974	-0.017985	0.1598
1	APBA2	-	-0.004804	0.128	-0.00441	0.1274
2	APBA2	-	-0.00318	0.1138	0.009242	-0.0672
3	APBA2	-	-0.001982	0.0936	-0.003168	0.1262
4	APBA2	-	0.005315	-0.003	0.001508	0.0314
3	SIN3A	-	-0.011817	0.215	-0.014532	0.2532
4	SIN3A	-	-0.003897	0.122	-0.002324	0.091
6	SIN3A	-	-0.011367	0.2278	-0.015147	0.2722
1	PKD1	-	-0.002455	0.097	-0.011208	0.1834
3	PKD1	-	-0.000179	0.0566	-0.002715	0.0972
4	PKD1	-	-0.004056	0.1018	-0.005613	0.122
5	PKD1	-	0.004769	-0.0252	-0.001659	0.0586
6	PKD1	-	-0.007669	0.1548	-0.010195	0.2012
3	PKD1	-	-0.000179	0.0566	-0.002715	0.0972
4	PKD1	-	-0.004056	0.1018	-0.005613	0.122
6	PKD1	-	-0.007669	0.1548	-0.010195	0.2012
3	CREBBP	-	-0.009522	0.1926	-0.013277	0.2258
4	CREBBP	-	0.012066	-0.0994	0.01879	-0.1454
6	CREBBP	-	-0.018049	0.2838	-0.02311	0.3464
3	GTF3C1	-	-0.005792	0.122	-0.007142	0.1578
4	GTF3C1	-	0.006621	-0.0366	0.011395	-0.118
6	GTF3C1	-	-0.012016	0.2088	-0.015614	0.2882
3	POLR2A	-	-0.004765	0.1202	-0.004614	0.12
5	POLR2A	-	-0.0023	0.1128	0.002971	0.0004
6	POLR2A	-	-0.009394	0.1988	-0.010312	0.1912
11	POLR2A	-	0.010682	-0.1222	0.012089	-0.1286
14	POLR2A	-	0.013374	-0.138	0.012129	-0.1158
17	POLR2A	-	0.017346	-0.216	0.014535	-0.1306
2	TP53	-	0.013151	-0.0798	-7.3e-05	0.0156
3	TP53	-	-0.023155	0.2984	-0.026997	0.343
4	TP53	-	-0.014513	0.2046	-0.008094	0.1058
5	TP53	-	-0.008098	0.1544	-0.01052	0.1384
6	TP53	-	-0.010413	0.1628	-0.012039	0.1456
2	TP53	-	0.013151	-0.0798	-7.3e-05	0.0156
3	TP53	-	-0.023155	0.2984	-0.026997	0.343
4	TP53	-	-0.014513	0.2046	-0.008094	0.1058
5	TP53	-	-0.008098	0.1544	-0.01052	0.1384
6	TP53	-	-0.010413	0.1628	-0.012039	0.1456
3	TP53	-	-0.023155	0.2984	-0.026997	0.343
4	TP53	-	-0.014513	0.2046	-0.008094	0.1058
5	TP53	-	-0.008098	0.1544	-0.01052	0.1384
6	TP53	-	-0.010413	0.1628	-0.012039	0.1456
3	NCOR1	-	-0.011143	0.225	-0.015502	0.2502
4	NCOR1	-	0.003697	0.014	0.008721	-0.0646
6	NCOR1	-	-0.013031	0.2446	-0.018427	0.2868
13	NF1	-	-0.006155	0.1764	-0.006127	0.1572
7	BRCA1	-	0.020214	0.2498	0.02519	0.3086
8	BRCA1	-	0.017625	0.1962	0.019272	0.2296
3	MED13	-	-0.009505	0.208	-0.010953	0.2416
4	MED13	-	-0.002265	0.0938	-0.000822	0.0834
6	MED13	-	-0.008983	0.1884	-0.012867	0.2492
3	ABCA6	-	-0.009655	0.1774	-0.013387	0.2482
4	ABCA6	-	0.003253	0.016	0.005881	-0.0124
3	LAMA1	-	-0.012232	0.249	-0.012109	0.2422
4	LAMA1	-	-0.002139	0.0938	0.000441	0.0624
3	MUC16	-	-0.022375	0.3298	-0.024908	0.361
4	MUC16	-	-0.00274	0.123	0.006873	-0.0146
6	MUC16	-	-0.008845	0.1702	-0.009814	0.1718
3	SMARCA4	-	-0.015877	0.293	-0.015896	0.2606
4	SMARCA4	-	0.012012	-0.0806	0.008941	-0.0574
6	SMARCA4	-	-0.003702	0.1238	-0.002935	0.1076
3	BRD4	-	-0.010438	0.234	-0.011617	0.2624
6	BRD4	-	-0.008966	0.2046	-0.0093	0.2166
3	NINL	-	-0.001563	0.0912	-0.003279	0.1118
4	NINL	-	-0.003401	0.12	-0.002244	0.106
6	NINL	-	-0.003566	0.127	-0.009502	0.2214
4	NCOA6	-	-0.00039	0.062	0.000691	0.0536
3	TIAM1	-	-0.002927	0.1106	-0.00425	0.1286
3	EP300	-	-0.018724	0.258	-0.02063	0.2972
4	EP300	-	-0.00544	0.1126	-0.000984	0.0584
6	EP300	-	-0.01242	0.2138	-0.017293	0.2666
3	AR	-	-0.016554	0.3248	-0.015807	0.2988
6	AR	-	-0.017833	0.3242	-0.017416	0.3082

## Sheet: methylation_mRNA_association
newgenegroup index	methated gene	CCLE meth-mRNA median correlation, all samples	CCLE meth-mRNA deviation probability, all samples	CCLE meth-mRNA median correlation, selected cancer types	CCLE meth-mRNA deviation probability, selected cancer types
7	SFN	0.032009	-0.1582	0.025781	-0.0972
8	SFN	-0.006527	0.0958	-0.004303	0.0938
10	SFN	0.022939	-0.0908	0.007856	0.0028
12	SFN	0.007661	0.011	-0.018869	0.1544
1	TSSK3	0.007484	-0.0024	-0.004903	0.072
2	TSSK3	-0.059231	0.3826	-0.069268	0.41
6	TSSK3	-0.022076	0.186	-0.021823	0.181
7	TSSK3	0.067292	-0.3366	0.065292	-0.317
8	TSSK3	0.030617	-0.1264	0.032252	-0.1198
9	TSSK3	-0.005509	0.0782	9e-05	0.0404
4	RPS8	0.006253	0.0976	0.004909	0.1296
15	RPS8	0.008908	0.0836	0.011718	0.0972
1	GPX7	-0.023147	0.2848	0.004313	0.0068
2	GPX7	0.030407	-0.086	0.049102	-0.3068
3	GPX7	-0.016646	0.2414	-0.016423	0.2234
4	GPX7	-0.021655	0.2482	-0.022	0.246
5	GPX7	0.002242	0.1032	0.000694	0.0152
6	GPX7	0.018159	-0.0102	0.021948	-0.0326
1	TCTEX1D1	-0.046792	0.444	-0.035282	0.3776
2	TCTEX1D1	-0.030501	0.3626	-0.028109	0.3134
3	TCTEX1D1	-0.017146	0.268	-0.018226	0.2706
4	TCTEX1D1	0.006488	0.089	0.011532	0.0388
5	TCTEX1D1	0.012592	0.0422	0.006888	0.0306
6	TCTEX1D1	0.009003	0.0574	0.008121	0.0696
1	KCNA3	0.007012	0.1048	0.035997	-0.1914
2	KCNA3	0.085981	-0.3186	0.107548	-0.5442
3	KCNA3	-0.009249	0.1398	-0.014668	0.1916
4	KCNA3	-0.051949	0.3754	-0.04585	0.3344
5	KCNA3	-0.007351	0.1648	-0.013077	0.0904
6	KCNA3	0.034493	-0.0722	0.032871	-0.0524
1	SYCP1	0.028003	-0.0898	0.024271	-0.1416
2	SYCP1	0.048886	-0.2444	0.047524	-0.353
3	SYCP1	0.002964	0.091	0.00844	0.0648
4	SYCP1	-0.007301	0.1942	-0.002227	0.148
5	SYCP1	-0.005665	0.1704	-0.000853	0.0906
6	SYCP1	-0.002984	0.1494	-0.001223	0.1272
3	CD48	-0.011546	0.196	-0.015428	0.234
4	CD48	-0.018668	0.2226	-0.012658	0.1884
5	CD48	0.006072	0.1078	0.009363	0.0066
6	CD48	0.03434	-0.1376	0.033601	-0.1102
7	CD48	-0.029517	0.3154	-0.027794	0.302
8	CD48	0.002173	0.1206	0.000573	0.133
10	CD48	-0.028707	0.3398	-0.02676	0.2914
12	CD48	-0.023525	0.2898	0.026644	-0.1558
1	CD34	-0.012361	0.2552	-0.002145	0.1216
2	CD34	0.00868	0.0862	0.011546	-0.0268
3	CD34	-0.006923	0.199	-0.010933	0.2468
4	CD34	-0.000637	0.1558	0.002495	0.121
5	CD34	0.002357	0.1266	0.011119	0.0058
6	CD34	0.014612	0.0312	0.013372	0.0258
7	SNORA80B	-0.02225	0.2796	-0.022707	0.2658
8	SNORA80B	-0.010547	0.19	-0.010652	0.1878
10	SNORA80B	-0.01801	0.253	-0.02012	0.2578
12	SNORA80B	-0.022809	0.301	0.000908	0.0544
1	HAAO	-0.041984	0.3904	-0.015739	0.1442
2	HAAO	-0.081475	0.61	-0.063618	0.4666
3	HAAO	-0.002577	0.132	0.002626	0.1314
4	HAAO	0.035904	-0.136	0.029027	-0.084
5	HAAO	0.021032	-0.009	0.027251	-0.1818
6	HAAO	0.005921	0.0726	0.010768	0.0506
11	HAAO	-0.04622	0.4426	-0.029736	0.2346
7	NRXN1	0.05678	-0.3148	0.057306	-0.2894
8	NRXN1	0.029681	-0.1088	0.027023	-0.0818
10	NRXN1	0.061752	-0.3628	0.061572	-0.3348
12	NRXN1	0.057618	-0.3232	0.038674	-0.2506
1	SLC5A7	0.026509	-0.0846	0.007334	-0.008
2	SLC5A7	0.068071	-0.3326	0.069371	-0.3938
3	SLC5A7	-0.004268	0.1254	-0.004859	0.1168
4	SLC5A7	-0.024757	0.2306	-0.018156	0.196
5	SLC5A7	-0.005929	0.1122	-0.006646	0.0702
6	SLC5A7	-0.022684	0.2166	-0.027062	0.2594
1	GYPC	0.007965	0.0466	-0.00307	0.0842
2	GYPC	0.005291	0.083	0.007187	-0.0146
3	GYPC	0.010384	0.0154	0.013714	0.022
4	GYPC	0.007273	0.0606	0.0016	0.1224
5	GYPC	0.014255	0.015	0.017462	-0.0832
6	GYPC	-0.005316	0.1666	-0.007349	0.188
1	HOXD12	-0.004416	0.2016	0.001742	0.0538
2	HOXD12	0.024447	-0.0608	0.009082	0.0188
3	HOXD12	-0.009662	0.231	-0.011613	0.2636
4	HOXD12	-0.017441	0.2786	-0.006087	0.2188
5	HOXD12	-0.003236	0.1758	0.001892	0.075
6	HOXD12	0.014785	0.0104	0.014635	0.0418
11	HOXD12	0.02886	-0.084	0.006434	0.0102
1	HOXD10	0.01434	0.0296	0.003896	0.0608
2	HOXD10	0.051118	-0.2926	0.024847	-0.1504
3	HOXD10	-0.002188	0.144	-0.004168	0.1878
4	HOXD10	-0.018753	0.2848	-0.006634	0.1866
5	HOXD10	-0.003541	0.1734	-0.00188	0.1204
6	HOXD10	0.00552	0.0864	0.003445	0.1262
1	HOXD9	0.027639	-0.0782	0.008159	0.0214
2	HOXD9	0.074818	-0.4014	0.046146	-0.3038
3	HOXD9	0.000793	0.0996	-0.003165	0.1638
4	HOXD9	-0.025451	0.2894	-0.01673	0.243
5	HOXD9	-0.011299	0.2136	-0.014008	0.1888
6	HOXD9	-0.010071	0.2048	-0.013357	0.2328
1	HOXD4	-0.042382	0.369	-0.016511	0.1972
2	HOXD4	-0.058753	0.5196	-0.04125	0.4146
3	HOXD4	-0.01341	0.2378	-0.014603	0.2182
4	HOXD4	0.016067	0.0392	0.013943	0.0388
5	HOXD4	0.007709	0.0886	0.008081	0.0158
6	HOXD4	0.029206	-0.0846	0.028596	-0.066
3	ITGA4	-0.0262	0.2596	-0.029392	0.2786
4	ITGA4	-0.015759	0.2092	-0.017048	0.1836
6	ITGA4	0.04041	-0.0784	0.042613	-0.1012
1	PAX3	0.011995	-0.0086	-0.018448	0.15
2	PAX3	0.047871	-0.2086	0.026686	-0.1026
3	PAX3	-0.002361	0.1074	-0.004988	0.0986
4	PAX3	-0.00898	0.1546	0.000368	0.091
5	PAX3	0.000495	0.0822	-0.000802	0.0848
6	PAX3	-0.029249	0.2802	-0.033852	0.3008
1	LOC151174	-0.024296	0.3334	-0.031677	0.3268
2	LOC151174	-0.008607	0.2054	-0.01072	0.1882
3	LOC151174	-0.013478	0.2488	-0.014944	0.2584
4	LOC151174	0.008279	0.0806	0.010545	0.0398
5	LOC151174	0.004883	0.1218	0.006982	0.0332
6	LOC151174	-0.008208	0.1998	-0.014104	0.2396
1	EOMES	-0.018393	0.2752	-0.019386	0.1694
2	EOMES	0.00963	0.0814	-0.00089	0.0566
3	EOMES	-0.016443	0.2718	-0.019985	0.2878
4	EOMES	-0.015719	0.2634	0.00017	0.1374
5	EOMES	0.00193	0.1276	0.003743	0.0526
6	EOMES	0.002778	0.1138	0.00039	0.1304
1	CCRL2	-0.067055	0.5094	-0.055625	0.3788
2	CCRL2	-0.095662	0.6356	-0.103133	0.6122
3	CCRL2	-0.016692	0.216	-0.015955	0.226
11	CCRL2	-0.05218	0.4226	-0.053161	0.3474
1	RBP1	0.00292	0.0648	0.005035	-0.0042
2	RBP1	0.00889	0.0552	0.025977	-0.1368
3	RBP1	-0.000836	0.0966	0.004928	0.0582
4	RBP1	0.008071	0.047	0.004243	0.088
5	RBP1	0.001415	0.0896	-0.004235	0.0616
6	RBP1	-0.025705	0.2688	-0.020927	0.2464
1	ZIC1	0.021647	-0.0666	-0.001486	0.036
2	ZIC1	0.083607	-0.4148	0.072937	-0.392
3	ZIC1	-0.005283	0.1256	-0.00853	0.142
4	ZIC1	-0.033455	0.3166	-0.015818	0.2266
5	ZIC1	-0.008034	0.1372	-0.008398	0.0994
6	ZIC1	-0.022443	0.2352	-0.025924	0.2538
1	GHSR	0.014035	-0.0078	-0.009888	0.0982
2	GHSR	0.074488	-0.3528	0.057261	-0.3174
3	GHSR	-0.009768	0.1406	-0.012288	0.148
4	GHSR	-0.027877	0.2444	-0.014445	0.1806
5	GHSR	-0.005615	0.1234	-0.004034	0.0858
6	GHSR	-0.021323	0.219	-0.026531	0.2554
1	PITX2	0.034741	-0.1518	0.010151	-0.0066
2	PITX2	0.043926	-0.1874	0.011928	-0.0228
3	PITX2	0.015763	0.0002	0.01797	-0.019
4	PITX2	-0.00205	0.1404	-0.001632	0.1252
5	PITX2	-0.000779	0.1202	-0.002624	0.1118
6	PITX2	-0.015372	0.2516	-0.012176	0.2316
1	QRFPR	0.013148	-0.0048	-0.010395	0.1686
2	QRFPR	0.039267	-0.168	0.028205	-0.1658
3	QRFPR	-0.005093	0.1404	-0.0046	0.139
4	QRFPR	-0.005169	0.1594	-0.002554	0.1126
5	QRFPR	-0.010192	0.1556	-0.016001	0.192
6	QRFPR	-0.031267	0.322	-0.034929	0.3342
1	POU4F2	0.051779	-0.217	0.02888	-0.1634
2	POU4F2	0.126848	-0.5684	0.123931	-0.5322
3	POU4F2	0.003412	0.0014	0.00158	0.0252
4	POU4F2	-0.044048	0.2892	-0.032115	0.2486
5	POU4F2	-0.011085	0.0964	-0.01479	0.1022
6	POU4F2	-0.021551	0.1722	-0.02724	0.1954
1	SFRP2	0.013459	0.0084	0.015914	-0.0586
2	SFRP2	0.048067	-0.263	0.059827	-0.4132
3	SFRP2	-0.001925	0.1292	-0.002021	0.1456
4	SFRP2	-0.020206	0.2724	-0.019963	0.2592
5	SFRP2	-0.000658	0.137	-0.006387	0.0958
6	SFRP2	0.001885	0.113	0.004044	0.114
1	HAND2	0.016791	-0.0126	0.002699	0.0422
2	HAND2	0.043967	-0.1928	0.030985	-0.1852
3	HAND2	-0.004461	0.138	-0.004481	0.149
4	HAND2	-0.019814	0.2476	-0.006259	0.142
5	HAND2	-0.002186	0.0882	-0.000826	0.0792
6	HAND2	-0.017022	0.2482	-0.019084	0.2424
1	CDO1	0.01318	0.0038	0.008754	-0.0388
2	CDO1	0.096566	-0.4714	0.096194	-0.4766
3	CDO1	-0.0076	0.134	-0.009758	0.1644
4	CDO1	-0.039848	0.3336	-0.030362	0.2888
5	CDO1	-0.001162	0.1042	-0.00465	0.0516
6	CDO1	-0.001766	0.099	-0.004625	0.1492
1	SPARC	-0.024514	0.2166	-0.037794	0.1854
2	SPARC	0.046808	-0.1328	0.040549	-0.1138
3	SPARC	-0.019537	0.1814	-0.020966	0.2076
4	SPARC	-0.024819	0.2796	-0.020687	0.2504
5	SPARC	0.016155	0.0106	0.012763	-0.079
6	SPARC	-0.018013	0.2034	-0.016806	0.1846
1	TLX3	0.027079	-0.101	0.009677	0.0004
2	TLX3	0.091863	-0.4936	0.07875	-0.4698
3	TLX3	-0.002097	0.1154	-0.00746	0.1816
4	TLX3	-0.031528	0.3146	-0.024364	0.2786
5	TLX3	-0.020054	0.2336	-0.02385	0.2274
6	TLX3	-0.016384	0.1994	-0.019403	0.2474
1	GCM2	-0.013643	0.1864	-0.034986	0.3204
2	GCM2	0.022123	-0.048	0.007961	0.0092
3	GCM2	-0.019162	0.254	-0.018292	0.2344
4	GCM2	-0.00536	0.1668	0.003679	0.086
5	GCM2	-0.00292	0.142	-0.001809	0.084
6	GCM2	-0.024633	0.2866	-0.025235	0.2858
1	HIST1H3E	0.001382	0.1068	0.001809	0.0726
2	HIST1H3E	0.021133	-0.0306	0.029954	-0.1806
3	HIST1H3E	-0.010708	0.1974	-0.001276	0.1538
4	HIST1H3E	-0.011483	0.2102	-0.017539	0.25
5	HIST1H3E	-0.005194	0.1726	-0.003608	0.1058
6	HIST1H3E	-0.02353	0.3178	-0.014939	0.239
1	ZSCAN23	0.020309	-0.0216	-0.000566	0.0704
2	ZSCAN23	0.070046	-0.3728	0.070407	-0.454
3	ZSCAN23	-0.003442	0.1318	-0.006091	0.1524
4	ZSCAN23	-0.034123	0.3496	-0.032476	0.321
5	ZSCAN23	-0.005471	0.134	-0.014439	0.1814
6	ZSCAN23	-0.008257	0.1696	-0.01084	0.187
1	EYA4	0.038427	-0.1582	0.004085	0.0108
2	EYA4	0.10542	-0.4904	0.102867	-0.5114
3	EYA4	-0.002811	0.0482	-0.005602	0.084
4	EYA4	-0.030872	0.2556	-0.022836	0.2024
5	EYA4	-0.01165	0.1172	-0.021213	0.1676
6	EYA4	-0.026562	0.2094	-0.034327	0.2406
1	FERD3L	-0.013733	0.2466	-0.021603	0.2796
2	FERD3L	-0.042324	0.4814	-0.052016	0.5176
3	FERD3L	-0.005002	0.195	-0.002749	0.1698
4	FERD3L	0.018383	-0.0128	0.015676	0.0052
5	FERD3L	0.005044	0.0908	0.002741	0.0542
6	FERD3L	-0.005157	0.1934	-0.004733	0.1846
11	FERD3L	-0.040698	0.4584	-0.044625	0.438
1	NPY	0.002056	0.1254	0.022724	-0.111
2	NPY	0.064977	-0.3038	0.081704	-0.4742
3	NPY	-0.007084	0.1628	-0.008191	0.1888
4	NPY	-0.034558	0.3338	-0.034304	0.3248
5	NPY	-0.001299	0.1254	-0.015124	0.1682
6	NPY	0.016339	0.001	0.017121	0.0184
1	HOXA2	0.009939	0.0712	0.013156	-0.0438
2	HOXA2	0.041162	-0.2152	0.038782	-0.274
3	HOXA2	-0.003875	0.188	-0.006872	0.2204
4	HOXA2	-0.022895	0.3232	-0.019215	0.2864
5	HOXA2	-0.006538	0.2036	-0.004765	0.1104
6	HOXA2	0.00533	0.098	0.010013	0.0638
1	HOXA7	0.015506	0.0088	0.020809	-0.0966
2	HOXA7	0.026888	-0.0798	-0.00018	0.098
3	HOXA7	0.008656	0.0812	0.007925	0.0726
4	HOXA7	-0.014683	0.2718	-0.001538	0.135
5	HOXA7	0.00312	0.1284	0.011238	-0.0316
6	HOXA7	0.014833	0.0058	0.016763	0.0002
1	HOXA9	0.022974	-0.0518	0.029083	-0.1502
2	HOXA9	0.021179	-0.0148	-0.011984	0.1592
3	HOXA9	0.013033	0.0376	0.013234	0.0318
4	HOXA9	-0.017572	0.264	-0.003888	0.152
5	HOXA9	0.007295	0.09	0.014666	-0.0768
6	HOXA9	0.015541	0.0032	0.016748	0.0226
11	HOXA9	0.023295	-0.062	-0.030678	0.259
1	AQP1	9.7e-05	0.1408	0.016922	-0.0756
2	AQP1	-0.023519	0.3104	-0.028009	0.2836
3	AQP1	-0.000566	0.1502	0.001581	0.1136
4	AQP1	0.010127	0.0768	0.012057	0.0688
5	AQP1	0.001829	0.1352	0.011624	-0.036
6	AQP1	0.026163	-0.076	0.029031	-0.062
2	CLDN4	-0.065688	0.3824	-0.096176	0.4064
3	CLDN4	0.029017	-0.1164	0.031311	-0.1098
4	CLDN4	0.039713	-0.187	0.040731	-0.1594
5	CLDN4	0.004203	-0.0044	0.011396	-0.0078
6	CLDN4	-3.4e-05	0.0382	-0.003271	0.0486
11	CLDN4	-0.084877	0.405	-0.10171	0.4664
14	CLDN4	0.017919	-0.0476	0.01919	-0.075
17	CLDN4	-0.074705	0.4204	-0.073586	0.3904
1	TAC1	-0.023215	0.224	-0.052258	0.3952
2	TAC1	-0.000294	0.1252	-0.022615	0.2282
3	TAC1	-0.018235	0.219	-0.018633	0.2112
4	TAC1	0.005365	0.0808	0.015285	0.0174
5	TAC1	0.003629	0.0734	0.007285	0.0124
6	TAC1	-0.034363	0.3354	-0.036493	0.329
3	CFTR	-0.002449	0.1238	0.000237	0.0952
4	CFTR	0.011394	0.0326	0.024737	-0.0746
5	CFTR	0.005858	0.0732	0.013559	-0.0566
6	CFTR	-0.023862	0.2404	-0.025596	0.2598
1	GATA4	0.013575	0.0294	0.030189	-0.1928
2	GATA4	0.020993	-0.0082	0.033444	-0.2264
3	GATA4	0.003615	0.1102	0.005075	0.0848
4	GATA4	-0.009256	0.2176	-0.000726	0.1502
5	GATA4	0.004306	0.112	0.008598	-0.0122
6	GATA4	0.015156	0.0092	0.014065	0.0206
1	SOX17	0.037612	-0.1498	0.017829	-0.0722
2	SOX17	0.093105	-0.4622	0.082832	-0.4656
3	SOX17	-0.002086	0.0938	-0.004903	0.1358
4	SOX17	-0.032292	0.2942	-0.02475	0.266
5	SOX17	-0.013794	0.166	-0.016866	0.1598
6	SOX17	-0.01535	0.187	-0.018463	0.2092
1	PRDM14	0.011787	0.0114	-0.002736	0.0732
2	PRDM14	0.055341	-0.2864	0.042173	-0.2736
3	PRDM14	-0.007348	0.1616	-0.009182	0.1674
4	PRDM14	-0.022761	0.267	-0.012938	0.195
5	PRDM14	-0.001784	0.1106	-0.003488	0.0932
6	PRDM14	-0.010005	0.168	-0.014402	0.2124
1	MSC	0.003431	0.1128	-0.000667	0.0824
2	MSC	0.007186	0.1008	-0.006484	0.1666
3	MSC	-0.000944	0.1778	-0.006394	0.2224
4	MSC	-0.002453	0.1884	0.004063	0.0946
5	MSC	-0.006889	0.2006	-0.004286	0.1258
6	MSC	0.012294	0.0662	0.005855	0.0836
1	ANGPTL2	0.003622	0.0728	0.009124	-0.0408
2	ANGPTL2	0.051496	-0.2626	0.065165	-0.351
3	ANGPTL2	-0.004932	0.1242	-0.003818	0.138
4	ANGPTL2	-0.020488	0.2736	-0.01975	0.2718
5	ANGPTL2	0.005368	0.0724	0.006058	-0.011
6	ANGPTL2	-0.011533	0.1996	-0.008565	0.1774
7	PAEP	0.052944	-0.2492	0.049702	-0.2158
8	PAEP	-0.001904	0.0972	-0.001288	0.083
10	PAEP	0.076725	-0.4108	0.070091	-0.3636
12	PAEP	0.051735	-0.252	0.014949	-0.0736
1	SPAG6	0.020526	-0.0132	0.027326	-0.141
2	SPAG6	0.083271	-0.4522	0.08293	-0.5312
3	SPAG6	-0.00148	0.1176	-0.003516	0.1448
4	SPAG6	-0.038043	0.3526	-0.029905	0.3202
5	SPAG6	-0.010301	0.1744	-0.020713	0.19
6	SPAG6	0.005067	0.0754	0.00486	0.089
3	DYDC1	-0.008444	0.1798	-0.007385	0.1482
4	DYDC1	-0.006083	0.1852	-0.008337	0.1878
6	DYDC1	-0.010208	0.1962	-0.012084	0.1844
1	TLX1	0.024685	-0.0926	0.027754	-0.1456
2	TLX1	0.075736	-0.4266	0.087923	-0.5268
3	TLX1	0.009489	0.0064	0.009428	0.0524
4	TLX1	-0.031125	0.3108	-0.025499	0.2632
5	TLX1	0.003289	0.0846	-0.004606	0.0556
6	TLX1	0.000761	0.1022	-0.00106	0.0994
11	TLX1	0.08489	-0.4988	0.094838	-0.5768
3	NKX6-2	0.010029	0.014	0.009503	0.0272
4	NKX6-2	-0.02811	0.2698	-0.02038	0.2124
6	NKX6-2	-0.019945	0.2028	-0.025029	0.245
1	WT1	0.031145	-0.1284	0.013403	-0.0564
2	WT1	0.085406	-0.47	0.067557	-0.419
3	WT1	-0.002738	0.1028	-0.004461	0.1388
4	WT1	-0.031456	0.288	-0.020488	0.24
5	WT1	-0.008218	0.1312	-0.012268	0.1244
6	WT1	-0.007691	0.1432	-0.011124	0.1662
3	LMO2	-0.008352	0.2074	-0.008469	0.2082
4	LMO2	-0.009344	0.2066	-0.006481	0.1962
6	LMO2	-0.005039	0.1578	-0.00481	0.162
7	DLG2	0.044955	-0.2058	0.053495	-0.2404
8	DLG2	0.016082	0.001	0.017681	-0.0222
10	DLG2	0.055731	-0.305	0.061046	-0.3096
12	DLG2	0.051708	-0.2604	0.023933	-0.1478
1	ALX1	-0.006507	0.131	-0.014729	0.086
2	ALX1	0.039861	-0.1484	0.037067	-0.1402
3	ALX1	-0.011836	0.1336	-0.013137	0.1406
4	ALX1	-0.016397	0.2246	-0.005038	0.137
5	ALX1	0.008761	0.0366	0.011273	-0.0074
6	ALX1	-0.014932	0.204	-0.016678	0.204
1	TBX5	-4.6e-05	0.1184	-0.02126	0.2204
2	TBX5	0.025058	-0.0754	0.011773	0.012
3	TBX5	-0.008402	0.174	-0.010487	0.2088
11	TBX5	0.027492	-0.088	0.024963	-0.1528
1	CCNA1	0.014187	-0.0424	-0.007619	0.0556
2	CCNA1	0.086384	-0.4058	0.087325	-0.3968
3	CCNA1	-0.010676	0.1112	-0.012095	0.1258
4	CCNA1	-0.037644	0.2758	-0.032792	0.2484
5	CCNA1	-0.005151	0.0868	-0.015843	0.1034
6	CCNA1	-0.022352	0.1738	-0.025057	0.2124
1	SOX1	0.051831	-0.2352	0.043143	-0.2302
2	SOX1	0.11194	-0.5128	0.114858	-0.5448
3	SOX1	0.007342	-0.0128	0.010942	-0.001
4	SOX1	-0.042895	0.3392	-0.038099	0.3046
5	SOX1	-0.010493	0.1242	-0.010987	0.0834
6	SOX1	-0.019066	0.1856	-0.01942	0.1988
1	EFS	0.005725	0.027	-0.004259	0.0578
2	EFS	0.028921	-0.0622	0.046373	-0.2566
3	EFS	-0.00599	0.0996	-0.000603	0.0616
4	EFS	-0.001601	0.0938	-0.003551	0.1038
5	EFS	0.002808	0.0602	0.005126	0.014
6	EFS	-0.023651	0.204	-0.019584	0.2028
1	FOXG1	0.052352	-0.243	0.026331	-0.1336
2	FOXG1	0.124176	-0.5468	0.119097	-0.563
3	FOXG1	0.005883	0.0048	0.003419	0.034
4	FOXG1	-0.045009	0.3168	-0.034412	0.2706
5	FOXG1	-0.011691	0.1098	-0.013787	0.0912
6	FOXG1	-0.027098	0.2154	-0.031798	0.2404
1	OTX2	-0.031653	0.3364	-0.053564	0.3268
2	OTX2	-0.002349	0.1506	-0.03233	0.263
3	OTX2	-0.017274	0.2452	-0.020071	0.2434
4	OTX2	0.00022	0.1222	0.017364	0.0074
5	OTX2	0.015677	-0.0044	0.025506	-0.1126
6	OTX2	-0.013821	0.2148	-0.017345	0.2076
1	SIX6	0.044616	-0.204	0.022953	-0.1036
2	SIX6	0.109774	-0.5436	0.098679	-0.52
3	SIX6	0.003857	0.0424	0.001982	0.044
4	SIX6	-0.039901	0.3094	-0.030607	0.279
5	SIX6	-0.007133	0.107	-0.011114	0.1184
6	SIX6	-0.018134	0.1866	-0.021999	0.2286
5	SNORD115-29	0.000644	0.094	0.002462	0.0386
6	SNORD115-29	-0.013369	0.1778	-0.016933	0.2142
7	SNORD115-29	0.035534	-0.126	0.039139	-0.1534
8	SNORD115-29	0.005039	0.0594	0.004035	0.0632
9	SNORD115-29	0.020891	-0.0274	0.024943	-0.1258
10	SNORD115-29	0.040638	-0.1854	0.042028	-0.1676
13	SNORD115-29	0.034455	-0.1488	0.015147	-0.0492
7	CACNA1H	0.059502	-0.2716	0.068317	-0.294
8	CACNA1H	0.041826	-0.1496	0.042843	-0.1322
10	CACNA1H	0.058097	-0.3068	0.066291	-0.3446
12	CACNA1H	0.064939	-0.3238	0.014311	-0.045
1	LAT	-0.031578	0.219	0.011586	-0.0136
2	LAT	0.002707	0.0754	0.028179	-0.168
3	LAT	-0.008495	0.153	-0.013065	0.1998
4	LAT	-0.017474	0.1974	-0.019336	0.2004
5	LAT	0.007951	0.073	-0.002861	0.1086
6	LAT	0.047603	-0.1572	0.045748	-0.1294
1	STAT5A	-0.082995	0.4956	-0.046122	0.317
2	STAT5A	-0.058815	0.4096	-0.03249	0.27
3	STAT5A	-0.036273	0.3476	-0.037473	0.3236
4	STAT5A	0.009784	0.0478	0.004008	0.0958
5	STAT5A	0.016312	0.0304	0.021448	-0.1286
6	STAT5A	0.018314	-0.0006	0.021045	-0.0494
1	CHAD	0.031921	-0.092	0.053203	-0.3198
2	CHAD	0.103127	-0.5244	0.106126	-0.5986
3	CHAD	0.001357	0.106	-0.000912	0.1264
4	CHAD	-0.050404	0.3814	-0.035967	0.33
5	CHAD	-0.010125	0.1828	-0.00921	0.0884
6	CHAD	0.030359	-0.078	0.033512	-0.0908
1	GALR1	0.035259	-0.1372	0.012958	-0.0628
2	GALR1	0.105672	-0.4878	0.10808	-0.543
3	GALR1	-0.004093	0.072	-0.005322	0.0852
4	GALR1	-0.037629	0.284	-0.031417	0.2552
5	GALR1	-0.012137	0.109	-0.021869	0.1492
6	GALR1	-0.028028	0.2152	-0.03083	0.2172
7	PRTN3	-0.007724	0.1842	-0.015622	0.2364
8	PRTN3	0.009797	0.0468	0.00803	0.0786
10	PRTN3	-0.020325	0.2778	-0.031576	0.3334
12	PRTN3	-0.014437	0.2294	-0.00981	0.1582
1	AMH	0.010722	0.055	0.028409	-0.1874
2	AMH	0.029118	-0.1228	0.046287	-0.3506
3	AMH	0.004344	0.123	0.005755	0.0908
4	AMH	-0.005357	0.2028	-0.008101	0.237
5	AMH	-0.005186	0.2022	-0.004488	0.1058
6	AMH	0.011418	0.0502	0.012182	0.0386
1	ICAM4	-0.020631	0.2604	-0.001497	0.0946
2	ICAM4	-0.004346	0.1588	-0.004235	0.1166
3	ICAM4	-0.00162	0.1428	-0.001597	0.126
11	ICAM4	0.011032	0.0484	0.018035	-0.079
1	EPHX3	-0.028867	0.333	-0.006601	0.121
2	EPHX3	-0.046382	0.4708	-0.027981	0.33
3	EPHX3	-0.007567	0.2056	-0.006593	0.1946
4	EPHX3	0.010684	0.0708	0.008504	0.0672
5	EPHX3	0.005743	0.1114	0.003218	0.0628
6	EPHX3	0.018921	-0.02	0.018498	-0.0074
1	F2RL3	-0.04805	0.3262	-0.015917	0.1418
2	F2RL3	-0.000172	0.1244	0.020174	-0.0336
3	F2RL3	-0.025325	0.2466	-0.026664	0.2456
4	F2RL3	-0.02304	0.2408	-0.02363	0.2232
5	F2RL3	0.014308	0.0386	0.011434	-0.033
6	F2RL3	0.028632	-0.0662	0.030799	-0.061
1	IL12RB1	-0.029651	0.2868	0.009835	-0.0184
2	IL12RB1	-0.024722	0.263	-0.008046	0.128
6	IL12RB1	0.02994	-0.083	0.034621	-0.093
7	IL12RB1	-0.004099	0.164	-0.013359	0.2234
8	IL12RB1	0.008912	0.0806	0.004659	0.0994
9	IL12RB1	0.013403	0.0114	0.043839	-0.273
1	HPN	-0.017757	0.2096	0.027479	-0.1774
2	HPN	-0.016709	0.2412	0.002511	0.0888
3	HPN	-0.003907	0.1452	-0.004145	0.1672
11	HPN	-0.012672	0.2088	0.009973	-0.009
7	FFAR2	0.038528	-0.1874	0.03337	-0.1434
8	FFAR2	0.021178	-0.0524	0.016622	-0.0258
10	FFAR2	0.024153	-0.095	0.019228	-0.0448
12	FFAR2	0.028529	-0.1318	-0.00918	0.1282
1	PPP1R14A	0.033458	-0.138	0.034048	-0.2076
2	PPP1R14A	0.056404	-0.3168	0.05161	-0.3628
3	PPP1R14A	0.012368	0.0446	0.011906	0.0606
4	PPP1R14A	-0.023557	0.3314	-0.021553	0.273
5	PPP1R14A	-0.001822	0.1684	-0.004647	0.094
6	PPP1R14A	0.012535	0.0354	0.014919	0.0122
7	SHANK1	0.027295	-0.105	0.027007	-0.0984
8	SHANK1	0.006967	0.0494	0.010816	0.0556
10	SHANK1	0.018394	-0.0234	0.014478	0.0246
12	SHANK1	0.015243	-0.0182	0.007077	-0.001
1	ZNF578	0.016183	-0.0376	-0.013509	0.1306
2	ZNF578	0.070885	-0.3482	0.050048	-0.2482
3	ZNF578	-0.005163	0.1076	-0.008258	0.1106
4	ZNF578	-0.028544	0.2398	-0.013306	0.1694
5	ZNF578	-0.00122	0.0782	-0.000892	0.0612
6	ZNF578	-0.022574	0.2506	-0.029827	0.2806
3	ZNF677	0.001744	0.0506	-0.000662	0.0308
4	ZNF677	-0.039385	0.285	-0.025917	0.2396
6	ZNF677	-0.023579	0.2136	-0.030083	0.2374
1	ZNF154	-0.022693	0.2962	-0.018993	0.217
2	ZNF154	0.021621	-0.0228	0.018632	-0.0812
3	ZNF154	-0.022708	0.2944	-0.02509	0.3348
4	ZNF154	-0.023536	0.3122	-0.019735	0.2842
5	ZNF154	-0.003711	0.1716	-0.004998	0.1296
6	ZNF154	0.011935	0.0462	0.010257	0.0526
1	ZNF132	0.014994	-0.0228	-0.001191	0.0274
2	ZNF132	0.069356	-0.3538	0.060744	-0.298
3	ZNF132	-0.006689	0.1006	-0.009456	0.1494
4	ZNF132	-0.031951	0.3058	-0.0131	0.2136
5	ZNF132	0.001933	0.066	0.003981	0.0082
6	ZNF132	-0.006103	0.118	-0.010396	0.1626
1	CD40	-0.058382	0.5346	-0.043805	0.3686
2	CD40	-0.050038	0.4954	-0.027746	0.2572
3	CD40	-0.026801	0.358	-0.026032	0.3382
11	CD40	-0.025278	0.3342	-0.0021	0.0708
3	KCNB1	-0.010197	0.1172	-0.009856	0.101
4	KCNB1	0.013531	-0.0118	0.014414	0.0198
6	KCNB1	-0.050862	0.3654	-0.05141	0.352
7	CDH4	0.043779	-0.1874	0.047063	-0.196
8	CDH4	0.01756	0.008	0.017918	-0.0074
10	CDH4	0.045448	-0.2256	0.045325	-0.2084
12	CDH4	0.053142	-0.2524	0.016281	-0.078
7	PRAME	0.023033	-0.0436	0.025473	-0.0822
8	PRAME	0.010721	0.0372	0.011667	0.0286
10	PRAME	0.034034	-0.1422	0.03258	-0.1246
12	PRAME	0.035863	-0.1562	0.021061	-0.1108
1	NEFH	0.033204	-0.1274	-0.003728	0.0664
2	NEFH	0.072636	-0.3372	0.066338	-0.3836
3	NEFH	0.001882	0.0522	0.000625	0.0616
4	NEFH	-0.022756	0.207	-0.013101	0.1424
5	NEFH	-0.007775	0.1052	-0.01514	0.1572
6	NEFH	-0.035291	0.284	-0.038259	0.2744
1	OSM	-0.072057	0.2792	0.024016	-0.1164
2	OSM	-0.033753	0.2038	0.01861	-0.069
3	OSM	-0.026791	0.1956	-0.029601	0.2162
4	OSM	-0.014813	0.1526	-0.021024	0.1738
5	OSM	0.00829	0.0768	0.012603	-0.0338
6	OSM	0.07884	-0.196	0.082023	-0.2184
1	NR0B1	0.049465	-0.2302	0.02855	-0.1294
2	NR0B1	0.100694	-0.519	0.088849	-0.5168
3	NR0B1	0.009566	0.024	0.007974	0.0166
4	NR0B1	-0.030371	0.2802	-0.025299	0.2206
5	NR0B1	-0.011437	0.1336	-0.020758	0.1772
6	NR0B1	-0.016475	0.1808	-0.019261	0.2102
1	POU3F4	0.026958	-0.0846	2.1e-05	0.0398
2	POU3F4	0.075088	-0.3724	0.066483	-0.3504
3	POU3F4	-0.001202	0.0402	-0.002341	0.0766
4	POU3F4	-0.026098	0.272	-0.01444	0.1808
5	POU3F4	-0.002121	0.0756	-0.002026	0.0624
6	POU3F4	-0.024061	0.21	-0.028243	0.2418
1	GPRASP1	0.023699	-0.0738	0.029627	-0.1764
2	GPRASP1	0.090274	-0.4952	0.097236	-0.5528
3	GPRASP1	-0.001639	0.0916	-0.001358	0.0884
4	GPRASP1	-0.05012	0.385	-0.045414	0.37
5	GPRASP1	-0.008806	0.1324	-0.01482	0.0928
6	GPRASP1	0.004899	0.0622	0.00551	0.0546
1	NRK	0.047237	-0.18	0.012764	-0.0256
2	NRK	0.064405	-0.2874	0.053483	-0.3384
3	NRK	0.012876	-0.0184	0.01242	0.0012
4	NRK	-0.010983	0.1456	-0.008103	0.1136
5	NRK	-0.002165	0.0796	-0.005119	0.0964
6	NRK	-0.02382	0.2222	-0.029098	0.2432
1	SOX3	0.043595	-0.1774	0.019149	-0.0864
2	SOX3	0.099028	-0.4516	0.09615	-0.4774
3	SOX3	0.004208	0.0394	0.002432	0.0356
4	SOX3	-0.03307	0.2514	-0.023913	0.2164
5	SOX3	-0.00809	0.1182	-0.011054	0.066
6	SOX3	-0.021639	0.2052	-0.026513	0.2194
4	MAGEA1	0.010657	0.0294	0.010858	0.0304
15	MAGEA1	0.047372	-0.2382	0.076982	-0.281
7	ABCD1	-0.00355	0.1982	-0.004384	0.2004
8	ABCD1	-0.00419	0.2126	-0.00647	0.2244
10	ABCD1	-0.000619	0.1798	4.5e-05	0.1626
12	ABCD1	0.001576	0.1456	0.000287	0.0738
1	DNASE1L1	-0.054746	0.312	-0.085484	0.5176
2	DNASE1L1	-0.097639	0.5416	-0.113381	0.6132
6	DNASE1L1	-0.051489	0.3114	-0.051773	0.3064
7	DNASE1L1	0.048311	-0.2092	0.041431	-0.1804
8	DNASE1L1	-0.030522	0.2542	-0.035238	0.2838
9	DNASE1L1	-0.034788	0.2384	-0.04698	0.2984
7	MIR425	-0.002797	0.1876	-0.001738	0.1818
8	MIR425	0.000875	0.163	0.000967	0.1686
10	MIR425	-0.001566	0.1976	0.004273	0.106
12	MIR425	-0.000464	0.1834	-0.012482	0.221
1	MIR124-2	0.02585	-0.0734	0.012311	-0.0318
2	MIR124-2	0.074786	-0.3858	0.074012	-0.4112
3	MIR124-2	-8e-06	0.0818	0.000358	0.098
4	MIR124-2	-0.023725	0.2622	-0.019432	0.219
5	MIR124-2	-0.002898	0.1134	-0.008397	0.1304
6	MIR124-2	-0.011223	0.183	-0.01289	0.1764
1	MIR129-2	0.030596	-0.0966	0.01582	-0.0366
2	MIR129-2	0.108898	-0.5136	0.102366	-0.4914
3	MIR129-2	-0.003234	0.1192	-0.008264	0.1338
4	MIR129-2	-0.041548	0.344	-0.028771	0.2812
5	MIR129-2	-0.013798	0.1544	-0.022817	0.1862
6	MIR129-2	-0.011172	0.1574	-0.01723	0.201
7	MIR770	-0.005347	0.1422	-0.006155	0.1532
8	MIR770	-0.022179	0.2766	-0.02051	0.27
10	MIR770	-0.011889	0.2026	-0.018904	0.253
12	MIR770	-0.019094	0.2764	-0.026592	0.2734
7	MIR1197	0.013571	-0.0024	0.017229	-0.0216
8	MIR1197	-0.012423	0.1826	-0.011473	0.1592
10	MIR1197	0.027829	-0.092	0.026588	-0.0928
12	MIR1197	0.025943	-0.0604	-0.001175	0.1144
1	MIR196A1	0.04445	-0.1952	0.031374	-0.0894
2	MIR196A1	0.007676	0.0498	-0.039553	0.2336
3	MIR196A1	0.023131	-0.0518	0.026525	-0.0648
4	MIR196A1	0.003726	0.0956	0.018825	-0.0134
5	MIR196A1	-0.004829	0.1408	0.004075	0.0232
6	MIR196A1	0.014851	-0.0048	0.013205	0.0016
7	MIR1323	0.035907	-0.174	0.037172	-0.1562
8	MIR1323	0.009165	0.0576	0.006288	0.071
10	MIR1323	0.037832	-0.1766	0.035496	-0.1378
12	MIR1323	0.028822	-0.124	0.010543	-0.034
1	MIR124-3	0.052685	-0.2268	0.024889	-0.1064
2	MIR124-3	0.129385	-0.5756	0.127686	-0.5646
3	MIR124-3	0.002178	0.023	-0.002417	0.0418
4	MIR124-3	-0.049358	0.331	-0.040566	0.275
5	MIR124-3	-0.017055	0.1218	-0.029663	0.1872
6	MIR124-3	-0.021935	0.1586	-0.029789	0.1986

## Sheet: mir_mRNA_association
newgenegroup index	mirated gene	CCLE mir-mRNA median correlation, all samples	CCLE mir-mRNA deviation probability, all samples	CCLE mir-mRNA median correlation, selected cancer types	CCLE mir-mRNA deviation probability, selected cancer types
1	MIR429	-0.059724	0.2982	-0.045586	0.186
2	MIR429	0.067429	-0.2276	0.085125	-0.244
3	MIR429	-0.044022	0.2264	-0.051358	0.269
4	MIR429	-0.043433	0.237	-0.036322	0.1786
5	MIR429	-0.005976	0.0776	-0.008697	0.057
6	MIR429	0.012623	-0.0078	0.012064	-0.0344
11	MIR429	0.084994	-0.239	0.092965	-0.3218
1	MIR1976	-0.014851	0.04	-0.050263	0.3404
2	MIR1976	-0.007783	0.0118	-0.030363	0.2372
3	MIR1976	-0.010112	0.0006	-0.012095	0.0116
4	MIR1976	0.012791	-0.1476	0.016974	-0.1996
5	MIR1976	0.005376	-0.1136	0.009765	-0.0776
6	MIR1976	-0.034473	0.1848	-0.03825	0.2084
7	MIR1976	0.005101	-0.0814	0.006917	-0.099
8	MIR1976	-0.029046	0.183	-0.030996	0.1986
10	MIR1976	0.043904	-0.3932	0.046385	-0.4248
12	MIR1976	0.017229	-0.1858	0.013134	-0.0876
15	MIR1976	0.030232	-0.282	0.043934	-0.35
1	MIR10B	-0.075498	0.3838	-0.030546	0.2466
2	MIR10B	-0.121329	0.5944	-0.093235	0.5908
3	MIR10B	-0.020699	0.1436	-0.019691	0.0978
4	MIR10B	0.038383	-0.2392	0.027962	-0.1906
5	MIR10B	0.013319	-0.0606	0.016788	-0.1038
6	MIR10B	0.035318	-0.2024	0.042932	-0.2714
7	MIR10B	-0.028989	0.1808	-0.041284	0.2228
8	MIR10B	-0.027597	0.1762	-0.026275	0.1476
10	MIR10B	-0.0301	0.2326	-0.050831	0.3324
11	MIR10B	-0.09215	0.5118	-0.07224	0.446
12	MIR10B	-0.044459	0.3112	-0.021101	0.1694
3	MIR1258	-0.012841	0.1012	-0.014574	0.0664
4	MIR1258	-0.003438	-0.0246	0.000892	-0.0758
5	MIR1258	-0.001196	-0.0264	0.002831	-0.0066
6	MIR1258	-0.00415	0.0328	-0.004061	-0.017
7	MIR1258	0.023176	-0.3126	0.026742	-0.3532
8	MIR1258	0.005888	-0.1174	0.001748	-0.0936
10	MIR1258	0.029618	-0.3786	0.033535	-0.4148
12	MIR1258	0.017856	-0.2536	0.022743	-0.206
1	MIR561	-0.008295	0.0508	0.004828	-0.0414
2	MIR561	0.012428	-0.161	0.017388	-0.1706
3	MIR561	-0.003833	-0.0006	-0.001076	-0.0542
4	MIR561	-0.004596	0.0148	-0.006283	-0.0004
5	MIR561	-0.001876	-0.0332	0.001595	0.008
6	MIR561	0.005305	-0.1076	0.009153	-0.1728
1	MIR1226	-0.039911	0.2826	-0.056387	0.4118
2	MIR1226	-0.03485	0.2638	-0.042779	0.325
3	MIR1226	-0.023492	0.1852	-0.025692	0.163
4	MIR1226	0.01698	-0.1886	0.016662	-0.2036
5	MIR1226	0.003229	-0.094	0.007786	-0.0662
6	MIR1226	-0.020079	0.1452	-0.020386	0.1254
15	MIR1226	0.025877	-0.3002	0.021068	-0.2598
1	MIR425	-0.021429	-0.0214	-0.073691	0.3392
2	MIR425	0.023553	-0.1106	0.007024	0.0012
3	MIR425	-0.024571	0.0324	-0.021733	0.0288
4	MIR425	0.011948	-0.0906	0.018605	-0.1316
5	MIR425	-0.000788	-0.07	0.004486	-0.0472
6	MIR425	-0.068105	0.2664	-0.068902	0.2558
15	MIR425	0.081417	-0.4982	0.109202	-0.5032
1	MIR15B	-0.037163	0.2346	-0.053326	0.4222
2	MIR15B	-0.029494	0.2172	-0.039343	0.33
3	MIR15B	-0.023652	0.1498	-0.020686	0.0976
4	MIR15B	0.017728	-0.1998	0.021854	-0.238
5	MIR15B	0.001658	-0.0456	0.006444	-0.0266
6	MIR15B	-0.034714	0.2242	-0.033345	0.2226
4	MIR1248	0.01101	-0.1396	0.014441	-0.211
15	MIR1248	0.021528	-0.274	0.026233	-0.304
1	MIR28	-0.018799	0.131	0.013933	-0.1062
2	MIR28	0.00968	-0.0946	0.030562	-0.2688
4	MIR28	0.004105	-0.0246	0.003546	-0.0224
6	MIR28	0.030443	-0.1926	0.032384	-0.2194
7	MIR28	-0.045382	0.3048	-0.049293	0.304
8	MIR28	-0.024991	0.1564	-0.029438	0.1558
9	MIR28	0.004652	-0.0394	0.008058	-0.0556
15	MIR28	-0.017583	0.1378	-0.040581	0.2078
1	MIR944	0.003793	-0.0512	-0.006581	0.0794
2	MIR944	0.024381	-0.246	0.012773	-0.0932
3	MIR944	-0.000602	-0.0102	-0.004155	-0.0122
4	MIR944	-0.009212	0.0494	-0.006525	-0.0134
5	MIR944	-0.001079	0.0004	-0.001259	0.0362
6	MIR944	0.003865	-0.058	0.000656	-0.0758
1	MIR570	-0.015386	0.0792	-0.0311	0.229
2	MIR570	0.020771	-0.1944	0.016329	-0.07
3	MIR570	-0.017213	0.1212	-0.017333	0.1122
4	MIR570	0.003013	-0.0642	0.003121	-0.0968
5	MIR570	-0.003236	-0.0198	0.003644	-0.0186
6	MIR570	-0.015649	0.0862	-0.016755	0.0776
1	MIR95	-0.096719	0.5436	-0.100811	0.4682
2	MIR95	-0.047078	0.2754	-0.031768	0.2162
3	MIR95	-0.052532	0.3618	-0.057996	0.3316
4	MIR95	0.007967	-0.0252	0.009343	-0.061
5	MIR95	0.009696	-0.0388	0.003428	0.0308
6	MIR95	-0.020058	0.11	-0.022261	0.1062
4	MIR574	-0.010778	0.0598	-0.012279	0.0688
7	MIR574	-0.096182	0.3894	-0.099149	0.3898
8	MIR574	-0.024987	0.0914	-0.028039	0.0856
10	MIR574	-0.140742	0.5824	-0.142537	0.5668
13	MIR574	-0.081558	0.385	-0.044361	0.3474
14	MIR574	-0.08271	0.3876	-0.095178	0.3784
15	MIR574	-0.102459	0.4366	-0.154751	0.4734
1	MIR576	-0.017377	0.1396	-0.024709	0.2524
2	MIR576	-0.027462	0.2504	-0.026915	0.279
3	MIR576	-0.008192	0.0464	-0.009582	0.0246
4	MIR576	0.020413	-0.2208	0.02054	-0.2566
5	MIR576	0.001073	-0.0526	0.004342	-0.0172
6	MIR576	-0.012617	0.096	-0.016497	0.0988
15	MIR576	0.02103	-0.261	0.028827	-0.3176
1	MIR577	-0.070736	0.4832	-0.089709	0.5094
2	MIR577	-0.033723	0.2234	-0.041907	0.2728
3	MIR577	-0.047096	0.34	-0.051677	0.3318
4	MIR577	0.005251	-0.0854	0.00704	-0.1024
5	MIR577	-0.008598	0.0636	-0.007957	0.0744
6	MIR577	-0.034332	0.2122	-0.034028	0.2138
1	MIR579	-0.008318	0.0416	-0.021918	0.2262
2	MIR579	0.007777	-0.1278	0.000325	0.0238
3	MIR579	-0.009353	0.0648	-0.008631	0.0382
4	MIR579	0.008031	-0.1376	0.006881	-0.1346
5	MIR579	-0.004522	0.0014	-0.002067	0.036
6	MIR579	-0.009403	0.0632	-0.009415	0.0436
1	MIR589	-0.00035	-0.0504	0.004951	-0.0328
2	MIR589	0.010223	-0.1558	0.003067	-0.0244
3	MIR589	0.001366	-0.0794	-0.003025	-0.0506
4	MIR589	-0.008386	0.0466	-0.005668	-0.0234
5	MIR589	0.002637	-0.088	0.00689	-0.0374
6	MIR589	0.006717	-0.1106	0.005084	-0.1094
15	MIR589	-0.013443	0.0858	-0.01487	0.034
1	MIR590	-0.032941	0.2088	-0.043411	0.3442
2	MIR590	-0.042806	0.318	-0.044134	0.3756
3	MIR590	-0.012183	0.028	-0.00961	0.0102
4	MIR590	0.027132	-0.2624	0.023938	-0.2844
5	MIR590	0.010364	-0.14	0.014761	-0.1032
6	MIR590	-0.023263	0.1508	-0.020018	0.1138
15	MIR590	0.039671	-0.3652	0.033441	-0.3374
4	MIR653	-0.011818	0.0596	-0.010253	0.0064
7	MIR653	0.029382	-0.303	0.023481	-0.28
8	MIR653	0.022245	-0.2486	0.016785	-0.2152
10	MIR653	0.048871	-0.4736	0.044798	-0.4472
13	MIR653	0.033761	-0.3622	0.032599	-0.2876
14	MIR653	0.022541	-0.2614	0.018364	-0.219
15	MIR653	0.022635	-0.266	0.020931	-0.2308
1	MIR25	-0.06535	0.2826	-0.086937	0.4944
2	MIR25	-0.072458	0.3834	-0.072172	0.4414
3	MIR25	-0.035814	0.1218	-0.032829	0.1166
4	MIR25	0.028527	-0.202	0.028731	-0.2344
5	MIR25	0.008054	-0.119	0.009425	-0.0602
6	MIR25	-0.052762	0.2506	-0.050607	0.2402
15	MIR25	0.046182	-0.3428	0.051052	-0.4024
1	MIR93	-0.075174	0.3068	-0.103599	0.4866
2	MIR93	-0.067048	0.3202	-0.066383	0.3464
3	MIR93	-0.044531	0.1856	-0.043257	0.1792
4	MIR93	0.025876	-0.19	0.024311	-0.1986
5	MIR93	0.005092	-0.0814	0.008004	-0.0744
6	MIR93	-0.058743	0.2612	-0.057967	0.2628
11	MIR93	-0.033441	0.1476	-0.025537	0.1306
15	MIR93	0.061539	-0.4056	0.063091	-0.4368
1	MIR96	-0.082079	0.4612	-0.075565	0.2884
2	MIR96	-0.012751	0.0974	-0.007263	0.091
3	MIR96	-0.045925	0.2972	-0.047936	0.256
4	MIR96	-0.005082	0.0358	-0.000984	-0.015
5	MIR96	0.015371	-0.0814	0.01906	-0.1204
6	MIR96	-0.013637	0.0836	-0.011702	0.0498
11	MIR96	0.026764	-0.0954	0.027396	-0.0854
1	MIR335	-0.064154	0.4112	-0.063725	0.3668
2	MIR335	-0.01959	0.162	-0.012615	0.12
3	MIR335	-0.036496	0.2532	-0.039023	0.226
4	MIR335	-0.002742	0.0162	-0.005551	-0.003
5	MIR335	0.001134	-0.0224	5e-05	0.0158
6	MIR335	-0.010416	0.0736	-0.011485	0.0478
11	MIR335	-0.000248	0.0116	0.009932	0.0174
7	MIR490	-0.037183	0.2904	-0.048747	0.329
8	MIR490	-0.04841	0.3532	-0.052489	0.3654
10	MIR490	-0.033727	0.2698	-0.048151	0.3478
12	MIR490	-0.04941	0.3884	-0.050744	0.3716
1	MIR671	-0.017607	0.1436	-0.010466	0.1208
2	MIR671	-0.021569	0.2072	-0.023328	0.2576
3	MIR671	-0.009048	0.0564	-0.00932	0.015
4	MIR671	0.011916	-0.1762	0.013384	-0.209
5	MIR671	-0.002297	0.0098	0.002747	0.0034
6	MIR671	-0.00189	-0.0138	-0.001479	-0.053
7	MIR383	-0.002944	-0.0088	-0.002831	-0.0368
8	MIR383	-0.018905	0.164	-0.020088	0.1448
10	MIR383	0.012917	-0.1892	0.010947	-0.1628
12	MIR383	-0.004511	-0.0142	-0.012723	0.142
13	MIR383	0.011106	-0.1704	0.017507	-0.161
3	MIR320A	-0.03153	0.232	-0.031288	0.204
4	MIR320A	0.011756	-0.1112	0.001777	-0.0406
5	MIR320A	0.00918	-0.0702	0.013274	-0.0886
6	MIR320A	0.004335	-0.0714	0.007522	-0.1202
1	MIR937	-0.018188	0.0844	-0.041585	0.3836
2	MIR937	-0.009465	0.0244	-0.030532	0.2978
3	MIR937	-0.018212	0.1118	-0.018641	0.0904
4	MIR937	0.010881	-0.1338	0.013357	-0.175
5	MIR937	-0.005426	0.0118	0.001742	0.003
6	MIR937	-0.025587	0.1914	-0.027395	0.1756
11	MIR937	-0.001996	-0.026	-0.021264	0.1942
14	MIR937	0.015021	-0.1776	0.016656	-0.2142
17	MIR937	0.011747	-0.1682	0.000734	-0.0018
1	MIR939	-0.047643	0.3774	-0.041112	0.2686
2	MIR939	-0.028209	0.2012	-0.014869	0.1236
3	MIR939	-0.025552	0.2208	-0.027638	0.2088
4	MIR939	0.009531	-0.1126	0.010976	-0.115
5	MIR939	0.00338	-0.061	0.011171	-0.0868
6	MIR939	-0.00227	-0.0178	-0.00257	-0.0298
2	MIR31	0.085206	-0.3556	0.107318	-0.6248
3	MIR31	-0.000223	0.0662	-0.005734	0.0836
4	MIR31	-0.047309	0.2436	-0.040108	0.1768
5	MIR31	-0.01255	0.1266	-0.015043	0.1292
6	MIR31	0.060707	-0.2306	0.061472	-0.2442
7	MIR31	-0.076311	0.3582	-0.069502	0.318
8	MIR31	0.007692	-0.0192	0.007769	-0.0134
10	MIR31	-0.112587	0.5618	-0.104237	0.5044
11	MIR31	0.063993	-0.2488	0.064158	-0.3502
14	MIR31	-0.062382	0.337	-0.058263	0.2674
17	MIR31	0.000433	0.0354	-0.005645	0.0158
1	MIR23B	-0.077926	0.3224	-0.040204	0.2638
2	MIR23B	-0.024275	0.1228	0.013258	-0.0348
6	MIR23B	0.033033	-0.15	0.034403	-0.1316
7	MIR23B	-0.086616	0.3982	-0.088431	0.3952
8	MIR23B	-0.066395	0.3066	-0.06258	0.2506
9	MIR23B	-0.01538	0.0926	-0.020238	0.1362
10	MIR23B	-0.065441	0.3722	-0.071705	0.376
12	MIR23B	-0.084045	0.4554	-0.042372	0.2814
13	MIR23B	-0.019938	0.1172	0.021271	-0.117
14	MIR23B	-0.065146	0.3302	-0.068422	0.308
1	MIR32	-0.041662	0.223	-0.056126	0.3464
2	MIR32	-0.039816	0.2446	-0.041829	0.277
3	MIR32	-0.021427	0.0988	-0.017752	0.0662
4	MIR32	0.026794	-0.2296	0.027366	-0.2806
5	MIR32	0.005378	-0.0898	0.011162	-0.08
6	MIR32	-0.039397	0.217	-0.0357	0.2298
11	MIR32	-0.009853	0.037	-0.010093	0.0754
15	MIR32	0.06768	-0.4902	0.067747	-0.4832
4	MIR511	0.007865	-0.132	0.012072	-0.2092
15	MIR511	0.01078	-0.1864	0.011611	-0.1794
1	MIR1287	-0.019775	0.1606	-0.00558	0.06
2	MIR1287	-0.006396	0.0504	-0.005811	0.0742
3	MIR1287	-0.008654	0.0362	-0.010208	0.062
4	MIR1287	-0.00093	-0.0158	0.001456	-0.0864
5	MIR1287	0.000472	-0.0392	0.00646	-0.038
6	MIR1287	0.009331	-0.1248	0.009843	-0.118
7	MIR1287	0.000478	-0.046	-0.005878	-0.0092
8	MIR1287	-0.00941	0.0344	-0.017641	0.0842
10	MIR1287	-0.004866	-0.0108	-0.012713	0.0532
12	MIR1287	-0.01217	0.08	-0.00746	0.0658
14	MIR1287	-0.015075	0.1026	-0.031928	0.2106
1	MIR1307	-0.045014	0.1722	-0.05971	0.2136
2	MIR1307	0.008334	-0.055	0.006227	-0.007
3	MIR1307	-0.027877	0.1092	-0.026334	0.0668
4	MIR1307	-0.003031	-0.006	0.00056	-0.0664
5	MIR1307	0.004418	-0.1056	0.008732	-0.0876
6	MIR1307	-0.042413	0.1972	-0.041444	0.189
15	MIR1307	0.04688	-0.375	0.047801	-0.3894
1	MIR2110	-0.03298	0.289	-0.039275	0.343
2	MIR2110	-0.040407	0.3644	-0.043632	0.4212
3	MIR2110	-0.016412	0.1264	-0.018045	0.1224
4	MIR2110	0.020497	-0.2536	0.018097	-0.2274
5	MIR2110	0.000646	-0.0592	0.008201	-0.0768
6	MIR2110	-0.019551	0.1394	-0.021843	0.1366
7	MIR202	0.007471	-0.153	0.00553	-0.1312
8	MIR202	-0.008287	0.0246	-0.012121	0.0472
10	MIR202	0.015994	-0.2276	0.01862	-0.2828
12	MIR202	0.00015	-0.0534	-0.006278	0.0838
4	MIR326	0.018924	-0.1994	0.017684	-0.206
7	MIR326	0.006454	-0.0874	0.002017	-0.0786
8	MIR326	-0.022341	0.1434	-0.02289	0.1518
10	MIR326	0.038483	-0.367	0.031531	-0.3136
12	MIR326	0.009687	-0.138	0.023185	-0.1842
13	MIR326	0.028174	-0.2852	0.03874	-0.3036
14	MIR326	0.000715	-0.0534	-0.010496	0.041
15	MIR326	0.025075	-0.2648	0.01722	-0.1992
1	MIR708	-0.026029	0.1996	-0.009181	0.082
2	MIR708	-0.047632	0.3744	-0.04137	0.388
3	MIR708	-0.00026	-0.0296	-0.00056	-0.0542
4	MIR708	0.022265	-0.2094	0.015758	-0.1812
5	MIR708	0.012402	-0.1414	0.015296	-0.1082
6	MIR708	0.013204	-0.1448	0.016357	-0.212
7	MIR708	-0.041405	0.335	-0.039408	0.291
8	MIR708	-0.033957	0.2738	-0.023899	0.1496
11	MIR708	-0.04337	0.3604	-0.042933	0.3608
13	MIR708	-0.021421	0.1448	0.000606	0.0146
14	MIR708	-0.041876	0.3422	-0.045912	0.327
17	MIR708	-0.022869	0.1772	-0.029015	0.1958
2	MIR1293	-0.010452	0.087	-0.03277	0.2718
3	MIR1293	-0.019203	0.1512	-0.020668	0.1408
4	MIR1293	0.003902	-0.0656	0.006019	-0.113
5	MIR1293	0.000241	-0.033	0.000681	0.0202
6	MIR1293	-0.009634	0.0552	-0.010128	0.042
11	MIR1293	0.002105	-0.0828	-0.006904	0.0672
14	MIR1293	-0.004273	0.005	-0.006544	0.0042
17	MIR1293	0.015379	-0.1794	-0.013581	0.0948
1	MIR615	-0.051972	0.375	-0.042868	0.3412
2	MIR615	-0.058911	0.4568	-0.060015	0.5152
3	MIR615	-0.021218	0.1654	-0.022793	0.133
4	MIR615	0.020292	-0.1992	0.016319	-0.1666
5	MIR615	0.003441	-0.0352	0.007705	-0.0458
6	MIR615	0.011523	-0.1424	0.011923	-0.1574
2	MIR1228	0.006308	-0.1056	0.004085	-0.0366
3	MIR1228	-0.005508	0.0322	-0.007363	0.0178
4	MIR1228	-0.008192	0.0466	-0.007553	0.012
5	MIR1228	-0.001029	-0.0174	0.00606	-0.0246
6	MIR1228	0.012692	-0.1738	0.01364	-0.1994
7	MIR1228	-0.005808	0.0352	-0.010346	0.0482
8	MIR1228	-0.003036	-0.0248	-0.009245	0.0342
11	MIR1228	0.005465	-0.09	0.000955	0.0008
13	MIR1228	-0.007099	0.0268	0.008755	-0.0802
14	MIR1228	-0.01118	0.0786	-0.016768	0.1004
15	MIR1228	-0.015284	0.1164	-0.025167	0.119
17	MIR1228	0.006812	-0.0986	0.01639	-0.1066
1	MIR616	-0.000623	-0.047	-0.005773	0.0642
2	MIR616	0.00329	-0.077	-7e-06	0.0186
3	MIR616	-0.0016	-0.0324	-0.003569	-0.0228
4	MIR616	0.002677	-0.0732	0.003967	-0.133
5	MIR616	0.004561	-0.1036	0.009902	-0.0914
6	MIR616	-0.001621	-0.0278	-0.00353	-0.0174
1	MIR19A	-0.038312	0.052	-0.092327	0.4154
2	MIR19A	-0.063184	0.2032	-0.080703	0.3742
3	MIR19A	-0.027396	0.0066	-0.020856	-0.0234
4	MIR19A	0.027844	-0.157	0.02763	-0.1578
5	MIR19A	0.003377	-0.104	0.012033	-0.1094
6	MIR19A	-0.082804	0.2868	-0.081566	0.275
15	MIR19A	0.105405	-0.4812	0.12632	-0.5094
3	MIR624	-0.010848	0.0784	-0.011158	0.0762
4	MIR624	-0.003348	-0.0054	-0.005624	-0.0312
6	MIR624	-0.003451	0.0028	-0.001958	-0.0326
3	MIR625	-0.004857	0.0112	-0.004628	-0.0248
4	MIR625	0.006142	-0.0932	0.006443	-0.1492
5	MIR625	-0.007567	0.0412	-0.009693	0.1138
6	MIR625	-0.012433	0.078	-0.012691	0.0602
15	MIR625	0.018166	-0.2462	0.019164	-0.249
1	MIR345	-0.095488	0.566	-0.09371	0.5078
2	MIR345	-0.109906	0.6156	-0.101729	0.5276
3	MIR345	-0.049574	0.328	-0.049157	0.3264
4	MIR345	0.032985	-0.2134	0.02805	-0.2152
5	MIR345	0.004793	-0.0242	0.017649	-0.0828
6	MIR345	-0.012044	0.0702	-0.009164	0.0518
3	MIR342	-0.011609	0.0204	-0.009497	0.0032
4	MIR342	0.039955	-0.2586	0.040967	-0.2836
5	MIR342	0.011611	-0.1336	0.020678	-0.1024
6	MIR342	-0.03845	0.162	-0.041029	0.1814
4	MIR431	0.013778	-0.159	0.007758	-0.1342
7	MIR431	0.002862	-0.0818	0.001931	-0.0756
8	MIR431	-0.002122	-0.0138	-0.001336	-0.0382
13	MIR431	-0.022267	0.173	-0.008929	0.0956
15	MIR431	-0.019481	0.1428	-0.009682	-0.0068
4	MIR432	0.023849	-0.212	0.014405	-0.1696
7	MIR432	0.011589	-0.1592	0.009366	-0.1368
8	MIR432	-0.002513	-0.0118	-0.001852	-0.037
13	MIR432	-0.019106	0.1424	-0.002562	0.0312
15	MIR432	-0.016148	0.0982	-0.019045	0.0756
4	MIR758	0.00362	-0.0892	0.002516	-0.1026
7	MIR758	0.006029	-0.1382	0.00357	-0.122
8	MIR758	-0.000655	-0.0454	-0.004218	-0.0062
10	MIR758	0.007023	-0.125	0.002538	-0.1088
13	MIR758	0.004814	-0.109	0.014751	-0.145
14	MIR758	0.000653	-0.0496	-0.006882	-0.0086
15	MIR758	0.001192	-0.0554	0.005827	-0.1342
4	MIR654	0.000451	-0.0446	-0.00183	-0.0568
7	MIR654	-0.019928	0.1796	-0.018319	0.1282
8	MIR654	-0.011801	0.0806	-0.013462	0.065
13	MIR654	-0.008498	0.0314	0.002071	-0.0134
15	MIR654	0.002678	-0.083	0.009137	-0.1686
1	MIR655	-0.017969	0.1326	-0.013421	0.1416
2	MIR655	-0.069455	0.5292	-0.060755	0.502
3	MIR655	-0.003108	-0.0042	-0.004808	-0.0072
4	MIR655	0.025415	-0.2558	0.017137	-0.208
7	MIR655	0.008405	-0.1512	0.000553	-0.0782
8	MIR655	-0.010814	0.0584	-0.015066	0.0684
11	MIR655	-0.06674	0.514	-0.053057	0.4594
13	MIR655	-0.007929	0.0426	0.001277	0.0026
15	MIR655	0.002419	-0.0434	0.006821	-0.1428
4	MIR412	0.014994	-0.1852	0.016955	-0.2156
15	MIR412	0.021169	-0.2804	0.03986	-0.3926
4	MIR369	0.027583	-0.2768	0.01917	-0.2494
7	MIR369	-0.005001	0.0144	-0.013923	0.0746
8	MIR369	-0.016278	0.1342	-0.019449	0.1294
13	MIR369	-0.015713	0.1104	0.001339	-0.0022
15	MIR369	-0.005698	0.0036	-0.009821	-0.0078
4	MIR541	0.008792	-0.1346	0.009716	-0.1732
15	MIR541	0.000315	-0.028	-0.002153	-0.0552
7	MIR1247	-0.004519	-0.0064	-0.004726	-0.0202
8	MIR1247	-0.003874	0.0018	-0.004489	-0.0188
10	MIR1247	0.001783	-0.0698	0.003584	-0.1208
12	MIR1247	0.004362	-0.0908	0.006144	-0.047
14	MIR1247	0.003764	-0.1066	0.003448	-0.104
1	MIR627	-0.004346	-0.0152	-0.001374	0.0202
2	MIR627	0.000974	-0.0726	0.011246	-0.1156
3	MIR627	-0.005972	0.0134	-0.005002	-0.0182
4	MIR627	0.007262	-0.1306	0.004381	-0.1216
5	MIR627	-0.001303	-0.0428	0.003176	-0.02
6	MIR627	-0.011094	0.0866	-0.009373	0.0378
1	MIR629	-0.033422	0.2022	-0.040865	0.2412
2	MIR629	-0.03139	0.2098	-0.034394	0.2416
3	MIR629	-0.012169	0.0348	-0.011229	0.0254
4	MIR629	0.019252	-0.2138	0.02056	-0.2432
5	MIR629	0.013282	-0.1726	0.017111	-0.1248
6	MIR629	-0.023455	0.13	-0.020254	0.1056
7	MIR497	-0.012077	0.0738	-0.027603	0.1638
8	MIR497	-0.046864	0.3304	-0.051031	0.3382
10	MIR497	0.012665	-0.1224	-0.00459	0.0254
12	MIR497	-0.026079	0.1896	-0.018863	0.1472
13	MIR497	0.009348	-0.0938	0.014823	-0.1008
14	MIR497	-0.021195	0.1428	-0.03704	0.235
1	MIR744	-0.024211	0.1762	-0.037512	0.3316
2	MIR744	-0.040029	0.3494	-0.033762	0.3284
3	MIR744	-0.008239	0.0398	-0.008374	0.022
4	MIR744	0.026657	-0.2886	0.025167	-0.2892
5	MIR744	0.005967	-0.0998	0.007677	-0.0438
6	MIR744	-0.015791	0.1086	-0.017106	0.1004
15	MIR744	0.022827	-0.2682	0.029711	-0.3044
1	MIR33B	0.010182	-0.1598	0.006663	-0.0614
2	MIR33B	0.016219	-0.2384	0.009038	-0.0694
3	MIR33B	0.007252	-0.1398	0.006438	-0.1412
4	MIR33B	0.007126	-0.1294	0.006019	-0.1478
5	MIR33B	-0.000822	-0.0452	0.000991	0.0076
6	MIR33B	0.002953	-0.0874	0.001262	-0.0686
7	MIR33B	-0.006013	0.0184	-0.013868	0.091
8	MIR33B	-0.004929	0.0058	-0.012958	0.0814
13	MIR33B	0.007695	-0.1508	0.012044	-0.127
1	MIR1180	-0.092564	0.4778	-0.071998	0.4382
2	MIR1180	-0.097547	0.5274	-0.098564	0.5712
3	MIR1180	-0.040853	0.251	-0.044224	0.2354
4	MIR1180	0.015381	-0.107	0.01349	-0.1052
5	MIR1180	0.013697	-0.089	0.016376	-0.1092
6	MIR1180	0.0096	-0.1222	0.010427	-0.1074
7	MIR1180	0.015491	-0.1284	0.008411	-0.0728
8	MIR1180	-0.002107	0.0098	-0.003512	-0.0094
9	MIR1180	-0.026221	0.1674	-0.035543	0.1998
13	MIR1180	0.009146	-0.0402	0.045729	-0.2894
1	MIR423	-0.070202	0.4238	-0.079806	0.4304
2	MIR423	-0.057403	0.3706	-0.063524	0.3754
3	MIR423	-0.042143	0.2836	-0.038451	0.2224
4	MIR423	0.027323	-0.2396	0.028424	-0.2632
5	MIR423	0.003379	-0.067	0.013798	-0.0908
6	MIR423	-0.041966	0.2454	-0.039207	0.2242
15	MIR423	0.044518	-0.3732	0.050762	-0.4038
3	MIR10A	-0.015379	0.1158	-0.018234	0.1262
4	MIR10A	-0.016573	0.1094	-0.018389	0.1132
5	MIR10A	-0.011618	0.1072	-0.018755	0.1934
6	MIR10A	0.050169	-0.2258	0.05436	-0.223
7	MIR10A	-0.065787	0.344	-0.07867	0.3744
8	MIR10A	-0.009962	0.069	-0.015692	0.0862
10	MIR10A	-0.088814	0.5116	-0.103393	0.5274
12	MIR10A	-0.070574	0.4218	-0.024951	0.2276
1	MIR21	0.025677	-0.0458	0.081066	-0.4754
2	MIR21	0.07976	-0.3494	0.106072	-0.5654
3	MIR21	0.015667	-0.0096	0.013344	-0.002
4	MIR21	-0.024002	0.1308	-0.026842	0.1176
5	MIR21	-0.007039	0.078	-0.008337	0.0638
6	MIR21	0.058734	-0.266	0.063291	-0.2594
15	MIR21	-0.058477	0.313	-0.089225	0.3526
1	MIR454	-0.048257	0.2386	-0.064698	0.3484
2	MIR454	-0.040328	0.2338	-0.045431	0.2954
3	MIR454	-0.022304	0.1018	-0.017909	0.074
4	MIR454	0.040082	-0.2946	0.042816	-0.3222
5	MIR454	0.010722	-0.1164	0.019204	-0.1108
6	MIR454	-0.047227	0.2524	-0.045255	0.2252
15	MIR454	0.055893	-0.386	0.070005	-0.4592
2	MIR23A	0.052782	-0.2234	0.08873	-0.502
3	MIR23A	0.008042	0.0288	0.004098	0.0434
4	MIR23A	-0.024684	0.125	-0.033668	0.1592
5	MIR23A	-0.008384	0.0926	-0.010866	0.0742
6	MIR23A	0.071758	-0.3004	0.074703	-0.3104
7	MIR23A	-0.087028	0.3808	-0.087111	0.3718
8	MIR23A	-0.019822	0.0866	-0.018098	0.0782
11	MIR23A	0.027521	-0.102	0.059618	-0.2998
13	MIR23A	-0.068657	0.359	-0.046685	0.338
14	MIR23A	-0.064124	0.331	-0.066433	0.3252
15	MIR23A	-0.077726	0.403	-0.124686	0.4678
17	MIR23A	-0.02166	0.1328	0.005547	-0.0682
1	MIR330	-0.043265	0.2638	-0.057841	0.3504
2	MIR330	-0.026499	0.174	-0.035945	0.2256
3	MIR330	-0.025483	0.1586	-0.025239	0.14
4	MIR330	0.013219	-0.1526	0.015876	-0.2118
5	MIR330	-0.000376	-0.0278	0.007205	-0.062
6	MIR330	-0.035539	0.224	-0.033859	0.2136
7	MIR330	0.020684	-0.2208	0.015387	-0.1974
8	MIR330	-0.016587	0.0928	-0.020839	0.1024
13	MIR330	0.04382	-0.3952	0.05275	-0.3924
15	MIR330	0.03425	-0.3416	0.035234	-0.3452
1	MIR769	-0.076058	0.4142	-0.089353	0.4682
2	MIR769	-0.081295	0.4556	-0.084161	0.444
3	MIR769	-0.038312	0.2014	-0.037327	0.1944
4	MIR769	0.040603	-0.3036	0.041938	-0.3016
5	MIR769	0.009135	-0.1152	0.015986	-0.0884
6	MIR769	-0.042406	0.2268	-0.041643	0.2174
1	MIR1292	-0.013167	0.1166	0.008343	-0.0614
2	MIR1292	0.021139	-0.1474	0.024537	-0.2214
3	MIR1292	-0.014661	0.1174	-0.017193	0.13
4	MIR1292	-0.020831	0.1642	-0.017531	0.1044
5	MIR1292	-0.006179	0.0342	-0.005952	0.0758
6	MIR1292	0.019106	-0.131	0.020807	-0.1442
1	MIR659	-0.003406	-0.0032	0.001128	0.0016
2	MIR659	0.001459	-0.042	-0.00917	0.1208
3	MIR659	-0.001789	-0.0302	-0.00482	-0.0264
4	MIR659	-0.002729	-0.013	9.9e-05	-0.0882
5	MIR659	-0.004243	-0.0142	0.005072	-0.043
6	MIR659	0.003903	-0.0996	0.003916	-0.1082
1	MIR33A	-0.033499	0.2242	-0.047904	0.42
2	MIR33A	-0.041474	0.332	-0.044583	0.387
3	MIR33A	-0.017578	0.1016	-0.015958	0.0682
4	MIR33A	0.020841	-0.2556	0.018969	-0.2218
5	MIR33A	-0.000514	-0.0524	0.002366	-0.02
6	MIR33A	-0.027802	0.196	-0.029219	0.1922
1	MIR501	-0.074941	0.4476	-0.076135	0.4032
2	MIR501	-0.072479	0.4762	-0.062571	0.4036
3	MIR501	-0.038832	0.229	-0.038003	0.2376
4	MIR501	0.022307	-0.172	0.020636	-0.2028
5	MIR501	0.001607	-0.0594	0.003523	-0.0182
6	MIR501	-0.031095	0.1448	-0.027344	0.1494
7	MIR501	0.052187	-0.419	0.035951	-0.3492
8	MIR501	0.006801	-0.097	-0.000122	-0.0554
10	MIR501	0.083879	-0.63	0.065955	-0.5372
12	MIR501	0.057511	-0.4594	0.067685	-0.417
13	MIR501	0.043577	-0.3528	0.053472	-0.3554
15	MIR501	0.035388	-0.312	0.007153	-0.1288
1	MIR532	-0.090678	0.5138	-0.098637	0.4814
2	MIR532	-0.079331	0.4902	-0.070884	0.403
3	MIR532	-0.048547	0.2966	-0.048441	0.2902
4	MIR532	0.027805	-0.2168	0.02629	-0.2366
5	MIR532	0.001532	-0.0396	0.00043	-0.0012
6	MIR532	-0.036599	0.2024	-0.034751	0.2098
7	MIR532	0.043949	-0.3638	0.030486	-0.2724
8	MIR532	-0.005123	-0.0018	-0.009299	0.0142
11	MIR532	-0.032831	0.1654	-0.018401	0.093
13	MIR532	0.048321	-0.3798	0.060065	-0.3636
15	MIR532	0.03974	-0.332	0.00392	-0.0848
1	MIR362	-0.08042	0.508	-0.083907	0.4688
2	MIR362	-0.07619	0.5414	-0.064097	0.414
3	MIR362	-0.042118	0.2714	-0.042792	0.2794
4	MIR362	0.028408	-0.2316	0.02647	-0.2486
5	MIR362	0.001646	-0.0506	-0.000687	0.0266
6	MIR362	-0.029444	0.1806	-0.027559	0.1564
7	MIR362	0.043769	-0.3558	0.030554	-0.3022
8	MIR362	-0.00324	-0.0062	-0.006364	-0.0032
10	MIR362	0.079092	-0.6174	0.061031	-0.5228
12	MIR362	0.050953	-0.416	0.072476	-0.441
13	MIR362	0.04071	-0.3566	0.052864	-0.355
15	MIR362	0.037112	-0.3276	0.001588	-0.0658
1	MIR98	-0.042682	0.3396	-0.049557	0.379
2	MIR98	0.008155	-0.0838	-0.000854	0.0244
3	MIR98	-0.025849	0.1956	-0.028275	0.2124
4	MIR98	-0.0011	-0.0016	0.004652	-0.0736
5	MIR98	-0.005392	0.0512	-0.002046	0.0412
6	MIR98	-0.011154	0.098	-0.012049	0.0726
11	MIR98	0.023725	-0.173	0.022837	-0.1264
15	MIR98	0.004207	-0.0614	-0.010715	0.0262
1	MIR545	-0.074138	0.4926	-0.071998	0.3654
2	MIR545	-0.046914	0.2928	-0.046628	0.2726
3	MIR545	-0.031166	0.2414	-0.03388	0.19
4	MIR545	0.016984	-0.1496	0.017135	-0.1428
5	MIR545	0.019645	-0.1568	0.021025	-0.1412
6	MIR545	-0.005129	0.0108	-0.00251	-0.0194
1	MIR766	-0.005694	-0.06	-0.058842	0.4164
2	MIR766	-0.068333	0.2672	-0.093361	0.609
3	MIR766	-0.000901	-0.0954	0.007038	-0.1314
4	MIR766	0.053528	-0.2754	0.051055	-0.2848
5	MIR766	0.007149	-0.1174	0.01428	-0.0828
6	MIR766	-0.065138	0.21	-0.065789	0.1994
7	MIR766	0.091812	-0.417	0.084802	-0.3964
8	MIR766	-0.004624	-0.0268	-0.007335	-0.0154
13	MIR766	0.068416	-0.3714	0.031249	-0.2008
15	MIR766	0.087125	-0.4252	0.115768	-0.4502
1	MIR503	-0.004943	0.0424	0.013298	-0.069
2	MIR503	-0.023248	0.1504	-0.016192	0.1426
3	MIR503	0.003128	-0.0058	0.001581	-0.0208
4	MIR503	0.009758	-0.0972	0.011207	-0.1408
5	MIR503	-0.007284	0.0462	-0.004736	0.0794
6	MIR503	0.021233	-0.169	0.020351	-0.1672
7	MIR503	-0.015989	0.0952	-0.017357	0.1036
8	MIR503	-0.001806	-0.0132	-0.005097	-0.0042
10	MIR503	-0.044322	0.3534	-0.047829	0.3436
14	MIR503	-0.046852	0.354	-0.049115	0.3286
15	MIR503	-0.029546	0.2396	-0.034919	0.1786
7	MIR934	-0.008718	0.0746	-0.001232	0.0082
8	MIR934	-0.004233	0.0274	-0.001928	-0.0162
13	MIR934	-0.004132	0.0298	0.009563	-0.0348
1	MIR506	-0.007074	0.029	-0.020426	0.1824
2	MIR506	-0.012962	0.0942	-0.022849	0.2186
3	MIR506	-0.003805	-0.0072	-0.00456	-0.0178
11	MIR506	-0.007515	0.048	-0.01485	0.166
1	MIR508	-0.039974	0.1972	-0.062708	0.3728
2	MIR508	-0.051003	0.3144	-0.066524	0.4514
3	MIR508	-0.022987	0.075	-0.022028	0.0694
6	MIR508	-0.035265	0.1734	-0.03344	0.1678
7	MIR508	0.034665	-0.284	0.026646	-0.246
8	MIR508	-0.018214	0.0804	-0.025252	0.1132
9	MIR508	-0.018734	0.0886	-0.033763	0.2164
11	MIR508	-0.027828	0.169	-0.029482	0.2278

## Sheet: phospho_mRNA_association
newgenegroup index	phosated gene-site	direction	CCLE phos-mRNA median correlation, all samples	CCLE phos-mRNA deviation probability, all samples	CCLE phos-mRNA median correlation, selected cancer types	CCLE phos-mRNA deviation probability, selected cancer types
7	YBX1-S102	+	0.006627	-0.0038	0.006627	0.018
8	YBX1-S102	+	0.045896	0.2548	0.045896	0.2482
13	YBX1-S102	+	-0.036522	-0.243	-0.036522	-0.2322
4	JUN-S73	+	-0.004165	-0.049	-0.004165	-0.0438
4	SHC1-Y317	+	-0.045779	-0.2816	-0.045779	-0.2572
15	SHC1-Y317	+	0.009808	0.0212	0.009808	0.0216
5	SHC1-Y317	+	-0.015652	-0.1168	-0.015652	-0.1364
1	RAF1-S338	+	0.000421	-0.0206	0.000421	-0.034
2	RAF1-S338	+	0.012909	0.0632	0.012909	0.0658
3	RAF1-S338	+	-0.012955	-0.0944	-0.012955	-0.1142
11	RAF1-S338	+	0.002414	-0.0218	0.002414	-0.0156
13	RAF1-S338	+	0.03502	0.2088	0.03502	0.2346
5	PRKCD-S664	+	-0.01148	-0.0972	-0.01148	-0.079
1	NFKB1-S536	+	0.012252	0.0502	0.012252	0.0426
2	NFKB1-S536	+	0.04032	0.1996	0.04032	0.2046
3	NFKB1-S536	+	-0.001707	-0.0258	-0.001707	-0.0336
4	NFKB1-S536	+	-0.016672	-0.1114	-0.016672	-0.1366
6	NFKB1-S536	+	0.00784	0.011	0.00784	0.0054
15	NFKB1-S536	+	-0.022434	-0.1672	-0.022434	-0.16
1	RICTOR-T1135	+	-0.042876	-0.3116	-0.042876	-0.3162
2	RICTOR-T1135	+	-0.031851	-0.2424	-0.031851	-0.2476
3	RICTOR-T1135	+	-0.025075	-0.1946	-0.025075	-0.1934
4	RICTOR-T1135	+	0.017838	0.0986	0.017838	0.1126
5	RICTOR-T1135	+	-0.011654	-0.0894	-0.011654	-0.0726
6	RICTOR-T1135	+	-0.020191	-0.1552	-0.020191	-0.164
13	RICTOR-T1135	+	0.005974	0.0206	0.005974	0.0246
3	PRKAA1-T172	+	-0.039358	-0.2648	-0.039358	-0.2606
4	PRKAA1-T172	+	0.008732	0.0328	0.008732	0.0396
15	PRKAA1-T172	+	0.04804	0.2836	0.04804	0.3042
10	ESR1-S118	+	0.14753	0.7208	0.14753	0.7246
14	ESR1-S118	+	0.053222	0.2928	0.053222	0.2914
2	ESR1-S118	+	-0.062287	0.3208	-0.062287	0.3098
3	ESR1-S118	+	-0.046811	0.245	-0.046811	0.2332
6	ESR1-S118	+	-0.066256	0.348	-0.066256	0.3448
17	ESR1-S118	+	0.037648	0.1956	0.037648	0.2158
3	EGFR-Y1068	+	-0.018196	-0.1372	-0.018196	-0.1458
4	EGFR-Y1068	+	-0.049088	-0.2686	-0.049088	-0.291
6	EGFR-Y1068	+	0.00459	-0.0364	0.00459	-0.043
13	EGFR-Y1173	+	0.033308	0.2172	0.033308	0.1954
13	BRAF-S445	+	0.085037	0.4288	0.085037	0.4018
7	EIF4EBP1-T70	+	0.055205	0.3346	0.055205	0.3674
8	EIF4EBP1-T70	+	0.034972	0.1974	0.034972	0.199
10	EIF4EBP1-T70	+	0.056397	0.3544	0.056397	0.3664
1	EIF4EBP1-S65	+	-0.063135	0.399	-0.063135	0.3888
2	EIF4EBP1-S65	+	-0.093825	0.5742	-0.093825	0.5746
10	EIF4EBP1-S65	+	0.090281	0.4986	0.090281	0.504
12	EIF4EBP1-S65	+	0.066721	0.391	0.066721	0.3752
1	NDRG1-T346	+	-0.018092	-0.1294	-0.018092	-0.1208
3	BAD-S112	+	-0.018128	-0.133	-0.018128	-0.1204
4	BAD-S112	+	0.005626	0.0108	0.005626	0.0396
6	BAD-S112	+	-0.01281	-0.0944	-0.01281	-0.1086
1	YAP1-S127	+	-0.018857	-0.146	-0.018857	-0.1162
2	YAP1-S127	+	0.053064	0.1822	0.053064	0.1792
6	YAP1-S127	+	0.036646	0.095	0.036646	0.0952
9	YAP1-S127	+	0.024002	0.0606	0.024002	0.0674
3	YAP1-S127	+	-0.025804	-0.182	-0.025804	-0.1808
4	YAP1-S127	+	-0.036483	-0.2208	-0.036483	-0.2376
1	CDKN1B-T198	+	0.003049	0.0018	0.003049	0.0218
2	CDKN1B-T198	+	0.018676	0.1048	0.018676	0.1116
3	CDKN1B-T198	+	-0.007077	-0.0408	-0.007077	-0.05
11	CDKN1B-T198	+	0.019764	0.086	0.019764	0.0862
15	ERBB3-Y1289	+	0.071741	0.3774	0.071741	0.3842
13	ERBB3-Y1289	+	0.07558	0.4318	0.07558	0.4188
3	TSC2-T1462	+	-0.014818	-0.1086	-0.014818	-0.0966
4	TSC2-T1462	+	0.030244	0.1684	0.030244	0.1856
6	TSC2-T1462	+	-0.036864	-0.2526	-0.036864	-0.252
7	TSC2-T1462	+	0.025932	-0.1558	0.025932	-0.1624
8	TSC2-T1462	+	-0.012383	0.0998	-0.012383	0.0966
1	PRKCB-S660	+	-0.005716	-0.0512	-0.005716	-0.058
2	PRKCB-S660	+	0.004357	0.0092	0.004357	-0.0008
3	PRKCB-S660	+	-0.017062	-0.1346	-0.017062	-0.1422
4	PRKCB-S660	+	0.006057	0.0394	0.006057	0.0182
5	PRKCB-S660	+	-0.026569	-0.1894	-0.026569	-0.199
7	ACACA-S79	+	0.071513	0.4188	0.071513	0.4294
8	ACACA-S79	+	0.034202	0.2028	0.034202	0.1896
10	ACACA-S79	+	0.112726	0.6344	0.112726	0.6218
12	ACACA-S79	+	0.094368	0.5404	0.094368	0.5414
14	ACACA-S79	+	0.033884	0.188	0.033884	0.1888
3	ACACA-S79	+	-0.051566	0.3416	-0.051566	0.3092
6	ACACA-S79	+	-0.051399	0.3548	-0.051399	0.3414
1	STAT3-Y705	+	0.017428	0.084	0.017428	0.0746
2	STAT3-Y705	+	0.069703	0.3848	0.069703	0.3992
3	STAT3-Y705	+	-0.00778	-0.0834	-0.00778	-0.0802
4	STAT3-Y705	+	-0.024728	-0.184	-0.024728	-0.1822
5	STAT3-Y705	+	-0.015655	-0.1278	-0.015655	-0.1238
6	STAT3-Y705	+	-0.016811	-0.1372	-0.016811	-0.1382
3	RPS6KB1-T389	+	-0.019731	-0.1546	-0.019731	-0.1638
6	RPS6KB1-T389	+	-0.016451	-0.1134	-0.016451	-0.12
1	PRKCA-S657	+	-0.004727	-0.0742	-0.004727	-0.0554
2	PRKCA-S657	+	-0.012088	-0.079	-0.012088	-0.0838
3	PRKCA-S657	+	-0.007477	-0.0922	-0.007477	-0.066
4	PRKCA-S657	+	0.000558	-0.0182	0.000558	-0.0204
5	PRKCA-S657	+	-0.01342	-0.112	-0.01342	-0.128
6	PRKCA-S657	+	0.014988	0.0744	0.014988	0.0718
3	AKT2-S473	+	-0.022595	-0.1582	-0.022595	-0.171
4	AKT2-S473	+	-0.000233	-0.0174	-0.000233	-0.0174
6	AKT2-S473	+	0.005516	-0.002	0.005516	0.0394
15	AKT2-S473	+	-0.016059	-0.1192	-0.016059	-0.1084
3	AKT2-T308	+	-0.020096	-0.1574	-0.020096	-0.1598
4	AKT2-T308	+	0.0006	-0.007	0.0006	-0.0218
13	AKT2-T308	+	0.001315	0.008	0.001315	0.0232
3	GSK3A-S9	+	-0.031748	-0.234	-0.031748	-0.2458
4	GSK3A-S9	+	0.01726	0.094	0.01726	0.0992
6	GSK3A-S9	+	-0.030092	-0.23	-0.030092	-0.2318
15	GSK3A-S9	+	0.021623	0.1364	0.021623	0.1418
5	GSK3A-S9	+	-0.011496	-0.0938	-0.011496	-0.1102
3	AKT1S1-T246	+	-0.020485	-0.1678	-0.020485	-0.1722
4	AKT1S1-T246	+	0.015916	0.089	0.015916	0.0944
6	AKT1S1-T246	+	-0.022331	-0.1572	-0.022331	-0.1742
15	AKT1S1-T246	+	0.008916	0.0432	0.008916	0.0586
3	SRC-Y416	+	-0.013299	-0.062	-0.013299	-0.0674
4	SRC-Y416	+	-0.000663	-0.006	-0.000663	-0.009
15	SRC-Y416	+	0.068291	0.3664	0.068291	0.3582
3	SRC-Y527	+	-0.049684	-0.3426	-0.049684	-0.344
4	SRC-Y527	+	-0.000787	-0.0348	-0.000787	-0.0362
15	SRC-Y527	+	0.00064	-0.0204	0.00064	-0.0184
7	CHEK2-T68	+	0.073033	0.4546	0.073033	0.444
8	CHEK2-T68	+	0.039102	0.2364	0.039102	0.2206
10	CHEK2-T68	+	0.094897	0.5682	0.094897	0.5688
12	CHEK2-T68	+	0.078986	0.4806	0.078986	0.4742
1	MYH9-S1943	+	0.02763	0.1196	0.02763	0.1328
2	MYH9-S1943	+	0.054393	0.3	0.054393	0.2964
7	MYH9-S1943	+	0.000362	-0.03	0.000362	-0.0102
8	MYH9-S1943	+	0.028115	0.178	0.028115	0.164
9	MYH9-S1943	+	0.014182	0.0622	0.014182	0.0744
12	MYH9-S1943	+	-0.01158	-0.101	-0.01158	-0.0944
3	ARAF-S299	+	-0.010136	-0.1092	-0.010136	-0.0808
4	ARAF-S299	+	-0.036616	-0.226	-0.036616	-0.2358
6	ARAF-S299	+	-0.011753	-0.0982	-0.011753	-0.0862
5	ARAF-S299	+	-0.012592	-0.1148	-0.012592	-0.1092
7	MTOR-S2448	-	0.018929	-0.1088	0.018929	-0.119
8	MTOR-S2448	-	0.000549	0.0158	0.000549	0.0082
10	MTOR-S2448	-	0.033988	-0.2076	0.033988	-0.2294
12	MTOR-S2448	-	0.017831	-0.126	0.017831	-0.1114
1	SHC1-Y317	-	0.00167	0.0084	0.00167	0.0318
2	SHC1-Y317	-	0.098401	-0.4264	0.098401	-0.4384
4	SHC1-Y317	-	-0.045779	-0.2816	-0.045779	-0.2572
5	SHC1-Y317	-	-0.015652	-0.1168	-0.015652	-0.1364
1	PDK1-S241	-	-0.027838	0.1488	-0.027838	0.1514
10	RAF1-S338	-	0.086291	-0.5044	0.086291	-0.5016
12	RAF1-S338	-	0.083075	-0.4974	0.083075	-0.4888
7	PRKCD-S664	-	0.013629	-0.0708	0.013629	-0.0586
8	PRKCD-S664	-	0.00089	0.008	0.00089	0.0046
10	PRKCD-S664	-	0.014724	-0.1082	0.014724	-0.1066
12	PRKCD-S664	-	0.013261	-0.0816	0.013261	-0.0588
7	NFKB1-S536	-	0.011596	-0.046	0.011596	-0.0494
8	NFKB1-S536	-	0.03842	-0.219	0.03842	-0.2274
10	NFKB1-S536	-	-0.022189	0.1726	-0.022189	0.1744
14	NFKB1-S536	-	-0.026452	0.1696	-0.026452	0.173
10	RICTOR-T1135	-	0.030674	-0.18	0.030674	-0.1922
12	RICTOR-T1135	-	0.011054	-0.0704	0.011054	-0.0678
7	PRKAA1-T172	-	0.073299	-0.4282	0.073299	-0.4156
8	PRKAA1-T172	-	0.034167	-0.1898	0.034167	-0.1756
10	PRKAA1-T172	-	0.103044	-0.5894	0.103044	-0.595
1	ESR1-S118	-	-0.075722	0.336	-0.075722	0.3548
2	ESR1-S118	-	-0.062287	0.3208	-0.062287	0.3098
3	ESR1-S118	-	-0.046811	0.245	-0.046811	0.2332
6	ESR1-S118	-	-0.066256	0.348	-0.066256	0.3448
10	EGFR-Y1068	-	-0.022811	0.1804	-0.022811	0.1706
12	EGFR-Y1068	-	-0.007478	0.0706	-0.007478	0.0686
14	EGFR-Y1068	-	-0.034901	0.2124	-0.034901	0.2304
10	EGFR-Y1173	-	0.058783	-0.375	0.058783	-0.3654
12	EGFR-Y1173	-	0.059327	-0.3706	0.059327	-0.3896
1	BRAF-S445	-	-0.048771	0.1836	-0.048771	0.1706
6	BRAF-S445	-	-0.081351	0.3588	-0.081351	0.3648
1	EIF4EBP1-S65	-	-0.063135	0.399	-0.063135	0.3888
2	EIF4EBP1-S65	-	-0.093825	0.5742	-0.093825	0.5746
9	EIF4EBP1-S65	-	-0.033767	0.209	-0.033767	0.2288
14	NDRG1-T346	-	-0.018059	0.1346	-0.018059	0.1488
17	NDRG1-T346	-	-0.004508	0.054	-0.004508	0.0506
7	BAD-S112	-	0.015867	-0.101	0.015867	-0.1014
8	BAD-S112	-	0.01077	-0.051	0.01077	-0.0564
10	BAD-S112	-	0.005	-0.0184	0.005	-0.0168
12	BAD-S112	-	0.010516	-0.0662	0.010516	-0.0484
13	BAD-S112	-	-0.015362	0.1238	-0.015362	0.1122
10	YAP1-S127	-	-0.059734	0.3406	-0.059734	0.3224
12	YAP1-S127	-	-0.020195	0.1408	-0.020195	0.1288
1	CHEK1-S345	-	-0.035502	0.1354	-0.035502	0.1268
2	CHEK1-S345	-	-0.013921	0.0628	-0.013921	0.0512
14	CHEK1-S345	-	0.055055	-0.263	0.055055	-0.2756
4	CDKN1B-T198	-	-0.001853	-0.0036	-0.001853	0.0088
3	ERBB3-Y1289	-	-0.029234	0.1166	-0.029234	0.139
6	ERBB3-Y1289	-	-0.069751	0.3648	-0.069751	0.3368
10	ERBB3-Y1289	-	0.131725	-0.648	0.131725	-0.6608
14	ERBB3-Y1289	-	0.047099	-0.265	0.047099	-0.2752
7	TSC2-T1462	-	0.025932	-0.1558	0.025932	-0.1624
8	TSC2-T1462	-	-0.012383	0.0998	-0.012383	0.0966
10	TSC2-T1462	-	0.060509	-0.38	0.060509	-0.3902
12	TSC2-T1462	-	0.037053	-0.2482	0.037053	-0.2264
10	PRKCB-S660	-	0.050614	-0.3232	0.050614	-0.3142
12	PRKCB-S660	-	0.045129	-0.2728	0.045129	-0.2992
1	ACACA-S79	-	-0.069095	0.4144	-0.069095	0.4214
2	ACACA-S79	-	-0.035182	0.231	-0.035182	0.248
3	ACACA-S79	-	-0.051566	0.3416	-0.051566	0.3092
6	ACACA-S79	-	-0.051399	0.3548	-0.051399	0.3414
7	STAT3-Y705	-	0.004082	-0.0176	0.004082	-0.016
8	STAT3-Y705	-	0.000277	0.0246	0.000277	0.0012
10	STAT3-Y705	-	0.005778	-0.0264	0.005778	-0.014
12	STAT3-Y705	-	0.005223	0.0014	0.005223	-0.0156
14	STAT3-Y705	-	-0.028929	0.2174	-0.028929	0.2108
7	RPS6KB1-T389	-	0.043425	-0.2796	0.043425	-0.2896
8	RPS6KB1-T389	-	0.011999	-0.0746	0.011999	-0.0664
10	RPS6KB1-T389	-	0.057234	-0.3634	0.057234	-0.3816
12	RPS6KB1-T389	-	0.036164	-0.2268	0.036164	-0.2436
7	PRKCA-S657	-	0.000116	0.0084	0.000116	0.019
8	PRKCA-S657	-	0.014462	-0.0738	0.014462	-0.0688
10	PRKCA-S657	-	-0.024159	0.1932	-0.024159	0.1742
12	PRKCA-S657	-	-0.012835	0.1214	-0.012835	0.0964
14	PRKCA-S657	-	-0.030303	0.2364	-0.030303	0.2282
3	PRKCA-S657	-	-0.007477	-0.0922	-0.007477	-0.066
4	PRKCA-S657	-	0.000558	-0.0182	0.000558	-0.0204
5	PRKCA-S657	-	-0.01342	-0.112	-0.01342	-0.128
6	PRKCA-S657	-	0.014988	0.0744	0.014988	0.0718
7	AKT2-S473	-	0.001659	-0.01	0.001659	0.0036
8	AKT2-S473	-	0.008344	-0.0376	0.008344	-0.0378
10	AKT2-S473	-	-0.00045	0.026	-0.00045	0.0102
12	AKT2-S473	-	0.00207	0.0262	0.00207	-0.0008
7	GSK3A-S9	-	0.041929	-0.2812	0.041929	-0.2722
8	GSK3A-S9	-	0.00848	-0.048	0.00848	-0.0492
10	GSK3A-S9	-	0.061134	-0.393	0.061134	-0.4064
1	AKT1S1-T246	-	-0.044055	0.3292	-0.044055	0.3028
6	AKT1S1-T246	-	-0.022331	-0.1572	-0.022331	-0.1742
7	AKT1S1-T246	-	0.087264	-0.4848	0.087264	-0.4912
8	AKT1S1-T246	-	0.038386	-0.2356	0.038386	-0.2214
7	SRC-Y416	-	0.075122	-0.3852	0.075122	-0.3702
8	SRC-Y416	-	0.033738	-0.1778	0.033738	-0.1628
10	SRC-Y416	-	0.098588	-0.5236	0.098588	-0.5058
12	SRC-Y416	-	0.091947	-0.4672	0.091947	-0.4802
14	SRC-Y416	-	0.032542	-0.1676	0.032542	-0.18
7	SRC-Y527	-	0.013325	-0.0566	0.013325	-0.0556
8	SRC-Y527	-	0.007046	-0.0522	0.007046	-0.03
10	SRC-Y527	-	0.038424	-0.2472	0.038424	-0.2456
14	SRC-Y527	-	-0.017624	0.1332	-0.017624	0.1172
3	CHEK2-T68	-	-0.022099	0.1236	-0.022099	0.131
4	CHEK2-T68	-	-0.014744	0.1206	-0.014744	0.1202
6	CHEK2-T68	-	-0.037868	0.2452	-0.037868	0.2576
4	MYH9-S1943	-	-0.020471	0.1528	-0.020471	0.1496
10	ARAF-S299	-	-0.010201	0.0972	-0.010201	0.1012
12	ARAF-S299	-	-0.008518	0.0726	-0.008518	0.0834

## Sheet: drug_mRNA_association
drug	newgenegroup 1, corr	newgenegroup 1, deviation	newgenegroup 2, corr	newgenegroup 2, deviation	newgenegroup 3, corr	newgenegroup 3, deviation	newgenegroup 4, corr	newgenegroup 4, deviation	newgenegroup 5, corr	newgenegroup 5, deviation	newgenegroup 6, corr	newgenegroup 6, deviation	newgenegroup 7, corr	newgenegroup 7, deviation	newgenegroup 8, corr	newgenegroup 8, deviation	newgenegroup 9, corr	newgenegroup 9, deviation	newgenegroup 10, corr	newgenegroup 10, deviation	newgenegroup 11, corr	newgenegroup 11, deviation	newgenegroup 12, corr	newgenegroup 12, deviation	newgenegroup 13, corr	newgenegroup 13, deviation	newgenegroup 14, corr	newgenegroup 14, deviation	newgenegroup 15, corr	newgenegroup 15, deviation	newgenegroup 16, corr	newgenegroup 16, deviation	newgenegroup 17, corr	newgenegroup 17, deviation	newgenegroup 18, corr	newgenegroup 18, deviation
PD-0325901	-0.00117	-0.0296	-0.028968	0.2492	0.009576	0.1186	0.021087	0.2542	0.012491	0.155	-0.003555	-0.0106	0.021265	0.2572	-0.004415	0.0096	-0.015151	0.0874	0.019664	0.2724	-0.022729	0.166	0.008092	0.1224	0.00868	0.1154	0.004328	0.0848	0.007812	0.1346	-0.000252	-0.067	-0.016376	0.103	0.009226	0.1592
AZD6244	0.004141	0.0742	-0.012993	0.1056	0.013189	0.1736	0.013941	0.1964	0.014415	0.1952	0.005719	0.0952	0.018731	0.2334	-0.001561	-0.0046	-0.006779	0.0268	0.007296	0.1224	-0.010928	0.0346	-0.002619	-0.0228	0.005508	0.0754	-0.000243	-0.035	-0.001603	-0.0216	0.00164	0.0526	-0.013434	0.0764	0.012026	0.1726
PLX4720	0.005771	0.1282	0.011059	0.1808	0.005001	0.14	0.005133	0.1054	0.010129	0.1664	-0.007138	-0.0052	-0.003389	0	-0.011434	0.0752	-0.00109	-0.0362	0.004061	0.0624	0.010846	0.164	0.001847	0.085	0.013238	0.172	-0.004231	-0.0196	0.01623	0.2044	0.014712	0.223	0.01156	0.163	0.016545	0.2456
PHA-665752	-0.011008	0.0946	-0.013914	0.1286	-0.002331	-0.0012	-0.00742	0.0302	0.005481	0.0858	0.02241	0.2792	0.000826	0.0486	0.011136	0.1538	0.001233	0.0472	-0.015248	0.1464	-0.008203	0.0498	-0.012143	0.0968	-0.017714	0.1488	-0.00345	0.0064	-0.038709	0.353	-0.018253	0.1994	-0.009275	0.0548	-0.012094	0.1146
Sorafenib	-0.00321	0.0036	0.003867	0.0744	0.002915	0.0458	-0.015347	0.1114	0.005196	0.0764	0.02861	0.2808	-0.008139	0.0498	0.010961	0.121	0.002375	0.0664	-0.031533	0.2742	0.00095	0.0014	-0.023544	0.1954	-0.025264	0.2086	-0.016333	0.1358	-0.044024	0.3608	-0.012835	0.1266	-0.007536	0.0338	-0.008905	0.0868
L-685458	-0.011531	0.0896	-0.008071	0.0542	2e-06	0.01	-0.012216	0.077	0.00948	0.0978	0.0406	0.3476	-0.011997	0.0582	0.010758	0.1306	0.01105	0.1132	-0.034995	0.27	-0.003438	0.0054	-0.028685	0.214	-0.021869	0.1586	-0.006865	0.0392	-0.052367	0.3812	-0.022626	0.2108	-0.004636	0.0024	-0.01621	0.1562
TAE684	0.013652	0.1828	0.010934	0.1546	0.014144	0.1668	-0.008203	0.0406	0.012952	0.1796	0.024089	0.294	-0.015723	0.104	0.003123	0.0836	0.009337	0.1498	-0.02694	0.244	0.013794	0.187	-0.024114	0.19	-0.010918	0.0632	-0.005057	0.0096	-0.033314	0.2898	0.015488	0.2216	0.004159	0.0742	0.005485	0.1018
AEW541	0.016285	0.1914	0.018362	0.2334	0.011295	0.1412	-0.003752	0.0074	0.000889	0.0528	0.018022	0.2298	-0.014635	0.1424	0.000188	0.0358	0.002385	0.0528	-0.029745	0.3	0.01035	0.1478	-0.020358	0.2082	-0.016394	0.147	-0.012487	0.1196	-0.01924	0.1994	-0.008085	0.0578	-0.007471	0.0496	-0.013084	0.1242
TKI258	0.006689	0.0608	0.033306	0.3166	0.006585	0.0772	-0.016703	0.1242	0.00839	0.0956	0.02184	0.223	-0.041824	0.3272	-0.018915	0.129	0.009951	0.109	-0.040902	0.3394	0.028066	0.2218	-0.041989	0.3512	-0.010146	0.0524	-0.022045	0.1632	-0.032784	0.2688	0.006467	0.1152	0.017758	0.212	0.001507	0.0454
RAF265	0.001401	0.0628	-0.004142	0.0134	0.009222	0.1602	0.003308	0.0716	0.017843	0.2638	0.006657	0.1396	-0.019649	0.185	-0.026291	0.2654	-0.004879	0.0412	-0.009715	0.0844	-0.001723	-0.0236	-0.026835	0.259	0.008581	0.1432	-0.01665	0.1558	-0.01192	0.0854	0.01911	0.2502	0.010739	0.1566	0.024428	0.331
PD-0332991	-0.018873	0.1206	-0.003676	0.0254	-0.00844	0.0588	-0.01377	0.0946	0.004798	0.0742	0.034501	0.2898	-0.010938	0.0912	0.010777	0.1218	0.010355	0.106	-0.025946	0.2068	-0.001055	-0.0048	-0.027484	0.2514	-0.015908	0.117	-0.005261	0.0136	-0.049258	0.3714	-0.029114	0.278	-0.002392	0.017	-0.024177	0.2344
Nilotinib	-0.011152	0.0974	-0.008169	0.0758	-0.002348	-0.015	-0.006188	0.0108	0.00533	0.0994	0.020256	0.218	-0.011257	0.0746	0.003792	0.0724	0.004074	0.1026	-0.022656	0.23	-0.004653	0.0338	-0.020281	0.1922	-0.015028	0.1188	-0.002193	-0.0198	-0.030943	0.2842	-0.010197	0.0858	-0.002055	-0.0026	-0.002862	0.015
Nutlin-3	-0.001907	-0.0144	0.00762	0.113	0.00055	0.042	-0.009132	0.073	0.005709	0.1022	0.019135	0.2182	-0.008577	0.0374	-0.000589	-0.0238	0.008034	0.1332	-0.020449	0.2124	0.005536	0.082	-0.026614	0.2352	-0.006171	0.0246	-0.005784	0.0388	-0.032086	0.3124	-0.007719	0.0446	0.001914	0.0988	-0.011229	0.0918
Paclitaxel	0.004384	0.1066	0.013113	0.193	0.007632	0.1398	-0.003036	-0.0178	0.012814	0.1908	0.005227	0.0948	-0.042901	0.4276	-0.030231	0.2948	0.000891	0.0726	-0.025763	0.258	0.012147	0.1788	-0.033152	0.3386	0.002509	0.07	-0.010922	0.0802	-0.013077	0.1274	0.021802	0.3168	0.020595	0.2732	0.016678	0.2414
Irinotecan	-0.006774	0.059	0.000477	0.0428	-0.000965	-0.0242	-4.4e-05	-0.0184	0.002911	0.0612	0.013455	0.2194	-0.034165	0.3378	-0.018176	0.1394	0.001062	0.035	-0.032466	0.3324	0.007816	0.1234	-0.031939	0.3408	-0.009917	0.0778	-0.017073	0.1738	-0.016478	0.1596	-0.014048	0.1498	0.006059	0.101	-0.010614	0.0942
Topotecan	-0.002361	0.0054	-0.01008	0.0674	0.009516	0.1458	0.005624	0.0916	0.011536	0.161	0.020044	0.2224	-0.054702	0.4306	-0.034551	0.258	-0.005438	0.0014	-0.055945	0.4816	-0.00473	0.0016	-0.058422	0.5132	-0.021309	0.1844	-0.032276	0.2804	-0.035114	0.3094	-0.007845	0.0684	-0.000552	-0.0314	-0.005292	0.0374
17-AAG	-0.013263	0.1216	-0.028194	0.2864	-0.003727	0.0162	0.014125	0.221	0.005592	0.1024	0.005798	0.1224	0.000533	0.0428	-0.004267	0.0168	-0.007584	0.0666	0.000238	0.0504	-0.028075	0.2958	-0.007858	0.042	-0.002786	0.0054	-0.004939	0.038	-0.00726	0.0514	-0.014201	0.1334	-0.011836	0.1032	0.001358	0.0366
Erlotinib	-0.000431	-0.052	-0.039548	0.328	0.010933	0.1424	0.022477	0.2894	0.006418	0.1338	0.001381	0.066	0.006963	0.1516	-0.005188	0.021	-0.016292	0.0934	0.003545	0.0808	-0.037001	0.3014	0.001445	0.0824	-0.004928	0.006	0.005906	0.102	0.002525	0.0734	-0.005012	-0.0052	-0.013793	0.0588	0.002463	0.0864
Lapatinib	-0.00183	-0.0162	-0.049342	0.3946	0.006453	0.09	0.024496	0.283	0.001402	0.0472	0.006815	0.1244	0.003834	0.1048	-0.004919	-0.0026	-0.02333	0.1822	-0.008471	0.0428	-0.049072	0.3914	-0.006781	0.0182	-0.014213	0.083	-0.005413	0.0128	-0.008245	0.027	-0.027387	0.248	-0.033731	0.2712	-0.015678	0.1214
AZD0530	-0.007439	0.0292	-0.039593	0.3584	0.006037	0.0978	0.01804	0.2262	0.002503	0.061	-0.001373	-0.0238	0.003022	0.0748	-0.001641	-0.0146	-0.017223	0.125	0.004222	0.107	-0.033959	0.2614	-0.000146	-0.0688	-0.00451	-0.0008	0.007929	0.1278	-0.00394	0.0014	-0.011961	0.0988	-0.018739	0.1298	-0.001357	-0.0596
LBW242	-0.017931	0.1858	-0.018027	0.1848	-0.009883	0.0752	0.012556	0.2132	-0.00132	-0.0242	-0.000796	-0.041	0.013082	0.2144	0.008835	0.1586	-0.00043	-0.0278	0.016532	0.2388	-0.009165	0.0774	0.016416	0.2596	0.005657	0.1256	0.011539	0.1842	0.014328	0.2008	-0.012144	0.102	0.00033	0.0406	-0.003172	-0.0036

## Sheet: Achilles_perturbed_genes
index	gene	cluster
1	MED1	1
2	SOX10	1
3	BCL2L1	1
4	CDK6	1
5	ITGAV	1
6	CFLAR	1
7	TEAD1	1
8	CTNNB1	1
9	HNF1B	1
10	CCND1	1
11	PTPN11	1
12	KRAS	1
13	PAX8	1
14	ARF4	1
15	ZEB2	1
16	TUBB4B	1
17	TGIF1	1
18	MAPK1	1
19	CCND3	1
20	EGFR	1
21	NAPG	1
22	PPP2R2A	1
23	TUBB	1
24	UBE2D3	1
25	USP7	1
26	SNRPB2	1
27	TACC3	1
28	PPP1R12A	1
29	YAP1	1
30	PRKAR1A	1
31	ITGB1	1
32	ACTB	1
33	EGLN1	1
34	FUBP1	1
35	NUPL1	1
36	ADAR	1
37	ASNS	1
38	CRK	1
39	UBC	1
40	USPL1	1
41	ARID1A	1
42	CDC25B	1
43	CCNE1	1
44	PRKRA	1
45	TCOF1	1
46	KLF5	1
47	RAB6A	1
48	PIK3CB	1
49	CRKL	1
50	DDX21	1
51	PPP2R1A	1
52	YIPF5	1
53	SGOL1	1
54	ARHGAP29	1
55	MYH9	1
56	MARK2	1
57	RAB18	1
58	NCAPD3	1
59	KCMF1	1
60	PTK2	1
61	SLC33A1	1
62	PAK2	1
63	ACTR3	1
64	UBR4	1
65	ACSL3	1
66	TIAL1	1
67	LMNA	1
68	TNS3	1
69	FERMT2	1
70	KIF2C	1
71	RAPGEF1	1
72	VPS4B	1
73	BUB1B	1
74	GRHL2	1
75	NFE2L2	1
76	WNK1	1
77	ARF1	1
78	FBXO5	1
79	CHD1	1
80	CDC42	1
81	IRS2	1
82	ACACA	1
83	COPG1	1
84	RAF1	1
85	TMED2	1
86	FASN	1
87	NUP133	1
88	PPM1G	1
89	PRDX1	1
90	BIRC6	1
91	PARD6B	1
92	TFAP2A	1
93	BRD2	1
94	E2F3	1
95	BRCA1	1
96	MPRIP	1
97	RAB5C	1
98	RAC1	1
99	GPX4	1
100	PRKCI	1
101	FERMT1	1
102	PDS5B	1
103	NFRKB	1
104	TFG	1
105	SLC7A1	1
106	ERBB3	1
107	WWTR1	1
108	EIF2AK1	1
109	RHOA	1
110	SRPR	1
111	KIF20A	1
112	COPE	1
113	IER3IP1	1
114	TLN1	1
115	AGO2	1
116	DDX46	1
117	CCDC6	1
118	ACTR1A	1
119	ARIH1	1
120	NOP9	1
121	TOPBP1	1
122	MECOM	1
123	TLK2	1
124	CDH2	1
125	CENPE	1
126	PCBP1	1
127	RPL30	1
128	RRAGC	1
129	EDF1	1
130	ICE2	1
131	GPS1	1
132	KHDRBS1	1
133	BUD13	1
134	ORC2	1
135	ANLN	1
136	RAD17	1
137	THOC5	1
138	CDK1	1
139	COPS2	1
140	SHFM1	1
141	SLBP	1
142	COPS3	1
143	NPAT	1
144	EEF1A1	1
145	PKN2	1
146	GRB2	1
147	ARHGEF12	1
148	PSMD6	1
149	INO80B	1
150	FRS2	1
151	PPP1CA	1
152	E2F1	1
153	KIF22	1
154	NCOR1	1
155	POLR2G	1
156	NCOR2	1
157	NFIC	1
158	CENPT	1
159	CAPRIN1	1
160	CRNKL1	1
161	PPM1D	1
162	GTF2F1	1
163	COPZ1	1
164	KATNB1	1
165	SHOC2	1
166	SKA1	1
167	JAK1	1
168	RPA2	1
169	MAP3K7	1
170	DR1	1
171	ZC3H13	1
172	NOLC1	1
173	POLE2	1
174	BCL6	1
175	COPS8	1
176	HNRNPU	1
177	PPP4R2	1
178	ALG11	1
179	ADRM1	1
180	THRAP3	1
181	SLC39A7	1
182	HNRNPD	1
183	NOL7	1
184	RREB1	1
185	USP8	1
186	RGR	1
187	GTF2E2	1
188	GNB2	1
189	PABPN1	1
190	HAUS6	1
191	TEAD3	1
192	ITGA3	1
193	URI1	1
194	KDM2A	1
195	GSK3B	1
196	DIDO1	1
197	PI4KA	1
198	RBM39	1
199	EPAS1	1
200	MED20	1
201	NCKAP1	1
202	CSNK2B	1
203	NAA15	1
204	FBXO42	1
205	ILF2	1
206	ARHGAP11A	1
207	DDX51	1
208	LMNB1	1
209	CXXC1	1
210	ZBTB7B	1
211	GPI	1
212	ZFP36L1	1
213	GSPT1	1
214	FOXM1	1
215	BCAR1	1
216	ADRBK1	1
217	TMED10	1
218	UBA52	1
219	CKAP5	1
220	PSMG1	1
221	VPS4A	1
222	POLR1A	1
223	SLTM	1
224	NUP54	1
225	TP63	1
226	INTS7	1
227	ACTG1	1
228	PPIL2	1
229	PARD3	1
230	USP34	1
231	RPRD2	1
232	BAG6	1
233	UFC1	1
234	PTPN1	1
235	AKT1	1
236	TXNDC17	1
237	GNL3	1
238	TP73	1
239	GAB1	1
240	USP37	1
241	TRIO	1
242	CRB3	1
243	NCL	1
244	NCOA4	1
245	GNB1	1
246	TOP2A	1
247	CSNK1A1	1
248	TPR	1
249	GTF3A	1
250	SGOL2	1
251	WDR26	1
252	SF3B6	1
253	CAP1	1
254	GAPDH	1
255	TRPS1	1
256	DYNC1LI2	1
257	TSC22D2	1
258	IRF2	1
259	SEC61A1	1
260	HAUS1	1
261	PPRC1	1
262	MYC	1
263	CCT8	1
264	ELMSAN1	1
265	SF3A3	1
266	PCDHA10	1
267	HDAC7	1
268	EIF2B4	1
269	ZNF638	1
270	TSG101	1
271	NAA25	1
272	TBL3	1
273	NFIB	1
274	INPP5A	1
275	PNISR	1
276	IPO5	1
277	EXOSC6	1
278	PIK3R2	1
279	MED16	1
280	MTOR	1
281	TNPO1	1
282	COG1	1
283	UBE2N	1
284	RMND5A	1
285	ZC3H7A	1
286	VCL	1
287	ABCF1	1
288	PPARG	1
289	C19orf53	1
290	FGFR1	1
291	NUP62	1
292	WDR12	1
293	TBL1XR1	1
294	ACTR2	1
295	TMEM209	1
296	FTSJ3	1
297	ZCRB1	1
298	IPO9	1
299	UFM1	1
300	ATF7IP	1
301	EIF3C	1
302	PTPN23	1
303	EMC2	1
304	SENP7	1
305	ITGB3	1
306	ARPC2	1
307	UBE2D2	1
308	PSMD3	1
309	INTS9	1
310	SEC23A	1
311	AMD1	1
312	STYX	1
313	SMN2	1
314	C1orf174	1
315	JUNB	1
316	COL4A3BP	1
317	SCFD1	1
318	PPP2R5D	1
319	NDUFAB1	1
320	FAM129B	1
321	ARHGEF7	1
322	NOL10	1
323	SUPT6H	1
324	POLR2H	1
325	WTAP	1
326	CCNA2	1
327	MYBL1	1
328	EHMT2	1
329	DLGAP5	1
330	SART1	1
331	ABCE1	1
332	NLE1	1
333	PXN	1
334	RRP9	1
335	SOD1	1
336	ELAVL1	1
337	MAEA	1
338	ARPC4	1
339	LONP1	1
340	CTNNA1	1
341	EXOSC1	1
342	MAPRE1	1
343	BCAR3	1
344	CYB5R4	1
345	DNM2	1
346	PFKP	1
347	C3orf38	1
348	FOXR1	1
349	RANBP2	1
350	PSMB1	1
351	TRAPPC8	1
352	FAM96B	1
353	XPR1	1
354	CA14	1
355	RBM26	1
356	QRICH1	1
357	ATP6V1H	1
358	CDCA5	1
359	UBE2H	1
360	RRS1	1
361	MLST8	1
362	EIF4E2	1
363	CLNS1A	1
364	YES1	1
365	RAB1A	1
366	RSU1	1
367	RPL17-C18orf32	1
368	TBCE	1
369	ANAPC1	1
370	HEATR1	1
371	PPP1R10	1
372	PPP1R7	1
373	COPB2	1
374	HNRNPAB	1
375	SYNCRIP	1
376	CHMP7	1
377	HTT	1
378	COG7	1
379	RAPGEF2	1
380	DLG5	1
381	UBL7	1
382	SENP6	1
383	CHMP5	1
384	SRP9	1
385	ENO1	1
386	TJP1	1
387	TCP1	1
388	STRAP	1
389	SACS	1
390	FAM153A	1
391	NCOA5	1
392	CEBPZ	1
393	MCM2	1
394	REXO1	1
395	ZNF460	1
396	HBS1L	1
397	EIF3G	1
398	FANCD2	1
399	GOT1	1
400	UBE2I	1
401	NDC80	1
402	PHF14	1
403	KLF16	1
404	TP53BP2	1
405	CNBP	1
406	PRPF4B	1
407	FAM120A	1
408	CYTH3	1
409	GLCCI1	1
410	POLR2A	1
411	NFAT5	1
412	ZNF454	1
413	GATAD2A	1
414	LSM3	1
415	PCSK7	1
416	NCOA6	1
417	DHX15	1
418	HECTD1	1
419	RPS27	1
420	PTGES3	1
421	PSMD1	1
422	PSMG2	1
423	SAMD4B	1
424	OSBP	1
425	NDC1	1
426	PPP2R5C	1
427	CARD14	1
428	PHACTR4	1
429	MAP3K1	1
430	QKI	1
431	PPM1B	1
432	NUP88	1
433	CHMP6	1
434	HDAC3	1
435	RRAS2	1
436	GGPS1	1
437	GMNN	1
438	DIAPH3	1
439	SERAC1	1
440	NAPA	1
441	UBE2C	1
442	GBF1	1
443	PES1	1
444	EIF2B3	1
445	KARS	1
446	WIPF2	1
447	POC1A	1
448	COPS4	1
449	SLC9A8	1
450	SCN2B	1
451	ALG5	1
452	COMMD3-BMI1	1
453	CENPC	1
454	EIF1	1
455	XPOT	1
456	INO80	1
457	RPN2	1
458	PSMD12	1
459	EIF4E	1
460	NFE2L1	1
461	KIFC1	1
462	VPS26A	1
463	KIAA0430	1
464	GLIS3	1
465	ETAA1	1
466	STK11	1
467	HMGN4	1
468	VPS28	1
469	ACTR8	1
470	BCL10	1
471	SRSF9	1
472	GTF2H5	1
473	SPECC1L	1
474	SAR1A	1
475	SLC35A3	1
476	PAFAH1B1	1
477	OR2L3	1
478	BMPR2	1
479	SFPQ	1
480	USP32	1
481	SIK2	1
482	FCHO2	1
483	ARID5B	1
484	SETD2	1
485	SEH1L	1
486	PKNOX1	1
487	TRIP13	1
488	UTP6	1
489	NKTR	1
490	RAP1A	1
491	CD164L2	1
492	DYRK3	1
493	PRC1	1
494	ELF1	1
495	ZBTB7A	1
496	ING3	1
497	RQCD1	1
498	MAD2L1	1
499	COPS7A	1
500	CYFIP1	1
501	CHEK1	1
502	ATAD3B	1
503	IRX5	1
504	CCAR1	1
505	USP25	1
506	DOCK10	1
507	AMH	1
508	SBNO1	1
509	ATP6V1B2	1
510	NACC1	1
511	FGFR1OP2	1
512	STAT3	1
513	TMEM182	1
514	ZNF789	1
515	SEC62	1
516	ARRDC2	1
517	ILK	1
518	SNRK	1
519	PRPF3	1
520	SNAI2	1
521	HGS	1
522	VCP	1
523	MGST2	1
524	POLR2D	1
525	BRK1	1
526	DYNLRB1	1
527	PDCL3	1
528	SART3	1
529	MCUR1	1
530	ETV6	1
531	MPHOSPH8	1
532	TRAIP	1
533	GAR1	1
534	UBE2D1	1
535	SURF4	1
536	PLCB3	1
537	CEBPB	1
538	PPM1A	1
539	ARID4B	1
540	FBXL17	1
541	TIMM8B	1
542	GTF3C3	1
543	API5	1
544	NEK1	1
545	COG3	1
546	POLR2I	1
547	DDB1	1
548	SARS	1
549	INADL	1
550	ZHX1	1
551	FOXP4	1
552	KCNJ5	1
553	HEATR5B	1
554	CGA	1
555	DGKB	1
556	USP5	1
557	DDX6	1
558	IQGAP3	1
559	PIAS2	1
560	MTMR12	1
561	ST13	1
562	CBLB	1
563	PGAM1	1
564	SKIV2L	1
565	ING2	1
566	ZIK1	1
567	TUBA1C	1
568	DDX52	1
569	REPS1	1
570	PER1	1
571	NPHP1	1
572	HAUS2	1
573	MTHFD2	1
574	CPSF6	1
575	SNRPF	1
576	TCF20	1
577	MAP3K11	1
578	SMURF1	1
579	BUB1	1
580	TOP3A	1
581	ELP4	1
582	RANBP9	1
583	EIF2AK3	1
584	TNS4	1
585	PUM1	1
586	PKD2	1
587	ANKRD49	1
588	HS2ST1	1
589	KIF18A	1
590	SF3B1	1
591	SMARCC2	1
592	ELP3	1
593	NAF1	1
594	CCBE1	1
595	KIF23	1
596	GPR107	1
597	ALG6	1
598	FOXC1	1
599	ZMYM2	1
600	SNAPC3	1
601	ACTN1	1
602	AP2B1	1
603	SPTLC2	1
604	NPEPPS	1
605	EFCAB7	1
606	LAMB4	1
607	TBC1D22A	1
608	KIF2B	1
609	RINT1	1
610	STAMBP	1
611	SPC24	1
612	RALGAPA1	1
613	LRP10	1
614	CASZ1	1
615	BROX	1
616	SPINT2	1
617	PPP1R11	1
618	BLM	1
619	CYB5A	1
620	ESR2	1
621	VPS36	1
622	ACP1	1
623	TCAP	1
624	NUP43	1
625	EXOSC9	1
626	MAK16	1
627	PINX1	1
628	COPA	1
629	SETD3	1
630	ZBTB40	1
631	WDR77	1
632	DHDDS	1
633	ALOX5AP	1
634	E2F7	1
635	IL1RN	1
636	SOX30	1
637	PIP5K1B	1
638	VWA1	1
639	RPF2	1
640	RRP1	1
641	AAK1	1
642	JTB	1
643	ZNF532	1
644	GTF3C2	1
645	QSER1	1
646	ATP6V0B	1
647	CNOT10	1
648	CSNK2A1	1
649	ARPC3	1
650	ARHGAP1	1
651	ZNF565	1
652	CDH11	1
653	SKIV2L2	1
654	SETMAR	1
655	SLC3A2	1
656	POLR2E	1
657	DPAGT1	1
658	LIN52	1
659	RARA	1
660	HDAC9	1
661	CMIP	1
662	ADCY4	1
663	TAF4B	1
664	ZSWIM2	1
665	OMA1	1
666	DMBT1	1
667	TESK2	1
668	NOP16	1
669	SNAPC1	1
670	LDLRAD4	1
671	RERE	1
672	TRAPPC12	1
673	ATP6V0D1	1
674	PODXL	1
675	SOS2	1
676	PSMB4	1
677	TPCN1	1
678	ROBO4	1
679	MAP2K4	1
680	ZNF2	1
681	ZNF212	1
682	CTCF	1
683	KIDINS220	1
684	PRICKLE4	1
685	METAP1	1
686	SLC26A1	1
687	STXBP3	1
688	HCN1	1
689	RAPGEF6	1
690	BMS1	1
691	CRACR2B	1
692	TBX2	1
693	WDR75	1
694	C17orf80	1
695	RPL8	1
696	ATMIN	1
697	SOS1	1
698	CHERP	1
699	WDR36	1
700	NAP1L1	1
701	TM9SF2	1
702	PRKAB1	1
703	GINS1	1
704	CALB2	1
705	PSMC1	1
706	NBN	1
707	KLHL9	1
708	DNAJC21	1
709	TET1	1
710	PTPRK	1
711	RHOG	1
712	CDKN2C	1
713	CEP120	1
714	GNL1	1
715	UXS1	1
716	RMI2	1
717	B4GALT5	1
718	CENPW	1
719	RDH14	1
720	FAM53C	1
721	IMPG1	1
722	HECA	1
723	TAS2R42	1
724	MKLN1	1
725	ZNF787	1
726	HACL1	1
727	IL20RA	1
728	LBR	1
729	PAPOLG	1
730	EEF2K	1
731	SRP54	1
732	MALT1	1
733	DNAAF1	1
734	PAQR9	1
735	GSG2	1
736	FAM32A	1
737	PCK2	1
738	ERC1	1
739	KIN	1
740	NSF	1
741	PABPC4	1
742	RPP14	1
743	DUOX1	1
744	EIF2S1	1
745	SDCCAG8	1
746	VPS25	1
747	WDR46	1
748	TARS	1
749	NUS1	1
750	ELOVL1	1
751	MKRN2	1
752	TMEM194A	1
753	CADPS	1
754	DCUN1D5	1
755	NACA2	1
756	CTNND1	1
757	NICN1	1
758	NASP	1
759	KIF20B	1
760	RBM8A	1
761	SIX5	1
762	LAMA3	1
763	LRFN4	1
764	NACA	1
765	CPSF7	1
766	MAP3K3	1
767	INTS6	1
768	RPA1	1
769	TNKS2	1
770	GPR128	1
771	SRP19	1
772	MCM6	1
773	MLLT4	1
774	FAIM3	1
775	CYP26B1	1
776	KIAA0196	1
777	PDE3B	1
778	ANKRD26	1
779	UTRN	1
780	WDHD1	1
781	KCNC2	1
782	PDCD11	1
783	C11orf74	1
784	ELK3	1
785	POU4F1	1
786	DDIT4L	1
787	RTKN2	1
788	GTPBP4	1
789	DPM2	1
790	C1D	1
791	MORN1	1
792	ZNF18	1
793	SPR	1
794	NR2C2	1
795	NEMF	1
796	TLX2	1
797	DNTTIP2	1
798	TXNL1	1
799	RPL17	1
800	NEDD9	1
801	RCC2	1
802	LGALS12	1
803	ZFP91	1
804	CORO1C	1
805	C1orf198	1
806	PDIA3	1
807	PKP4	1
808	FCN2	1
809	TRIM24	1
810	ERCC6-PGBD3	1
811	AK2	1
812	OR4K17	1
813	BNC2	1
814	PCIF1	1
815	GPR27	1
816	CEP290	1
817	HAO2	1
818	TRIM38	1
819	TRAPPC4	1
820	SWAP70	1
821	RAP1B	1
822	RC3H2	1
823	SKIL	1
824	SNCAIP	1
825	GCLM	1
826	TAS1R2	1
827	BTBD7	1
828	SPTBN1	1
829	XXYLT1	1
830	C2orf43	1
831	SRGN	1
832	ATF6	1
833	DUSP7	1
834	PIK3R4	1
835	BBS7	1
836	HSCB	1
837	SLC25A21	1
838	MMP15	1
839	ATF3	1
840	SIAE	1
841	GNG4	1
842	ZNF483	1
843	LYPLAL1	1
844	RPS20	1
845	PRMT3	1
846	RELA	1
847	MOB4	1
848	KCNK16	1
849	PRKCE	1
850	MAP2	1
851	DCK	1
852	DCTN5	1
853	DKK2	1
854	NR0B2	1
855	PPP1R2	1
856	PKMYT1	1
857	GEMIN2	1
858	RBM25	1
859	PAPD4	1
860	MRS2	1
861	PIP5K1A	1
862	OR10S1	1
863	TXNL4A	1
864	ZNF326	1
865	CDC14A	1
866	TGOLN2	1
867	WASF2	1
868	FBL	1
869	SFN	1
870	DYNAP	1
871	NR1H2	1
872	FCER1A	1
873	MOB3C	1
874	DCTN2	1
875	ATP7B	1
876	TYR	1
877	KRT77	1
878	SLC35D3	1
879	CFHR3	1
880	CALM2	1
881	PRB4	1
882	GH1	1
883	BCL3	1
884	PPP2R5E	1
885	ALG10B	1
886	FEM1B	1
887	ZFP36L2	1
888	SENP2	1
889	PIM1	1
890	DBT	1
891	CD9	1
892	CIAPIN1	1
893	BAIAP2L1	1
894	PACRGL	1
895	WFDC1	1
896	IL22RA1	1
897	RAB5A	1
898	SLC4A4	1
899	TNKS	1
900	CTRL	1
901	CNOT6	1
902	NPC1	1
903	SRP68	1
904	BID	1
905	SCYL3	1
906	ASF1A	1
907	RPL41	1
908	KCNIP2	1
909	GOLT1B	1
910	MAS1	1
911	DPM3	1
912	KLHDC2	1
913	KDM5B	1
914	CTNNAL1	1
915	PRIM1	1
916	GCSAML	1
917	TRAF6	1
918	OLFM2	1
919	CLDN20	1
920	TMEM263	1
921	NAT8	1
922	COMMD10	1
923	IL1RAP	1
924	NADK	1
925	RNF150	1
926	ZNF621	1
927	TRIM5	1
928	TERF2	1
929	GIT1	1
930	SMC4	1
931	LARP6	1
932	LPIN1	1
933	LSM2	1
934	MDN1	1
935	FAM20C	1
936	RASD1	1
937	TRMT10A	1
938	MMP21	1
939	CDYL	1
940	MDM1	1
941	ZFAND3	1
942	ARCN1	1
943	TSTD2	1
944	DDX19B	1
945	PLEKHB2	1
946	DGKA	1
947	MARC1	1
948	TCF15	1
949	MMP27	1
950	PTX3	1
951	SMARCA4	2
952	IGF1R	2
953	PIK3CA	2
954	MYBL2	2
955	CDK13	2
956	FOXA1	2
957	PPP2CA	2
958	OGDH	2
959	GAK	2
960	ACLY	2
961	ACO2	2
962	KMT2D	2
963	YME1L1	2
964	EP300	2
965	PPP6C	2
966	ATM	2
967	UBR5	2
968	SMARCB1	2
969	MYB	2
970	AP2M1	2
971	TFRC	2
972	CAD	2
973	MED19	2
974	TP53BP1	2
975	SCD	2
976	HNRNPA1	2
977	SAFB	2
978	CUL1	2
979	DNM1L	2
980	IMPDH2	2
981	AHCYL1	2
982	SCAP	2
983	DLST	2
984	MED24	2
985	IQGAP1	2
986	MTCH2	2
987	DDX39B	2
988	PSMB6	2
989	SP1	2
990	SLC30A9	2
991	TFAP2C	2
992	AP2S1	2
993	SOD2	2
994	RBM15	2
995	FBXW7	2
996	CYC1	2
997	ELL	2
998	RAB10	2
999	BRD4	2
1000	NAMPT	2
1001	BCAS2	2
1002	CDC40	2
1003	SRRT	2
1004	IRF2BP2	2
1005	ATP1A1	2
1006	PTPN14	2
1007	TRRAP	2
1008	SUZ12	2
1009	HNRNPM	2
1010	EZH2	2
1011	CAB39	2
1012	COPS5	2
1013	POLR2M	2
1014	PTPN12	2
1015	NDUFS5	2
1016	MYL12A	2
1017	NF1	2
1018	MED9	2
1019	CLTC	2
1020	FDPS	2
1021	PPP1R15B	2
1022	GOT2	2
1023	CEP57	2
1024	SMARCE1	2
1025	CNOT4	2
1026	ATP5O	2
1027	SMARCA5	2
1028	FIP1L1	2
1029	NDUFS8	2
1030	UQCRC2	2
1031	COX4I1	2
1032	MYL12B	2
1033	TFAP4	2
1034	MYO9B	2
1035	NIPBL	2
1036	DYRK1A	2
1037	RBX1	2
1038	CAND1	2
1039	CFL1	2
1040	TAOK1	2
1041	MAGOH	2
1042	DHODH	2
1043	PLXNA1	2
1044	PNPT1	2
1045	ZC3H18	2
1046	CPSF4	2
1047	TAF11	2
1048	DBF4	2
1049	ADSL	2
1050	ACAD9	2
1051	ROCK2	2
1052	EIF2AK4	2
1053	CTNNBL1	2
1054	RAD51	2
1055	BCLAF1	2
1056	MRPL37	2
1057	ATP5H	2
1058	MTHFD1	2
1059	MBNL1	2
1060	DDX5	2
1061	CDKN1A	2
1062	MRPL38	2
1063	PSMC5	2
1064	CLPP	2
1065	SNRPC	2
1066	UQCRQ	2
1067	CREBBP	2
1068	ATP1B3	2
1069	PPIE	2
1070	SIN3A	2
1071	CARM1	2
1072	PMPCB	2
1073	AHCY	2
1074	NDUFS1	2
1075	ARHGAP35	2
1076	ADSS	2
1077	ICT1	2
1078	RING1	2
1079	NDUFS2	2
1080	CAPZB	2
1081	CBLL1	2
1082	RNF146	2
1083	TSC2	2
1084	NDUFA11	2
1085	TFAM	2
1086	GRSF1	2
1087	ANKRD17	2
1088	AAMP	2
1089	DNAJC11	2
1090	PFAS	2
1091	GRPEL1	2
1092	PPAT	2
1093	MTRF1L	2
1094	DPF2	2
1095	ATXN2L	2
1096	HNRNPL	2
1097	AMOTL2	2
1098	KAT2A	2
1099	NDUFB7	2
1100	PFN1	2
1101	PPP4C	2
1102	COPS6	2
1103	LARP7	2
1104	PPP4R1	2
1105	SLC25A3	2
1106	LIG1	2
1107	PDCD10	2
1108	KDM1A	2
1109	PMPCA	2
1110	ZFR	2
1111	PHIP	2
1112	MRPS10	2
1113	FECH	2
1114	HMGB1	2
1115	PIK3R1	2
1116	UMPS	2
1117	ANKHD1-EIF4EBP3	2
1118	RBM47	2
1119	RBM19	2
1120	BRD7	2
1121	NDUFS7	2
1122	SF3A2	2
1123	SLC20A1	2
1124	ABT1	2
1125	SERBP1	2
1126	AFG3L2	2
1127	AJUBA	2
1128	SARNP	2
1129	UQCRC1	2
1130	MAX	2
1131	MRPS5	2
1132	MRPS33	2
1133	REXO2	2
1134	ISCA2	2
1135	EIF5A	2
1136	MRPL20	2
1137	HSPA14	2
1138	ASH2L	2
1139	BCL9L	2
1140	RNF40	2
1141	PPIL1	2
1142	AZIN1	2
1143	ATP5A1	2
1144	MRPL23	2
1145	TBP	2
1146	SLC7A5	2
1147	PTCD3	2
1148	DHX30	2
1149	CRLS1	2
1150	CLUH	2
1151	SEC13	2
1152	MCM3AP	2
1153	IMMT	2
1154	MINOS1	2
1155	SUGP1	2
1156	UBE2J2	2
1157	LRPPRC	2
1158	RPAP1	2
1159	NDUFV1	2
1160	SATB2	2
1161	GSK3A	2
1162	KEAP1	2
1163	CUL3	2
1164	RBBP4	2
1165	FLII	2
1166	UQCRB	2
1167	YWHAE	2
1168	NDUFA10	2
1169	SMU1	2
1170	ANKS3	2
1171	ENSA	2
1172	ZMIZ1	2
1173	PCNT	2
1174	TRAF3	2
1175	NARS2	2
1176	SUPV3L1	2
1177	IK	2
1178	RAD50	2
1179	RFC4	2
1180	ZNF384	2
1181	CIC	2
1182	ATP5J2	2
1183	MRPL12	2
1184	LENG8	2
1185	UROD	2
1186	DNAJC7	2
1187	PRKACA	2
1188	SLU7	2
1189	TAF6L	2
1190	ERCC2	2
1191	SCAF8	2
1192	NDUFA5	2
1193	MAP4K4	2
1194	TMOD3	2
1195	MARCH5	2
1196	SPC25	2
1197	ATP5J2-PTCD1	2
1198	IARS2	2
1199	THOC7	2
1200	TAF13	2
1201	ENY2	2
1202	MDC1	2
1203	INS	2
1204	EP400	2
1205	UPF1	2
1206	TUFM	2
1207	MRPL18	2
1208	NAA35	2
1209	STX4	2
1210	UBA3	2
1211	SAMM50	2
1212	PPP2R4	2
1213	PTBP1	2
1214	INPPL1	2
1215	TRMT10C	2
1216	MRPL15	2
1217	CDC7	2
1218	DAP3	2
1219	RFC2	2
1220	ATP5I	2
1221	MRPS28	2
1222	GCN1L1	2
1223	TLE3	2
1224	SFSWAP	2
1225	MRPL39	2
1226	TTK	2
1227	ATXN7	2
1228	NDUFS3	2
1229	NRP1	2
1230	COX11	2
1231	MRPL13	2
1232	EIF4G1	2
1233	MRPL17	2
1234	PLK4	2
1235	MCM4	2
1236	PLRG1	2
1237	GART	2
1238	NCBP1	2
1239	TIMM13	2
1240	CS	2
1241	CYLD	2
1242	ANP32B	2
1243	SF3B2	2
1244	TAF5L	2
1245	PIAS1	2
1246	SLMO2	2
1247	NUMA1	2
1248	NOL6	2
1249	IPO13	2
1250	XRCC6	2
1251	PAFAH1B3	2
1252	WARS	2
1253	SSBP1	2
1254	FOXRED1	2
1255	SNAP23	2
1256	TSC1	2
1257	FKBP8	2
1258	VPS13D	2
1259	MED25	2
1260	TUBG1	2
1261	NDUFB2	2
1262	CHD4	2
1263	LATS2	2
1264	POLR2C	2
1265	SNRNP40	2
1266	SNRPD1	2
1267	RXRA	2
1268	PTMA	2
1269	WBSCR16	2
1270	SYMPK	2
1271	DLAT	2
1272	AKT2	2
1273	LSM4	2
1274	KNTC1	2
1275	DHPS	2
1276	MRPS24	2
1277	MRPL35	2
1278	SPTAN1	2
1279	CENPA	2
1280	MMS22L	2
1281	PRPF39	2
1282	SDHC	2
1283	SLC1A5	2
1284	NXF1	2
1285	NMT1	2
1286	ZWINT	2
1287	H2AFZ	2
1288	WDR18	2
1289	PSMD2	2
1290	OGFR	2
1291	PUF60	2
1292	PIK3C3	2
1293	MRPL42	2
1294	SF3B4	2
1295	ZCCHC9	2
1296	NDUFA9	2
1297	MRPL34	2
1298	TKT	2
1299	MRPS23	2
1300	ROCK1	2
1301	RCOR1	2
1302	BCS1L	2
1303	CELF1	2
1304	MAF1	2
1305	LARS2	2
1306	MRPL22	2
1307	EIF4EBP1	2
1308	EXOC3	2
1309	PC	2
1310	MRPS11	2
1311	DUOX2	2
1312	BIRC5	2
1313	NRBP1	2
1314	GLTSCR1	2
1315	SARS2	2
1316	ADD1	2
1317	LHX8	2
1318	HARS2	2
1319	HSPA9	2
1320	SCO1	2
1321	CDC37	2
1322	BOLA3	2
1323	SF3A1	2
1324	RAVER1	2
1325	SQRDL	2
1326	MRPL21	2
1327	MED8	2
1328	MRPL51	2
1329	CDC27	2
1330	TARDBP	2
1331	GOLGA7	2
1332	MYBBP1A	2
1333	MRPL32	2
1334	NFKBIA	2
1335	CEBPA	2
1336	TRERF1	2
1337	PRPF38B	2
1338	MRPL36	2
1339	MRPL1	2
1340	POP5	2
1341	ERH	2
1342	CMPK1	2
1343	ISCA1	2
1344	CHTOP	2
1345	MARS2	2
1346	NDUFA8	2
1347	PEX6	2
1348	DAZAP1	2
1349	SMARCD1	2
1350	ATP5E	2
1351	GJA3	2
1352	DDA1	2
1353	WSB1	2
1354	ARID2	2
1355	KPTN	2
1356	RTN3	2
1357	DCTN3	2
1358	TRPM7	2
1359	ECSIT	2
1360	U2AF1	2
1361	LIAS	2
1362	PPP1R8	2
1363	NUP85	2
1364	MRPS15	2
1365	UQCC1	2
1366	PHB2	2
1367	NDUFV2	2
1368	PRDM1	2
1369	FASTKD5	2
1370	RANGAP1	2
1371	MRPS34	2
1372	POLR2B	2
1373	SUPT5H	2
1374	ERBB2IP	2
1375	OXA1L	2
1376	RDH8	2
1377	PPWD1	2
1378	KRT13	2
1379	SASS6	2
1380	MRPS14	2
1381	NDUFB3	2
1382	ECT2	2
1383	HAX1	2
1384	PTP4A2	2
1385	ABL1	2
1386	INCENP	2
1387	ADAM10	2
1388	MRPS9	2
1389	KIF11	2
1390	MRPL19	2
1391	YWHAZ	2
1392	FLI1	2
1393	MTPAP	2
1394	CCM2	2
1395	YBEY	2
1396	NCBP2	2
1397	RB1CC1	2
1398	XAB2	2
1399	ADPRHL1	2
1400	FOCAD	2
1401	MLLT3	2
1402	C6orf136	2
1403	EIF2B1	2
1404	MRPL40	2
1405	KLHDC3	2
1406	DHX16	2
1407	HNRNPF	2
1408	MCAT	2
1409	VARS2	2
1410	LRCH4	2
1411	CPSF1	2
1412	MDH2	2
1413	OSGEP	2
1414	MRPS22	2
1415	MICB	2
1416	SLC29A3	2
1417	NEUROG3	2
1418	XRCC4	2
1419	HNRNPA3	2
1420	POLG	2
1421	SRSF6	2
1422	MRPS6	2
1423	STK17A	2
1424	RPS18	2
1425	ATF5	2
1426	MRPS36	2
1427	COX7C	2
1428	SDHA	2
1429	VPS13A	2
1430	MRPL24	2
1431	NXT1	2
1432	CDC42SE1	2
1433	CDC5L	2
1434	PF4	2
1435	MBTD1	2
1436	KMT2B	2
1437	MICU1	2
1438	ZNF687	2
1439	STAG1	2
1440	FAF2	2
1441	MRPS27	2
1442	LIMD1	2
1443	DSTN	2
1444	SMG7	2
1445	YWHAG	2
1446	HK2	2
1447	DLD	2
1448	POLD1	2
1449	RPIA	2
1450	PDGFB	2
1451	C8orf46	2
1452	TMED7	2
1453	DUT	2
1454	AMFR	2
1455	SDHD	2
1456	BCL11A	2
1457	HAT1	2
1458	TXLNA	2
1459	VPS18	2
1460	TNPO3	2
1461	MRPS31	2
1462	ZSCAN1	2
1463	UBE2M	2
1464	SPINT1	2
1465	HOMER2	2
1466	GAREM	2
1467	FAT1	2
1468	FNTA	2
1469	EFTUD2	2
1470	TMEM261	2
1471	KLHL7	2
1472	ITPR1	2
1473	ANAPC11	2
1474	PPP6R3	2
1475	MRPL52	2
1476	STRA6	2
1477	DFNB31	2
1478	DDX47	2
1479	COL1A1	2
1480	HSPD1	2
1481	PHLPP1	2
1482	PSMA7	2
1483	CCDC58	2
1484	PPAPDC1A	2
1485	PTP4A1	2
1486	MLC1	2
1487	ATP1A3	2
1488	CHKA	2
1489	SRRM1	2
1490	ITCH	2
1491	MVD	2
1492	MED23	2
1493	MMACHC	2
1494	SGPL1	2
1495	DLC1	2
1496	IFI30	2
1497	NCOA2	2
1498	MGAT3	2
1499	ICAM3	2
1500	WDR20	2
1501	DHRS13	2
1502	DCDC2	2
1503	ALAS1	2
1504	LATS1	2
1505	PSMB10	2
1506	PLEC	2
1507	C8G	2
1508	MTX1	2
1509	TCF7L2	2
1510	ATP5G1	2
1511	RHO	2
1512	ZP3	2
1513	RSRC2	2
1514	DDX54	2
1515	PRRG2	2
1516	PEX5	2
1517	RFFL	2
1518	ZNF433	2
1519	VGLL4	2
1520	IRF2BPL	2
1521	ZC3H11A	2
1522	RGS19	2
1523	CCNC	2
1524	TAL2	2
1525	MYO18A	2
1526	USH1G	2
1527	FHL2	2
1528	ARHGAP21	2
1529	SCRT2	2
1530	NANS	2
1531	MRPL11	2
1532	GPATCH1	2
1533	NDUFA2	2
1534	S100A5	2
1535	URB1	2
1536	VAC14	2
1537	ASL	2
1538	ITFG1	2
1539	GPR155	2
1540	GOSR1	2
1541	HNF1A	2
1542	DRAP1	2
1543	PICALM	2
1544	DMXL2	2
1545	MRPS2	2
1546	EIF5AL1	2
1547	DPH1	2
1548	FXYD7	2
1549	GOLGA6L6	2
1550	RTF1	2
1551	AES	2
1552	PCGF3	2
1553	ATP5J	2
1554	STMN2	2
1555	MED10	2
1556	UBE4A	2
1557	USP15	2
1558	CAPNS2	2
1559	CXCL1	2
1560	GOLGA6A	2
1561	MFN2	2
1562	ZMYND15	2
1563	STOML1	2
1564	PYGO2	2
1565	MCM5	2
1566	ATP5L	2
1567	NME6	2
1568	BYSL	2
1569	BECN1	2
1570	NF2	2
1571	PRPF8	2
1572	TAOK2	2
1573	TSTA3	2
1574	SNX5	2
1575	SCO2	2
1576	STK24	2
1577	NCLN	2
1578	HUS1	2
1579	DCPS	2
1580	MAZ	2
1581	IYD	2
1582	APBB3	2
1583	NUDCD3	2
1584	BCR	2
1585	EMP2	2
1586	PARS2	2
1587	ZDHHC22	2
1588	HDGF	2
1589	DNAJB12	2
1590	ABCG4	2
1591	ERP44	2
1592	ETHE1	2
1593	OTUB1	2
1594	NPRL2	2
1595	MDM4	3
1596	TP53	3
1597	SMARCA2	3
1598	PSMB5	3
1599	ARNT	3
1600	RCL1	3
1601	KHSRP	3
1602	ASH1L	3
1603	RPL22	3
1604	SUB1	3
1605	CBFB	3
1606	PABPC1	3
1607	TRIM28	3
1608	ITGB5	3
1609	CNOT7	3
1610	SKP2	3
1611	DHX9	3
1612	PCM1	3
1613	TAF4	3
1614	BPTF	3
1615	USP14	3
1616	TXN	3
1617	HSPA8	3
1618	PAWR	3
1619	KMT2C	3
1620	MSI2	3
1621	MAPKAPK2	3
1622	POLR2F	3
1623	ANKRD11	3
1624	JUP	3
1625	HRAS	3
1626	TPX2	3
1627	CCT5	3
1628	EPHA2	3
1629	KAT6A	3
1630	SNRNP25	3
1631	DNAJC19	3
1632	TFIP11	3
1633	MAPK14	3
1634	CDS2	3
1635	PTEN	3
1636	TCF12	3
1637	SMAD4	3
1638	PSIP1	3
1639	SNRNP70	3
1640	UBE2Q1	3
1641	ACTL6A	3
1642	NOM1	3
1643	KIAA1524	3
1644	PKM	3
1645	KMT2A	3
1646	CASC5	3
1647	DPH2	3
1648	SMARCC1	3
1649	C19orf43	3
1650	RNPS1	3
1651	HNRNPH1	3
1652	ORC1	3
1653	ATR	3
1654	TAF8	3
1655	DROSHA	3
1656	CUL5	3
1657	PRRC2C	3
1658	LSM6	3
1659	UBE3D	3
1660	RCC1	3
1661	UBAP2L	3
1662	RPL27A	3
1663	EIF3D	3
1664	WDR61	3
1665	SUCLG1	3
1666	PHF5A	3
1667	URB2	3
1668	HM13	3
1669	CEP55	3
1670	CCNF	3
1671	FBXL5	3
1672	MCRS1	3
1673	CTDSPL2	3
1674	MED7	3
1675	UBP1	3
1676	IRF5	3
1677	CHUK	3
1678	EIF3L	3
1679	HIRA	3
1680	DYNC1I2	3
1681	CENPF	3
1682	EPC2	3
1683	CSK	3
1684	PHYHIP	3
1685	TCEA1	3
1686	ACTN4	3
1687	AXL	3
1688	SPRED2	3
1689	WSB2	3
1690	SAV1	3
1691	CYB5B	3
1692	LIN28B	3
1693	SLC39A1	3
1694	MLLT1	3
1695	NUAK1	3
1696	AP3D1	3
1697	CPD	3
1698	TOMM22	3
1699	ELAC2	3
1700	UBE2R2	3
1701	KDELC1	3
1702	GLUL	3
1703	EBNA1BP2	3
1704	IPO11	3
1705	XPO7	3
1706	FURIN	3
1707	EXOSC3	3
1708	ARL8B	3
1709	TMA16	3
1710	PCNA	3
1711	BET1	3
1712	CCSAP	3
1713	SRCAP	3
1714	SIAH1	3
1715	ONECUT1	3
1716	EIF3F	3
1717	SIK1	3
1718	TMEM107	3
1719	FXR1	3
1720	UBE3A	3
1721	CDKN1C	3
1722	KPNA2	3
1723	SLIRP	3
1724	MARCH8	3
1725	NSL1	3
1726	GNAI2	3
1727	C14orf166	3
1728	GADD45B	3
1729	MTO1	3
1730	EIF3H	3
1731	CDKN1B	3
1732	ZFPM1	3
1733	NUP93	3
1734	NFKB1	3
1735	OGFOD1	3
1736	EIF2B5	3
1737	YBX1	3
1738	OR52W1	3
1739	MED22	3
1740	NUP50	3
1741	NABP2	3
1742	EXOC8	3
1743	ARF6	3
1744	PRPF4	3
1745	BAZ1B	3
1746	GSTM5	3
1747	TCEB3CL	3
1748	THOC3	3
1749	NMD3	3
1750	UTP15	3
1751	ZMYM4	3
1752	USE1	3
1753	DPY30	3
1754	AFF1	3
1755	HELLS	3
1756	TGIF2	3
1757	TTF1	3
1758	HADHA	3
1759	FBXL12	3
1760	TCF3	3
1761	ZNF644	3
1762	THAP11	3
1763	RUVBL2	3
1764	CHD2	3
1765	CIRH1A	3
1766	SLC38A1	3
1767	RPL21	3
1768	CLK3	3
1769	SIK3	3
1770	ZNF524	3
1771	TMEM186	3
1772	MAP2K1	3
1773	TOMM40	3
1774	ZMYND11	3
1775	RSPH10B2	3
1776	HADHB	3
1777	ATP8B1	3
1778	TPT1	3
1779	UVRAG	3
1780	PPA2	3
1781	DDHD2	3
1782	TEK	3
1783	BMI1	3
1784	CKMT2	3
1785	GCKR	3
1786	WHSC1	3
1787	HNRNPH3	3
1788	HNRNPA2B1	3
1789	SLC38A2	3
1790	CRYBA4	3
1791	WDR5	3
1792	MAPKAP1	3
1793	SAR1B	3
1794	ICOSLG	3
1795	RFC3	3
1796	PKP3	3
1797	BFSP1	3
1798	PANX3	3
1799	SMOX	3
1800	KLHL11	3
1801	H2AFV	3
1802	BARHL1	3
1803	ZBTB8OS	3
1804	PPP2R2B	3
1805	PLEKHA6	3
1806	CETN1	3
1807	DOCK4	3
1808	BRD3	3
1809	PLK1	3
1810	KIAA0825	3
1811	RUNX1	3
1812	RAD51D	3
1813	DAPK3	3
1814	PA2G4	3
1815	E4F1	3
1816	DDX60	3
1817	MEP1A	3
1818	RBM22	3
1819	CHD7	3
1820	SUCLA2	3
1821	CASP8	3
1822	RSF1	3
1823	IRF1	3
1824	EIF6	3
1825	ECHS1	3
1826	MEFV	3
1827	LRP8	3
1828	TXN2	3
1829	RAD51C	3
1830	CDH3	3
1831	MEN1	3
1832	DNAAF2	3
1833	MYBPH	3
1834	COA1	3
1835	TNIP3	3
1836	SF1	3
1837	NAA50	3
1838	HMGCL	3
1839	PHLDA2	3
1840	C4orf22	3
1841	ZDHHC21	3
1842	A4GALT	3
1843	CHMP4B	3
1844	RPL37	3
1845	OR1N2	3
1846	ARFGAP3	3
1847	SNAP25	3
1848	GAS2L1	3
1849	ZW10	3
1850	VMP1	3
1851	SH2B3	3
1852	IMMP2L	3
1853	PTRH2	3
1854	CHCHD2	3
1855	MINK1	3
1856	TRMU	3
1857	KRTAP1-3	3
1858	SLC24A4	3
1859	SERTAD1	3
1860	PSMG3	3
1861	CDC42EP3	3
1862	SPPL3	3
1863	OLIG1	3
1864	CECR1	3
1865	PRR14L	3
1866	MYF5	3
1867	BCKDHB	3
1868	RABGGTA	3
1869	RUNX2	3
1870	ATG4B	3
1871	CDK11A	3
1872	LDLRAP1	3
1873	HIPK1	3
1874	KLK4	3
1875	SPCS2	3
1876	BAIAP3	3
1877	IL22RA2	3
1878	SLC20A2	3
1879	KCTD8	3
1880	CCDC84	3
1881	YIF1A	3
1882	DNAJC14	3
1883	GLDC	3
1884	ARL6IP1	3
1885	DUSP11	3
1886	CLDN5	3
1887	MAP2K3	3
1888	COIL	3
1889	ANKK1	3
1890	METTL21B	3
1891	CABLES2	3
1892	PDLIM7	3
1893	GEMIN4	3
1894	ATOX1	3
1895	GATAD1	3
1896	SLC22A13	3
1897	SEPHS2	3
1898	MTHFD1L	3
1899	CIB3	3
1900	GSE1	3
1901	TTC7B	3
1902	PDCD7	3
1903	RPS5	3
1904	SNX27	3
1905	SOX13	3
1906	DOPEY1	3
1907	SSFA2	3
1908	RASSF4	3
1909	BANF2	3
1910	NIT2	3
1911	CSRNP1	3
1912	TTC5	3
1913	RRAGA	3
1914	SH3PXD2A	3
1915	AGPS	3
1916	LDLRAD3	3
1917	UBE2S	3
1918	TRAPPC6B	3
1919	FAM207A	3
1920	GSR	3
1921	DOK4	3
1922	C7orf55-LUC7L2	3
1923	MYADM	3
1924	STRIP2	3
1925	DOK6	3
1926	SLC8A1	3
1927	ITGA9	3
1928	RRP12	3
1929	FARSA	3
1930	PKHD1	3
1931	WWC2	3
1932	INPP4B	3
1933	D2HGDH	3
1934	KLRC4	3
1935	COL17A1	3
1936	NFATC1	3
1937	MOB3A	3
1938	USP3	3
1939	SLC4A1AP	3
1940	IRF3	3
1941	NUTM2G	3
1942	RNASE1	3
1943	SAP30	3
1944	WRB	3
1945	FBXL13	3
1946	AFF4	3
1947	PARN	3
1948	SLC26A8	3
1949	CNTROB	3
1950	ZNF423	3
1951	OTUD4	3
1952	ENOX1	3
1953	ACPP	3
1954	GPR126	3
1955	APH1A	3
1956	RALA	3
1957	TAAR2	3
1958	GALNT2	3
1959	STIM2	3
1960	UBE2O	3
1961	MAP1LC3B2	3
1962	BOP1	3
1963	MXI1	3
1964	PPAP2C	3
1965	CTF1	3
1966	C1orf43	3
1967	SMAP1	3
1968	C5orf45	3
1969	RGPD1	3
1970	AGPAT1	3
1971	COX7B2	3
1972	HES1	3
1973	POLQ	3
1974	SPAG4	3
1975	ADAM18	3
1976	COQ9	3
1977	S100A12	3
1978	BLVRB	3
1979	USP12	3
1980	LYN	3
1981	FAM89A	3
1982	PHLDA1	3
1983	PRR19	3
1984	OR52R1	3
1985	PPP1R14B	3
1986	WBP2NL	3
1987	SIN3B	3
1988	CNKSR3	3
1989	CNKSR1	3
1990	TCEB2	3
1991	RNF7	3
1992	ABCG1	3
1993	KCNQ2	3
1994	GTF2IRD1	3
1995	TAS2R50	3
1996	NOB1	3
1997	EPHA5	3
1998	ADNP2	3
1999	PRAMEF7	3
[truncated: 1 more rows]

## Sheet: Achilles_GSEA
geneset	cluster1	cluster2	cluster3
E2F_02	1.3782e-15	1.1591e-06	0.0004481
YY1_02	2.6539e-14	2.0404e-06	0.007003
E2F_Q4	4.5057e-14	5.9074e-08	0.0004481
E2F_Q6	3.4589e-14	5.0927e-08	0.0015466
E2F1_Q3	1.617e-13	1.091e-09	0.0022413
E2F1_Q6	1.0367e-15	1.0532e-08	0.00010276
NFMUE1_Q6	4.2471e-18	2.0663e-10	8.7297e-06
ZF5_01	4.0382e-13	0.00026882	0.018213
E2F1DP1_01	1.3782e-15	1.1591e-06	0.0004481
E2F1DP2_01	1.3782e-15	1.1591e-06	0.0004481
E2F4DP1_01	2.4125e-15	1.4957e-06	0.00051665
E2F4DP2_01	1.3782e-15	1.1591e-06	0.0004481
E2F1DP1RB_01	7.8688e-13	2.0319e-07	0.015134
E2F_Q4_01	4.9527e-11	6.5677e-10	0.018213
GCACTTT_MIR175P_MIR20A_MIR106A_MIR106B_MIR20B_MIR519D	1.2794e-11	0.013093	3.487e-05
TGCACTT_MIR519C_MIR519B_MIR519A	8.2574e-11	8.2367e-06	0.023271
CAGTATT_MIR200B_MIR200C_MIR429	3.4614e-11	1.8958e-05	0.00034162
AATGTGA_MIR23A_MIR23B	9.047e-12	0.0025463	8.8178e-05
GTACTGT_MIR101	1.963e-11	0.0048505	0.027827
CTTTGTA_MIR524	1.4994e-13	1.3867e-05	0.0079937
ATTCTTT_MIR186	4.5429e-12	3.8339e-05	0.014269
CAGGTG_E12_Q6	4.8447e-15	8.6924e-07	0.017483
SGCGSSAAA_E2F1DP2_01	1.3255e-13	1.9983e-05	0.0023147
RYTTCCTG_ETS2_B	1.728e-11	0.00015283	1.797e-07
TTGTTT_FOXO4_01	4.8064e-11	5.5326e-06	7.284e-05
MGGAAGTG_GABP_B	9.9833e-12	4.968e-08	0.00097437
GATTGGY_NFY_Q6_01	9.5876e-13	9.7246e-05	8.7688e-05
MORF_BAG5	2.2497e-11	0.00024708	0.54954
MORF_PSMC2	4.4844e-13	6.5208e-09	0.22197
MORF_SP3	7.3591e-11	0.0084501	0.025338
MORF_BUB1B	2.1767e-12	9.8685e-05	2.5104e-08
MORF_MTA1	1.7929e-15	2.6045e-06	0.003031
MORF_RAB1A	1.3899e-16	2.3092e-09	0.00040723
MORF_RAF1	5.4454e-11	2.011e-08	0.19684
GCM_MYST2	8.1116e-11	0.014796	3.2524e-05
GNF2_CDC20	1.6682e-11	0.0014196	0.00012454
GNF2_CCNB2	2.2497e-11	0.00024708	0.0011638
GNF2_FEN1	1.6682e-11	3.5718e-07	0.18242
GNF2_PCNA	3.8077e-12	1.7808e-05	0.0025594
GNF2_RRM1	5.6326e-14	5.2372e-07	0.0076861
GNF2_RRM2	1.3979e-11	0.011363	0.017945
GNF2_SMC4L1	2.1027e-13	4.2024e-09	0.11171
GNF2_XRCC5	2.2681e-12	0.00024382	0.020539
GNF2_CKS2	3.2934e-11	1.256e-05	0.032185
GNF2_HMMR	1.2046e-11	0.00055468	0.0040742
GNF2_MCM4	6.5143e-12	0.00015541	0.006268
KEGG_ERBB_SIGNALING_PATHWAY	4.4416e-13	0.012497	0.12069
KEGG_CHEMOKINE_SIGNALING_PATHWAY	4.4827e-12	0.0097414	0.017253
KEGG_CELL_CYCLE	1.2383e-11	2.7414e-10	9.5121e-06
KEGG_ENDOCYTOSIS	7.5104e-12	0.10615	0.013556
KEGG_FOCAL_ADHESION	1.216e-19	0.004817	0.059895
KEGG_ADHERENS_JUNCTION	3.73e-18	0.022451	0.26915
KEGG_TIGHT_JUNCTION	9.7823e-13	0.02713	0.0025187
KEGG_NEUROTROPHIN_SIGNALING_PATHWAY	6.2683e-17	0.0068683	0.00038872
KEGG_REGULATION_OF_ACTIN_CYTOSKELETON	5.8867e-23	0.0028411	0.077467
KEGG_INSULIN_SIGNALING_PATHWAY	5.6022e-15	0.0034039	0.56909
KEGG_PATHWAYS_IN_CANCER	5.4617e-20	4.0809e-05	1.4659e-05
KEGG_RENAL_CELL_CARCINOMA	3.8095e-15	0.00087618	0.016346
KEGG_PANCREATIC_CANCER	6.7586e-11	0.06856	0.00042732
KEGG_ENDOMETRIAL_CANCER	4.6883e-12	0.027419	0.005858
KEGG_PROSTATE_CANCER	5.8349e-11	4.1743e-06	0.00024438
KEGG_CHRONIC_MYELOID_LEUKEMIA	9.7762e-15	0.0011254	7.8663e-06
KEGG_ACUTE_MYELOID_LEUKEMIA	2.2497e-11	0.0015575	0.00013758
KEGG_SMALL_CELL_LUNG_CANCER	1.9828e-11	0.00053016	0.0011263
BIOCARTA_INTEGRIN_PATHWAY	3.2587e-13	0.050746	0.015636
BIOCARTA_MET_PATHWAY	2.0332e-13	0.19566	0.014548
SIG_PIP3_SIGNALING_IN_CARDIAC_MYOCTES	2.8867e-12	1.5756e-05	0.23828
ST_INTEGRIN_SIGNALING_PATHWAY	1.2527e-13	0.0022169	0.10588
MODULE_16	3.689e-13	7.4253e-05	0.002212
MODULE_18	9.3078e-25	3.3307e-07	6.1381e-06
MODULE_32	7.2287e-16	1.732e-10	2.1456e-10
MODULE_52	7.0487e-15	4.1338e-06	0.00012389
MODULE_53	1.1411e-16	0.00027264	0.011247
MODULE_54	9.9753e-18	4.554e-09	3.1463e-08
MODULE_57	1.6682e-11	0.0077217	0.0076114
MODULE_124	3.3823e-17	8.7734e-06	7.828e-06
MODULE_159	9.1771e-11	0.0020661	1.7091e-05
MODULE_197	7.2216e-14	0.0017191	1.0615e-06
PID_MET_PATHWAY	1.4081e-25	0.031764	0.10017
PID_ILK_PATHWAY	5.8729e-12	0.26078	0.12908
PID_NECTIN_PATHWAY	2.9622e-12	0.0040488	1
PID_CDC42_PATHWAY	1.8943e-17	0.06856	0.073644
PID_RET_PATHWAY	9.3652e-12	0.054107	0.0020493
PID_CXCR4_PATHWAY	1.7929e-15	0.18775	0.003031
PID_IGF1_PATHWAY	6.4887e-11	0.00046	0.34265
PID_ERBB1_RECEPTOR_PROXIMAL_PATHWAY	3.1408e-11	0.17969	0.38707
PID_PLK1_PATHWAY	8.454e-12	0.0033146	0.02595
PID_ECADHERIN_NASCENT_AJ_PATHWAY	4.5289e-17	0.054107	0.10187
PID_ERBB1_DOWNSTREAM_PATHWAY	1.3541e-22	0.0086341	0.058784
PID_ERBB2_ERBB3_PATHWAY	4.0359e-12	0.015759	0.12443
PID_PDGFRB_PATHWAY	7.2189e-25	0.00058793	0.00045514
PID_TRKR_PATHWAY	5.0431e-14	0.047704	0.21271
PID_ERBB1_INTERNALIZATION_PATHWAY	5.4874e-18	0.22806	0.43644
PID_VEGFR1_2_PATHWAY	3.5996e-14	0.018029	0.015578
PID_RAC1_PATHWAY	8.4132e-18	0.33417	0.17248
PID_FAK_PATHWAY	4.0679e-18	0.04094	0.19749
REACTOME_SIGNALLING_BY_NGF	8.6627e-18	7.896e-05	0.00020021
REACTOME_DEVELOPMENTAL_BIOLOGY	2.0245e-15	7.977e-10	0.00037673
REACTOME_CELL_CELL_COMMUNICATION	4.2273e-12	0.11967	0.006172
REACTOME_MEMBRANE_TRAFFICKING	3.9226e-13	0.00051987	0.10102
REACTOME_SIGNALING_BY_ERBB2	3.5907e-11	0.00029377	0.0004145
REACTOME_INSULIN_RECEPTOR_SIGNALLING_CASCADE	1.969e-14	1.5942e-05	0.32553
REACTOME_NGF_SIGNALLING_VIA_TRKA_FROM_THE_PLASMA_MEMBRANE	3.6578e-16	4.2937e-05	0.00011098
REACTOME_SIGNALING_BY_FGFR_IN_DISEASE	1.1733e-12	8.3463e-05	0.0072321
REACTOME_CELL_CYCLE_CHECKPOINTS	8.7009e-12	2.9851e-09	0.0045957
REACTOME_DOWNSTREAM_SIGNAL_TRANSDUCTION	1.145e-12	0.000181	0.0017033
REACTOME_M_G1_TRANSITION	4.6813e-11	5.4227e-05	0.29486
REACTOME_G1_S_TRANSITION	3.9187e-13	6.1845e-07	0.016272
REACTOME_METABOLISM_OF_MRNA	7.4065e-14	1.9855e-05	4.9707e-08
REACTOME_METABOLISM_OF_RNA	3.8099e-22	1.7165e-05	3.9278e-09
REACTOME_MITOTIC_G1_G1_S_PHASES	1.6855e-17	3.0226e-08	0.035266
REACTOME_MITOTIC_M_M_G1_PHASES	1.2689e-29	1.5988e-10	0.030266
REACTOME_SIGNALING_BY_ILS	3.2862e-12	0.029918	0.060451
REACTOME_SIGNALING_BY_INSULIN_RECEPTOR	3.74e-16	0.00011027	0.42919
REACTOME_HEMOSTASIS	8.4036e-18	0.00019427	0.00021744
REACTOME_INFLUENZA_LIFE_CYCLE	1.9685e-12	0.08063	0.00064631
REACTOME_HOST_INTERACTIONS_OF_HIV_FACTORS	4.3841e-11	0.0003308	0.0014637
REACTOME_LATE_PHASE_OF_HIV_LIFE_CYCLE	9.8267e-12	3.5067e-07	0.00052936
REACTOME_MITOTIC_PROMETAPHASE	2.1176e-17	4.0583e-07	0.031917
REACTOME_SIGNALING_BY_TGF_BETA_RECEPTOR_COMPLEX	5.3058e-11	0.38197	0.0096788
REACTOME_IMMUNE_SYSTEM	1.5027e-25	4.4793e-08	1.4244e-07
REACTOME_ADAPTIVE_IMMUNE_SYSTEM	1.1188e-19	4.3162e-09	3.7847e-05
REACTOME_CYTOKINE_SIGNALING_IN_IMMUNE_SYSTEM	7.8117e-17	0.12857	0.0039384
REACTOME_PLATELET_ACTIVATION_SIGNALING_AND_AGGREGATION	1.1298e-14	0.012745	0.14237
REACTOME_S_PHASE	2.6039e-11	8.9747e-08	0.0036672
NAKAMURA_TUMOR_ZONE_PERIPHERAL_VS_CENTRAL_UP	1.5707e-11	5.8035e-06	0.0066786
ONKEN_UVEAL_MELANOMA_DN	1.065e-11	2.3139e-07	0.00040878
SOTIRIOU_BREAST_CANCER_GRADE_1_VS_3_UP	2.0866e-17	1.0623e-09	9.1038e-06
CHARAFE_BREAST_CANCER_LUMINAL_VS_MESENCHYMAL_DN	4.3431e-12	0.13756	0.02738
HORIUCHI_WTAP_TARGETS_DN	4.2704e-15	6.1067e-05	3.0598e-05
BASAKI_YBX1_TARGETS_UP	5.7744e-14	1.6549e-09	7.2389e-07
VECCHI_GASTRIC_CANCER_EARLY_UP	5.6929e-14	4.1975e-10	2.9739e-05
ODONNELL_TFRC_TARGETS_DN	3.9959e-11	6.8364e-06	1.5429e-05
TIEN_INTESTINE_PROBIOTICS_24HR_DN	7.8152e-11	0.0079003	0.0030754
ENK_UV_RESPONSE_KERATINOCYTE_UP	1.9808e-11	1.0406e-08	6.0982e-05
LINDGREN_BLADDER_CANCER_CLUSTER_3_UP	4.5892e-19	2.2987e-08	6.256e-05
OUELLET_OVARIAN_CANCER_INVASIVE_VS_LMP_UP	3.5098e-12	5.6961e-05	0.080409
MISSIAGLIA_REGULATED_BY_METHYLATION_DN	6.63e-13	1.3666e-10	0.0064256
HAMAI_APOPTOSIS_VIA_TRAIL_UP	1.2975e-14	1.7938e-05	0.00056853
SCHLOSSER_MYC_TARGETS_REPRESSED_BY_SERUM	2.4167e-13	4.6312e-07	0.00038151
ROSTY_CERVICAL_CANCER_PROLIFERATION_CLUSTER	1.5132e-16	8.6735e-08	6.4191e-07
GRUETZMANN_PANCREATIC_CANCER_UP	1.1645e-11	1.5777e-06	0.028405
SPIELMAN_LYMPHOBLAST_EUROPEAN_VS_ASIAN_DN	8.2553e-37	3.1402e-10	0.00022247
PUJANA_BRCA_CENTERED_NETWORK	7.2007e-17	4.6866e-08	3.8621e-05
NUYTTEN_NIPP1_TARGETS_DN	1.3949e-14	2.5987e-06	9.0503e-06
BUYTAERT_PHOTODYNAMIC_THERAPY_STRESS_UP	6.0476e-24	0.00028275	0.009841
FERREIRA_EWINGS_SARCOMA_UNSTABLE_VS_STABLE_UP	2.3233e-14	1.8896e-07	0.00012165
BENPORATH_ES_1	3.1611e-13	0.0020447	0.0026725
BENPORATH_NANOG_TARGETS	6.8302e-22	3.0427e-07	2.3364e-05
BENPORATH_SOX2_TARGETS	3.7441e-25	2.0163e-08	0.0071213
BENPORATH_MYC_TARGETS_WITH_EBOX	1.6125e-11	0.012336	1.9403e-05
BENPORATH_CYCLING_GENES	2.7285e-36	1.48e-07	1.3219e-07
GEORGES_TARGETS_OF_MIR192_AND_MIR215	5.1761e-13	0.060406	2.3058e-05
SHEN_SMARCA2_TARGETS_UP	7.5515e-22	9.1235e-08	0.0001047
SMITH_TERT_TARGETS_UP	1.0997e-12	0.00036044	0.05084
LI_WILMS_TUMOR_VS_FETAL_KIDNEY_1_DN	4.8052e-20	0.0033998	0.0079203
DEBIASI_APOPTOSIS_BY_REOVIRUS_INFECTION_UP	1.6892e-13	0.00063907	0.071871
RHODES_UNDIFFERENTIATED_CANCER	5.2756e-11	2.6385e-06	0.015578
GENTILE_UV_HIGH_DOSE_DN	1.2122e-15	0.0015973	0.001468
WELCSH_BRCA1_TARGETS_UP	1.2743e-11	0.0001363	0.021092
HEDENFALK_BREAST_CANCER_BRCA1_VS_BRCA2	2.8311e-17	1.6266e-05	0.0020664
DAZARD_RESPONSE_TO_UV_NHEK_DN	1.5881e-17	1.7613e-07	0.0016776
MARTINEZ_RESPONSE_TO_TRABECTEDIN_DN	5.7617e-22	9.9786e-06	0.00043094
AMUNDSON_GAMMA_RADIATION_RESPONSE	4.098e-14	0.057573	0.017945
SARRIO_EPITHELIAL_MESENCHYMAL_TRANSITION_UP	8.3372e-13	2.2775e-06	0.00355
ACEVEDO_LIVER_CANCER_UP	9.6964e-21	5.7259e-10	9.1471e-07
WHITEFORD_PEDIATRIC_CANCER_MARKERS	2.1801e-11	2.8089e-07	0.0012025
WEST_ADRENOCORTICAL_TUMOR_UP	3.8e-11	4.2828e-08	0.021945
BLUM_RESPONSE_TO_SALIRASIB_UP	5.2592e-12	0.00011863	0.00017812
MUELLER_PLURINET	5.3205e-17	1.5507e-10	4.8192e-08
RUIZ_TNC_TARGETS_DN	3.4803e-11	0.013569	0.31539
CHANG_CYCLING_GENES	7.6635e-17	0.0053979	0.0045647
CROONQUIST_IL6_DEPRIVATION_DN	6.0757e-13	2.4526e-07	6.8147e-05
ROME_INSULIN_TARGETS_IN_MUSCLE_UP	2.5055e-13	4.3318e-09	0.0035889
BOYAULT_LIVER_CANCER_SUBCLASS_G3_UP	3.5013e-16	0.009083	6.6759e-08
CHIANG_LIVER_CANCER_SUBCLASS_PROLIFERATION_UP	3.7439e-12	3.8325e-05	0.011767
KOBAYASHI_EGFR_SIGNALING_24HR_DN	2.8306e-15	2.0936e-09	2.6769e-06
WHITFIELD_CELL_CYCLE_LITERATURE	4.0359e-12	0.072442	0.0032034
WHITFIELD_CELL_CYCLE_G2	4.3121e-12	0.19658	0.0034308
WHITFIELD_CELL_CYCLE_G2_M	6.4947e-21	9.7377e-05	0.00093492
KIM_ALL_DISORDERS_CALB1_CORR_UP	1.4646e-13	1.6471e-10	0.23155
DUTERTRE_ESTRADIOL_RESPONSE_24HR_UP	1.1712e-13	7.217e-08	0.005948
GABRIELY_MIR21_TARGETS	2.7809e-13	0.027382	0.10937
KOINUMA_TARGETS_OF_SMAD2_OR_SMAD3	9.2283e-15	3.2948e-09	6.0275e-07
KRIEG_HYPOXIA_NOT_VIA_KDM3A	1.1036e-11	0.0010699	4.7152e-09
ZHOU_CELL_CYCLE_GENES_IN_IR_RESPONSE_6HR	2.3058e-15	0.00010684	0.33061
ZHOU_CELL_CYCLE_GENES_IN_IR_RESPONSE_24HR	6.1e-14	2.7243e-05	0.033319
VEGF_A_UP.V1_DN	5.2458e-15	1.4657e-06	0.13195
GSE12366_GC_VS_NAIVE_BCELL_UP	5.2443e-11	0.00012247	0.0017573
GSE12845_IGD_POS_BLOOD_VS_DARKZONE_GC_TONSIL_BCELL_DN	4.7046e-13	1.0137e-07	0.001949
GSE14000_TRANSLATED_RNA_VS_MRNA_4H_LPS_DC_UP	8.5156e-11	0.00015147	0.022138
GSE1460_INTRATHYMIC_T_PROGENITOR_VS_NAIVE_CD4_TCELL_CORD_BLOOD_UP	8.5156e-11	2.3918e-06	8.9935e-07
GSE1460_INTRATHYMIC_T_PROGENITOR_VS_NAIVE_CD4_TCELL_ADULT_BLOOD_UP	8.5156e-11	0.0016871	0.0070764
GSE22886_NAIVE_CD4_TCELL_VS_MEMORY_TCELL_DN	5.398e-13	0.00052516	0.14664
GSE22886_UNSTIM_VS_IL2_STIM_NKCELL_DN	7.8955e-18	2.3918e-06	0.00012026
GSE22886_UNSTIM_VS_IL15_STIM_NKCELL_DN	2.4248e-15	7.0734e-10	8.9935e-07
GSE24026_PD1_LIGATION_VS_CTRL_IN_ACT_TCELL_LINE_DN	9.2429e-14	2.3918e-06	0.00051705
GSE24634_TEFF_VS_TCONV_DAY5_IN_CULTURE_UP	1.6401e-11	1.1863e-10	0.00012026
GSE36476_CTRL_VS_TSST_ACT_16H_MEMORY_CD4_TCELL_OLD_DN	8.5156e-11	4.009e-09	0.0020164
GSE3982_MEMORY_CD4_TCELL_VS_TH2_DN	8.5156e-11	5.2779e-07	0.061063
GSE3982_MAST_CELL_VS_TH2_DN	1.6401e-11	0.00015147	0.14664
GSE3982_CENT_MEMORY_CD4_TCELL_VS_TH2_DN	1.6401e-11	4.009e-09	0.00012026
HALLMARK_TGF_BETA_SIGNALING	6.591e-13	0.33417	0.17248
HALLMARK_PI3K_AKT_MTOR_SIGNALING	3.1644e-13	0.0022707	0.015678
HALLMARK_E2F_TARGETS	4.7192e-26	4.009e-09	4.9877e-06
GSE5679_CTRL_VS_PPARG_LIGAND_ROSIGLITAZONE_TREATED_DC_UP	9.2429e-14	4.0648e-05	0.00051705
GSE5679_CTRL_VS_RARA_AGONIST_AM580_TREATED_DC_UP	1.6401e-11	5.2779e-07	0.00051705
GSE20198_IL12_IL18_VS_IFNA_TREATED_ACT_CD4_TCELL_DN	2.039e-12	0.070909	0.0576
GSE28726_NAIVE_CD4_TCELL_VS_NAIVE_NKTCELL_UP	2.4248e-15	0.00052516	0.0070764
GSE28726_NAIVE_VS_ACTIVATED_NKTCELL_DN	5.398e-13	0.0016871	0.0070764
GSE28726_NAIVE_VS_ACTIVATED_VA24NEG_NKTCELL_UP	1.4462e-11	2.2334e-06	1.4094e-07
GSE22025_UNTREATED_VS_PROGESTERONE_TREATED_CD4_TCELL_DN	1.4462e-11	0.004817	0.1445
GO_POSITIVE_REGULATION_OF_KINASE_ACTIVITY	2.1571e-18	0.0054981	0.0032929
GO_ANATOMICAL_STRUCTURE_FORMATION_INVOLVED_IN_MORPHOGENESIS	5.096e-11	0.018726	0.002212
GO_CHROMOSOME_SEGREGATION	6.807e-29	1.8216e-07	0.00044539
GO_RESPONSE_TO_NITROGEN_COMPOUND	7.9807e-17	5.6147e-07	0.0089886
GO_REGULATION_OF_RNA_STABILITY	3.2687e-12	0.0010481	2.5836e-05
GO_NEGATIVE_REGULATION_OF_PROTEIN_MODIFICATION_BY_SMALL_PROTEIN_CONJUGATION_OR_REMOVAL	3.2687e-12	0.0010481	0.85737
GO_RIBOSOME_BIOGENESIS	3.8348e-18	0.008152	1.262e-08
GO_CELLULAR_CATABOLIC_PROCESS	2.6714e-14	1.7309e-06	4.3039e-07
GO_REGULATION_OF_MICROTUBULE_BASED_PROCESS	8.3139e-16	2.9545e-05	0.007003
GO_REGULATION_OF_MAPK_CASCADE	7.6907e-12	0.14123	0.00099016
GO_IMMUNE_SYSTEM_PROCESS	3.3784e-21	2.6248e-06	1.1573e-07
GO_INTRACELLULAR_PROTEIN_TRANSPORT	3.8114e-22	4.8811e-09	1.7991e-07
GO_CELL_DIVISION	7.3309e-45	0.00061301	2.2159e-06
GO_POSITIVE_REGULATION_OF_CELLULAR_PROTEIN_CATABOLIC_PROCESS	3.1864e-11	9.8402e-05	0.27744
GO_EPITHELIAL_CELL_DEVELOPMENT	7.9619e-11	0.11783	0.25909
GO_POSITIVE_REGULATION_OF_RESPONSE_TO_STIMULUS	1.7478e-24	5.1918e-07	6.6964e-06
GO_POSITIVE_REGULATION_OF_CELL_COMMUNICATION	9.6837e-21	4.2293e-05	4.8139e-08
GO_REGULATION_OF_HYDROLASE_ACTIVITY	1.3544e-13	0.0026571	0.10913
GO_CYTOSKELETON_ORGANIZATION	1.9077e-22	1.0718e-07	0.024954
GO_TRANSCRIPTION_COUPLED_NUCLEOTIDE_EXCISION_REPAIR	1.3382e-12	6.5114e-09	0.01879
GO_CHROMOSOME_LOCALIZATION	4.8598e-13	0.045385	0.010247
GO_REGULATION_OF_KINASE_ACTIVITY	8.1747e-23	2.5453e-05	0.00024418
GO_CELL_CYCLE_PHASE_TRANSITION	6.5595e-25	2.6545e-09	6.2101e-05
GO_POSITIVE_REGULATION_OF_CELLULAR_PROTEIN_LOCALIZATION	5.376e-11	1.8236e-05	1.3176e-05
GO_PROTEIN_TARGETING	5.8291e-18	3.9902e-07	1.4663e-08
GO_VASCULAR_ENDOTHELIAL_GROWTH_FACTOR_RECEPTOR_SIGNALING_PATHWAY	1.5726e-13	0.023657	0.083835
GO_HOMEOSTATIC_PROCESS	9.4327e-11	0.00033263	0.011532
GO_FC_GAMMA_RECEPTOR_SIGNALING_PATHWAY	1.1909e-13	0.14121	0.72027
GO_RRNA_METABOLIC_PROCESS	4.2035e-15	0.11034	2.0716e-08
GO_PROTEIN_CATABOLIC_PROCESS	1.3729e-13	6.3119e-05	0.0001376
GO_REGULATION_OF_TRANSFERASE_ACTIVITY	5.3018e-31	8.7476e-08	2.6506e-05
GO_REGULATION_OF_INTRACELLULAR_SIGNAL_TRANSDUCTION	3.0461e-28	5.666e-07	2.0389e-07
GO_POSITIVE_REGULATION_OF_BIOSYNTHETIC_PROCESS	4.5093e-19	5.1894e-09	1.842e-05
GO_MITOTIC_SISTER_CHROMATID_SEGREGATION	6.1306e-19	0.050684	0.0088234
GO_ESTABLISHMENT_OF_PROTEIN_LOCALIZATION_TO_ORGANELLE	1.0196e-16	5.7611e-06	3.9491e-08
GO_POSITIVE_REGULATION_OF_ORGANELLE_ORGANIZATION	2.0067e-14	1.6149e-10	0.0011677
GO_REGULATION_OF_CELLULAR_COMPONENT_BIOGENESIS	7.1316e-14	7.9276e-06	0.021402
GO_REGULATION_OF_IMMUNE_RESPONSE	1.9695e-11	0.00014204	0.02772
GO_VESICLE_MEDIATED_TRANSPORT	1.6413e-23	0.0012488	0.0011489
GO_MICROTUBULE_BASED_PROCESS	3.4456e-18	0.0057195	0.10806
GO_MICROTUBULE_CYTOSKELETON_ORGANIZATION	2.3801e-15	0.0044332	0.052816
GO_PEPTIDYL_AMINO_ACID_MODIFICATION	4.8425e-20	7.1875e-10	2.6227e-09
GO_RESPONSE_TO_ENDOGENOUS_STIMULUS	1.0587e-13	0.00061776	0.077899
GO_POSITIVE_REGULATION_OF_CATALYTIC_ACTIVITY	4.5651e-29	2.0937e-06	0.002278
GO_PEPTIDYL_LYSINE_MODIFICATION	1.1855e-11	7.7165e-09	4.3312e-07
GO_INTRACELLULAR_SIGNAL_TRANSDUCTION	2.6724e-32	3.6577e-08	6.2059e-07
GO_NCRNA_PROCESSING	2.8701e-14	0.024113	2.1721e-10
GO_CELL_JUNCTION_ORGANIZATION	4.2475e-19	0.22074	0.00026745
GO_POSITIVE_REGULATION_OF_MOLECULAR_FUNCTION	8.2648e-32	1.1909e-09	9.3048e-06
GO_ORGANELLE_FISSION	3.5254e-36	1.6927e-05	7.2301e-05
GO_NEGATIVE_REGULATION_OF_CELL_CYCLE_PROCESS	1.6725e-14	5.6003e-06	0.00020854
GO_CELLULAR_RESPONSE_TO_HORMONE_STIMULUS	4.2161e-18	2.6304e-08	0.23647
GO_DNA_REPAIR	7.198e-15	6.8056e-10	1.3887e-05
GO_ENZYME_LINKED_RECEPTOR_PROTEIN_SIGNALING_PATHWAY	9.9509e-17	0.0010092	0.00056572
GO_FC_EPSILON_RECEPTOR_SIGNALING_PATHWAY	8.403e-16	0.0035722	0.012806
GO_REGULATION_OF_CHROMOSOME_SEGREGATION	2.576e-14	0.0027207	0.030758
GO_REGULATION_OF_CATABOLIC_PROCESS	4.8703e-18	1.5466e-07	4.6578e-06
GO_REPRODUCTIVE_SYSTEM_DEVELOPMENT	3.0502e-15	0.036699	1.6067e-08
GO_POSITIVE_REGULATION_OF_CATABOLIC_PROCESS	7.183e-11	2.8363e-06	0.0097113
GO_CELLULAR_RESPONSE_TO_ORGANIC_SUBSTANCE	1.7554e-14	0.00012422	0.03568
GO_POSITIVE_REGULATION_OF_PHOSPHORUS_METABOLIC_PROCESS	2.7946e-13	0.0028353	0.0055042
GO_SISTER_CHROMATID_SEGREGATION	1.0695e-26	7.0648e-08	0.00079759
GO_RAS_PROTEIN_SIGNAL_TRANSDUCTION	9.2938e-13	0.096824	0.00018182
GO_CELL_PROLIFERATION	5.7089e-19	0.00022285	2.8567e-07
GO_RESPONSE_TO_HORMONE	2.1688e-18	6.6284e-10	0.025002
GO_REGULATION_OF_CELLULAR_LOCALIZATION	5.0044e-15	3.0128e-05	0.00092627
GO_REGULATION_OF_MULTICELLULAR_ORGANISMAL_DEVELOPMENT	5.3842e-12	1.7793e-07	7.2824e-05
GO_SISTER_CHROMATID_COHESION	1.2875e-16	1.4387e-07	0.00088077
GO_REGULATION_OF_EXTRINSIC_APOPTOTIC_SIGNALING_PATHWAY	2.9217e-11	0.0021502	0.16423
GO_REGULATION_OF_PROTEIN_MODIFICATION_BY_SMALL_PROTEIN_CONJUGATION_OR_REMOVAL	2.0288e-14	0.00052993	0.042673
GO_FC_RECEPTOR_SIGNALING_PATHWAY	7.4501e-26	0.0053798	0.063439
GO_RESPONSE_TO_ORGANIC_CYCLIC_COMPOUND	6.7346e-13	5.4576e-07	0.054404
GO_MITOTIC_NUCLEAR_DIVISION	5.5917e-35	1.9031e-05	1.3657e-05
GO_NCRNA_METABOLIC_PROCESS	1.2648e-17	3.589e-08	4.8545e-10
GO_CELL_CYCLE_G1_S_PHASE_TRANSITION	8.9859e-13	9.5096e-07	0.0043975
GO_REGULATION_OF_CELL_DIFFERENTIATION	1.7443e-12	6.8463e-05	0.00011186
GO_SMALL_GTPASE_MEDIATED_SIGNAL_TRANSDUCTION	1.3861e-12	0.24231	0.0012998
GO_POSITIVE_REGULATION_OF_PROTEIN_SERINE_THREONINE_KINASE_ACTIVITY	1.2989e-12	0.4527	0.020294
GO_POSITIVE_REGULATION_OF_TRANSFERASE_ACTIVITY	2.8513e-26	2.0721e-05	0.00016587
GO_REGULATION_OF_IMMUNE_SYSTEM_PROCESS	3.2187e-11	4.1116e-05	0.00026161
GO_NEGATIVE_REGULATION_OF_MITOTIC_CELL_CYCLE	2.0758e-15	3.8364e-05	0.00049721
GO_NUCLEOTIDE_EXCISION_REPAIR	7.7736e-11	2.5782e-08	0.0048004
GO_REGULATION_OF_CELL_DIVISION	7.6997e-15	0.00012536	0.014269
GO_ORGANELLE_ASSEMBLY	1.4484e-11	0.0031976	6.6732e-05
GO_REGULATION_OF_PROTEIN_CATABOLIC_PROCESS	1.6562e-11	0.0001944	0.001312
GO_VIRAL_LIFE_CYCLE	6.5089e-12	0.012654	2.9657e-08
GO_CELLULAR_RESPONSE_TO_NITROGEN_COMPOUND	4.7688e-15	0.00038821	0.024866
GO_NEGATIVE_REGULATION_OF_CELL_DEATH	4.0497e-19	1.9228e-06	0.0052049
GO_TRANSCRIPTION_INITIATION_FROM_RNA_POLYMERASE_II_PROMOTER	4.0085e-12	2.7262e-07	0.16158
GO_NEUROGENESIS	4.9109e-11	0.0028547	0.0011905
GO_ENDOMEMBRANE_SYSTEM_ORGANIZATION	1.7311e-18	0.0078328	3.2277e-05
GO_REGULATION_OF_DNA_METABOLIC_PROCESS	2.7011e-14	6.3144e-07	2.4533e-05
GO_MITOTIC_CELL_CYCLE_CHECKPOINT	6.3583e-14	0.0010481	0.00014672
GO_ACTIVATION_OF_IMMUNE_RESPONSE	2.4988e-15	2.3315e-05	0.014874
GO_POSITIVE_REGULATION_OF_PROTEIN_METABOLIC_PROCESS	3.9631e-25	2.0112e-09	2.5131e-05
GO_CELL_CYCLE_G2_M_PHASE_TRANSITION	3.9133e-13	1.2074e-05	0.012806
GO_REGULATION_OF_PROTEIN_LOCALIZATION	1.5273e-13	2.2023e-07	0.0001576
GO_RESPONSE_TO_ABIOTIC_STIMULUS	5.4554e-14	9.819e-06	4.5763e-05
GO_POSITIVE_REGULATION_OF_INTRACELLULAR_SIGNAL_TRANSDUCTION	8.124e-16	0.076168	1.6212e-05
GO_HEAD_DEVELOPMENT	5.4564e-13	2.0645e-05	0.00015933
GO_REGULATION_OF_CYTOSKELETON_ORGANIZATION	3.1894e-18	9.5921e-08	0.001889
GO_NUCLEAR_IMPORT	9.2002e-15	0.00013781	0.00045514
GO_RESPONSE_TO_GROWTH_FACTOR	1.6419e-15	6.0487e-05	0.00055228
GO_RETROGRADE_VESICLE_MEDIATED_TRANSPORT_GOLGI_TO_ER	1.0544e-18	0.50799	0.022385
GO_NEGATIVE_REGULATION_OF_CELL_CYCLE_PHASE_TRANSITION	6.3632e-11	9.8834e-05	3.9394e-05
GO_REGULATION_OF_SIGNAL_TRANSDUCTION_BY_P53_CLASS_MEDIATOR	2.521e-12	5.978e-07	2.8228e-06
GO_REGULATION_OF_CELLULAR_AMIDE_METABOLIC_PROCESS	1.0795e-15	6.1519e-09	0.00013676
GO_CELLULAR_COMPONENT_MORPHOGENESIS	9.8998e-11	0.2541	0.026312
GO_POSITIVE_REGULATION_OF_PROTEIN_MODIFICATION_PROCESS	2.9905e-20	2.3865e-07	0.00012588
GO_REGULATION_OF_CELLULAR_RESPONSE_TO_STRESS	1.0678e-17	1.2372e-09	1.6409e-06
GO_CELL_JUNCTION_ASSEMBLY	1.0585e-17	0.31155	0.0021172
GO_MACROMOLECULE_CATABOLIC_PROCESS	4.6953e-21	4.559e-07	6.6921e-08
GO_DEVELOPMENTAL_PROCESS_INVOLVED_IN_REPRODUCTION	2.9961e-16	0.00092029	1.0899e-07
GO_REGULATION_OF_CELLULAR_PROTEIN_CATABOLIC_PROCESS	5.6156e-12	0.00013689	0.0052326
GO_REGULATION_OF_MAP_KINASE_ACTIVITY	2.5107e-11	0.5563	0.0053115
GO_NEGATIVE_REGULATION_OF_RESPONSE_TO_STIMULUS	1.3952e-14	2.006e-08	0.0013072
GO_CELLULAR_RESPONSE_TO_ENDOGENOUS_STIMULUS	2.166e-20	1.7954e-08	0.026786
GO_MEMBRANE_ORGANIZATION	1.0744e-17	5.0486e-05	9.942e-06
GO_REGULATION_OF_CHROMOSOME_ORGANIZATION	2.7182e-15	2.6595e-07	0.00054094
GO_DNA_INTEGRITY_CHECKPOINT	5.4834e-11	0.00038244	0.00020182
GO_NEGATIVE_REGULATION_OF_PROTEIN_METABOLIC_PROCESS	8.7954e-24	3.4144e-07	3.7134e-06
GO_NUCLEUS_ORGANIZATION	8.7858e-11	0.08063	0.0029762
GO_GOLGI_VESICLE_TRANSPORT	1.1824e-14	0.00073595	0.033912
GO_TRANSMEMBRANE_RECEPTOR_PROTEIN_TYROSINE_KINASE_SIGNALING_PATHWAY	1.0236e-23	2.534e-08	8.0364e-05
GO_REGULATION_OF_MICROTUBULE_POLYMERIZATION_OR_DEPOLYMERIZATION	4.3121e-12	0.0019675	0.01211
GO_CELLULAR_RESPONSE_TO_PEPTIDE	2.2874e-11	4.0222e-05	0.32959
GO_REGULATION_OF_DNA_REPLICATION	1.3403e-11	5.7786e-05	0.00041827
GO_REGULATION_OF_PROTEIN_SERINE_THREONINE_KINASE_ACTIVITY	1.3901e-19	0.0087185	0.00011747
GO_REGULATION_OF_TRANSPORT	1.07e-11	0.00054062	4.8361e-05
GO_GLAND_DEVELOPMENT	7.183e-11	8.872e-06	0.0097113
GO_ACTIVATION_OF_PROTEIN_KINASE_ACTIVITY	2.0709e-12	0.090747	0.041937
GO_ESTABLISHMENT_OR_MAINTENANCE_OF_CELL_POLARITY	1.0027e-14	0.089685	0.13103
GO_IMMUNE_RESPONSE_REGULATING_CELL_SURFACE_RECEPTOR_SIGNALING_PATHWAY	8.0135e-20	0.0018183	0.032772
GO_CELL_CYCLE_CHECKPOINT	2.0215e-13	2.6879e-05	3.3746e-06
GO_SIGNAL_TRANSDUCTION_BY_PROTEIN_PHOSPHORYLATION	7.3661e-13	0.0017412	0.0045697
GO_EPITHELIAL_CELL_DIFFERENTIATION	4.5231e-12	0.046617	0.043398
GO_RNA_CATABOLIC_PROCESS	3.2012e-12	4.8285e-05	3.9973e-06
GO_ORGANELLE_LOCALIZATION	2.5083e-14	0.0050233	0.00073572
GO_CELL_DEVELOPMENT	4.5683e-19	0.0039779	0.0053553
GO_POSITIVE_REGULATION_OF_IMMUNE_RESPONSE	3.0628e-12	4.9319e-05	0.024097
GO_ENDOCYTOSIS	1.1598e-11	0.032207	0.16727
GO_PROTEIN_LOCALIZATION_TO_NUCLEUS	4.515e-11	0.0007083	0.0015683
GO_REGULATION_OF_CELLULAR_PROTEIN_LOCALIZATION	4.1997e-15	8.4392e-09	3.4753e-05
GO_REGULATION_OF_INTRACELLULAR_TRANSPORT	6.0215e-12	2.2044e-05	0.0027519
GO_NEGATIVE_REGULATION_OF_ORGANELLE_ORGANIZATION	9.7123e-17	1.9711e-06	0.020194
GO_CATABOLIC_PROCESS	2.0366e-13	8.393e-06	3.5203e-08
GO_NEGATIVE_REGULATION_OF_CELLULAR_COMPONENT_ORGANIZATION	7.5576e-17	2.5298e-08	0.0074806
GO_PHAGOCYTOSIS	1.133e-14	0.054362	0.47846
GO_NEGATIVE_REGULATION_OF_CELL_CYCLE	6.3945e-23	1.8045e-10	3.1259e-06
GO_CENTRAL_NERVOUS_SYSTEM_DEVELOPMENT	6.0576e-15	0.0010063	0.0012281
GO_REGULATION_OF_PHOSPHORUS_METABOLIC_PROCESS	8.946e-26	4.6746e-09	3.4839e-05
GO_CIRCULATORY_SYSTEM_DEVELOPMENT	3.2361e-14	0.0001864	0.023933
GO_REGULATION_OF_CELL_PROLIFERATION	8.4387e-11	1.6852e-05	0.0020174
GO_NEGATIVE_REGULATION_OF_PROTEIN_MODIFICATION_PROCESS	2.4653e-16	1.0518e-06	0.01262
GO_TISSUE_DEVELOPMENT	2.8701e-18	0.0028937	0.01285
GO_NEGATIVE_REGULATION_OF_CELL_COMMUNICATION	4.8876e-16	8.1187e-08	0.015147
GO_PROTEOLYSIS	2.6497e-11	3.1884e-05	3.3857e-06
GO_NUCLEAR_CHROMOSOME_SEGREGATION	2.4672e-26	7.817e-07	0.0046622
GO_METAPHASE_PLATE_CONGRESSION	2.9971e-11	0.23622	0.0026993
GO_SINGLE_ORGANISM_CELLULAR_LOCALIZATION	1.2192e-28	2.8812e-07	3.5387e-10
GO_REGULATION_OF_APOPTOTIC_SIGNALING_PATHWAY	4.9721e-12	6.9051e-06	0.24158
GO_POSITIVE_REGULATION_OF_PROTEIN_MODIFICATION_BY_SMALL_PROTEIN_CONJUGATION_OR_REMOVAL	9.8663e-12	0.0014223	0.006293
GO_MICROTUBULE_CYTOSKELETON	6.2052e-29	5.2644e-09	6.6491e-06
GO_CHROMOSOME_CENTROMERIC_REGION	2.5921e-18	2.9719e-05	0.00070516
GO_ACTIN_CYTOSKELETON	6.1655e-11	7.4647e-07	0.0038862
GO_PERINUCLEAR_REGION_OF_CYTOPLASM	7.9798e-11	1.8471e-05	0.0089161
GO_CHROMOSOMAL_REGION	2.1059e-21	2.1604e-08	3.8781e-06
GO_CENTROSOME	6.4781e-17	0.01235	0.00018199
GO_CELL_JUNCTION	2.8604e-19	9.2586e-06	0.00036349
GO_CYTOSKELETAL_PART	8.6002e-27	2.7668e-08	4.2094e-08
GO_CELL_SUBSTRATE_JUNCTION	1.5526e-22	2.9725e-07	0.0014765
GO_KINETOCHORE	7.7997e-15	1.1955e-05	0.0246
GO_CONDENSED_CHROMOSOME_CENTROMERIC_REGION	9.4173e-13	7.2986e-05	0.012922
GO_LAMELLIPODIUM	7.812e-15	0.0004535	0.69183
GO_CELL_CELL_JUNCTION	2.3245e-11	0.22133	0.00097873
GO_ANCHORING_JUNCTION	1.8161e-23	1.4143e-05	0.0014791
GO_CONDENSED_CHROMOSOME	1.1749e-16	1.1757e-08	0.00575
GO_CELL_PROJECTION	1.426e-11	0.0012203	0.00059294
GO_GOLGI_APPARATUS	4.3662e-13	0.00092394	0.005687
GO_SPINDLE	1.0039e-25	5.172e-07	0.019896
GO_CELL_LEADING_EDGE	8.58e-21	0.00031702	0.53627
GO_MICROTUBULE_ORGANIZING_CENTER	8.5442e-21	0.00072124	2.38e-05
GO_GTPASE_ACTIVITY	8.4735e-11	0.44227	0.052934
GO_CYTOSKELETAL_PROTEIN_BINDING	1.8038e-13	0.00067162	0.037334
GO_KINASE_BINDING	4.3517e-24	5.6329e-06	0.0021957
GO_PROTEIN_KINASE_ACTIVITY	2.1894e-12	1.1283e-07	1.1988e-05
GO_REGULATORY_REGION_NUCLEIC_ACID_BINDING	4.0481e-11	8.5891e-08	1.349e-05
GO_KINASE_ACTIVITY	2.73e-16	4.7595e-08	0.00013422
GO_NUCLEIC_ACID_BINDING_TRANSCRIPTION_FACTOR_ACTIVITY	1.7333e-12	0.17397	5.1271e-06
GO_MOLECULAR_FUNCTION_REGULATOR	3.9182e-13	0.00023131	0.40699
GO_UBIQUITIN_LIKE_PROTEIN_LIGASE_BINDING	4.0724e-11	2.3501e-10	2.2108e-05
GO_TRANSCRIPTION_FACTOR_BINDING	2.9825e-15	1.4619e-09	7.8408e-07
GO_PROTEIN_SERINE_THREONINE_KINASE_ACTIVITY	3.5085e-13	7.4647e-07	0.0005262
GO_PROTEIN_DOMAIN_SPECIFIC_BINDING	2.2828e-18	0.0015289	0.053629
GO_TRANSCRIPTION_COREPRESSOR_ACTIVITY	1.5317e-12	0.0013182	0.0011115
GO_PHOSPHATASE_REGULATOR_ACTIVITY	3.083e-11	0.12179	0.33568
GO_TRANSFERASE_ACTIVITY_TRANSFERRING_PHOSPHORUS_CONTAINING_GROUPS	2.2373e-20	1.1004e-10	5.4412e-05
FISCHER_G2_M_CELL_CYCLE	1.1765e-24	0.062236	1.209e-07
GRYDER_PAX3FOXO1_TOP_ENHANCERS	4.9661e-20	1.4539e-06	0.0011538
ELK1_02	6.2766e-07	4.5734e-14	0.058813
ACTAYRNNNCCCR_UNKNOWN	0.00082056	3.8168e-13	0.0016469
CAGTGTT_MIR141_MIR200A	1.2074e-07	1.5049e-11	0.0014287
TGACCTY_ERR1_Q2	1.5123e-07	2.9353e-11	0.018355
GGGTGGRR_PAX4_03	3.8163e-05	8.386e-11	0.0023313
MORF_DNMT1	1.8277e-10	8.9904e-17	7.4893e-07
MORF_PRDX3	8.5463e-05	1.5445e-15	0.006334
MORF_PCNA	6.5528e-08	2.3077e-13	0.10878
MORF_RAD54L	1.1584e-09	1.5754e-12	1.626e-05
MORF_RPA2	7.4256e-10	1.4026e-13	1.2205e-08
MORF_UNG	0.00017079	9.6843e-11	0.00066457
MORF_AP3D1	1.0243e-09	7.0444e-17	0.0021172
MORF_CDC10	1.4514e-09	1.0932e-15	5.4047e-06
MORF_ERH	1.1007e-10	7.2787e-14	0.074676
MORF_GMPS	0.00029161	9.5048e-11	0.16754
MORF_MAP2K2	2.5853e-10	1.2456e-12	9.3273e-05
MORF_MBD4	2.0973e-09	5.8834e-11	0.33568
MORF_PHB	5.0981e-07	3.2593e-12	0.0075164
MORF_PTPN11	2.7627e-10	2.6635e-12	0.00079016
MORF_UBE2N	8.6971e-09	1.5832e-14	0.14259
GNF2_HDAC1	1.345e-05	3.5464e-11	0.00015361
GNF2_APEX1	4.2309e-08	1.6589e-11	0.039409
GNF2_PA2G4	2.3104e-07	1.5137e-11	0.024329
GNF2_RAN	6.8272e-07	5.8834e-11	0.0012729
KEGG_CITRATE_CYCLE_TCA_CYCLE	0.64088	1.1291e-12	0.06864
KEGG_OXIDATIVE_PHOSPHORYLATION	0.3314	1.3453e-32	0.48458
KEGG_SPLICEOSOME	1.425e-07	5.1995e-25	0.001936
KEGG_ALZHEIMERS_DISEASE	0.07315	6.2011e-24	0.37592
KEGG_PARKINSONS_DISEASE	0.88854	8.6788e-28	0.79741
KEGG_HUNTINGTONS_DISEASE	0.0016127	1.9809e-36	0.094027
MODULE_22	0.1792	3.5808e-20	1
MODULE_25	1	6.1765e-11	1
MODULE_42	0.56211	4.6949e-14	1
MODULE_62	0.069735	5.3446e-29	1
MODULE_77	0.60344	1.6521e-16	1
MODULE_152	0.019978	5.6336e-29	0.24768
MODULE_273	4.0615e-05	7.3197e-11	0.00076443
REACTOME_TCA_CYCLE_AND_RESPIRATORY_ELECTRON_TRANSPORT	0.97916	5.9424e-41	0.22197
REACTOME_MITOCHONDRIAL_PROTEIN_IMPORT	0.4967	3.3388e-12	0.033854
REACTOME_CITRIC_ACID_CYCLE_TCA_CYCLE	1	8.7278e-11	0.028123
REACTOME_RESPIRATORY_ELECTRON_TRANSPORT	0.88335	6.9349e-28	1
REACTOME_RESPIRATORY_ELECTRON_TRANSPORT_ATP_SYNTHESIS_BY_CHEMIOSMOTIC_COUPLING_AND_HEAT_PRODUCTION_BY_UNCOUPLING_PROTEINS_	0.93131	4.2731e-38	1
REACTOME_FORMATION_OF_ATP_BY_CHEMIOSMOTIC_COUPLING	1	7.6035e-13	1
PARENT_MTOR_SIGNALING_UP	9.8795e-05	1.8485e-12	0.051668
ONKEN_UVEAL_MELANOMA_UP	1.6085e-07	1.6978e-11	1.4261e-05
GARY_CD5_TARGETS_DN	9.7991e-09	2.8313e-20	1.1e-05
GRAHAM_CML_DIVIDING_VS_NORMAL_QUIESCENT_UP	1.1536e-09	2.9592e-13	0.0010121
SCHLOSSER_SERUM_RESPONSE_AUGMENTED_BY_MYC	0.00020535	2.5796e-11	0.00079016
DACOSTA_UV_RESPONSE_VIA_ERCC3_UP	0.0026864	1.292e-14	0.0040022
DAIRKEE_TERT_TARGETS_UP	4.8673e-05	4.7492e-12	8.6546e-05
SPIELMAN_LYMPHOBLAST_EUROPEAN_VS_ASIAN_UP	6.7413e-09	6.1875e-17	9.4566e-10
FLECHNER_PBL_KIDNEY_TRANSPLANT_OK_VS_DONOR_UP	2.1478e-08	2.0668e-11	0.0012748
MOOTHA_VOXPHOS	0.54015	3.1436e-32	0.70414
KAAB_HEART_ATRIUM_VS_VENTRICLE_DN	0.024207	6.1897e-12	0.0011379
WELCSH_BRCA1_TARGETS_DN	2.9232e-08	6.5041e-16	0.0034949
STEIN_ESRRA_TARGETS_UP	0.029575	7.3001e-24	0.17395
WONG_MITOCHONDRIA_GENE_MODULE	0.097621	9.7356e-40	0.003477
MOOTHA_HUMAN_MITODB_6_2002	0.10841	7.7683e-67	0.00012049
MOOTHA_PGC	3.1263e-06	9.0107e-34	7.6403e-06
MOOTHA_MITOCHONDRIA	0.38142	4.4747e-65	0.00057945
STEIN_ESRRA_TARGETS	0.070923	2.2454e-21	0.037461
WINNEPENNINCKX_MELANOMA_METASTASIS_UP	1.5542e-08	8.0094e-11	0.0076689
MARTENS_TRETINOIN_RESPONSE_DN	5.1544e-05	6.3005e-17	7.7796e-07
KIM_ALL_DISORDERS_DURATION_CORR_DN	0.19328	1.1459e-12	0.00098214
GSE12845_IGD_NEG_BLOOD_VS_DARKZONE_GC_TONSIL_BCELL_DN	8.4834e-06	1.7016e-11	0.059895
GSE12845_NAIVE_VS_PRE_GC_TONSIL_BCELL_DN	2.908e-05	1.7016e-11	0.001949
GSE18791_CTRL_VS_NEWCASTLE_VIRUS_DC_14H_UP	0.0054741	9.6745e-11	0.021092
GSE18791_CTRL_VS_NEWCASTLE_VIRUS_DC_18H_UP	0.00025637	2.9327e-13	0.29288
GSE22886_UNSTIM_VS_STIM_MEMORY_TCELL_DN	1.6891e-07	1.8943e-11	0.0020164
GSE22886_DAY1_VS_DAY7_MONOCYTE_IN_CULTURE_DN	0.11795	2.885e-12	0.061063
GSE22886_NEUTROPHIL_VS_DC_DN	9.2625e-09	5.838e-14	0.00051705
GSE22886_NAIVE_CD4_TCELL_VS_12H_ACT_TH1_DN	1.6891e-07	2.885e-12	0.0020164
GSE22886_NAIVE_CD4_TCELL_VS_48H_ACT_TH1_DN	4.2428e-10	1.6258e-18	0.0020164
GSE22886_NAIVE_CD4_TCELL_VS_12H_ACT_TH2_DN	9.2625e-09	2.885e-12	0.022138
GSE24634_NAIVE_CD4_TCELL_VS_DAY5_IL4_CONV_TREG_DN	6.7182e-07	4.1964e-13	0.00051705
GSE24634_TREG_VS_TCONV_POST_DAY3_IL4_CONVERSION_UP	9.2625e-09	7.7779e-15	0.52676
GSE360_HIGH_DOSE_B_MALAYI_VS_M_TUBERCULOSIS_DC_UP	0.014065	4.1964e-13	0.061063
GSE36476_CTRL_VS_TSST_ACT_40H_MEMORY_CD4_TCELL_OLD_DN	2.0261e-09	5.838e-14	8.9935e-07
GSE36476_CTRL_VS_TSST_ACT_72H_MEMORY_CD4_TCELL_OLD_DN	9.2625e-09	7.7779e-15	2.555e-05
GSE3982_EOSINOPHIL_VS_TH1_DN	0.062735	2.885e-12	0.00051705
GSE9006_HEALTHY_VS_TYPE_2_DIABETES_PBMC_AT_DX_UP	2.908e-05	1.0569e-16	0.00011505
GSE9006_TYPE_1_VS_TYPE_2_DIABETES_PBMC_AT_DX_UP	0.00597	1.2181e-16	0.00012026
HALLMARK_ADIPOGENESIS	0.062735	9.9351e-16	0.30221
HALLMARK_OXIDATIVE_PHOSPHORYLATION	0.47434	9.5684e-55	0.022138
GSE8921_UNSTIM_0H_VS_TLR1_2_STIM_MONOCYTE_12H_UP	0.0020444	2.9327e-13	0.51661
GSE18893_TCONV_VS_TREG_24H_TNF_STIM_UP	9.1435e-06	4.1964e-13	0.00012026
GO_REGULATION_OF_MRNA_METABOLIC_PROCESS	0.0051703	1.3576e-11	0.0013281
GO_MITOCHONDRIAL_RESPIRATORY_CHAIN_COMPLEX_I_BIOGENESIS	0.84288	2.5936e-22	1
GO_EMBRYO_DEVELOPMENT_ENDING_IN_BIRTH_OR_EGG_HATCHING	2.1226e-09	1.1783e-11	0.011174
GO_CELLULAR_PROTEIN_COMPLEX_DISASSEMBLY	0.1029	2.3826e-44	0.81892
GO_DNA_TEMPLATED_TRANSCRIPTION_TERMINATION	2.4021e-05	7.9754e-12	0.052366
GO_MITOCHONDRIAL_RESPIRATORY_CHAIN_COMPLEX_ASSEMBLY	0.9134	2.9885e-23	0.645
GO_MITOCHONDRIAL_TRANSPORT	0.012156	1.3538e-13	0.035865
GO_SINGLE_ORGANISM_BIOSYNTHETIC_PROCESS	1.6377e-06	2.2978e-38	0.3089
GO_MITOCHONDRIAL_TRANSLATION	1	4.047e-49	1
GO_SMALL_MOLECULE_METABOLIC_PROCESS	0.026265	7.7058e-21	0.049616
GO_ORGANOPHOSPHATE_METABOLIC_PROCESS	0.0011507	3.5218e-21	0.44909
GO_NUCLEOSIDE_PHOSPHATE_BIOSYNTHETIC_PROCESS	0.40039	3.9526e-12	0.92633
GO_TRANSLATIONAL_TERMINATION	0.95228	3.9418e-48	1
GO_AEROBIC_RESPIRATION	1	1.77e-14	0.16754
GO_CARBOHYDRATE_DERIVATIVE_METABOLIC_PROCESS	0.11976	1.4768e-11	0.97805
GO_NUCLEOBASE_CONTAINING_SMALL_MOLECULE_METABOLIC_PROCESS	0.20438	3.2121e-26	0.60503
GO_CELLULAR_PROTEIN_COMPLEX_ASSEMBLY	1.0089e-07	3.1296e-16	0.050518
GO_CELLULAR_RESPIRATION	0.99091	1.2035e-31	0.13595
GO_PEPTIDE_METABOLIC_PROCESS	0.00044742	4.2353e-32	1.5522e-05
GO_ENERGY_DERIVATION_BY_OXIDATION_OF_ORGANIC_COMPOUNDS	0.16694	2.3755e-26	0.35233
GO_MACROMOLECULAR_COMPLEX_DISASSEMBLY	0.00031252	1.4859e-41	0.46424
GO_NITROGEN_COMPOUND_TRANSPORT	2.2584e-07	5.3682e-11	0.011282
GO_RIBONUCLEOPROTEIN_COMPLEX_LOCALIZATION	2.1562e-10	1.1056e-16	0.0013281
GO_OXIDATIVE_PHOSPHORYLATION	0.75607	1.6851e-24	0.68707
GO_CELLULAR_AMIDE_METABOLIC_PROCESS	0.00038736	3.1396e-33	7.7958e-05
GO_AMIDE_BIOSYNTHETIC_PROCESS	0.00024774	4.0902e-38	0.001889
GO_NUCLEOSIDE_TRIPHOSPHATE_METABOLIC_PROCESS	0.19819	1.1614e-26	0.60642
GO_MRNA_3_END_PROCESSING	0.00052707	5.7426e-17	0.078667
GO_ELECTRON_TRANSPORT_CHAIN	0.95384	5.907e-27	0.37082
GO_NUCLEOBASE_CONTAINING_COMPOUND_TRANSPORT	2.3783e-10	7.897e-20	0.0061079
GO_OXIDATION_REDUCTION_PROCESS	0.038759	6.1951e-15	0.0036216
GO_TERMINATION_OF_RNA_POLYMERASE_II_TRANSCRIPTION	0.0038805	2.7127e-13	0.21271
GO_NUCLEOSIDE_MONOPHOSPHATE_BIOSYNTHETIC_PROCESS	0.75607	1.2012e-15	1
GO_TRANSLATIONAL_ELONGATION	0.69756	7.2631e-47	1
GO_ORGANONITROGEN_COMPOUND_METABOLIC_PROCESS	0.0046909	1.7074e-43	0.0019851
GO_MITOCHONDRION_ORGANIZATION	0.07105	5.9092e-63	0.0086306
GO_GLYCOSYL_COMPOUND_METABOLIC_PROCESS	0.21646	7.384e-26	0.75169
GO_NUCLEOSIDE_MONOPHOSPHATE_METABOLIC_PROCESS	0.15389	4.9993e-33	0.84491
GO_MITOCHONDRIAL_ATP_SYNTHESIS_COUPLED_PROTON_TRANSPORT	1	2.3891e-11	1
GO_PURINE_NUCLEOSIDE_MONOPHOSPHATE_BIOSYNTHETIC_PROCESS	0.87117	4.2161e-12	1
GO_ORGANONITROGEN_COMPOUND_BIOSYNTHETIC_PROCESS	0.0041572	3.9407e-39	0.0085727
GO_RNA_3_END_PROCESSING	8.0381e-05	2.9852e-15	0.0024812
GO_GENERATION_OF_PRECURSOR_METABOLITES_AND_ENERGY	0.014907	7.4711e-26	0.57655
GO_PURINE_CONTAINING_COMPOUND_METABOLIC_PROCESS	0.21143	6.1285e-22	0.63858
GO_CELLULAR_COMPONENT_DISASSEMBLY	5.0552e-08	6.3328e-33	0.013196
GO_OXIDOREDUCTASE_COMPLEX	0.80925	2.5766e-28	0.37082
GO_TRANSFERASE_COMPLEX_TRANSFERRING_PHOSPHORUS_CONTAINING_GROUPS	1.8553e-10	2.9392e-12	0.046559
GO_RIBOSOME	0.05955	2.6567e-32	0.090144
GO_NUCLEAR_SPECK	2.2372e-08	5.128e-17	0.0016381
GO_ORGANELLE_INNER_MEMBRANE	0.91677	3.3273e-74	0.060754
GO_SMALL_RIBOSOMAL_SUBUNIT	0.64468	1.0072e-12	0.60842
GO_ORGANELLAR_RIBOSOME	1	1.7451e-40	1
GO_MITOCHONDRIAL_MATRIX	0.86392	2.7975e-59	0.00071787
GO_MYELIN_SHEATH	3.0431e-08	2.3185e-11	0.0024928
GO_ORGANELLAR_SMALL_RIBOSOMAL_SUBUNIT	1	3.1443e-19	1
GO_MITOCHONDRIAL_MEMBRANE_PART	0.91705	9.9506e-31	0.08889
GO_INNER_MITOCHONDRIAL_MEMBRANE_PROTEIN_COMPLEX	0.96898	5.137e-36	0.77014
GO_CATALYTIC_STEP_2_SPLICEOSOME	5.9197e-06	5.2509e-21	0.0015197
GO_MITOCHONDRIAL_PART	0.87828	2.8603e-88	0.00036392
GO_MITOCHONDRION	0.0095344	3.982e-77	8.3267e-06
GO_RESPIRATORY_CHAIN	0.92414	1.2571e-29	0.66435
GO_MEMBRANE_PROTEIN_COMPLEX	1.3711e-05	1.4648e-15	0.0084761
GO_SPLICEOSOMAL_COMPLEX	4.678e-08	6.2383e-26	2.0349e-08
GO_NADH_DEHYDROGENASE_COMPLEX	0.75036	2.5286e-19	1
GO_ORGANELLAR_LARGE_RIBOSOMAL_SUBUNIT	1	1.7901e-15	1
GO_RIBOSOMAL_SUBUNIT	0.2647	1.676e-20	0.072864
GO_ENVELOPE	0.0002405	1.1723e-65	0.0012453
GO_MITOCHONDRIAL_ENVELOPE	0.84758	1.5175e-71	0.030287
GO_MITOCHONDRIAL_PROTEIN_COMPLEX	0.81837	1.3879e-40	0.040434
GO_OXIDOREDUCTASE_ACTIVITY_ACTING_ON_NAD_P_H	0.35001	1.2818e-13	0.72417
GO_ATPASE_ACTIVITY_COUPLED	1.53e-06	1.9161e-11	0.0015491
GO_STRUCTURAL_CONSTITUENT_OF_RIBOSOME	0.36415	6.9923e-24	0.16423
GO_METAL_CLUSTER_BINDING	0.6112	7.5721e-11	1
GO_OXIDOREDUCTASE_ACTIVITY_ACTING_ON_NAD_P_H_QUINONE_OR_SIMILAR_COMPOUND_AS_ACCEPTOR	0.81462	8.9105e-15	1
GO_OXIDOREDUCTASE_ACTIVITY	0.37594	9.1751e-12	0.022528
GO_4_IRON_4_SULFUR_CLUSTER_BINDING	1	5.1686e-11	1
GO_STRUCTURAL_MOLECULE_ACTIVITY	0.00019446	4.6002e-15	0.077
GO_LIGASE_ACTIVITY	6.6122e-05	7.1974e-12	0.026587
EPPERT_PROGENITOR	7.2922e-08	1.6618e-11	0.55707
E2F_Q3	7.8252e-11	4.7633e-11	0.0046622
E2F_03	3.9043e-14	2.1297e-13	0.25468
E2F_Q6_01	1.4494e-11	4.8421e-12	0.051059
E2F1_Q6_01	3.5676e-13	3.2514e-12	0.0059781
GTGACGY_E4F1_Q6	1.4613e-15	2.7892e-14	3.6348e-09
SCGGAAGY_ELK1_02	1.8699e-20	1.0848e-27	1.6678e-10
GGGAGGRR_MAZ_Q6	5.6282e-20	5.1913e-17	2.123e-06
CACGTG_MYC_Q2	1.5621e-12	2.296e-16	3.2619e-06
RCGCANGCGY_NRF1_Q6	1.148e-23	7.5132e-21	1.4504e-05
GCCATNTTG_YY1_Q6	2.5449e-18	7.1267e-14	0.00033527
MORF_BUB3	6.3784e-14	2.3394e-38	1.8544e-06
MORF_CTBP1	3.9617e-15	7.9343e-18	0.00059571
MORF_HAT1	4.6013e-13	2.2104e-19	0.00076574
MORF_HDAC1	2.28e-14	1.2553e-31	6.2101e-05
MORF_HDAC2	7.3967e-20	6.466e-24	8.8301e-06
MORF_PSMC1	2.107e-14	2.8273e-17	0.04999
MORF_PRKDC	7.049e-17	2.0359e-15	4.8475e-07
MORF_RAD21	8.8152e-16	8.7334e-20	0.013935
MORF_RAD23A	2.4838e-20	7.1291e-37	9.6476e-08
MORF_RAD23B	1.5914e-19	3.5843e-15	0.00093592
MORF_RFC4	2.9258e-12	3.2006e-14	1.3411e-06
MORF_RRM1	1.4435e-12	9.4884e-12	0.00056169
MORF_SOD1	2.7501e-18	4.3878e-36	0.00054094
MORF_XRCC5	9.1801e-15	4.3817e-20	5.7729e-09
MORF_AATF	5.7836e-12	2.7599e-27	1.2076e-06
MORF_ACP1	3.6877e-13	7.1955e-18	4.652e-08
MORF_ANP32B	2.039e-12	1.1297e-20	0.00045942
MORF_AP2M1	2.9053e-18	1.5527e-16	0.003477
MORF_CSNK2B	3.3608e-16	1.473e-39	5.4992e-05
MORF_DAP3	5.2458e-15	5.5422e-22	0.00039097
MORF_DDB1	4.1709e-15	1.9879e-24	3.0793e-07
MORF_DEK	2.1697e-15	6.5045e-25	0.00032895
MORF_EI24	3.4803e-11	9.0133e-15	3.1053e-05
MORF_EIF3S2	3.0886e-17	3.2548e-24	0.0001715
MORF_FBL	2.1809e-11	4.0291e-19	0.013232
MORF_G22P1	2.9113e-13	9.5537e-23	0.00014775
MORF_GNB1	8.8049e-20	2.4563e-22	2.0352e-09
MORF_PPP1CA	2.1331e-13	9.4171e-19	0.20867
MORF_PPP1CC	9.5917e-14	3.7604e-16	0.00010473
MORF_PRKAG1	2.1861e-13	2.5508e-17	1.327e-05
MORF_PRKAR1A	1.4651e-14	7.4111e-13	0.0037787
MORF_RAC1	1.0492e-18	9.5529e-12	4.3157e-05
MORF_RAN	7.467e-19	1.6613e-24	2.6099e-05
MORF_SKP1A	2.0495e-14	1.7892e-26	0.063439
MORF_UBE2I	8.613e-14	7.8137e-20	6.8891e-06
MODULE_3	4.2139e-21	4.7577e-16	3.1006e-05
MODULE_8	6.9718e-18	2.2223e-18	0.0002943
MODULE_17	1.459e-18	3.2477e-19	4.0625e-06
MODULE_72	9.7853e-12	6.9108e-11	0.029513
MODULE_244	2.9838e-12	3.0018e-11	6.6049e-05
REACTOME_CELL_CYCLE	3.7902e-38	4.3523e-20	0.00016118
REACTOME_PROCESSING_OF_CAPPED_INTRON_CONTAINING_PRE_MRNA	7.6198e-19	2.5857e-18	3.3228e-06
REACTOME_CELL_CYCLE_MITOTIC	1.0253e-38	3.614e-21	0.0013529
REACTOME_MRNA_PROCESSING	6.9772e-18	9.5876e-19	1.2398e-05
REACTOME_MRNA_SPLICING	3.1418e-11	7.1903e-19	1.8934e-05
REACTOME_DNA_REPLICATION	2.4316e-29	9.594e-14	0.001319
REACTOME_HIV_INFECTION	5.2458e-15	8.8097e-12	0.00039097
CASORELLI_ACUTE_PROMYELOCYTIC_LEUKEMIA_DN	9.5622e-19	6.3035e-22	2.1096e-07
RHEIN_ALL_GLUCOCORTICOID_THERAPY_DN	1.7975e-11	6.176e-17	0.06712
TIEN_INTESTINE_PROBIOTICS_24HR_UP	4.2935e-21	5.7041e-26	5.3597e-09
KIM_WT1_TARGETS_DN	8.3937e-14	1.4071e-11	2.6274e-05
BIDUS_METASTASIS_UP	5.1567e-16	1.3062e-11	0.00021716
RODRIGUES_THYROID_CARCINOMA_POORLY_DIFFERENTIATED_UP	9.0296e-24	5.4022e-15	3.2792e-10
RODRIGUES_THYROID_CARCINOMA_ANAPLASTIC_UP	5.789e-28	4.8514e-14	1.2442e-10
ENK_UV_RESPONSE_KERATINOCYTE_DN	1.3974e-21	1.0696e-12	1.2957e-09
LASTOWSKA_NEUROBLASTOMA_COPY_NUMBER_DN	4.5142e-14	3.243e-12	0.015752
SCHLOSSER_SERUM_RESPONSE_DN	3.242e-18	2.0707e-22	7.9343e-06
PATIL_LIVER_CANCER	2.487e-18	9.9726e-11	1.9222e-07
DACOSTA_UV_RESPONSE_VIA_ERCC3_COMMON_DN	4.68e-29	1.4421e-11	4.8564e-09
PUJANA_BREAST_CANCER_LIT_INT_NETWORK	1.1675e-12	7.9754e-12	0.0028858
PUJANA_XPRSS_INT_NETWORK	7.3466e-17	3.1914e-12	4.3907e-06
PUJANA_BRCA2_PCC_NETWORK	7.4857e-29	1.0684e-14	3.1321e-08
NUYTTEN_EZH2_TARGETS_DN	2.1998e-26	2.0383e-12	0.00010484
LOPEZ_MBD_TARGETS	3.3894e-18	5.1483e-23	6.6484e-09
BENPORATH_MYC_MAX_TARGETS	2.0452e-23	1.1114e-19	1.6378e-06
PENG_LEUCINE_DEPRIVATION_DN	9.0228e-11	4.4423e-12	0.00030435
MANALO_HYPOXIA_DN	7.0197e-17	1.2484e-11	0.00076104
TARTE_PLASMA_CELL_VS_PLASMABLAST_DN	6.4798e-18	8.5353e-24	0.00012037
PENG_RAPAMYCIN_RESPONSE_DN	5.2592e-12	1.6784e-18	0.0023783
PENG_GLUTAMINE_DEPRIVATION_DN	1.6855e-31	1.0321e-12	4.6457e-10
FLECHNER_BIOPSY_KIDNEY_TRANSPLANT_OK_VS_DONOR_UP	3.1995e-19	2.6566e-13	1.1784e-05
BLALOCK_ALZHEIMERS_DISEASE_DN	1.7895e-21	2.7057e-40	6.7605e-07
KRIGE_RESPONSE_TO_TOSEDOSTAT_6HR_DN	7.5717e-13	1.1679e-17	1.3368e-06
KRIGE_RESPONSE_TO_TOSEDOSTAT_24HR_DN	1.6679e-16	3.307e-21	1.9423e-10
ACEVEDO_LIVER_TUMOR_VS_NORMAL_ADJACENT_TISSUE_UP	4.0433e-16	2.341e-11	1.8873e-07
MITSIADES_RESPONSE_TO_APLIDIN_DN	2.5924e-19	3.6103e-19	5.0704e-05
BLUM_RESPONSE_TO_SALIRASIB_DN	8.2743e-23	5.6872e-14	2.7292e-05
GRESHOCK_CANCER_COPY_NUMBER_UP	3.7909e-17	1.7408e-15	3.2806e-08
SHEDDEN_LUNG_CANCER_POOR_SURVIVAL_A6	9.366e-24	9.9294e-18	2.4753e-05
HSIAO_HOUSEKEEPING_GENES	2.6688e-22	1.3398e-16	2.6323e-06
FOURNIER_ACINAR_DEVELOPMENT_LATE_2	6.3784e-14	2.365e-11	1.8544e-06
DANG_BOUND_BY_MYC	7.4068e-32	2.0219e-20	1.1406e-08
KIM_ALL_DISORDERS_OLIGODENDROCYTE_NUMBER_CORR_UP	1.1619e-12	2.4929e-24	6.4418e-05
KIM_BIPOLAR_DISORDER_OLIGODENDROCYTE_DENSITY_CORR_UP	1.4071e-18	3.3491e-19	0.0033993
JOHNSTONE_PARVB_TARGETS_3_DN	9.3184e-47	1.3795e-11	5.8553e-08
FEVR_CTNNB1_TARGETS_DN	3.5701e-25	1.0601e-20	2.9834e-07
GSE22886_NAIVE_TCELL_VS_NEUTROPHIL_UP	4.7046e-13	1.7016e-11	0.006874
GSE24634_TREG_VS_TCONV_POST_DAY5_IL4_CONVERSION_UP	8.5156e-11	5.838e-14	0.0020164
GSE9006_HEALTHY_VS_TYPE_1_DIABETES_PBMC_1MONTH_POST_DX_UP	1.4462e-11	1.0569e-16	2.4316e-05
GSE9006_HEALTHY_VS_TYPE_1_DIABETES_PBMC_4MONTH_POST_DX_UP	5.398e-13	2.885e-12	0.00051705
GSE9006_TYPE_1_DIABETES_AT_DX_VS_1MONTH_POST_DX_PBMC_UP	8.5156e-11	9.9351e-16	0.00051705
HALLMARK_MITOTIC_SPINDLE	7.8955e-18	1.8943e-11	0.00051705
HALLMARK_MYC_TARGETS_V1	1.4646e-19	1.435e-17	4.9877e-06
GO_NEGATIVE_REGULATION_OF_GENE_EXPRESSION	1.3308e-13	2.616e-11	1.2846e-05
GO_MRNA_PROCESSING	7.9279e-21	8.7523e-40	1.9497e-07
GO_CELL_DEATH	8.0387e-13	2.1213e-11	0.00036751
GO_PROTEIN_MODIFICATION_BY_SMALL_PROTEIN_CONJUGATION_OR_REMOVAL	1.1629e-20	4.7377e-12	4.4273e-07
GO_ESTABLISHMENT_OF_LOCALIZATION_IN_CELL	3.683e-39	2.7559e-25	1.1839e-10
GO_POSITIVE_REGULATION_OF_CELLULAR_COMPONENT_ORGANIZATION	2.6895e-21	3.3169e-11	0.0015343
GO_NUCLEAR_TRANSPORT	1.0978e-23	1.532e-16	3.9906e-05
GO_POSTTRANSCRIPTIONAL_REGULATION_OF_GENE_EXPRESSION	2.013e-21	2.7329e-11	2.0875e-08
GO_TRANSCRIPTION_FROM_RNA_POLYMERASE_II_PROMOTER	1.3052e-25	4.6936e-18	1.1337e-07
GO_EMBRYO_DEVELOPMENT	3.3554e-12	2.3845e-12	0.0036102
GO_MITOTIC_CELL_CYCLE	1.0354e-64	2.947e-16	8.387e-10
GO_PROTEIN_COMPLEX_BIOGENESIS	3.9974e-23	2.5564e-25	3.1565e-06
GO_IN_UTERO_EMBRYONIC_DEVELOPMENT	2.9101e-14	8.0689e-11	0.001468
GO_MACROMOLECULAR_COMPLEX_ASSEMBLY	1.9067e-32	3.9417e-34	2.473e-10
GO_POSITIVE_REGULATION_OF_CELL_CYCLE_PROCESS	8.1309e-15	4.9265e-11	0.0077576
GO_REGULATION_OF_RESPONSE_TO_STRESS	9.5522e-18	1.0004e-11	3.2924e-06
GO_PHOSPHATE_CONTAINING_COMPOUND_METABOLIC_PROCESS	2.2913e-23	7.4111e-32	0.00020873
GO_RNA_SPLICING_VIA_TRANSESTERIFICATION_REACTIONS	7.5708e-16	1.4405e-30	2.0433e-10
GO_PROTEIN_PHOSPHORYLATION	2.5572e-23	6.5435e-11	6.2238e-05
GO_REGULATION_OF_CELL_CYCLE	7.0669e-44	6.4925e-22	4.9947e-10
GO_REGULATION_OF_CELL_DEATH	1.0645e-23	2.8626e-11	0.00036185
GO_MRNA_METABOLIC_PROCESS	6.4018e-26	1.1983e-36	2.7154e-09
GO_PROTEIN_COMPLEX_SUBUNIT_ORGANIZATION	3.7299e-31	1.6928e-57	1.7268e-05
GO_REGULATION_OF_CELL_CYCLE_PHASE_TRANSITION	5.3599e-21	2.6501e-13	0.00060687
GO_NUCLEAR_EXPORT	2.6332e-13	2.1008e-17	0.001073
GO_REGULATION_OF_PROTEIN_MODIFICATION_PROCESS	4.4877e-33	5.6166e-13	1.177e-06
GO_REGULATION_OF_CELL_CYCLE_PROCESS	4.6488e-33	4.3387e-17	1.281e-05
GO_RNA_LOCALIZATION	7.5104e-12	7.1059e-21	0.00023438
GO_REGULATION_OF_ORGANELLE_ORGANIZATION	9.9043e-30	1.4823e-16	0.0002485
GO_PHOSPHORYLATION	2.6936e-24	6.7912e-24	0.00023862
GO_POSITIVE_REGULATION_OF_CELL_CYCLE	3.6642e-18	1.6012e-11	0.0069381
GO_RNA_SPLICING	3.5854e-19	2.2289e-33	4.3453e-10
GO_REGULATION_OF_MITOTIC_CELL_CYCLE	4.0003e-29	6.5231e-16	2.9022e-06
GO_CELLULAR_RESPONSE_TO_DNA_DAMAGE_STIMULUS	3.2647e-23	3.7775e-11	6.1138e-10
GO_CELLULAR_MACROMOLECULAR_COMPLEX_ASSEMBLY	2.8542e-15	2.787e-24	1.0341e-06
GO_DNA_METABOLIC_PROCESS	4.3879e-19	1.0227e-13	2.5298e-06
GO_TRANSFERASE_COMPLEX	3.6795e-14	5.5506e-22	1.7533e-08
GO_NUCLEAR_BODY	3.2412e-17	3.4969e-15	9.14e-06
GO_CYTOSKELETON	2.8417e-30	1.002e-11	9.122e-08
GO_CATALYTIC_COMPLEX	4.473e-23	5.6495e-40	2.0785e-09
GO_HYDROLASE_ACTIVITY_ACTING_ON_ACID_ANHYDRIDES	1.3778e-18	9.16e-11	8.4528e-05
GO_PROTEIN_COMPLEX_BINDING	8.2509e-25	4.3859e-11	0.00012536
GO_IDENTICAL_PROTEIN_BINDING	3.7405e-11	7.7805e-11	2.3552e-06
GO_ENZYME_BINDING	1.2434e-44	7.0297e-23	1.9532e-06
GO_CHROMATIN_BINDING	3.1487e-11	7.9225e-18	1.1262e-10
GO_TRANSCRIPTION_COACTIVATOR_ACTIVITY	5.3233e-13	4.288e-12	9.6137e-07
GO_ATPASE_ACTIVITY	6.0795e-11	1.5825e-14	0.0070244
GO_ADENYL_NUCLEOTIDE_BINDING	2.6551e-28	1.6616e-18	1.6541e-10
GRYDER_PAX3FOXO1_ENHANCERS_IN_TADS	8.4162e-27	8.2228e-15	1.2905e-08
GGGCGGR_SP1_Q6	9.4503e-48	8.0635e-36	8.0171e-16
MODULE_98	4.3566e-29	2.8775e-14	6.6099e-11
MODULE_198	6.4203e-29	8.7499e-15	8.791e-12
MODULE_252	2.3223e-26	1.3457e-14	2.8837e-12
DIAZ_CHRONIC_MEYLOGENOUS_LEUKEMIA_UP	3.2911e-67	6.0263e-47	5.363e-18
BORCZUK_MALIGNANT_MESOTHELIOMA_UP	7.1511e-14	6.211e-14	1.5067e-12
KINSEY_TARGETS_OF_EWSR1_FLII_FUSION_UP	3.6737e-37	1.965e-26	9.1474e-17
DODD_NASOPHARYNGEAL_CARCINOMA_DN	3.2182e-37	1.4022e-21	7.4023e-14
DACOSTA_UV_RESPONSE_VIA_ERCC3_DN	6.5436e-49	4.13e-13	5.9432e-12
PUJANA_BRCA1_PCC_NETWORK	1.074e-72	2.5335e-61	1.0813e-25
PUJANA_ATM_PCC_NETWORK	3.8155e-44	1.0148e-29	1.7945e-18
PUJANA_CHEK2_PCC_NETWORK	2.614e-46	4.445e-42	1.8751e-19
WEI_MYCN_TARGETS_WITH_E_BOX	5.0409e-20	4.4264e-15	3.485e-11
BLALOCK_ALZHEIMERS_DISEASE_UP	5.0519e-19	1.3649e-11	7.2448e-13
GRADE_COLON_CANCER_UP	1.2734e-15	4.7871e-15	1.32e-13
CAIRO_HEPATOBLASTOMA_CLASSES_UP	1.5354e-27	1.4225e-28	2.9184e-11
WONG_EMBRYONIC_STEM_CELL_CORE	1.0978e-21	9.3256e-28	9.8527e-17
HALLMARK_G2M_CHECKPOINT	4.3708e-25	1.8943e-11	6.0083e-11
GO_CHROMOSOME_ORGANIZATION	3.9406e-37	4.4475e-21	3.449e-13
GO_NEGATIVE_REGULATION_OF_NITROGEN_COMPOUND_METABOLIC_PROCESS	1.762e-17	6.4659e-15	1.3062e-11
GO_RNA_PROCESSING	5.9669e-34	1.5195e-32	7.9956e-15
GO_CHROMATIN_MODIFICATION	2.2639e-13	9.0827e-11	5.9522e-12
GO_CHROMATIN_ORGANIZATION	1.9422e-11	7.4404e-11	1.3244e-11
GO_INTERSPECIES_INTERACTION_BETWEEN_ORGANISMS	1.3818e-22	5.1279e-20	1.3633e-13
GO_CELL_CYCLE	1.9929e-77	5.348e-23	1.6129e-15
GO_CELLULAR_MACROMOLECULE_LOCALIZATION	2.7503e-26	3.56e-12	1.1652e-11
GO_CELLULAR_RESPONSE_TO_STRESS	8.4029e-35	1.6744e-18	2.4978e-12
GO_CELL_CYCLE_PROCESS	3.6501e-72	1.5168e-21	4.6834e-12
GO_CHROMOSOME	3.4874e-24	3.6516e-20	1.4823e-11
GO_NUCLEOPLASM_PART	7.3163e-27	1.5729e-27	1.3467e-12
GO_NUCLEOLUS	3.5399e-30	2.8503e-11	2.7148e-15
GO_RIBONUCLEOPROTEIN_COMPLEX	1.9924e-26	1.9721e-52	1.0136e-13
GO_RIBONUCLEOTIDE_BINDING	6.5257e-35	3.8352e-16	9.0244e-11
GO_POLY_A_RNA_BINDING	7.8154e-51	1.303e-59	2.4082e-15
GO_MACROMOLECULAR_COMPLEX_BINDING	9.0232e-37	5.918e-24	3.3811e-11
GO_RNA_BINDING	1.8615e-55	2.5603e-64	3.4257e-16
FISCHER_DREAM_TARGETS	1.2971e-54	1.1878e-25	2.7462e-16
KRIGE_RESPONSE_TO_TOSEDOSTAT_6HR_UP	8.8251e-15	0.061646	9.4125e-11
GO_ESTABLISHMENT_OF_PROTEIN_LOCALIZATION	1.1245e-33	2.4149e-07	6.0514e-12
GO_RIBONUCLEOPROTEIN_COMPLEX_BIOGENESIS	7.4247e-25	4.8005e-08	4.4637e-12
GO_PROTEIN_LOCALIZATION_TO_ORGANELLE	1.7204e-20	2.4416e-06	1.3438e-11
GO_PROTEIN_LOCALIZATION	3.252e-36	3.8075e-09	3.97e-12

## Sheet: candidate_drug_targets
candidate perturbed gene cluster 1:
order	genename	RNAigenegroup1val	RNAigenegroup2val	RNAigenegroup11val	CRISPRgenegroup1val	CRISPRgenegroup2val	CRISPRgenegroup11val	RNAigenegroup1rank	RNAigenegroup2rank	RNAigenegroup11rank	CRISPRgenegroup1rank	CRISPRgenegroup2rank	CRISPRgenegroup11rank
1	CFLAR	-0.0534	-0.1181	-0.0899	-0.0589	-0.1398	-0.0984	8	1	2	2	1	2
2	EGFR	-0.0491	-0.1062	-0.0903	-0.0388	-0.1194	-0.1064	10	3	1	4	2	1
3	DNM2	-0.0269	-0.0488	-0.0607	-0.0307	-0.0772	-0.0788	37	23	6	10	6	5
4	RAC1	-0.04	-0.0835	-0.0634	-0.0248	-0.0354	-0.013	18	5	5	17	23	39
5	EEF1A1	-0.0375	-0.066	-0.0331	-0.0366	-0.0393	-0.0104	20	10	22	5	21	42
6	CRKL	-0.0165	-0.0541	-0.0366	-0.0351	-0.0623	-0.0376	54	19	21	7	9	18
7	KIF20A	-0.0631	-0.0995	-0.0596	-0.0195	-0.0207	-0.0052	3	4	7	27	41	57
8	ERBB3	-0.0156	-0.0333	-0.0404	-0.0322	-0.0536	-0.0527	56	37	19	9	12	11
9	ITGA3	-0.0102	-0.0359	-0.044	-0.0211	-0.0968	-0.0878	69	34	16	23	3	4
10	ARPC2	-0.033	-0.0555	-0.0415	-0.0286	-0.0308	-0.006	27	18	17	12	28	52
11	RAPGEF6	-0.0566	-0.0645	-0.0368	-0.0364	-0.0263	0.0117	5	12	20	6	33	80
12	TMED10	-0.0248	-0.057	-0.0523	-0.0156	-0.0396	-0.0257	41	16	13	42	20	26
13	RGR	-0.0623	-0.0649	-0.0291	-0.0182	-0.0186	-0.0073	4	11	27	32	45	49
14	ATP6V1B2	-0.0541	-0.1143	-0.0779	-0.0166	-0.0135	0.0035	7	2	3	38	54	67
15	TM9SF2	-0.0552	-0.0831	-0.0572	-0.0137	-0.0161	-0.0059	6	6	8	49	52	53
16	BBS7	-0.0641	-0.0755	-0.027	-0.0138	-0.0168	-0.0101	2	7	33	47	50	43
17	PKN2	-0.0425	-0.0297	-0.0002	-0.0439	-0.0601	-0.0196	14	47	84	3	10	35
18	GRB2	-0.0154	-0.0636	-0.0549	-0.0065	-0.0331	-0.0308	57	13	11	66	25	23
19	MMP15	-0.0406	-0.0433	-0.0122	-0.0145	-0.0304	-0.0309	17	27	58	46	29	22
20	FCHO2	-0.0273	-0.0411	-0.0256	-0.0129	-0.037	-0.0238	36	30	35	53	22	28
21	YES1	-0.0335	-0.0431	-0.0253	-0.0125	-0.0295	-0.0229	26	28	36	56	30	30
22	PRKCI	-0.0358	-0.0524	-0.0274	-0.0153	-0.0192	-0.0089	23	20	31	44	43	46
23	WASF2	-0.0189	-0.0312	-0.0281	-0.0076	-0.0534	-0.0579	49	44	30	65	13	9
24	USP8	-0.0174	-0.0371	-0.0238	-0.0126	-0.0487	-0.0405	53	33	38	55	16	16
25	SLC3A2	0.0097	-0.0508	-0.0658	-0.0085	-0.054	-0.0456	103	21	4	62	11	12
26	CTNNA1	-0.0314	-0.0235	-0.008	-0.0249	-0.0482	-0.0322	31	60	70	15	17	21
27	FCER1A	-0.0692	-0.0666	-0.0285	-0.0116	0.0015	-0.01	1	9	29	58	78	44
28	CORO1C	-0.0421	-0.0415	-0.0236	-0.0161	-0.0077	-0.0084	15	29	39	40	63	48
29	ADCY4	-0.0187	-0.0467	-0.0414	0.0045	-0.0239	-0.0397	50	24	18	94	36	17
30	CDH11	-0.0307	-0.0295	-0.0107	-0.0342	-0.0233	-0.0055	32	48	65	8	38	55
31	MARK2	0.0003	-0.0206	-0.0151	-0.0195	-0.0896	-0.0746	91	66	54	28	4	6
32	AKT1	0.0058	-0.0329	-0.0443	-0.0245	-0.0187	-0.02	98	39	15	19	44	34
33	KRAS	-0.0038	-0.0577	-0.057	0.0164	-0.034	-0.0412	82	15	9	110	24	14
34	SLC7A1	-0.0049	-0.0258	-0.012	-0.0187	-0.053	-0.041	79	56	60	31	14	15
35	PCDHA10	-0.0454	-0.0289	-0.0073	-0.0289	-0.0183	0.004	11	49	71	11	46	68
36	MAEA	-0.0064	-0.0205	-0.0224	-0.0064	-0.0493	-0.0549	76	67	41	67	15	10
37	STAMBP	-0.0136	-0.05	-0.0462	0.0095	-0.0168	-0.0254	62	22	14	103	49	27
38	PARD3	-0.0325	-0.0331	-0.0149	0.0017	-0.0229	-0.0236	29	38	55	87	39	29
39	CTNND1	-0.0159	-0.0127	-0.0055	-0.0212	-0.0413	-0.0204	55	74	77	22	19	32
40	SOD1	0.0036	-0.0313	-0.032	-0.01	-0.0319	-0.0202	95	43	24	60	26	33
41	NPC1	0.0147	0.0055	-0.0179	-0.0219	-0.0692	-0.0694	107	92	49	21	7	7
42	STXBP3	0.001	-0.0224	-0.0227	0.0005	-0.0863	-0.0969	93	63	40	83	5	3
43	ATP6V0D1	0.0072	-0.0569	-0.0561	0.0012	-0.0224	-0.0126	100	17	10	85	40	40
44	REPS1	-0.0357	-0.0272	0.0014	-0.0095	-0.0246	-0.0187	25	52	85	61	35	36
45	AP2B1	-0.0303	-0.0237	-0.0099	-0.0249	-0.0168	0.0053	33	59	68	16	48	70
46	PIK3R4	0.0001	-0.0298	-0.0297	-0.0005	-0.0266	-0.0275	88	46	25	82	32	25
47	ARF4	-0.0328	-0.0318	-0.0087	-0.0246	-0.0034	0.0097	28	40	69	18	66	78
48	MAP2K4	-0.0454	-0.0634	-0.0321	-0.0128	0.0248	0.0273	12	14	23	54	99	97
49	GNB2	-0.0452	-0.0181	0.01	-0.0179	-0.017	-0.0093	13	70	90	35	47	45
50	ITGB1	-0.0144	-0.0234	-0.0193	0.0028	-0.031	-0.034	58	61	44	91	27	20
51	FERMT1	0.0002	-0.0262	-0.0201	0.0075	-0.0652	-0.0668	89	54	43	102	8	8
52	EFCAB7	-0.0407	-0.0189	-0.0018	-0.0193	-0.0156	-0.0017	16	69	80	29	53	63
53	CTNNB1	-0.013	-0.0691	-0.053	0.0141	-0.0105	-0.0035	64	8	12	109	59	59
54	SLC33A1	0.0119	-0.0054	-0.018	-0.0156	-0.0439	-0.0365	106	81	47	41	18	19
55	ATP7B	-0.0213	-0.0315	-0.0177	-0.0243	0.0004	0.0132	45	41	50	20	76	81
56	RAB18	-0.0175	-0.0349	-0.0241	-0.0044	-0.0161	0.0071	52	36	37	72	51	73
57	HCN1	-0.0357	-0.0284	-0.0182	-0.0151	0.0077	0.0088	24	50	46	45	84	75
58	KIF18A	-0.0046	-0.0118	-0.0066	-0.0257	-0.0294	-0.0068	80	76	73	14	31	50
59	AAK1	-0.0059	-0.0224	-0.0192	0.0042	-0.0253	-0.0434	78	64	45	93	34	13
60	CD9	-0.0249	-0.045	-0.0215	0.0129	-0.0025	-0.0062	40	25	42	108	68	51
61	IQGAP3	0.0004	-0.0391	-0.0274	0.0119	-0.0133	-0.0292	92	31	32	107	55	24
62	SCN2B	-0.021	-0.0087	-0.0016	-0.0179	-0.0093	-0.0086	46	79	81	33	61	47
63	GNB1	-0.0263	-0.0107	0.0239	-0.0286	-0.0238	0.0183	39	78	101	13	37	84
64	PTK2	-0.0372	-0.0358	-0.0107	-0.0192	0.0279	0.0467	21	35	66	30	100	105
65	KCNC2	-0.0109	-0.0446	-0.0267	-0.0019	0.0071	0.0067	67	26	34	80	82	72
66	PIP5K1A	0.0184	-0.0383	-0.0292	0.0102	-0.0125	-0.0164	108	32	26	105	56	37
67	PTPRK	-0.0399	-0.0039	0.0121	-0.0166	-0.0082	0.005	19	85	93	37	62	69
68	PKD2	-0.0138	-0.0314	-0.018	-0.0173	0.0127	0.0225	61	42	48	36	90	90
69	PARD6B	-0.0242	-0.0259	-0.0102	0.0018	-0.0034	-0.0041	43	55	67	88	65	58
70	ITGB3	-0.0144	-0.0265	-0.0162	-0.0201	0.0157	0.0308	60	53	51	24	94	99
71	TERF2	-0.0247	-0.0221	-0.0059	-0.0198	0.009	0.0206	42	65	75	26	85	89
72	XPR1	-0.0006	-0.0251	-0.0291	0.0072	-0.0023	-0.0126	87	57	28	101	69	41
73	TAS1R2	-0.0323	-0.0228	0.0048	-0.0138	0.0075	0.0084	30	62	87	48	83	74
74	TRAPPC4	-0.0112	-0.0121	-0.0112	-0.0179	-0.0039	0.0171	65	75	63	34	64	83
75	KCNJ5	-0.0133	-0.0279	-0.0069	-0.0083	-0.0019	0.0014	63	51	72	63	71	66
76	MAP2	-0.03	-0.0248	-0.0114	-0.0137	0.0128	0.0262	34	58	62	50	91	96
77	TRAF6	-0.0207	-0.0304	-0.0126	-0.0054	0.0055	0.0336	47	45	56	69	81	101
78	SLC4A4	-0.0277	-0.0151	-0.0111	-0.0077	0.0098	0.0183	35	71	64	64	87	85
79	DNAAF1	-0.0076	-0.0199	-0.0152	-0.0024	-0.0007	-0.0021	74	68	53	78	74	62
80	DGKB	-0.0024	-0.0032	-0.0124	-0.0044	-0.0124	-0.0053	84	86	57	71	57	56
81	CALB2	-0.0024	0.005	-0.0013	-0.0153	-0.0114	-0.0004	85	91	82	43	58	65
82	SNCAIP	-0.0236	-0.0076	-0.0046	-0.0026	-0.0004	0.0094	44	80	79	77	75	77
83	PODXL	-0.0361	-0.0135	-0.0115	0.0055	0.0311	0.0225	22	72	61	95	102	91
84	GNG4	0.0064	0.0298	0.0111	-0.0039	-0.0193	-0.0205	99	106	91	75	42	31
85	KCNK16	0.0221	-0.0043	-0.0121	-0.011	-0.001	-0.0005	109	84	59	59	72	64
86	KHDRBS1	0.0345	0.0149	-0.006	-0.0034	-0.0099	-0.0154	112	95	74	76	60	38
87	FERMT2	-0.0199	-0.0109	0.003	-0.02	0.0637	0.0789	48	77	86	25	111	112
88	CDH2	-0.0516	-0.0047	0.0233	-0.004	0.034	0.0651	9	82	100	73	105	109
89	LRFN4	-0.0179	0.0257	0.032	0.007	-0.0022	-0.0057	51	104	106	100	70	54
90	CYTH3	-0.009	0.0161	0.018	-0.0021	-0.0009	0.0061	72	99	97	79	73	71
91	MAPRE1	0.0097	-0.0045	-0.0154	0.0031	0.0107	0.0093	104	83	52	92	89	76
92	DUOX1	-0.0144	0.0024	0.0084	-0.0046	0.0234	0.0229	59	90	89	70	97	92
93	UTRN	0.0016	0.0107	0.0121	-0.0008	0.0011	-0.0028	94	93	92	81	77	61
94	FGFR1	-0.0073	-0.0031	-0.0056	-0.0119	0.0282	0.0503	75	87	76	57	101	106
95	OLFM2	-0.0093	-0.0133	-0.0047	0.0067	0.0144	0.0258	71	73	78	97	92	95
96	ITGAV	-0.0109	0.0155	0.0273	-0.0165	0.0234	0.0416	68	98	103	39	96	103
97	PRKAR1A	0.0083	0.0318	0.0337	-0.0599	0.0094	0.0426	101	107	108	1	86	104
98	RHOA	0.0095	0.0183	0.0227	-0.0131	-0.0033	0.0233	102	100	99	52	67	93
99	MAS1	0.0038	0.0017	0.0063	0.0068	0.0048	0.0114	97	89	88	98	79	79
100	TJP1	-0.0266	-0.0023	0.0276	0.0069	0.0366	0.0316	38	88	104	99	107	100
101	BMPR2	0.0038	0.0211	0.027	-0.004	0.005	0.0188	96	103	102	74	80	86
102	SLC26A1	0.0106	0.019	-0.0009	0.0097	0.0105	-0.0029	105	101	83	104	88	60
103	IL1RAP	-0.0088	0.0369	0.051	-0.0059	0.0171	0.0206	73	109	112	68	95	88
104	CRB3	-0.011	0.0331	0.0487	0.0025	0.0153	0.0144	66	108	111	90	93	82
105	MAPK1	-0.0101	0.0138	0.0169	0.0016	0.0365	0.0283	70	94	96	86	106	98
106	LRP10	-0.0044	0.0151	0.0183	0.0018	0.0321	0.0197	81	96	98	89	104	87
107	SPTBN1	-0.0017	0.0203	0.0159	0.0009	0.0319	0.0252	86	102	95	84	103	94
108	RAPGEF2	-0.0037	0.0482	0.0432	-0.0132	0.0378	0.0651	83	112	110	51	108	110
109	KCNIP2	0.0002	0.0154	0.0134	0.0113	0.0239	0.0361	90	97	94	106	98	102
110	ERC1	-0.0062	0.029	0.0335	0.0227	0.065	0.0566	77	105	107	111	112	108
111	JTB	0.0228	0.0437	0.041	0.0067	0.0561	0.0722	110	110	109	96	109	111
112	FRS2	0.0311	0.047	0.03	0.0251	0.0624	0.0521	111	111	105	112	110	107
candidate perturbed gene cluster 2:
order	genename	RNAigenegroup7val	RNAigenegroup10val	RNAigenegroup12val	RNAigenegroup13val	RNAigenegroup14val	RNAigenegroup15val	CRISPRgenegroup7val	CRISPRgenegroup10val	CRISPRgenegroup12val	CRISPRgenegroup13val	CRISPRgenegroup14val	CRISPRgenegroup15val	RNAigenegroup7rank	RNAigenegroup10rank	RNAigenegroup12rank	RNAigenegroup13rank	RNAigenegroup14rank	RNAigenegroup15rank	CRISPRgenegroup7rank	CRISPRgenegroup10rank	CRISPRgenegroup12rank	CRISPRgenegroup13rank	CRISPRgenegroup14rank	CRISPRgenegroup15rank
1	RDH8	-0.0371	-0.08	-0.0605	-0.0558	-0.0346	-0.0482	-0.0333	-0.0646	-0.0411	-0.0503	-0.045	-0.0256	9	2	4	2	5	5	16	9	20	6	4	25
2	PLXNA1	-0.0269	-0.0671	-0.0337	-0.0529	-0.0277	-0.0501	-0.0428	-0.0847	-0.0645	-0.0506	-0.0408	-0.0306	16	8	18	4	13	4	8	4	6	5	7	17
3	SLC1A5	-0.0558	-0.0711	-0.0792	-0.032	-0.0434	-0.0303	-0.0371	-0.0584	-0.0485	-0.045	-0.0507	-0.0283	4	6	1	13	1	14	14	16	15	11	2	20
4	PRRG2	-0.073	-0.0675	-0.0574	-0.0249	-0.0206	-0.0147	-0.0507	-0.0856	-0.08	-0.0462	-0.0397	-0.0544	1	7	6	21	17	36	4	3	2	9	9	2
5	STRA6	-0.0466	-0.0729	-0.052	-0.0379	-0.0366	-0.0372	-0.0283	-0.0602	-0.0425	-0.0332	-0.0433	-0.0107	7	4	9	10	2	9	20	14	18	19	6	41
6	SLC25A3	0.0093	-0.0462	-0.0219	-0.0622	-0.0008	-0.0348	-0.0522	-0.0797	-0.0688	-0.0544	-0.056	-0.0326	46	14	33	1	35	10	3	5	4	1	1	12
7	ATP1B3	-0.0393	-0.0337	-0.0293	-0.0147	-0.0125	-0.0071	-0.0603	-0.0953	-0.0872	-0.05	-0.05	-0.0481	8	27	29	38	25	43	1	1	1	7	3	3
8	EMP2	-0.0182	-0.0453	-0.0308	-0.0229	-0.0321	-0.0287	-0.0536	-0.0628	-0.0492	-0.0366	-0.0447	-0.0271	22	15	26	28	8	19	2	12	14	17	5	22
9	CFL1	-0.0336	-0.0621	-0.0624	-0.0326	-0.0058	-0.0398	-0.0214	-0.047	-0.0605	-0.0286	-0.0129	-0.0421	10	10	3	12	30	8	28	21	8	22	39	4
10	DUOX2	-0.0329	-0.0599	-0.0596	-0.0312	-0.0348	-0.0411	-0.0254	-0.0404	-0.0391	-0.0216	-0.0194	-0.0313	12	11	5	14	4	6	23	27	22	36	30	14
11	PICALM	-0.0598	-0.0595	-0.0343	-0.0235	-0.0017	-0.0015	-0.0295	-0.0646	-0.057	-0.0378	-0.0347	-0.0351	3	12	17	24	34	44	17	8	9	15	13	10
12	NF2	-0.0252	-0.0261	-0.0171	-0.0199	-0.0243	0.0088	-0.0433	-0.0866	-0.0611	-0.0538	-0.0291	-0.037	17	31	38	32	15	47	7	2	7	3	20	8
13	PDGFB	-0.0611	-0.0655	-0.0401	-0.0414	-0.0089	-0.0187	-0.0338	-0.029	-0.0368	-0.0128	-0.0302	-0.0295	2	9	13	9	27	32	15	37	26	48	17	19
14	PLK4	-0.011	-0.0139	-0.0407	0.0051	-0.0329	-0.0152	-0.0467	-0.059	-0.067	-0.0237	-0.0321	-0.031	29	38	12	49	6	35	5	15	5	33	14	16
15	HAX1	-0.0188	-0.0256	-0.0177	-0.0122	-0.032	-0.0085	-0.0226	-0.0644	-0.0561	-0.0482	-0.0215	-0.0373	20	33	35	41	9	41	26	10	11	8	28	6
16	HMGB1	-0.0199	-0.0391	-0.0411	-0.0229	0.0082	-0.0249	-0.0156	-0.0578	-0.0414	-0.0391	-0.0237	-0.0357	19	21	10	27	45	28	34	17	19	14	26	9
17	ADAM10	-0.0147	-0.0533	-0.0312	-0.0495	-0.0178	-0.0296	-0.0085	-0.0437	-0.0447	-0.0278	-0.0168	-0.018	23	13	24	5	19	15	40	25	16	25	33	35
18	NUMA1	-0.0526	-0.0718	-0.0529	-0.0283	-0.0163	-0.0273	-0.0211	-0.0364	-0.0319	-0.0221	-0.0117	-0.0222	5	5	8	19	21	22	30	29	31	35	41	30
19	ATP1A3	-0.0273	-0.0753	-0.0564	-0.0423	-0.0323	-0.0631	0.0096	-0.0248	-0.0101	-0.0265	-0.0134	-0.0193	15	3	7	8	7	1	49	41	48	28	37	32
20	DLC1	-0.0126	-0.0348	-0.0301	-0.0295	-0.0218	-0.0261	-0.0289	-0.0526	-0.0445	-0.0186	-0.0258	-0.0185	27	25	27	17	16	23	18	18	17	43	24	34
21	SLC20A1	-0.006	-0.0415	-0.031	-0.036	-0.0309	-0.0578	-0.0218	-0.0313	-0.0317	-0.0187	-0.0261	-0.0253	36	20	25	11	10	3	27	35	32	42	23	26
22	CYLD	0.0129	-0.0006	-0.0258	0.0009	-0.0045	-0.0326	-0.0196	-0.0794	-0.0551	-0.0543	-0.0351	-0.0324	47	49	32	47	32	11	32	6	12	2	12	13
23	PIK3C3	-0.0139	-0.0421	-0.041	-0.0305	-0.0139	-0.0256	-0.0195	-0.0283	-0.0386	-0.0239	-0.0284	-0.0206	25	18	11	16	23	25	33	39	23	31	21	31
24	TRPM7	-0.0036	-0.0099	-0.0068	-0.0122	0.0037	-0.0072	-0.0459	-0.0777	-0.074	-0.0536	-0.0194	-0.0661	40	43	47	42	40	42	6	7	3	4	29	1
25	GJA3	-0.048	-0.089	-0.065	-0.0545	-0.0296	-0.0586	-0.0014	-0.0087	0.0042	-0.0186	-0.0072	-0.0078	6	1	2	3	12	2	46	51	51	44	43	44
26	IYD	-0.0329	-0.0143	-0.0083	-0.0073	-0.0356	0.0262	-0.0378	-0.0437	-0.0372	-0.0372	-0.0316	-0.0225	11	37	43	45	3	51	13	23	24	16	15	29
27	SNX5	-0.0286	-0.0447	-0.0314	-0.0293	-0.0303	-0.0259	-0.0039	-0.0363	-0.0275	-0.0265	-0.0092	-0.0225	14	16	23	18	11	24	44	30	36	27	42	28
28	DCDC2	-0.0289	-0.0138	-0.0176	0.0023	-0.007	0.0134	-0.0229	-0.061	-0.0337	-0.0404	-0.0406	-0.0306	13	39	36	48	29	49	25	13	29	13	8	18
29	AKT2	-0.011	-0.0441	-0.0078	-0.044	-0.0263	-0.0288	-0.0108	-0.0325	-0.0179	-0.0321	-0.0295	-0.0082	30	17	46	6	14	17	35	33	45	20	19	43
30	RANGAP1	-0.0023	-0.0327	-0.0328	-0.0225	0.0257	-0.0305	-0.0407	-0.0284	-0.0369	-0.0243	-0.0298	-0.0262	41	28	21	29	50	13	11	38	25	30	18	24
31	AP2S1	-0.01	-0.027	-0.0275	-0.0194	0.0013	-0.0229	-0.0381	-0.0437	-0.0399	-0.0212	-0.0263	-0.0272	32	29	31	33	38	29	12	24	21	38	22	21
32	TFRC	0.0153	0.0155	0.0041	-0.0085	-0.0028	0.0142	-0.041	-0.0636	-0.0534	-0.0458	-0.0377	-0.0395	48	51	50	43	33	50	10	11	13	10	11	5
33	STX4	-0.0058	-0.0258	-0.0332	-0.018	-0.0189	-0.0403	0.0069	-0.0181	-0.0225	-0.0343	-0.0032	-0.0263	37	32	20	36	18	7	47	47	41	18	48	23
34	MLC1	0.0048	-0.0092	0.004	-0.0232	-0.0053	0	-0.0022	-0.0488	-0.0251	-0.0427	-0.0386	-0.035	45	44	49	26	31	45	45	20	38	12	10	11
35	MICB	0.0023	-0.0346	-0.0141	-0.0434	0.0004	-0.0318	-0.02	-0.0229	-0.0181	-0.0249	-0.0311	0.0004	42	26	40	7	36	12	31	43	44	29	16	51
36	ECT2	-0.0218	-0.0223	-0.0299	-0.0124	-0.0135	-0.0156	-0.0256	-0.0292	-0.0253	-0.017	-0.0254	-0.0188	18	35	28	40	24	34	22	36	37	46	25	33
37	IGF1R	-0.0128	-0.042	-0.0351	-0.0185	0.0016	-0.0252	-0.0085	-0.0427	-0.0348	-0.01	0.0056	-0.0107	26	19	16	35	39	26	39	26	28	49	51	40
38	AHCYL1	-0.01	-0.035	-0.0375	-0.0233	-0.0098	-0.0275	-0.0074	-0.0216	-0.0164	-0.0198	-0.0121	-0.0067	31	24	14	25	26	21	42	44	46	40	40	46
39	RHO	-0.0187	-0.0115	-0.0333	0.0069	0.0308	-0.0287	-0.0247	-0.0464	-0.0309	-0.0278	-0.0022	-0.007	21	41	19	50	51	18	24	22	34	26	49	45
40	EXOC3	-0.0141	-0.0049	-0.0174	0.0168	0.0105	-0.0211	-0.0211	-0.0352	-0.0361	-0.0171	-0.0225	-0.0371	24	48	37	51	47	30	29	31	27	45	27	7
41	ICAM3	0.0041	-0.0134	-0.0161	-0.0146	-0.0158	-0.0281	-0.0107	-0.0385	-0.0184	-0.0279	-0.013	-0.0109	44	40	39	39	22	20	36	28	43	24	38	39
42	DNM1L	0.0163	-0.0074	-0.0078	-0.0154	0.0041	0.005	-0.0288	-0.0502	-0.0561	-0.0214	-0.0169	-0.0122	49	46	45	37	41	46	19	19	10	37	32	37
43	ATP1A1	-0.0081	-0.0161	-0.0375	-0.0194	-0.0085	-0.0136	-0.0057	-0.0136	-0.0241	-0.0239	-0.0144	-0.0165	34	36	15	34	28	38	43	49	39	32	35	36
44	FAT1	-0.0073	-0.0376	-0.0319	-0.0201	-0.0168	-0.0292	-0.0084	-0.0128	-0.0094	-0.0045	-0.0058	-0.012	35	22	22	31	20	16	41	50	49	51	45	38
45	C8G	-0.0121	-0.0357	-0.0089	-0.031	0.0012	-0.0136	-0.01	-0.015	-0.0227	-0.007	-0.0169	-0.0101	28	23	42	15	37	37	37	48	40	50	31	42
46	IQGAP1	0.0278	-0.0106	-0.0081	-0.0239	0.0062	-0.0249	0.019	-0.0316	-0.0205	-0.0285	-0.0033	-0.0312	50	42	44	22	43	27	51	34	42	23	47	15
47	CLTC	0.0036	-0.0083	-0.0203	-0.0221	0.008	-0.0178	-0.0267	-0.0276	-0.0336	-0.0208	-0.0147	-0.0005	43	45	34	30	44	33	21	40	30	39	34	50
48	DCTN3	-0.005	-0.0073	-0.0277	-0.001	0.0122	-0.0192	-0.0425	-0.0331	-0.031	-0.0157	0.0005	-0.0061	38	47	30	46	48	31	9	32	33	47	50	48
49	TRAF3	-0.0088	-0.0269	-0.0105	-0.0257	0.0052	-0.0132	0.0086	-0.0199	-0.0122	-0.0235	-0.0058	-0.0064	33	30	41	20	42	39	48	46	47	34	44	47
50	SLC7A5	0.033	0.0099	0.0133	-0.0081	0.0084	-0.0085	-0.0097	-0.0233	-0.0296	-0.019	-0.0136	-0.0242	51	50	51	44	46	40	38	42	35	41	36	27
51	PRKACA	-0.0041	-0.024	0.0028	-0.0235	0.0126	0.0091	0.0155	-0.0215	-0.0027	-0.0304	-0.0056	-0.0054	39	34	48	23	49	48	50	45	50	21	46	49
candidate perturbed gene cluster 3:
order	genename	RNAigenegroup7val	RNAigenegroup10val	RNAigenegroup12val	RNAigenegroup13val	RNAigenegroup14val	RNAigenegroup15val	CRISPRgenegroup7val	CRISPRgenegroup10val	CRISPRgenegroup12val	CRISPRgenegroup13val	CRISPRgenegroup14val	CRISPRgenegroup15val	RNAigenegroup7rank	RNAigenegroup10rank	RNAigenegroup12rank	RNAigenegroup13rank	RNAigenegroup14rank	RNAigenegroup15rank	CRISPRgenegroup7rank	CRISPRgenegroup10rank	CRISPRgenegroup12rank	CRISPRgenegroup13rank	CRISPRgenegroup14rank	CRISPRgenegroup15rank
1	EPHA2	-0.0244	-0.0581	-0.0521	-0.039	-0.0316	-0.0504	-0.0256	-0.0581	-0.0359	-0.0277	-0.0262	-0.0311	23	4	3	3	8	2	10	1	5	3	4	5
2	CEP55	-0.0353	-0.0446	-0.0254	-0.0313	-0.0243	-0.0302	-0.0295	-0.049	-0.0331	-0.0278	-0.0151	-0.0355	11	13	21	7	16	11	8	3	7	2	14	1
3	LDLRAP1	-0.0565	-0.0861	-0.0677	-0.0438	-0.04	-0.062	-0.0305	-0.0218	-0.0128	0.0055	0.015	-0.0154	3	1	1	1	3	1	7	20	19	34	40	20
4	GSR	-0.0402	-0.0463	-0.0448	-0.0142	-0.0236	-0.0223	-0.0229	-0.0417	-0.0357	-0.0132	-0.0115	-0.0181	8	11	6	25	18	18	14	7	6	14	18	17
5	SNAP25	-0.0424	-0.0481	-0.0363	-0.0173	-0.0209	-0.0229	-0.0014	-0.0242	-0.0275	-0.0146	-0.015	-0.0344	6	10	13	22	21	16	29	17	11	11	15	2
6	KPNA2	-0.0158	-0.0532	-0.0213	-0.0309	0.0032	-0.0209	-0.0426	-0.0337	-0.0375	0.0006	-0.0198	-0.0238	26	7	27	8	41	20	3	8	3	30	8	7
7	SLC38A2	-0.0049	-0.0259	-0.0127	-0.0204	-0.0192	-0.0193	-0.0449	-0.0463	-0.0428	-0.0135	-0.0151	-0.0289	36	29	35	16	22	22	1	5	2	12	12	6
8	LRP8	-0.0264	-0.0406	-0.0292	-0.0315	-0.0372	-0.0428	-0.0127	-0.0257	-0.0184	-0.0014	0.0061	-0.005	18	18	18	6	5	3	20	15	16	29	31	31
9	CENPF	-0.0216	-0.0486	-0.0421	-0.0286	-0.038	-0.0329	0.0121	-0.0159	-0.006	-0.0128	-0.0152	-0.0067	25	9	9	11	4	7	41	23	28	15	11	27
10	PTEN	-0.0329	-0.0301	-0.0312	-0.0176	-0.0412	-0.0061	-0.0354	-0.0122	-0.012	-0.0176	-0.0407	-0.0001	13	25	17	20	2	36	4	26	21	8	2	36
11	SLC20A2	-0.0118	-0.0437	-0.0155	-0.0334	-0.0306	-0.0257	0.0016	-0.0219	-0.0038	-0.0171	-0.001	-0.0227	30	15	31	4	9	14	31	19	31	9	27	9
12	SLC24A4	-0.0237	-0.0362	-0.0358	-0.0205	-0.042	-0.0349	-0.005	-0.0096	-0.0207	0.0123	0.0188	-0.0327	24	21	15	15	1	6	25	29	13	41	42	3
13	ATP8B1	-0.0433	-0.0573	-0.0371	-0.027	-0.0243	-0.0183	0.0074	-0.0104	-0.006	-0.007	-0.0103	-0.0108	5	5	12	12	17	24	38	28	27	22	21	24
14	TEK	-0.0076	-0.0168	-0.0193	-0.0096	-0.0144	-0.0204	-0.0341	-0.0427	-0.0276	-0.0205	-0.0219	-0.0164	35	37	28	35	28	21	5	6	10	7	7	19
15	ICOSLG	-0.0253	-0.0403	-0.0423	-0.019	-0.0361	-0.031	0.003	-0.0032	-0.0049	-0.0032	-0.0105	-0.0171	21	19	8	19	6	9	35	31	30	26	20	18
16	ITGA9	-0.0252	-0.0524	-0.0403	-0.0305	-0.0343	-0.039	0.0124	-0.0087	0.0022	-0.0049	0.0079	-0.019	22	8	10	9	7	5	42	30	39	24	34	14
17	CHUK	-0.0666	-0.0655	-0.0551	-0.0193	-0.026	-0.0233	-0.0255	0.0128	-0.0028	0.0269	-0.0056	0.0175	1	2	2	18	12	15	11	41	34	44	22	44
18	CCSAP	-0.0142	-0.0194	-0.0225	-0.0133	-0.0258	-0.0109	-0.0167	-0.0246	-0.0288	-0.0079	-0.0179	-0.0117	28	35	24	26	13	30	18	16	9	20	9	23
19	LYN	0.0219	0.0078	0.0131	0.0115	-0.0031	-0.0141	-0.0447	-0.0566	-0.0571	-0.0249	-0.0506	-0.0323	45	45	45	45	35	26	2	2	1	4	1	4
20	KCNQ2	-0.0403	-0.059	-0.0518	-0.023	-0.0182	-0.0314	0.0047	0.0031	0.0022	0.0038	-0.0135	0.004	7	3	4	13	24	8	37	35	40	32	17	40
21	RALA	0.0003	-0.0088	-0.004	-0.0086	-0.0041	-0.0224	-0.0233	-0.0467	-0.0371	-0.0117	-0.0151	-0.019	40	41	38	38	33	17	13	4	4	17	13	13
22	CDH3	-0.0257	-0.0203	-0.0221	-0.0148	-0.0247	-0.0013	-0.0323	-0.0207	-0.0267	-0.0017	0.0199	-0.0215	20	32	26	24	15	42	6	21	12	27	43	11
23	EPHA5	-0.0289	-0.0191	0.0022	-0.0131	-0.0112	0.0035	-0.0187	-0.0276	-0.0087	-0.0364	-0.0223	-0.005	14	36	41	27	29	45	16	14	24	1	6	32
24	CASP8	-0.0269	-0.0362	-0.0222	-0.0098	-0.0191	-0.005	0.0027	-0.0238	-0.0118	-0.0153	0.0021	-0.0187	17	22	25	34	23	38	34	18	22	10	28	15
25	HSPA8	-0.026	-0.0537	-0.0242	-0.0329	0.0025	-0.0123	-0.0045	-0.0113	-0.0028	0.0064	-0.0137	-0.0056	19	6	22	5	40	29	26	27	33	36	16	30
26	COL17A1	-0.0099	-0.0258	-0.0173	-0.0151	0.0112	-0.0076	-0.0245	-0.0303	-0.0195	-0.0107	0.0039	-0.0138	33	30	29	23	42	33	12	10	15	18	29	22
27	ARF6	-0.0118	-0.0132	0.004	-0.0111	0.0147	-0.005	-0.0087	-0.0321	-0.0204	-0.0215	-0.0114	-0.0215	31	38	42	30	44	37	23	9	14	6	19	12
28	SLC8A1	-0.0596	-0.0429	-0.0336	-0.0057	-0.0167	-0.0091	-0.0053	-0.0001	-0.0005	0.0012	0.0072	-0.0184	2	16	16	41	25	32	24	34	36	31	33	16
29	JUP	-0.0031	-0.0319	-0.0425	-0.0223	-0.0062	-0.0399	-0.0022	-0.0002	-0.0059	0.0057	0.013	-0.0104	38	24	7	14	32	4	28	33	29	35	37	25
30	SLC38A1	0.0076	-0.0077	0.0094	-0.0174	-0.004	0.0031	-0.02	-0.0294	-0.0293	-0.0125	-0.0173	-0.014	42	42	43	21	34	44	15	11	8	16	10	21
31	AXL	-0.047	-0.0449	-0.0397	-0.0069	-0.0294	-0.0216	-0.0023	0.0208	0.0058	0.0286	-0.0053	0.0008	4	12	11	40	10	19	27	45	42	45	23	38
32	PKHD1	-0.0153	-0.0442	-0.0138	-0.0405	-0.0253	-0.0095	0.0044	0.0031	-0.0124	0.007	0.0114	-0.0028	27	14	32	2	14	31	36	36	20	37	35	33
33	SLC26A8	0.0051	-0.0096	-0.0025	-0.0204	-0.0003	-0.0018	0.0021	-0.0293	-0.009	-0.0234	-0.0033	-0.0231	41	39	39	17	37	41	32	12	23	5	26	8
34	GNAI2	-0.0091	-0.026	-0.0133	-0.0127	-0.0012	-0.0187	-0.0295	-0.0286	-0.0161	-0.0039	0.0167	0.0002	34	28	33	28	36	23	9	13	17	25	41	37
35	MEP1A	-0.0378	-0.0406	-0.0481	-0.0106	0.0007	-0.0281	0.0022	0.0078	-0.0129	0.0177	0.0312	-0.0024	9	17	5	32	38	12	33	38	18	43	45	34
36	APH1A	-0.0019	-0.0194	-0.0263	-0.0089	-0.0162	-0.0161	0.01	0.0093	-0.0079	-0.0016	-0.0041	-0.0217	39	34	19	37	26	25	39	39	25	28	25	10
37	SLC22A13	-0.0124	-0.0044	-0.0056	-0.0011	-0.0158	-0.0132	-0.0134	-0.0128	-0.0073	-0.0071	-0.0044	-0.0019	29	43	37	43	27	27	19	25	26	21	24	35
38	ARL8B	-0.0354	-0.0235	-0.0259	0.0034	-0.0291	-0.0009	-0.0006	-0.0015	0.0009	0.0119	0.0066	-0.0057	10	31	20	44	11	43	30	32	37	40	32	28
39	CLDN5	-0.0275	-0.0394	-0.036	-0.0126	-0.0225	-0.0307	0.0136	0.0135	0.0079	0.0124	0.0146	0.0069	16	20	14	29	19	10	43	43	44	42	39	41
40	ABCG1	-0.0345	-0.0279	-0.0061	-0.011	0.0219	-0.0037	-0.0118	-0.0154	-0.0021	-0.0133	0.0123	0.0091	12	27	36	31	45	40	21	24	35	13	36	42
41	KCTD8	0.0188	-0.0025	0.012	-0.0023	-0.0066	-0.0037	-0.0181	-0.0175	-0.0034	-0.0097	-0.027	0.0107	44	44	44	42	31	39	17	22	32	19	3	43
42	ITGB5	-0.0103	-0.02	-0.0133	-0.0092	-0.0083	-0.007	-0.0102	0.011	0.005	0.0049	-0.0259	0.0219	32	33	34	36	30	34	22	40	41	33	5	45
43	CNKSR3	-0.0275	-0.0355	-0.024	-0.007	0.0128	-0.0259	0.0113	0.0132	0.0245	0.0114	0.0227	-0.0095	15	23	23	39	43	13	40	42	45	39	44	26
44	AP3D1	0.0179	-0.009	-0.0163	-0.0104	-0.0211	-0.0064	0.0293	0.0039	0.002	-0.0052	0.0046	-0.0057	43	40	30	33	20	35	45	37	38	23	30	29
45	ENOX1	-0.0047	-0.028	0.0017	-0.0305	0.0014	-0.0126	0.0238	0.0136	0.0075	0.0113	0.0136	0.0025	37	26	40	10	39	28	44	44	43	38	38	39
