# Supplementary material for: An integrated analysis of the cancer genome atlas data discovers a hierarchical association structure across thirty three cancer types
Source: PLOS Digit Health. 2022 Dec 20;1(12):e0000151. doi: 10.1371/journal.pdig.0000151 (PMC9931374; doi:10.1371/journal.pdig.0000151)
Supplement: S11 Table — A: mRNA expression coherence of Gene Groups. B: 8494 genes which are uniquely expressed in each of 16 normal tissues. C: Enrichment p-values of tissue-specific genes in sorted Super Modules appeared in Fig 11A. D: Enrichment p-values of tissue-specific genes in Gene Groups. (XLSX) [file pdig.0000151.s027.xlsx]

## Sheet: mRNA_coherence
genegroup	Bodymap median correlation	Bodymap deviation probability
1	0.376749	0.2046
2	0.424324	0.3308
3	0.225538	-0.074
4	0.388884	0.2498
5	0.195572	-0.1178
6	0.259946	-0.0008
7	0.42254	0.3224
8	0.387948	0.2666
9	0.307352	0.1092
10	0.474189	0.436
11	0.254818	0.0024
12	0.432126	0.3418
13	0.387932	0.2682
14	0.375108	0.2506
15	0.475285	0.4204
16	0.086148	-0.3334
17	0.225371	-0.0654
18	0.266379	0.011

## Sheet: tissue_specific_genes
tissue	gene
adipose tissue	RBP7
adipose tissue	AC254633.1
adipose tissue	CYP4Z2P
adipose tissue	PSAT1P3
adipose tissue	AL109741.1
adipose tissue	TSHB
adipose tissue	FLG
adipose tissue	FLG2
adipose tissue	AL138900.1
adipose tissue	SPTA1
adipose tissue	PKP1
adipose tissue	HDAC1P2
adipose tissue	NID1
adipose tissue	MAP1LC3C
adipose tissue	AC017076.1
adipose tissue	AC009413.1
adipose tissue	INHBB
adipose tissue	AC073257.2
adipose tissue	LINC01124
adipose tissue	SP5
adipose tissue	GALNT15
adipose tissue	AC099560.2
adipose tissue	CCRL2
adipose tissue	CCDC75P1
adipose tissue	MTRNR2L12
adipose tissue	AC022336.3
adipose tissue	RPS15AP16
adipose tissue	LINC02006
adipose tissue	PTX3
adipose tissue	AC026355.2
adipose tissue	SLC10A6
adipose tissue	ADH1B
adipose tissue	SPRY1
adipose tissue	AC008588.1
adipose tissue	ABLIM3
adipose tissue	AC012613.1
adipose tissue	AC012613.2
adipose tissue	BTNL9
adipose tissue	AL645941.1
adipose tissue	ULBP1
adipose tissue	ULBP3
adipose tissue	AP006248.3
adipose tissue	XRCC6P4
adipose tissue	HAS2
adipose tissue	AC067930.4
adipose tissue	AMYH02020865.1
adipose tissue	AL591441.1
adipose tissue	FP325317.1
adipose tissue	BMS1P10
adipose tissue	AQP7P1
adipose tissue	AL845321.1
adipose tissue	AQP7P2
adipose tissue	AL445665.1
adipose tissue	AL359955.1
adipose tissue	GXYLT1P4
adipose tissue	PRR26
adipose tissue	MCM10
adipose tissue	PTCHD3
adipose tissue	AL353801.3
adipose tissue	AP000781.2
adipose tissue	PDE2A
adipose tissue	OR7E13P
adipose tissue	VWF
adipose tissue	RIMKLB
adipose tissue	APOLD1
adipose tissue	KRT1
adipose tissue	CPM
adipose tissue	LINC02407
adipose tissue	AC125603.2
adipose tissue	AL161773.1
adipose tissue	AL163636.2
adipose tissue	LINC02289
adipose tissue	AC104574.2
adipose tissue	CYP1A1
adipose tissue	AC087641.1
adipose tissue	SCNN1B
adipose tissue	AC007906.1
adipose tissue	ARHGEF15
adipose tissue	KRBA2
adipose tissue	RASL10B
adipose tissue	CD300LG
adipose tissue	CA4
adipose tissue	AC005495.1
adipose tissue	AP005530.1
adipose tissue	CIDEA
adipose tissue	LINC01415
adipose tissue	AC015819.2
adipose tissue	RETN
adipose tissue	ANGPTL4
adipose tissue	F2RL3
adipose tissue	ANGPT4
adipose tissue	HSPA12B
adipose tissue	RIMKLBP1
adipose tissue	LINC00313
adipose tissue	CLDN5
adipose tissue	SHANK3
adipose tissue	EFNB1
adipose tissue	SRPX2
adrenal gland	AL031282.2
adrenal gland	AL590822.2
adrenal gland	AL591866.1
adrenal gland	TNFRSF9
adrenal gland	AL358876.2
adrenal gland	CA6
adrenal gland	AL109811.1
adrenal gland	CTRC
adrenal gland	PLA2G2D
adrenal gland	RPS15AP6
adrenal gland	CELA3B
adrenal gland	RHD
adrenal gland	AL020996.1
adrenal gland	FAM110D
adrenal gland	CRYBG2
adrenal gland	RN7SL559P
adrenal gland	CR391992.1
adrenal gland	RAB42
adrenal gland	AL445235.1
adrenal gland	AL136115.1
adrenal gland	AL445248.1
adrenal gland	AL355864.1
adrenal gland	AL355864.2
adrenal gland	AL138787.2
adrenal gland	FTH1P1
adrenal gland	AL442071.1
adrenal gland	SLFNL1-AS1
adrenal gland	SLC2A1-AS1
adrenal gland	AL136380.1
adrenal gland	MRPS17P1
adrenal gland	PPIAP36
adrenal gland	AL356289.3
adrenal gland	DAB1
adrenal gland	LINC01358
adrenal gland	AC096543.1
adrenal gland	RNU6-387P
adrenal gland	LINC01781
adrenal gland	AC099568.1
adrenal gland	AL449283.1
adrenal gland	AC093157.2
adrenal gland	AL109741.2
adrenal gland	MRPL53P1
adrenal gland	SLC16A1-AS1
adrenal gland	AL157902.2
adrenal gland	AC245014.3
adrenal gland	HIST2H2AA4
adrenal gland	HIST2H2AC
adrenal gland	HIST2H2AB
adrenal gland	FALEC
adrenal gland	ADAMTSL4-AS1
adrenal gland	AL513523.1
adrenal gland	AL139128.1
adrenal gland	AL355388.2
adrenal gland	TTC24
adrenal gland	CD5L
adrenal gland	AL138899.1
adrenal gland	RAD1P2
adrenal gland	CADM3-AS1
adrenal gland	ACKR1
adrenal gland	AL590560.3
adrenal gland	DUTP6
adrenal gland	AL031733.2
adrenal gland	Z98043.1
adrenal gland	RC3H1-IT1
adrenal gland	RABGAP1L-IT1
adrenal gland	AL513329.1
adrenal gland	AL137796.1
adrenal gland	ZNF101P2
adrenal gland	LINC01136
adrenal gland	AC114402.2
adrenal gland	AL606489.1
adrenal gland	AC096533.1
adrenal gland	AC244034.2
adrenal gland	AC244034.3
adrenal gland	AL591846.1
adrenal gland	IL10
adrenal gland	AC098935.1
adrenal gland	CR2
adrenal gland	TRAF5
adrenal gland	AL590648.3
adrenal gland	C1orf143
adrenal gland	AL445435.1
adrenal gland	AL451081.2
adrenal gland	AL445423.1
adrenal gland	HLX-AS1
adrenal gland	LINC02474
adrenal gland	MIR320B2
adrenal gland	AL512343.2
adrenal gland	ITPKB-AS1
adrenal gland	AL136379.1
adrenal gland	BTNL10
adrenal gland	AL359921.2
adrenal gland	AC093426.1
adrenal gland	FCF1P7
adrenal gland	AL591848.3
adrenal gland	PPIAP60
adrenal gland	AC008073.3
adrenal gland	AC104699.1
adrenal gland	AC011742.3
adrenal gland	AC011742.2
adrenal gland	AL133245.1
adrenal gland	AL133243.3
adrenal gland	AL133243.4
adrenal gland	RNU6-1048P
adrenal gland	AC016747.3
adrenal gland	AC016734.2
adrenal gland	LINC02245
adrenal gland	AC015969.1
adrenal gland	RN7SL470P
adrenal gland	AC007040.2
adrenal gland	AC007878.1
adrenal gland	AC010913.1
adrenal gland	AC084149.1
adrenal gland	AC015971.1
adrenal gland	AC111200.1
adrenal gland	IGKV6-21
adrenal gland	RGPD5
adrenal gland	AC108463.3
adrenal gland	AC017002.1
adrenal gland	MTND5P28
adrenal gland	AC010976.1
adrenal gland	AC010976.2
adrenal gland	AC092620.1
adrenal gland	AC096558.1
adrenal gland	AC096558.2
adrenal gland	AC009967.1
adrenal gland	AC092162.3
adrenal gland	AC067945.2
adrenal gland	AC104823.1
adrenal gland	AC114760.2
adrenal gland	ANKRD44-IT1
adrenal gland	CFLAR-AS1
adrenal gland	MTND5P25
adrenal gland	MTND4P23
adrenal gland	RN7SL40P
adrenal gland	AC012513.1
adrenal gland	AC074019.1
adrenal gland	RN7SL834P
adrenal gland	AC010149.1
adrenal gland	TPM3P8
adrenal gland	LINC01907
adrenal gland	AC017104.3
adrenal gland	AC093585.1
adrenal gland	GHRL
adrenal gland	AC022001.1
adrenal gland	RN7SL4P
adrenal gland	AC090953.1
adrenal gland	AC090948.3
adrenal gland	AC140076.1
adrenal gland	VENTXP4
adrenal gland	AC098614.4
adrenal gland	AC096921.1
adrenal gland	SEC13P1
adrenal gland	RN7SL296P
adrenal gland	AC011816.2
adrenal gland	DDTP1
adrenal gland	RPL18AP7
adrenal gland	AC112512.1
adrenal gland	VPS26BP1
adrenal gland	AC134772.1
adrenal gland	AC137630.3
adrenal gland	SEMA3F-AS1
adrenal gland	STAB1
adrenal gland	SNORD19
adrenal gland	HTD2
adrenal gland	THOC7-AS1
adrenal gland	LINC00636
adrenal gland	AC078785.1
adrenal gland	RN7SL767P
adrenal gland	RN7SL397P
adrenal gland	RN7SL172P
adrenal gland	RNU4-62P
adrenal gland	MARK2P8
adrenal gland	AC112484.3
adrenal gland	AC108673.2
adrenal gland	HMGB3P14
adrenal gland	TDGF1P6
adrenal gland	GAPDHP39
adrenal gland	ACTG1P1
adrenal gland	AC112504.1
adrenal gland	AC109992.2
adrenal gland	AC069236.1
adrenal gland	AC084017.1
adrenal gland	PPIAP74
adrenal gland	HMGN1P8
adrenal gland	AC124893.1
adrenal gland	SEC62-AS1
adrenal gland	AC117465.1
adrenal gland	KCNMB3
adrenal gland	LINC02043
adrenal gland	FLJ42393
adrenal gland	AC026320.1
adrenal gland	AC080129.2
adrenal gland	AC108676.2
adrenal gland	AC108676.1
adrenal gland	LINC01972
adrenal gland	RNU6ATAC24P
adrenal gland	TNK2-AS1
adrenal gland	AC083822.1
adrenal gland	AC092574.2
adrenal gland	AC016773.1
adrenal gland	AL645924.2
adrenal gland	AC025539.1
adrenal gland	AC108063.1
adrenal gland	LINC01259
adrenal gland	AC021860.1
adrenal gland	AC108471.1
adrenal gland	ATP1B1P1
adrenal gland	LNX1-AS2
adrenal gland	AC105384.2
adrenal gland	AC110792.3
adrenal gland	RNU6-998P
adrenal gland	AC096720.1
adrenal gland	ST3GAL1P1
adrenal gland	AC079880.1
adrenal gland	FTLP10
adrenal gland	AC110615.1
adrenal gland	AC092674.1
adrenal gland	CXCL13
adrenal gland	AC139718.2
adrenal gland	AC106864.1
adrenal gland	AC079341.1
adrenal gland	AC105362.1
adrenal gland	RPSAP36
adrenal gland	AC104791.1
adrenal gland	REELD1
adrenal gland	AC104819.1
adrenal gland	AC092608.1
adrenal gland	AC093817.1
adrenal gland	RNU6-1053P
adrenal gland	AC138781.1
adrenal gland	AC116351.2
adrenal gland	AC022140.1
adrenal gland	AC139792.1
adrenal gland	AC025754.2
adrenal gland	AC091435.2
adrenal gland	AC025171.3
adrenal gland	AC025171.5
adrenal gland	AC117529.1
adrenal gland	AC010480.1
adrenal gland	AC008937.2
adrenal gland	LRRC70
adrenal gland	AC116337.3
adrenal gland	AC025188.1
adrenal gland	AC108482.1
adrenal gland	ATG10-IT1
adrenal gland	RN7SL378P
adrenal gland	AC104118.1
adrenal gland	AC008906.2
adrenal gland	EIF3KP1
adrenal gland	AC008871.1
adrenal gland	AC034236.3
adrenal gland	LINC02147
adrenal gland	AC109464.1
adrenal gland	HSPE1P10
adrenal gland	AC010240.2
adrenal gland	AC113410.1
adrenal gland	SNHG4
adrenal gland	RNU5B-4P
adrenal gland	AC011337.1
adrenal gland	AC008676.1
adrenal gland	AC106801.1
adrenal gland	ZNF346-IT1
adrenal gland	AC146507.2
adrenal gland	PRMT1P1
adrenal gland	MXD3
adrenal gland	PRDX2P3
adrenal gland	FLT4
adrenal gland	LINC02533
adrenal gland	AL359643.2
adrenal gland	RNU6-190P
adrenal gland	HIST1H4A
adrenal gland	HIST1H4C
adrenal gland	HIST1H2BE
adrenal gland	HIST1H2BG
adrenal gland	HIST1H1D
adrenal gland	HIST1H1B
adrenal gland	UBD
adrenal gland	SAPCD1
adrenal gland	RPL32P1
adrenal gland	HCG25
adrenal gland	RPL35P2
adrenal gland	AL031577.1
adrenal gland	AL033519.1
adrenal gland	AL035588.1
adrenal gland	AL160163.1
adrenal gland	AL513008.1
adrenal gland	AL355802.2
adrenal gland	RN7SL811P
adrenal gland	GCM1
adrenal gland	AL512378.1
adrenal gland	LINC00680
adrenal gland	AL356057.1
adrenal gland	RN7SKP163
adrenal gland	AL590426.1
adrenal gland	AL121835.2
adrenal gland	AL356094.1
adrenal gland	FCF1P5
adrenal gland	AL136310.1
adrenal gland	AL032821.1
adrenal gland	RN7SL408P
adrenal gland	AL031772.1
adrenal gland	AL357992.1
adrenal gland	AL078581.3
adrenal gland	HSPA8P15
adrenal gland	AL390955.2
adrenal gland	AL117344.1
adrenal gland	SRP72P2
adrenal gland	RN7SL173P
adrenal gland	HNRNPH1P1
adrenal gland	HNRNPA1P49
adrenal gland	Z94721.1
adrenal gland	AL009178.2
adrenal gland	LINC02544
adrenal gland	MIR589
adrenal gland	RNF216-IT1
adrenal gland	OCM
adrenal gland	AC073109.1
adrenal gland	AC005550.1
adrenal gland	AC002480.2
adrenal gland	FCF1P1
adrenal gland	AC005154.3
adrenal gland	BMPER
adrenal gland	AC010132.4
adrenal gland	TUBG1P
adrenal gland	AC004951.1
adrenal gland	AC004854.1
adrenal gland	BNIP3P11
adrenal gland	SAPCD2P3
adrenal gland	AC006001.1
adrenal gland	SPDYE10P
adrenal gland	AC211485.1
adrenal gland	SPDYE5
adrenal gland	AC004491.1
adrenal gland	CCL24
adrenal gland	AC003991.1
adrenal gland	AC000120.1
adrenal gland	AC004967.1
adrenal gland	AC004893.1
adrenal gland	AC073842.2
adrenal gland	AC091390.2
adrenal gland	SPDYE6
adrenal gland	AC091390.3
adrenal gland	POLR2J3
adrenal gland	AC105052.2
adrenal gland	SLC26A5
adrenal gland	SND1-IT1
adrenal gland	ODCP
adrenal gland	AC073320.1
adrenal gland	AC016831.5
adrenal gland	AC058791.1
adrenal gland	AC009362.1
adrenal gland	AC007790.1
adrenal gland	AC022173.1
adrenal gland	RN7SL535P
adrenal gland	AC004890.3
adrenal gland	LINC00996
adrenal gland	ETF1P2
adrenal gland	YBX1P4
adrenal gland	AC005534.1
adrenal gland	ENPP7P1
adrenal gland	AF131215.4
adrenal gland	RN7SL474P
adrenal gland	AC124069.1
adrenal gland	AC087854.1
adrenal gland	AC037459.3
adrenal gland	ADAM28
adrenal gland	AC011726.3
adrenal gland	GULOP
adrenal gland	HMBOX1-IT1
adrenal gland	AC102945.1
adrenal gland	AC084024.1
adrenal gland	GINS4
adrenal gland	AC093367.1
adrenal gland	RN7SL806P
adrenal gland	AC024451.4
adrenal gland	AC100821.1
adrenal gland	RN7SL798P
adrenal gland	CYP7A1
adrenal gland	AC022182.1
adrenal gland	BTF3P12
adrenal gland	MSC
adrenal gland	MIR2052HG
adrenal gland	AC022274.1
adrenal gland	AC083837.1
adrenal gland	RN7SL308P
adrenal gland	AC015522.1
adrenal gland	AC107909.1
adrenal gland	SUMO2P19
adrenal gland	AC012213.3
adrenal gland	AC012213.2
adrenal gland	AC021945.1
adrenal gland	PCAT1
adrenal gland	CASC11
adrenal gland	ASAP1-IT2
adrenal gland	C8orf17
adrenal gland	PDSS1P1
adrenal gland	MTND6P5
adrenal gland	MTND4P14
adrenal gland	MLANA
adrenal gland	IL33
adrenal gland	ACTG1P14
adrenal gland	CDCA4P1
adrenal gland	TUBB8P1
adrenal gland	AL451137.1
adrenal gland	ASS1P12
adrenal gland	AL353662.2
adrenal gland	AL357874.2
adrenal gland	CR769775.1
adrenal gland	CBWD3
adrenal gland	AL162390.1
adrenal gland	AL135924.2
adrenal gland	AL158825.2
adrenal gland	GNA14-AS1
adrenal gland	AL807757.2
adrenal gland	NUTM2G
adrenal gland	UPF3AP3
adrenal gland	RNU4-82P
adrenal gland	SNORA65
adrenal gland	AL157935.1
adrenal gland	HMGA1P4
adrenal gland	AL391056.1
adrenal gland	AL158207.2
adrenal gland	AL157938.3
adrenal gland	DNLZ
adrenal gland	LCN15
adrenal gland	BX255925.1
adrenal gland	SETP5
adrenal gland	AL512770.1
adrenal gland	PPIAP30
adrenal gland	AL158209.1
adrenal gland	RPS12P16
adrenal gland	PRDX2P2
adrenal gland	AL121749.1
adrenal gland	ZNF33BP1
adrenal gland	AL137026.1
adrenal gland	FAM21FP
adrenal gland	SYT15
adrenal gland	AL356056.1
adrenal gland	FO681492.1
adrenal gland	AGAP12P
adrenal gland	RPL21P89
adrenal gland	RNA5SP317
adrenal gland	RPL26P27
adrenal gland	MIR1254-1
adrenal gland	BMS1P4
adrenal gland	NUTM2B
adrenal gland	AL136982.3
adrenal gland	AC063965.1
adrenal gland	RN7SL644P
adrenal gland	EIF2S2P3
adrenal gland	AL157834.1
adrenal gland	SNORA12
adrenal gland	PHBP9
adrenal gland	SH3PXD2A-AS1
adrenal gland	AL353740.1
adrenal gland	RPL13AP6
adrenal gland	AL133384.1
adrenal gland	PNLIPP1
adrenal gland	PNLIPRP1
adrenal gland	PHACTR2P1
adrenal gland	AL360181.2
adrenal gland	SCART1
adrenal gland	OR7M1P
adrenal gland	AC136475.10
adrenal gland	AC136475.2
adrenal gland	OR7E12P
adrenal gland	OR52N4
adrenal gland	RPL23AP65
adrenal gland	AC013549.1
adrenal gland	FAR1-IT1
adrenal gland	AKR1B1P3
adrenal gland	TPH1
adrenal gland	AC027544.1
adrenal gland	PAUPAR
adrenal gland	HNRNPA3P9
adrenal gland	AL136146.2
adrenal gland	AC087276.1
adrenal gland	AC087521.1
adrenal gland	AC010768.2
adrenal gland	GTF2IP11
adrenal gland	MS4A10
adrenal gland	AP000437.1
adrenal gland	EEF1G
adrenal gland	LBHD1
adrenal gland	AP000944.1
adrenal gland	CABP4
adrenal gland	AP003071.1
adrenal gland	H2AFZP4
adrenal gland	FLJ42102
adrenal gland	LINC01537
adrenal gland	AP002381.1
adrenal gland	RN7SKP243
adrenal gland	AP000577.1
adrenal gland	P4HA3-AS1
adrenal gland	AP002812.3
adrenal gland	AP002812.1
adrenal gland	AP003086.2
adrenal gland	AP000873.3
adrenal gland	SNORA40
adrenal gland	AP000786.1
adrenal gland	PPIHP1
adrenal gland	ANKK1
adrenal gland	AP003170.1
adrenal gland	AP005018.2
adrenal gland	CCDC84
adrenal gland	RPL23AP64
adrenal gland	AP003392.1
adrenal gland	AC005342.1
adrenal gland	IQSEC3P1
adrenal gland	AC005912.2
adrenal gland	SCARNA12
adrenal gland	C1RL-AS1
adrenal gland	NANOG
adrenal gland	AC092745.1
adrenal gland	TAS2R31
adrenal gland	AC134349.2
adrenal gland	RPL21P136
adrenal gland	DDX47
adrenal gland	ART4
adrenal gland	AC008250.1
adrenal gland	AC023510.2
adrenal gland	AC009318.4
adrenal gland	LINC00941
adrenal gland	AC008013.1
adrenal gland	AC022080.1
adrenal gland	LINC02422
adrenal gland	AC023050.4
adrenal gland	AC084824.3
adrenal gland	AC090531.1
adrenal gland	AC090630.1
adrenal gland	AC079684.1
adrenal gland	LINC02451
adrenal gland	AC025031.5
adrenal gland	AC008083.2
adrenal gland	AC004801.7
adrenal gland	SNORA2A
adrenal gland	RPL7P41
adrenal gland	FLJ12825
adrenal gland	AC009779.5
adrenal gland	GPR182
adrenal gland	AC083805.2
adrenal gland	AC079035.1
adrenal gland	AC084357.2
adrenal gland	AC078962.1
adrenal gland	AC135895.1
adrenal gland	AC078777.1
adrenal gland	LINC02421
adrenal gland	AC008033.3
adrenal gland	KRT8P39
adrenal gland	AC020656.2
adrenal gland	AC089984.2
adrenal gland	AC121761.1
adrenal gland	NTS
adrenal gland	AC079598.1
adrenal gland	LINC01619
adrenal gland	RN7SL88P
adrenal gland	SNORA53
adrenal gland	AC063950.1
adrenal gland	STAB2
adrenal gland	AC079316.2
adrenal gland	AC011595.1
adrenal gland	MIR619
adrenal gland	AC007570.1
adrenal gland	AC007546.1
adrenal gland	AC137055.1
adrenal gland	AC004551.1
adrenal gland	AC009803.1
adrenal gland	AC130895.1
adrenal gland	LINC00173
adrenal gland	PXN-AS1
adrenal gland	ARF1P2
adrenal gland	B3GNT4
adrenal gland	AC117503.4
adrenal gland	AC122688.4
adrenal gland	AC061709.2
adrenal gland	AC108704.2
adrenal gland	LINC02418
adrenal gland	AC117500.3
adrenal gland	AC131009.2
adrenal gland	AC138466.5
adrenal gland	ZNF26
adrenal gland	AC073911.2
adrenal gland	SNX19P2
adrenal gland	AL355001.1
adrenal gland	LINC00556
adrenal gland	ZDHHC20-IT1
adrenal gland	RN7SL766P
adrenal gland	EEF1A1P3
adrenal gland	RLIMP1
adrenal gland	LINC00330
adrenal gland	RN7SL49P
adrenal gland	DLEU7-AS1
adrenal gland	RNASEH2B-AS1
adrenal gland	THSD1
adrenal gland	RN7SL618P
adrenal gland	RN7SKP9
adrenal gland	H2AFZP3
adrenal gland	HMGB3P4
adrenal gland	RN7SL783P
adrenal gland	PARP1P1
adrenal gland	TMEM255B
adrenal gland	GAS6-AS1
adrenal gland	LINC00565
adrenal gland	RASA3-IT1
adrenal gland	AL160314.2
adrenal gland	AL136295.5
adrenal gland	RPS19P3
adrenal gland	SNORD127
adrenal gland	RNU6-539P
adrenal gland	LINC00640
adrenal gland	AL358332.1
adrenal gland	AL365475.1
adrenal gland	AL139317.4
adrenal gland	RN7SL461P
adrenal gland	AL161804.1
adrenal gland	LINC00216
adrenal gland	AL136038.4
adrenal gland	AL161756.2
adrenal gland	LINC02324
adrenal gland	AC004846.2
adrenal gland	AC005520.1
adrenal gland	AF107885.1
adrenal gland	LINC02288
adrenal gland	RN7SL587P
adrenal gland	ZMYND19P1
adrenal gland	RPL15P2
adrenal gland	AL157871.3
adrenal gland	LINC02280
adrenal gland	IGHM
adrenal gland	IGHV2-5
adrenal gland	IGHV3-7
adrenal gland	HERC2P3
adrenal gland	AC020658.6
adrenal gland	AC091045.1
adrenal gland	AC020661.4
adrenal gland	AC009996.1
adrenal gland	PATL2
adrenal gland	AC066612.1
adrenal gland	AC012100.3
adrenal gland	AC090970.1
adrenal gland	EEF1B2P1
adrenal gland	HMGB1P51
adrenal gland	AC090515.5
adrenal gland	AC025918.1
adrenal gland	AC092868.2
adrenal gland	AC090543.2
adrenal gland	AC105129.1
adrenal gland	AC011939.1
adrenal gland	LOXL1
adrenal gland	STRA6
adrenal gland	AC105020.6
adrenal gland	AC105020.5
adrenal gland	AC027228.1
adrenal gland	CHRNB4
adrenal gland	AC011944.2
adrenal gland	AC015871.4
adrenal gland	AC092701.1
adrenal gland	CEMIP
adrenal gland	ACTG1P17
adrenal gland	AC022558.2
adrenal gland	AC022558.1
adrenal gland	AC024270.1
adrenal gland	AC103876.1
adrenal gland	AC115102.1
adrenal gland	ADAMTS7P4
adrenal gland	HMGB1P8
adrenal gland	AC027176.2
adrenal gland	ASB9P1
adrenal gland	AC112693.3
adrenal gland	AC036108.2
adrenal gland	AC022819.1
adrenal gland	AC084855.2
adrenal gland	PCSK6-AS1
adrenal gland	LMF1-AS1
adrenal gland	AL031708.1
adrenal gland	AL031009.1
adrenal gland	AC093525.4
adrenal gland	AC093525.9
adrenal gland	PDPK2P
adrenal gland	AC004034.1
adrenal gland	AC005736.2
adrenal gland	AC012676.5
adrenal gland	AC012676.4
adrenal gland	AC023830.3
adrenal gland	AC020663.3
adrenal gland	AC133065.3
adrenal gland	AC007216.4
adrenal gland	AC007216.3
adrenal gland	AC130650.1
adrenal gland	AC009167.1
adrenal gland	AC136443.4
adrenal gland	AC099494.1
adrenal gland	AC092287.1
adrenal gland	SNX29P1
adrenal gland	RN7SKP23
adrenal gland	AC008915.1
adrenal gland	AC008870.4
adrenal gland	AC130454.1
adrenal gland	AC130448.1
adrenal gland	NPIPB12
adrenal gland	AC093249.2
adrenal gland	AC135050.1
adrenal gland	AC135050.7
adrenal gland	ITGAD
adrenal gland	AC007494.2
adrenal gland	LINC02179
adrenal gland	AC007610.4
adrenal gland	AC007342.1
adrenal gland	CETP
adrenal gland	LINC02141
adrenal gland	AC092337.1
adrenal gland	AC130462.1
adrenal gland	AC020978.4
adrenal gland	AC026474.1
adrenal gland	IL34
adrenal gland	ZNF23
adrenal gland	AC009053.2
adrenal gland	AC009163.3
adrenal gland	AC046158.4
adrenal gland	AC009145.4
adrenal gland	AC009159.4
adrenal gland	AC092718.7
adrenal gland	AC092139.3
adrenal gland	AC092145.1
adrenal gland	AC018695.6
adrenal gland	AC018695.2
adrenal gland	KLHDC4
adrenal gland	AC010536.2
adrenal gland	AC092120.1
adrenal gland	AC015853.3
adrenal gland	AC090617.3
adrenal gland	SNORD91B
adrenal gland	AC015799.1
adrenal gland	TRPV1
adrenal gland	AC027796.3
adrenal gland	AC027796.1
adrenal gland	AC027796.2
adrenal gland	AC116914.2
adrenal gland	AC091153.1
adrenal gland	GP1BA
adrenal gland	SLC52A1
adrenal gland	SCARNA21
adrenal gland	AC002347.1
adrenal gland	AC005224.3
adrenal gland	AC005863.1
adrenal gland	TNFRSF13B
adrenal gland	RN7SL775P
adrenal gland	AC020558.3
adrenal gland	SNORD3B-2
adrenal gland	GRAPL
adrenal gland	AC007952.9
adrenal gland	AC004702.1
adrenal gland	AC010761.3
adrenal gland	AC010761.1
adrenal gland	AC010761.2
adrenal gland	RPL31P58
adrenal gland	AC024267.1
adrenal gland	AC024267.3
adrenal gland	AC068025.2
adrenal gland	AC104564.2
adrenal gland	RPL21P123
adrenal gland	AC023389.1
adrenal gland	AC023389.2
adrenal gland	AC104982.2
adrenal gland	AC104984.3
adrenal gland	AC104984.1
adrenal gland	SMURF2P1
adrenal gland	AC127024.8
adrenal gland	ATAD5
adrenal gland	AC130324.2
adrenal gland	AC130324.1
adrenal gland	DPRXP4
adrenal gland	AC079915.1
adrenal gland	AC004253.1
adrenal gland	AC116407.3
adrenal gland	AC005899.6
adrenal gland	AC015849.3
adrenal gland	AC015849.4
adrenal gland	CCL14
adrenal gland	RN7SL301P
adrenal gland	AC243654.3
adrenal gland	AC243654.2
adrenal gland	AC006441.1
adrenal gland	AC068669.1
adrenal gland	AC099811.5
adrenal gland	AC100793.2
adrenal gland	SHC1P2
adrenal gland	AC091152.4
adrenal gland	AC002558.1
adrenal gland	AC002558.3
adrenal gland	AC018521.7
adrenal gland	SKAP1-AS1
adrenal gland	TAC4
adrenal gland	AC027801.1
adrenal gland	AC005921.3
adrenal gland	AC004584.3
adrenal gland	AC004687.1
adrenal gland	AC091059.2
adrenal gland	AC134407.2
adrenal gland	AC022211.4
adrenal gland	AC011933.2
adrenal gland	AC011933.3
adrenal gland	ATF4P3
adrenal gland	LINC02080
adrenal gland	AC111170.3
adrenal gland	AC111170.1
adrenal gland	EIF5AP2
adrenal gland	LINC01993
adrenal gland	RN7SL454P
adrenal gland	AC099804.1
adrenal gland	AC100788.2
adrenal gland	AC100788.1
adrenal gland	C1QTNF1-AS1
adrenal gland	LINC02078
adrenal gland	AC124319.4
adrenal gland	PDE6G
adrenal gland	AC145207.7
adrenal gland	AC129510.2
adrenal gland	NARF-IT1
adrenal gland	AP001020.3
adrenal gland	AP001020.2
adrenal gland	AP001011.1
adrenal gland	AP001198.1
adrenal gland	AP002505.1
adrenal gland	C18orf15
adrenal gland	AP005131.1
adrenal gland	AC015563.1
adrenal gland	AC007998.3
adrenal gland	AC090229.1
adrenal gland	AC022743.1
adrenal gland	AC105074.1
adrenal gland	AC012254.5
adrenal gland	DYNAP
adrenal gland	AC104365.1
adrenal gland	RN7SL342P
adrenal gland	TNFRSF11A
adrenal gland	AC064801.2
adrenal gland	LINC01903
adrenal gland	AC068254.2
adrenal gland	AC090398.1
adrenal gland	AC018529.1
adrenal gland	AC023090.2
adrenal gland	AC006273.1
adrenal gland	AC004528.1
adrenal gland	AC004678.2
adrenal gland	TMPRSS9
adrenal gland	AC092068.1
adrenal gland	AC092068.3
adrenal gland	AC006538.3
adrenal gland	GIPC3
adrenal gland	AC005954.2
adrenal gland	EBI3
adrenal gland	AC007292.3
adrenal gland	DPP9-AS1
adrenal gland	AC011491.2
adrenal gland	AC119396.2
adrenal gland	CLEC4M
adrenal gland	AC011442.1
adrenal gland	AC008481.1
adrenal gland	AC020951.1
adrenal gland	FARSA-AS1
adrenal gland	LINC01841
adrenal gland	AC008569.2
adrenal gland	RN7SL842P
adrenal gland	AC005776.2
adrenal gland	AC006128.1
adrenal gland	AC093072.1
adrenal gland	CYP4F24P
adrenal gland	AC008894.1
adrenal gland	AC008894.2
adrenal gland	AC020917.3
adrenal gland	AC020917.1
adrenal gland	AC020917.2
adrenal gland	AC008737.3
adrenal gland	AC020913.1
adrenal gland	AC010618.2
adrenal gland	AC010335.1
adrenal gland	AC011458.1
adrenal gland	AC006539.2
adrenal gland	BNIP3P26
adrenal gland	BNIP3P28
adrenal gland	AC006504.1
adrenal gland	AC020910.1
adrenal gland	AC020907.4
adrenal gland	AC002128.2
adrenal gland	AC016590.2
adrenal gland	AC008982.2
adrenal gland	AC011455.1
adrenal gland	AC010271.1
adrenal gland	CYP2F2P
adrenal gland	RN7SL34P
adrenal gland	CEACAM22P
adrenal gland	PPM1N
adrenal gland	AC092301.1
adrenal gland	BICRA-AS1
adrenal gland	AC010524.1
adrenal gland	KLK14
adrenal gland	AC008750.5
adrenal gland	AC011453.1
adrenal gland	AC245884.10
adrenal gland	AC011476.2
adrenal gland	FKBP1AP1
adrenal gland	RN7SL693P
adrenal gland	SIRPG-AS1
adrenal gland	UBOX5-AS1
adrenal gland	LINC01730
adrenal gland	DUXAP7
adrenal gland	AL121772.1
adrenal gland	HM13-IT1
adrenal gland	HM13-AS1
adrenal gland	AL117381.1
adrenal gland	ITCH-AS1
adrenal gland	PROCR
adrenal gland	AL356652.1
adrenal gland	AL035420.2
adrenal gland	HNRNPA3P2
adrenal gland	AL031651.1
adrenal gland	SNORA71B
adrenal gland	RPS3P2
adrenal gland	RN7SKP173
adrenal gland	NEURL2
adrenal gland	AL008726.1
adrenal gland	LINC01754
adrenal gland	AL034418.1
adrenal gland	AL354813.1
adrenal gland	PSMD10P1
adrenal gland	LINC01429
adrenal gland	GCNT7
adrenal gland	AL157414.1
adrenal gland	STX16-NPEPL1
adrenal gland	AL096828.3
adrenal gland	RTEL1-TNFRSF6B
adrenal gland	AF130359.1
adrenal gland	AP001442.1
adrenal gland	LINC01695
adrenal gland	AP000692.2
adrenal gland	PLAC4
adrenal gland	AP001625.2
adrenal gland	AP001628.1
adrenal gland	U2AF1
adrenal gland	LINC01678
adrenal gland	AC016027.3
adrenal gland	AC000078.1
adrenal gland	AC007731.4
adrenal gland	AP000553.2
adrenal gland	TOP3B
adrenal gland	IGLV3-1
adrenal gland	IGLC6
adrenal gland	AP000347.2
adrenal gland	AP000350.2
adrenal gland	AC253536.3
adrenal gland	AL022323.3
adrenal gland	AL022323.4
adrenal gland	Z97353.1
adrenal gland	LINC01422
adrenal gland	AC002059.1
adrenal gland	MIR3653
adrenal gland	RPEP4
adrenal gland	AC005005.4
adrenal gland	Z82217.1
adrenal gland	Z95114.1
adrenal gland	RPS15AP38
adrenal gland	AL022322.2
adrenal gland	Z98048.1
adrenal gland	RNU6-476P
adrenal gland	TNFRSF13C
adrenal gland	AL022316.1
adrenal gland	AL031595.3
adrenal gland	PRR34
adrenal gland	CRLF2
adrenal gland	LINC00102
adrenal gland	BMX
adrenal gland	AC131011.1
adrenal gland	AL590065.1
adrenal gland	RN7SL15P
adrenal gland	PGAM1P7
adrenal gland	CACNA1F
adrenal gland	MTRNR2L10
adrenal gland	AL354793.1
adrenal gland	IGBP1-AS2
adrenal gland	AL590762.1
adrenal gland	DDX3P1
adrenal gland	MKRN5P
adrenal gland	RN7SL790P
adrenal gland	AL391280.1
adrenal gland	AL121601.2
adrenal gland	AL023653.1
adrenal gland	RN7SL191P
adrenal gland	FMR1-IT1
adrenal gland	TREX2
adrenal gland	HAUS7
adrenal gland	AC245140.2
adrenal gland	IL9R
brain	TMEM88B
brain	AL391845.2
brain	GABRD
brain	ACOT7
brain	CAMTA1
brain	AL359881.3
brain	CORT
brain	FBXO2
brain	FBXO44
brain	IGSF21
brain	CAMK2N1
brain	FAM43B
brain	SH2D5
brain	HTR1D
brain	NIPAL3
brain	STMN1
brain	OPRD1
brain	ADGRB2
brain	ZBTB8B
brain	HPCA
brain	CSMD2
brain	DLGAP3
brain	ZMYM4-AS1
brain	NCDN
brain	TFAP2E
brain	C1orf216
brain	AL139286.2
brain	MANEAL
brain	RHBDL2
brain	HPCAL4
brain	COL9A2
brain	RIMS3
brain	RIMKLA
brain	AGBL4
brain	ELAVL4
brain	LINC01771
brain	DNAJC6
brain	SGIP1
brain	LRRC7
brain	AK5
brain	LINC01361
brain	TTLL7
brain	AL359504.1
brain	LRRC8B
brain	AL391497.1
brain	EPHX4
brain	MIR137HG
brain	PLPPR4
brain	CELSR2
brain	PSRC1
brain	MYBPHL
brain	SLC6A17
brain	KCNA2
brain	KCND3
brain	LINC01356
brain	SYT6
brain	AL592494.3
brain	PDZK1P1
brain	AC239809.2
brain	AC245100.1
brain	SV2A
brain	CA14
brain	MLLT11
brain	RN7SL444P
brain	CELF3
brain	THEM5
brain	CHRNB2
brain	TRIM46
brain	SYT11
brain	PAQR6
brain	C1orf61
brain	AL365181.4
brain	HAPLN2
brain	BCAN
brain	AL590666.2
brain	CADM3
brain	KCNJ10
brain	KCNJ9
brain	IGSF8
brain	AL590714.1
brain	NOS1AP
brain	RGS4
brain	DNM3
brain	TNFSF18
brain	Z99127.2
brain	TNR
brain	ASTN1
brain	BRINP2
brain	CACNA1E
brain	NMNAT2
brain	COLGALT2
brain	BRINP3
brain	CRB1
brain	CAMSAP2
brain	GPR37L1
brain	SYT2
brain	PPFIA4
brain	ADORA1
brain	AL592114.3
brain	NFASC
brain	AL391822.1
brain	CNTN2
brain	TMCC2
brain	TMEM206
brain	CCSAP
brain	PGBD5
brain	SLC35F3
brain	AL355472.3
brain	FMN2
brain	RGS7
brain	PLD5
brain	AL591848.4
brain	MYT1L
brain	LINC01105
brain	MBOAT2
brain	KCNF1
brain	AC104623.2
brain	VSNL1
brain	RPL36AP13
brain	EFR3B
brain	KIF3C
brain	SELENOI
brain	DPYSL5
brain	ALK
brain	EHD3
brain	TMEM178A
brain	PREPL
brain	BCYRN1
brain	KCNK12
brain	NRXN1
brain	MIR3682
brain	GPR75
brain	LINC01122
brain	PPP3R1
brain	ADD2
brain	SFXN5
brain	FBXO41
brain	DCTN1-AS1
brain	LRRTM4
brain	AC105399.1
brain	CTNNA2
brain	LRRTM1
brain	ANKRD36C
brain	FAHD2CP
brain	KIAA1211L
brain	CREG2
brain	LINC01102
brain	GPR45
brain	LINC01123
brain	LINC01106
brain	DPP10
brain	AC079988.1
brain	YWHAZP2
brain	PLAC9P1
brain	RAB6C-AS1
brain	RAB6C
brain	AMER3
brain	ARHGEF4
brain	AC103564.1
brain	LRP1B
brain	GTDC1
brain	ZEB2-AS1
brain	CACNB4
brain	AC012066.1
brain	GALNT13
brain	KCNJ3
brain	ERMN
brain	SLC4A10
brain	AC009487.4
brain	KCNH7
brain	SCN2A
brain	CSRNP3
brain	AC073050.1
brain	B3GALT1
brain	GAD1
brain	DLX1
brain	RAPGEF4
brain	CHN1
brain	AC074286.1
brain	NEUROD1
brain	FAM171B
brain	TMEFF2
brain	SLC39A10
brain	SATB2
brain	LINC01877
brain	SEPHS1P6
brain	ADAM23
brain	MAP2
brain	UNC80
brain	LANCL1
brain	LINC01963
brain	PTPRN
brain	ASIC4
brain	EPHA4
brain	AC079834.2
brain	AC010980.2
brain	SCG2
brain	NYAP2
brain	AC016717.2
brain	DNER
brain	ITM2C
brain	AC009407.1
brain	NGEF
brain	SCARNA5
brain	AGAP1
brain	AC107079.1
brain	KIF1A
brain	GRM7
brain	LMCD1-AS1
brain	SRGAP3
brain	LHFPL4
brain	CPNE9
brain	ATP2B2
brain	SLC6A11
brain	SLC6A1
brain	SYN2
brain	KCNH8
brain	CLASP2
brain	MOBP
brain	MYRIP
brain	CCK
brain	AC006059.1
brain	CSPG5
brain	CELSR3
brain	BSN
brain	SEMA3B-AS1
brain	DOCK3
brain	GPR62
brain	CACNA2D3
brain	ERC2
brain	AC098479.1
brain	FAM107A
brain	AC119424.1
brain	C3orf14
brain	CADPS
brain	C3orf49
brain	AC121493.1
brain	FAM19A1
brain	FAM19A4
brain	MYLKP1
brain	CADM2
brain	HTR1F
brain	CLDND1
brain	AC074043.1
brain	AC063944.1
brain	MYH15
brain	TAGLN3
brain	GAP43
brain	LSAMP
brain	AC092691.1
brain	SEMA5B
brain	KALRN
brain	ENPP7P4
brain	AC063919.1
brain	CPNE4
brain	RAB6B
brain	ZIC4
brain	ZIC1
brain	AC092958.1
brain	PFN2
brain	LINC01998
brain	AC104472.2
brain	SCHIP1
brain	SCARNA7
brain	LINC01322
brain	SERPINI1
brain	SLC7A14
brain	AC026316.3
brain	NLGN1
brain	ZMAT3
brain	PEX5L
brain	SOX2-OT
brain	SOX2
brain	MCF2L2
brain	MAP6D1
brain	VWA5B2
brain	CAMK2N2
brain	DGKG
brain	AC073365.1
brain	ACAP2-IT1
brain	RPSAP69
brain	PDE6B
brain	CPLX1
brain	FGFR3
brain	AC092437.1
brain	CRMP1
brain	C4orf50
brain	JAKMIP1
brain	LINC02495
brain	PPP2R2C
brain	SORCS2
brain	QDPR
brain	LINC02473
brain	UCHL1
brain	KCTD8
brain	GABRG1
brain	AC104072.1
brain	GABRA2
brain	GABRA4
brain	GABRB1
brain	AC107398.3
brain	USP46
brain	AC069200.1
brain	ADGRL3
brain	EPHA5
brain	RUFY3
brain	LINC01094
brain	AC124016.2
brain	ENOPH1
brain	WDFY3-AS2
brain	MAPK10
brain	NAP1L5
brain	SNCA
brain	AC110774.1
brain	AC114811.2
brain	PPP3CA
brain	ETNPPL
brain	LRIT3
brain	ANK2
brain	NDST3
brain	TMEM155
brain	PCDH10
brain	SLC7A11
brain	SMARCA5-AS1
brain	HHIP
brain	DCLK2
brain	AC095055.1
brain	FBXW7
brain	TRIM2
brain	ANXA2P1
brain	MAP9
brain	GLRB
brain	GRIA2
brain	TMEM144
brain	AC098679.2
brain	KLHL2
brain	CPE
brain	SPOCK3
brain	SCRG1
brain	GLRA3
brain	GPM6A
brain	WDR17
brain	STOX2
brain	AC074194.1
brain	LINC02427
brain	TPPP
brain	ZDHHC11B
brain	CTNND2
brain	BASP1
brain	BASP1-AS1
brain	LINC02223
brain	CDH18
brain	C5orf17
brain	CDH10
brain	LMBRD2
brain	SLC1A3
brain	AC008957.2
brain	AC008957.3
brain	AC026741.1
brain	OXCT1-AS1
brain	NIM1K
brain	AC114947.2
brain	HCN1
brain	RAB3C
brain	C5orf64
brain	RGS7BP
brain	SGTB
brain	EEF1B2P2
brain	MAP1B
brain	ENC1
brain	SV2C
brain	EDIL3
brain	LINC02060
brain	LINC00461
brain	MEF2C
brain	MTND5P12
brain	MTCYBP35
brain	PCSK1
brain	LIX1
brain	APC
brain	AC093535.2
brain	MEGF10
brain	ACSL6
brain	KIF3A
brain	SEPT8
brain	SOWAHA
brain	FSTL4
brain	SLC25A48
brain	SPOCK1
brain	REEP2
brain	LRRTM2
brain	PSD2
brain	PCDHA2
brain	PCDHA5
brain	PCDHA6
brain	PCDHAC2
brain	PCDHGB1
brain	PCDHGB2
brain	PCDHGC4
brain	PCDHGC5
brain	RELL2
brain	FGF1
brain	KCTD16
brain	PPP2R2B
brain	JAKMIP2
brain	SH3TC2
brain	CAMK2A
brain	GRIA1
brain	FNDC9
brain	ATP10B
brain	GABRB2
brain	GABRA6
brain	AC008708.2
brain	KCNIP1
brain	NSG2
brain	LINC01411
brain	CPLX2
brain	GPRIN1
brain	SNCB
brain	UNC5A
brain	MAPK9
brain	AL357054.2
brain	TUBB2A
brain	TUBB2B
brain	LY86-AS1
brain	SMIM13
brain	PHACTR1
brain	RNF182
brain	NRSN1
brain	KIAA0319
brain	HIST1H4E
brain	AL031118.1
brain	ZNF603P
brain	AL021997.3
brain	AL021997.2
brain	ATAT1
brain	COL11A2
brain	PACSIN1
brain	DPRXP2
brain	AL139275.1
brain	LRFN2
brain	TTBK1
brain	TMEM151B
brain	PAQR8
brain	HMGCLL1
brain	BEND6
brain	ADGRB3
brain	NPM1P37
brain	GAPDHP42
brain	B3GAT2
brain	RIMS1
brain	KCNQ5
brain	ELOVL4
brain	AL591135.1
brain	SNAP91
brain	RIPPLY2
brain	CASC6
brain	FUT9
brain	KLHL32
brain	MCHR2
brain	GRIK2
brain	WASF1
brain	HDAC2-AS2
brain	HS3ST5
brain	TSPYL4
brain	SLC35F1
brain	FABP7
brain	CLVS2
brain	NKAIN2
brain	AL096711.2
brain	AL137783.1
brain	MAP7
brain	ARFGEF3
brain	PBOV1
brain	GRM1
brain	STXBP5-AS1
brain	SYNJ2
brain	MAS1
brain	AIRN
brain	AGPAT4
brain	AGPAT4-IT1
brain	PACRG-AS1
brain	CAHM
brain	QKI
brain	PRR18
brain	AL022069.2
brain	PRKAR1B
brain	AMZ1
brain	AC072052.1
brain	DGKB
brain	AC004947.2
brain	TRIL
brain	SCRN1
brain	MTURN
brain	AC007036.2
brain	ADCYAP1R1
brain	PPP1R17
brain	AC018648.1
brain	ANLN
brain	AMPH
brain	POU6F2
brain	INHBA-AS1
brain	HECW1
brain	CAMK2B
brain	AC004453.2
brain	NACAD
brain	ADCY1
brain	AC004830.1
brain	SEPHS1P1
brain	EEF1DP4
brain	MTDHP1
brain	CALN1
brain	STX1A
brain	AC099398.1
brain	MAGI2
brain	PCLO
brain	GRM3
brain	KIAA1324L
brain	RUNDC3B
brain	ADAM22
brain	CDK14
brain	PPP1R9A
brain	AC002429.2
brain	DYNC1I1
brain	DLX6-AS1
brain	TMEM130
brain	NYAP1
brain	ACTL6B
brain	VGF
brain	COL26A1
brain	CRYZP1
brain	LHFPL3
brain	AC005070.3
brain	NRCAM
brain	KCND2
brain	PTPRZ1
brain	CADPS2
brain	AC004925.1
brain	GPR37
brain	SLC13A4
brain	CLEC2L
brain	EPHB6
brain	FAM131B
brain	ATP6V0E2
brain	CDK5
brain	DPP6
brain	HTR5A-AS1
brain	RPS27AP12
brain	FAM87A
brain	KBTBD11-OT1
brain	KBTBD11
brain	PRSS51
brain	AC104964.3
brain	AC011008.2
brain	FAM66D
brain	FAM66A
brain	MICU3
brain	MTMR7
brain	PSD3
brain	FGF17
brain	DMTN
brain	LGI3
brain	PHYHIP
brain	AC120193.1
brain	AF106564.1
brain	NEFM
brain	NEFL
brain	PNMA2
brain	DPYSL2
brain	STMN4
brain	AC025871.2
brain	SMIM18
brain	UNC5D
brain	AC091182.2
brain	AC120036.5
brain	SNTG1
brain	AC103769.1
brain	ST18
brain	OPRK1
brain	RGS20
brain	XKR4
brain	CLVS1
brain	BHLHE22
brain	LINC01299
brain	KCNB2
brain	AC022893.2
brain	STAU2
brain	GDAP1
brain	ZFHX4-AS1
brain	STMN2
brain	PMP2
brain	RALYL
brain	MMP16
brain	NECAB1
brain	PDP1
brain	KCNS2
brain	AP003355.2
brain	ANKRD46
brain	BAALC-AS2
brain	BAALC
brain	BAALC-AS1
brain	RIMS2
brain	AP002847.1
brain	RSPO2
brain	SYBU
brain	KCNV1
brain	LINC01608
brain	SAMD12
brain	KCNQ3
brain	ADGRB1
brain	AC108002.1
brain	AC083841.1
brain	LYNX1
brain	LY6H
brain	KIFC2
brain	AL135786.1
brain	PTPRD
brain	SH3GL2
brain	SLC24A2
brain	AL353746.1
brain	AL157884.3
brain	PRSS3
brain	FAM219A
brain	ENHO
brain	PHF24
brain	FAM201A
brain	CNTNAP3
brain	AL845472.1
brain	ADGRF5P2
brain	APBA1
brain	TRPM3
brain	RORB
brain	TRPM6
brain	NTRK2
brain	SHC3
brain	DIRAS2
brain	CYCSP24
brain	AL449403.1
brain	HABP4
brain	GABBR2
brain	GRIN3A
brain	FRRS1L
brain	PALM2
brain	ZNF483
brain	BRINP1
brain	GSN-AS1
brain	CRB2
brain	LHX2
brain	SCAI
brain	MVB12B
brain	STXBP1
brain	DNM1
brain	NCS1
brain	NTNG2
brain	FAM163B
brain	OLFM1
brain	KCNT1
brain	LCNL1
brain	ABCA2
brain	SAPCD2
brain	GRIN1
brain	RNF208
brain	NSMF
brain	CACNA1B
brain	AL358216.1
brain	ADARB2
brain	LINC00707
brain	AL162408.1
brain	ACBD7
brain	FAM171A1
brain	AL607028.1
brain	PTER
brain	C1QL3
brain	SLC39A12
brain	GPR158
brain	LINC00836
brain	TLK2P2
brain	AL117339.4
brain	RASGEF1A
brain	TMEM72-AS1
brain	ZNF488
brain	LINC00844
brain	PHYHIPL
brain	FAM13C
brain	ANK3
brain	ZNF365
brain	LRRTM3
brain	FAM241B
brain	ADAMTS14
brain	C10orf105
brain	AC022400.1
brain	PGGT1BP2
brain	NRG3
brain	RGR
brain	LGI1
brain	AL157396.1
brain	TLL2
brain	SLIT1
brain	GOLGA7B
brain	PKD2L1
brain	PDZD7
brain	INA
brain	CALHM1
brain	SORCS3
brain	ATRNL1
brain	SHTN1
brain	PRLHR
brain	INPP5F
brain	LINC01561
brain	LHPP
brain	C10orf90
brain	JAKMIP3
brain	NKX6-2
brain	ADGRA1
brain	CALY
brain	CEND1
brain	SLC25A22
brain	BRSK2
brain	KRTAP5-AS1
brain	IFITM10
brain	CCKBR
brain	APBB1
brain	SYT9
brain	DKK3
brain	ABCC8
brain	PTPN5
brain	AC009549.1
brain	NELL1
brain	LUZP2
brain	LINC00678
brain	PAX6
brain	PIGCP1
brain	KIAA1549L
brain	SLC1A2
brain	AC080100.1
brain	LRRC4C
brain	SYT13
brain	AC103855.2
brain	CHST1
brain	MAPK8IP1
brain	LRP4
brain	C1QTNF4
brain	FOLH1
brain	YPEL4
brain	TMEM132A
brain	DAGLA
brain	MYRF
brain	BEST1
brain	GNG3
brain	CHRM1
brain	RTN3
brain	AP006333.2
brain	FLRT1
brain	SNX32
brain	CNIH2
brain	TMEM151A
brain	B4GAT1
brain	SYT12
brain	CARNS1
brain	FAM168A
brain	PLEKHB1
brain	PGM2L1
brain	AP002360.3
brain	FAM181B
brain	DLG2
brain	VSTM5
brain	GPR83
brain	ENDOD1
brain	BUD13P1
brain	AP000787.2
brain	CNTN5
brain	AP001486.2
brain	GRIA4
brain	ELMOD1
brain	AP000907.3
brain	NCAM1
brain	TMPRSS5
brain	HTR3B
brain	AP000936.3
brain	DSCAML1
brain	SCN2B
brain	AP000941.1
brain	ABCG4
brain	NECTIN1
brain	SCN3B
brain	NRGN
brain	HEPACAM
brain	FEZ1
brain	KIRREL3
brain	ARHGAP32
brain	NTM
brain	OPCML
brain	B3GAT1
brain	IQSEC3
brain	AC005865.2
brain	PRMT8
brain	GALNT8
brain	KCNA1
brain	VAMP1
brain	PIANP
brain	GPR162
brain	ENO2
brain	NECAP1
brain	A2ML1
brain	BORCS5
brain	AC007619.1
brain	AC008115.4
brain	GPR19
brain	FAM234B
brain	GRIN2B
brain	AC023512.1
brain	SLCO1C1
brain	SLCO1A2
brain	ST8SIA1
brain	AC087241.1
brain	AC026310.3
brain	KIF21A
brain	SLC2A13
brain	CNTN1
brain	AC025030.2
brain	NELL2
brain	ENDOU
brain	AC004241.5
brain	AC073610.1
brain	AC073610.3
brain	WNT10B
brain	TUBA1A
brain	KCNH3
brain	FAIM2
brain	ASIC1
brain	SLC4A8
brain	SCN8A
brain	SP7
brain	TAC3
brain	KIF5A
brain	B4GALNT1
brain	AGAP2
brain	FAM19A2
brain	PPM1H
brain	TBC1D30
brain	AC084032.1
brain	AC092881.1
brain	KCNMB4
brain	PTPRR
brain	TRHDE
brain	AC073525.1
brain	KCNC2
brain	SYT1
brain	PPFIA2
brain	SLC6A15
brain	ATP2B1
brain	ANKS1B
brain	ANO4
brain	ASCL1
brain	NUAK1
brain	SVOP
brain	C12orf76
brain	RPH3A
brain	LINC01234
brain	RNFT2
brain	HRK
brain	KSR2
brain	SRRM4
brain	CIT
brain	AC125616.1
brain	CABP1
brain	DNAH10OS
brain	AC068790.9
brain	TMEM132B
brain	LINC00507
brain	TMEM132D
brain	RIMBP2
brain	AC131009.1
brain	GALNT9
brain	AL138688.2
brain	GJB6
brain	AL161772.1
brain	IL17D
brain	AMER2
brain	ATP8A2
brain	GPR12
brain	NBEA
brain	DCLK1
brain	AL354809.1
brain	AKAP11
brain	ENOX1-AS1
brain	AL512506.3
brain	DGKZP1
brain	KCTD4
brain	CPB2-AS1
brain	HTR2A
brain	AL158196.1
brain	AL157813.1
brain	FAM124A
brain	PCDH9
brain	SLAIN1
brain	AL139002.1
brain	NDFIP2
brain	MIR4500HG
brain	SLITRK5
brain	GPC5
brain	SOX21-AS1
brain	HS6ST3
brain	RAP2A
brain	COX5BP6
brain	NALCN-AS1
brain	NALCN
[truncated: 6,495 more rows]

## Sheet: supermodules_enrichment
index	supermodule group	adipose tissue	adrenal gland	brain	breast	colon	heart	kidney	leukocyte	liver	lung	lymph node	ovary	prostate gland	skeletal muscle tissue	testis	thyroid gland
129	1	0.97627	1	1	0.69234	1	0.98184	0.64144	1.8272e-202	0.0056539	5.4368e-09	0.98577	0.99992	0.99986	0.81512	1	0.99648
3	1	0.53548	1	0.92298	0.6443	1	0.20052	0.99978	1.8547e-108	0.29911	0.0037599	1	0.94144	0.69335	0.53823	1	0.98679
89	1	0.055946	1	0.98143	0.069958	0.97491	0.56805	0.99998	1.3378e-227	0.086211	1.5044e-08	0.99082	0.30065	0.92667	0.17381	1	0.9997
128	1	0.10111	1	0.88511	0.00016637	0.7195	0.13191	0.98532	2.1692e-102	0.59152	2.9059e-12	0.9975	0.77374	0.14836	0.63625	1	0.95434
205	1	0.8568	0.99989	1	0.86554	0.88724	0.97525	0.96109	1.8164e-245	0.1818	0.001073	0.39868	0.99745	0.94611	0.46098	1	0.99986
23	1	0.32082	1	0.99306	0.94331	0.95099	0.73943	0.99985	9.5945e-256	0.65357	9.6138e-07	0.93744	0.99341	0.9732	0.80052	1	0.99838
109	1	0.054841	1	1.9438e-05	0.27515	0.57676	0.050221	0.95222	2.2021e-180	6.5472e-08	6.0082e-12	1	0.077261	0.90726	0.27515	1	0.9803
61	1	0.22754	1	1	0.39434	1	0.99942	0.72512	2.7071e-151	8.6797e-05	2.6201e-06	1	0.96468	0.56342	0.061423	1	0.95512
60	1	0.31136	1	0.93536	0.045062	0.94922	0.7311	0.40547	3.6217e-06	0.025063	0.024652	1	0.95499	0.82696	0.024185	0.96928	0.95373
64	1	0.49745	1	0.69483	0.0065585	0.79866	1.8394e-08	0.86319	8.8696e-105	0.6511	0.027442	0.99991	0.79755	0.90043	2.1431e-17	1	0.99834
192	1	0.85361	1	0.13773	0.043909	0.15765	0.8042	0.99842	1.915e-134	0.96322	7.7801e-08	0.99997	0.35724	0.050066	0.66112	1	1
38	1	0.94465	1	0.59331	0.76988	0.98045	0.99873	0.99629	6.4829e-125	0.81088	0.0011932	0.99998	0.99568	0.92461	0.16749	1	0.99997
125	1	0.0020034	0.99934	0.98864	0.86254	0.35932	0.15331	0.95992	9.5281e-90	0.77414	6.0386e-09	0.94073	0.99993	0.88794	0.74808	1	0.96262
170	1	0.53932	1	0.047846	0.0031129	0.29988	0.52936	0.92225	2.3157e-225	0.0074522	2.8695e-08	0.99979	0.38924	0.95763	0.051784	1	0.9881
213	1	0.90822	1	0.99999	0.9808	0.058706	0.93317	0.0023784	1.6624e-111	0.073542	8.6282e-11	1	1	0.73072	0.9998	1	0.0021014
214	2	0.9291	1	9.5114e-17	0.3452	0.97435	0.38384	0.67665	1.1099e-75	0.93916	0.26327	1	0.94421	1	0.10839	1	0.9339
168	2	0.28996	1	1	0.69019	0.933	1	0.98372	2.0868e-200	0.0083057	0.0053211	1	1	1	0.89492	1	0.99899
195	2	0.90458	1	0.0075315	0.09491	0.45131	0.98841	0.8879	8.1188e-180	0.55156	1.7736e-13	0.99954	0.52799	0.2082	0.02859	0.99934	1
83	2	0.97734	1	0.99954	0.089373	0.80715	0.99994	1	3.9664e-71	0.031339	0.75719	0.93506	0.99773	0.99492	0.00055332	0.00053986	1
82	2	0.0059706	1	0.99984	0.10237	0.92445	0.6041	0.33482	2.0113e-142	0.00064893	0.019242	0.99997	0.9952	0.931	0.20715	0.86037	1
105	2	0.8061	1	0.99344	0.048009	0.8538	0.9986	0.15669	2.9915e-98	3.02e-06	0.0030761	1	0.91972	0.60628	4.0854e-05	0.97206	0.77954
144	2	8.7403e-06	1	1	0.027222	0.69981	0.064156	0.76071	5.1581e-27	0.2112	1.795e-10	1	0.17688	0.85559	0.00018738	1	0.82075
167	2	0.39146	1	0.9998	0.27577	0.56569	0.85841	0.69281	2.4864e-43	0.027654	0.031368	1	0.63341	0.99999	0.88731	1	0.93126
110	2	0.94441	1	7.1416e-07	0.8299	0.50829	0.99974	0.68539	2.4077e-104	1	0.66451	0.99797	0.14441	0.98162	0.020026	1	0.81476
194	2	0.62079	1	3.4457e-10	0.16458	0.79554	0.95517	0.35841	1.231e-14	0.5493	2.6542e-06	0.9962	0.27601	0.15912	0.16458	1	0.99996
81	2	0.97641	1	0.74816	0.77008	0.77071	0.92021	1	7.5544e-48	0.99773	0.55427	0.96459	0.85872	0.97513	0.010562	4.9074e-06	1
17	2	0.66329	1	0.79519	0.97718	0.96163	0.92467	0.15321	5.0046e-111	0.97522	0.00071321	0.99957	0.99795	0.99458	0.12268	0.93805	0.99959
104	2	0.9122	1	1	0.76843	0.98574	0.99758	0.99489	4.9098e-85	0.018911	0.12492	1	0.99751	0.99998	0.00085366	0.047811	0.99999
166	2	0.14199	1	0.9714	0.33228	0.63746	0.97629	0.67605	0.99998	0.45711	0.99364	0.99998	0.19101	1	0.93565	0.99981	0.82979
157	3	0.33683	1	0.0030128	0.081589	3.0258e-11	0.64804	0.00041025	0.00017583	0.00054096	0.046404	0.9965	0.96136	0.0041882	0.0056389	1	0.58252
199	3	0.98326	1	1.4218e-05	0.51105	0.72554	0.13771	0.24034	1	0.50625	0.6397	1	9.6661e-06	0.15866	0.25913	0.99353	0.12087
135	3	0.84374	1	1.6394e-12	0.91192	0.69074	0.014229	0.43921	0.99999	9.0003e-08	0.9693	0.99911	0.50599	0.97623	0.21405	0.2646	0.08748
137	3	0.0064132	1	5.8548e-07	0.072883	0.82173	0.15016	1	4.2674e-110	0.99664	0.0092118	0.99999	0.00015169	0.74288	0.017672	1	0.99997
183	3	1	0.99592	0.066861	0.1107	1	0.43539	0.35857	0.019674	0.15708	1	0.86716	0.063376	0.4797	1	0.88726	0.94893
29	3	0.54828	0.99996	0.10805	0.56768	0.68932	0.86211	0.8101	7.4369e-06	1	0.37814	0.96955	0.98797	0.97578	0.76471	1	0.99962
44	3	0.81633	1	0.13227	0.83413	1	0.62565	0.99685	2.3131e-82	0.86088	0.88931	1	0.6527	0.99992	0.06641	1	0.99915
67	4	0.049679	1	7.9844e-05	0.18745	0.56275	0.69758	0.91225	3.7096e-123	0.0056857	0.058765	0.99801	0.70226	0.98297	0.025001	1	0.99719
155	4	0.011016	1	6.6264e-22	0.021281	0.1733	0.0043486	0.95088	4.0082e-120	0.98356	1.6348e-05	1	0.00031697	0.23293	0.007027	1	0.99994
39	4	0.029325	1	9.8541e-42	0.1405	0.581	0.0044526	0.99661	3.5674e-131	0.95881	5.23e-09	1	0.00047227	0.53314	0.00025583	1	0.99999
5	4	0.055128	1	0.002131	0.0025006	0.58156	0.32199	0.99991	2.4619e-139	0.019972	1.3083e-11	1	0.17057	0.33086	7.3733e-07	1	1
4	4	0.00027362	1	1.19e-13	0.0056521	0.29077	3.8871e-05	0.99989	8.5418e-72	0.10476	4.2812e-05	1	0.016402	0.0014339	1.7148e-06	1	0.99971
209	4	0.0016598	1	4.2642e-24	0.12352	0.54858	0.0014155	0.8847	0.037859	0.93907	0.0062279	1	5.6936e-09	0.018883	3.1188e-05	1	0.99921
154	4	0.022713	1	2.6083e-27	0.00011713	0.23702	7.0256e-05	0.10732	2.3753e-89	0.0057436	1.475e-13	1	0.027494	6.189e-06	3.2935e-06	1	0.79216
153	4	0.053428	1	1.8038e-20	0.0036575	0.33581	0.00056574	0.74412	4.1296e-38	0.51716	8.8667e-07	1	0.028888	0.00038865	0.046174	1	0.55236
174	4	0.032446	1	1.2373e-70	0.19733	0.73732	0.0021284	0.9998	4.9309e-50	0.99953	0.15845	1	0.0003944	0.35493	2.1753e-07	1	0.99976
120	4	0.0051491	1	0.0076009	0.061008	0.48324	0.067177	0.59058	2.8815e-157	5.8973e-10	2.3539e-33	1	0.76561	0.99688	0.0012417	1	0.98409
115	4	0.19987	1	2.2634e-08	0.15071	0.47035	0.0069087	0.90654	1.9361e-155	0.087307	1.6109e-24	1	0.77219	0.99346	0.007872	1	0.98018
18	4	0.15832	1	6.7384e-14	3.8238e-06	0.29649	0.17469	0.14372	8.9452e-114	0.026319	2.6726e-10	1	0.81071	0.59159	6.5821e-05	1	0.96591
19	4	9.049e-06	1	2.6285e-25	3.9123e-13	0.14404	5.5188e-05	0.026174	3.6391e-38	2.6857e-07	9.1924e-10	1	0.0085469	0.36939	0.00036545	1	0.99744
200	5	0.82944	1	0.0086587	0.10162	0.90669	0.79629	0.49996	0.29673	0.51623	4.765e-05	1	0.73763	0.8292	0.06948	1	0.71114
49	5	0.017044	1	1.9264e-06	0.51232	0.81007	0.0055701	0.81725	3.2427e-33	0.057932	0.0016129	0.99971	0.43626	0.057873	0.006902	1	0.99979
182	5	0.13233	1	0.0032112	0.0080527	0.14736	0.017218	0.019857	0.00018651	8.2943e-05	1.1899e-06	1	0.14453	0.19377	0.0080527	1	0.54696
181	5	0.057525	1	3.8444e-09	6.7086e-05	0.0031409	0.033761	7.4228e-06	1	4.8585e-14	7.2358e-10	1	0.00026404	0.00031553	0.080025	1	0.2508
33	5	0.14269	1	2.1574e-13	0.32499	0.012369	0.00060767	0.66188	0.97534	0.93793	0.38959	1	2.3754e-05	0.064084	0.064316	1	0.88385
156	5	0.33494	1	0.00015855	0.5904	1	0.35407	0.25012	0.97405	0.022284	1	0.78636	0.88613	1	0.2226	1.8757e-09	0.66034
46	5	0.53226	0.99987	0.0094308	0.57373	0.10054	0.95232	0.96295	0.056589	0.3064	0.72229	0.99974	0.31111	0.97148	0.94551	0.75285	0.77464
176	5	0.24582	1	5.5291e-23	0.43949	0.50162	0.83461	0.78442	1	0.0001453	0.7137	1	0.2348	0.89556	0.043885	0.9984	0.13413
127	5	0.85842	1	0.067882	0.58889	1	0.13575	0.01788	0.99998	6.0549e-05	0.78247	0.9991	0.6143	0.99025	0.056325	0.059773	0.10387
180	5	0.085694	1	1.0622e-13	0.38024	0.034855	0.209	0.00060697	1	0.0011289	0.00017263	1	0.53765	0.74715	0.0068601	1	0.24091
98	5	0.16077	1	0.13997	0.43826	0.84224	0.37048	0.91142	0.63831	0.93649	0.0029614	0.9988	0.12985	0.99294	0.099988	0.99687	0.87353
134	5	0.034841	1	2.6801e-102	0.12348	0.98816	0.063619	0.61909	0.00046338	0.02358	0.85252	1	0.36616	0.99964	0.0021063	0.99704	0.91912
208	5	0.10357	1	2.0329e-22	0.23364	0.97324	0.14105	0.24371	0.99714	0.9932	0.42386	1	0.0010506	0.71336	0.0051656	0.99926	0.97737
198	5	0.37831	1	2.6602e-05	0.11549	0.14698	0.066429	0.1253	1	0.95519	0.010423	1	0.015619	0.97637	4.9791e-05	1	0.00099591
121	5	0.99292	1	0.0012683	0.17041	0.083515	0.033934	0.47067	0.6196	0.19549	0.096128	1	0.78954	0.79566	0.4839	0.9819	0.16462
66	5	0.18515	1	3.2034e-22	0.15634	0.22684	0.00013996	0.59821	6.7007e-05	0.045541	0.1425	1	0.027081	0.76666	2.3414e-06	1	0.13054
51	5	0.088693	1	7.5678e-55	0.0048606	0.72764	0.00098487	0.94449	0.0046819	0.99999	0.14206	1	6.9358e-09	0.0079451	6.8554e-06	1	0.54366
24	5	0.010014	1	2.7194e-06	0.38785	0.8244	0.0063685	0.97748	0.99992	0.95235	0.0061939	1	8.1579e-06	0.88394	0.63564	1	0.82324
171	5	0.17941	1	9.7758e-07	0.5896	0.91367	0.58319	0.40953	0.99625	0.23779	0.049234	0.99994	0.03099	0.8156	0.073472	0.99988	0.99774
210	5	0.7889	1	6.7601e-19	0.45621	0.92445	2.0232e-14	0.77733	1	0.85543	0.99858	0.99998	6.5392e-07	0.84141	1.8141e-56	0.090064	0.97183
187	6	0.99906	1	1	0.99498	0.99729	1	0.99998	1	0.99926	0.99999	1	1	1	0.75365	8.4005e-12	0.99998
74	6	1	1	0.43389	0.6651	0.73436	0.89426	0.95823	0.99493	0.99761	0.98461	0.98512	0.85847	0.9983	0.16896	9.9191e-05	0.9993
56	6	1	1	0.10157	0.99948	1	0.8819	0.90618	1	0.99987	1	0.99978	0.62041	0.99809	0.86554	6.5091e-05	0.99113
57	6	0.97984	1	0.99368	0.99981	0.70169	0.98476	0.89276	0.99993	0.99997	0.99971	0.99999	0.55011	0.9911	0.84456	3.7378e-36	0.99973
151	6	1	1	0.99674	0.99748	1	1	0.99311	0.48929	1	1	1	0.99428	1	0.90778	6.041e-05	0.99669
202	6	0.96362	1	1	0.99653	1	0.97477	1	0.94578	0.99976	1	1	1	1	0.57439	4.8051e-06	0.99999
119	6	0.97133	1	0.9774	0.94839	0.89414	0.97777	0.99978	0.97709	0.99951	0.99917	1	0.99999	0.83182	0.77577	6.3305e-21	0.99352
124	6	0.18675	1	0.0023651	0.065655	0.37749	0.52883	0.98571	0.078057	0.98179	0.16114	1	0.93405	0.22098	0.065655	2.038e-08	0.99929
164	6	0.97418	1	0.99536	0.99993	1	0.98161	1	0.99947	0.99993	0.99653	1	0.99989	0.67267	0.0017357	8.0384e-24	0.99999
165	6	0.25229	1	1	0.86672	1	1	0.99745	0.84913	0.57617	0.99604	0.99997	0.99376	0.99813	0.46332	1.3466e-21	0.99952
103	6	0.86284	1	1	0.99972	0.95073	0.99971	0.99147	0.0025876	1	0.99992	1	0.9897	0.99999	0.9811	8.7335e-09	1
6	6	0.96147	1	0.96808	0.51926	1	1	0.99992	0.83456	0.97542	0.67688	1	0.99949	0.99997	0.076295	1.478e-25	0.99404
16	6	0.93048	1	0.98167	0.99959	0.99054	0.99963	0.95248	0.44383	0.99789	0.97237	1	0.99829	1	0.060804	2.1105e-13	0.99541
118	6	0.99992	1	0.99346	0.88999	0.98117	0.99721	0.99994	1	0.91895	1	1	1	0.99992	0.40102	4.447e-13	0.99966
40	6	0.98305	1	1	0.99657	1	0.98834	0.99999	1	1	0.99996	1	1	1	0.99657	5.655e-10	0.99999
178	6	0.98645	1	1	0.98982	0.5511	0.99142	0.9958	1	0.98607	0.99999	1	1	1	0.98982	1.5674e-10	0.99746
150	6	0.97214	1	0.46201	0.9772	0.66061	1	0.71837	1	0.98853	0.99981	1	0.99596	0.99973	0.37738	1.0962e-07	0.96125
53	6	0.63021	1	0.99998	0.94786	1	0.6674	1	1	0.99803	0.9997	0.9973	0.98831	1	0.31996	1.5442e-21	0.99992
50	6	1	0.99921	1	0.39595	1	1	0.45574	0.98985	0.92827	0.97425	1	0.98421	0.8219	1	0.4408	0.82091
26	6	1	1	0.87361	0.88278	1	0.64996	1	0.93345	0.53313	1	0.71173	0.99458	0.7962	0.88278	0.3108	0.97223
15	6	0.99994	1	1	1	0.98352	0.99775	0.99987	1	0.93926	0.99999	1	1	0.99964	0.27613	1.4788e-07	0.99662
177	6	0.98108	1	1	0.90091	0.028898	0.97316	0.34336	1	0.00091854	0.99196	1	1	0.99948	0.65452	2.199e-07	0.65285
203	6	0.98296	1	0.017271	0.89362	0.9816	0.85893	0.38246	0.99036	0.99199	0.99711	1	1	0.99999	0.00057602	2.1185e-06	0.99816
123	6	0.99965	1	0.049993	0.97051	0.99778	0.99485	0.9416	1	0.99861	1	1	1	0.99922	0.041322	9.7349e-07	0.99983
113	6	0.99997	1	0.784	0.99652	0.75452	0.99875	0.93407	0.99998	1	1	0.99989	0.93841	0.99972	0.30508	1.6901e-10	1
133	6	0.85127	1	0.22758	0.56947	0.80113	0.38376	0.7796	1	0.99937	0.93665	0.99992	0.0034111	0.9987	0.44108	0.00102	0.90447
112	7	0.92943	1	1	0.9957	1	0.83841	0.99962	1	0.98692	1	0.98048	0.99782	0.99906	0.21919	2.8489e-15	0.99985
132	7	0.99713	1	1	0.98641	1	1	0.99783	0.98109	0.99907	0.99993	1	1	0.99989	0.58655	0.0075292	1
117	7	1	1	0.97859	0.87849	0.95034	1	0.99646	1	0.88669	0.99977	0.88417	0.9995	0.96022	0.24195	0.98165	0.47594
69	7	0.95337	1	3.5603e-10	0.77048	0.93276	0.99733	0.23024	1	0.10567	0.99995	1	0.73274	0.9478	0.77048	0.13078	0.33835
68	7	0.98479	1	0.00073791	0.96766	0.84249	0.97266	0.18986	1	0.0027549	0.99892	0.99997	0.93722	0.97312	0.90633	2.0303e-19	0.96817
8	7	0.97546	1	0.99975	0.90158	0.90406	0.75159	0.97432	0.99999	0.9755	1	0.99951	0.9933	0.99999	0.95887	1.286e-09	0.94144
42	8	0.83551	1	1	0.92309	1	0.96996	0.99957	1	0.283	0.98197	0.99819	0.91992	0.96799	0.40314	0.00025636	0.98459
158	8	0.9059	1	1	0.99433	0.77557	1	0.99633	0.99997	0.98255	0.9762	1	0.98499	0.99925	0.57815	1.7386e-17	0.83273
45	8	0.82207	1	0.9899	0.49479	1	0.33308	0.98022	1	0.28347	0.0046977	1	0.97591	0.86274	0.25592	0.25915	0.99976
1	8	0.76119	1	0.57881	0.50949	0.98368	0.51427	0.88487	0.99953	0.003305	0.99464	0.99988	0.85102	0.9852	0.058864	2.0577e-08	0.97037
28	8	1	1	0.99993	0.90001	1	0.29331	0.92322	1	1.2235e-44	0.99049	1	0.9992	1	0.90001	0.99994	0.85874
9	8	1	1	1	0.95926	1	1	0.99964	1	0.97434	1	0.88513	1	0.99998	0.22652	1	1
88	8	1	1	0.99998	1	1	1	0.97345	1	0.94941	0.99999	0.68651	0.99991	0.99896	0.47478	0.94601	1
141	8	0.99113	1	0.99997	0.99781	1	0.9608	0.99554	1	0.86975	1	0.28735	0.99998	0.9419	0.67982	0.9991	0.99996
142	8	1	1	1	0.99133	0.56134	0.73167	0.96365	0.99999	0.97406	0.99956	0.46687	0.99999	1	0.67804	0.41514	1
197	8	0.99908	1	0.016797	0.75764	0.98077	0.6258	0.90602	0.12318	0.024211	0.98143	0.99925	1	0.99375	0.020046	0.99996	0.99995
47	8	0.92996	1	1	0.85438	0.8347	0.88366	0.99512	0.85719	0.59226	0.99908	0.99996	0.99999	0.99849	0.20598	1	0.99999
84	8	0.99862	1	1	0.77017	0.99645	0.99922	1	0.85639	0.17764	1	0.99335	1	0.99979	0.31198	0.92722	1
149	8	1	1	1	0.99848	0.98271	0.99902	0.99985	1	0.32052	1	0.99996	1	0.99998	0.39641	4.7439e-06	0.99963
173	8	0.99977	1	1	0.94144	1	0.99988	0.99898	1	0.569	1	1	1	0.99979	0.028216	1	1
111	8	0.99934	1	1	0.84933	0.94314	0.99961	0.99481	1	1	1	0.99907	1	0.99994	0.19935	0.99078	1
204	8	1	1	0.9993	0.91866	0.077417	0.93721	0.99782	0.99912	0.67144	0.84261	0.99656	0.99998	0.6544	0.65537	0.99983	0.97231
212	8	0.94005	1	0.99974	0.72615	1	1	0.99019	0.99998	0.98518	0.9997	0.89947	0.99977	0.99814	0.98462	0.9995	1
101	8	0.97556	1	6.3346e-55	0.99986	0.96639	0.48769	0.99885	1	0.99997	1	1	0.99068	1	0.33723	1	1
62	8	1	1	1	0.99799	0.98921	0.99584	0.99979	1	0.96336	1	0.9792	1	1	0.99421	0.77445	0.99998
196	8	0.99771	1	1	0.99997	0.92727	0.99974	1	9.2244e-32	0.99846	1	0.99995	1	1	0.96877	3.6842e-07	1
102	8	0.99958	1	1	0.99999	0.99262	0.96287	0.99972	1	0.99994	1	0.99995	0.95557	0.99998	0.83575	0.99886	1
145	9	0.99677	1	2.8147e-50	0.33034	0.8738	0.71744	0.97963	0.52608	0.97429	0.99763	1	0.55714	0.99519	0.10188	0.98554	0.83765
136	9	0.99294	1	1	0.98181	1	1	0.9999	1.0681e-55	1	0.8684	1	0.99922	0.99996	0.90648	1	0.99999
190	9	0.55348	1	1.04e-06	0.48346	0.39532	0.14807	0.5293	1	0.63314	0.67453	1	0.29627	0.9985	0.21955	0.0067734	1.3068e-06
12	9	0.13774	1	0.44033	0.23186	0.97673	0.40743	0.83696	0.99689	0.12937	0.24812	1	0.79967	0.99454	0.46157	1	0.99131
161	9	0.96599	1	1.0824e-10	0.895	0.99727	0.0041792	0.99954	1	0.97354	0.99998	1	0.95688	0.044346	2.8233e-08	0.99999	0.9913
169	9	0.99932	1	0.96951	0.99997	0.9998	0.96883	0.99999	1	0.99998	1	1	0.99991	1	0.82574	0.95784	1
184	9	0.88711	1	0.0039356	0.97791	0.96031	0.27945	0.99991	0.9211	0.99998	0.99967	1	0.98036	1	0.15251	0.062597	0.98142
211	9	0.98542	1	0.86407	0.94988	1	0.45567	0.99996	0.8014	0.99974	0.99998	0.9999	0.97361	0.98717	0.68449	0.9999	0.99174
189	9	0.59493	1	0.00055186	0.4565	0.90709	0.011379	0.83271	1	0.0041819	0.99764	1	0.99998	0.99994	0.011953	0.028219	1.3247e-08
185	9	0.99893	1	0.33343	0.99639	0.95073	0.74275	1	2.7085e-64	0.9991	0.99986	0.99999	1	1	0.0066286	1.0835e-10	1
146	9	0.99968	1	1.1489e-41	0.99554	0.87618	0.92394	0.99996	0.99986	0.9998	1	1	0.99942	1	0.99554	0.99762	0.99842
148	9	0.87595	1	0.81096	0.75338	1	0.9032	0.99992	0.011105	0.9997	0.99999	1	1	0.99997	0.91714	1	0.98808
7	9	1	1	1	0.99939	1	0.87475	1	0.81881	0.99998	0.99862	1	0.99884	0.99773	0.93417	1	0.99936
91	9	0.98601	1	0.4629	0.99881	1	0.78606	0.89221	0.99908	1	0.99913	1	0.99953	0.99988	0.98508	1	0.99525
152	9	0.8755	1	0.99016	0.93069	1	0.80288	0.99997	0.029347	0.99998	0.99953	1	0.99743	0.99988	0.87748	1	0.99975
79	9	0.58875	1	0.99913	0.99931	1	0.94711	0.12065	0.92267	0.99431	0.99923	1	1	1	0.99797	1	0.996
114	9	0.94779	1	0.61758	0.87928	0.79437	0.87558	0.99999	0.01423	1	0.99989	1	0.55502	0.98719	0.67804	1	0.99809
32	9	0.82964	1	0.0033823	0.98516	0.44881	0.93758	0.98233	0.97773	1	0.86443	1	0.81366	0.99113	0.84183	0.99944	0.96674
43	9	0.96357	1	1	0.99965	0.99995	0.95864	1	3.0371e-06	1	0.99984	1	0.99997	1	0.8856	1	1
108	9	0.98174	1	1	0.98853	1	0.95142	0.99991	0.40881	0.96971	0.99949	1	0.99993	0.99992	0.97196	1	0.99901
201	9	1	1	1	0.99855	1	0.98516	0.99988	0.85539	0.99999	1	1	1	1	0.99486	1	1
186	9	0.99997	1	0.89459	0.99856	0.98844	0.99874	1	0.082151	0.99998	0.99972	1	1	0.99989	0.035739	1.7723e-20	0.99994
48	10	0.43864	1	0.31388	0.29473	4.1506e-09	0.92828	6.6218e-08	3.6694e-06	3.64e-35	0.00014744	0.99999	0.99996	0.88881	0.37453	1	0.36667
25	10	0.77368	1	2.404e-07	0.83123	0.0064938	0.3776	0.0001177	1	5.5166e-05	0.76314	1	0.82806	0.92288	0.32217	0.056068	0.041081
77	10	0.36766	1	1.0811e-37	0.26181	0.3081	0.004821	2.232e-08	1	0.00086973	0.63533	1	0.037815	0.31723	0.0012131	1	0.0003436
116	10	0.17937	1	0.58623	0.79437	0.035678	0.23853	8.331e-05	0.99536	9.1086e-09	5.2814e-10	1	0.99741	0.95378	0.10429	1	0.098162
207	10	0.61751	1	0.43148	0.45268	0.0020972	0.27028	0.22545	0.9987	1.8278e-06	0.0009344	1	0.93103	0.48392	0.65771	0.073844	0.45728
78	10	0.85475	1	2.2364e-05	0.99806	0.98694	0.5825	1.3874e-11	1	0.24747	0.99999	1	0.95542	0.99958	0.068278	1	4.4603e-05
13	10	0.99351	1	0.14621	0.99807	0.47123	0.99638	0.95685	0.99999	0.0065599	0.8383	1	0.99975	0.99696	0.085323	0.29875	0.87252
14	10	1	1	0.94636	0.99998	0.3949	0.93699	0.97012	0.99992	0.70175	0.99866	1	1	0.9928	0.069926	0.083678	0.66119
54	11	0.81821	1	9.0027e-172	0.61837	1	0.0071829	0.94935	0.99947	0.99596	0.99743	0.99999	0.62361	0.99216	0.61837	0.99999	0.92466
55	11	0.70938	1	2.0336e-316	0.99974	0.955	0.25149	0.97216	1	0.99638	0.99751	1	0.99544	0.99976	0.72059	1	0.99505
99	11	0.76453	1	0	0.11184	0.74628	8.2781e-06	0.4389	1	0.39399	0.98479	1	0.96277	1	0.0020582	1	0.93175
100	11	0.26883	1	2.5929e-248	0.18478	0.34562	0.48598	0.59261	1	0.017108	0.99848	1	0.99999	0.89258	0.00090731	1	0.87499
70	12	0.13317	1	0.0051327	0.77162	0.48886	0.30167	3.1668e-08	6.4004e-06	6.1794e-09	0.015536	1	0.99236	0.94844	0.37342	0.99978	0.99991
72	12	0.91611	1	0.99979	0.84945	1	0.93702	0.036015	0.93274	0.9694	0.97277	1	0.99877	1	0.84945	1	0.99741
80	12	0.00050841	1	0.2539	0.73044	1	0.36468	0.11325	0.99998	0.8679	0.00082335	1	0.99805	0.91483	0.2186	1	0.99397
92	12	0.08053	1	2.0029e-10	0.36215	0.95208	0.026331	0.00092938	0.98968	0.83329	1.2686e-05	1	0.83853	0.83682	0.005953	1	0.5561
20	12	0.078658	1	0.41742	0.019007	0.9447	0.95538	0.36836	7.2882e-10	0.96612	0.049553	0.99999	0.90735	0.0011912	0.00082541	1	0.11591
65	12	0.18544	1	0.91305	0.050191	0.80078	0.027933	0.31218	1.6418e-06	0.92574	0.0054859	1	0.98765	0.17574	0.0002371	1	0.35358
63	12	0.73776	1	0.91079	0.024729	0.96033	0.6197	0.28875	8.0063e-06	0.95648	0.0071017	0.99999	0.98955	0.43678	0.9209	0.99996	0.88347
52	12	0.22861	1	1.0898e-11	0.085836	0.85777	0.55829	0.46663	0.84039	0.99949	0.40045	1	0.072708	0.06034	9.5027e-07	0.73819	0.89698
27	12	0.068335	1	0.96957	0.0075972	0.9039	0.7926	0.76246	4.1939e-31	3.8942e-97	0.080472	1	0.99905	0.9991	0.060772	1	0.99367
106	12	0.12164	1	0.99866	0.0095194	0.92676	0.40884	0.39029	0.93102	6.5511e-192	0.66466	1	0.99997	1	0.19205	1	0.91801
107	12	9.7005e-05	1	0.90687	0.0030482	1	0.56856	0.11982	0.99991	1.704e-75	0.99263	0.99997	0.999	0.99804	0.018283	0.99992	0.66227
188	12	1	1	0.98699	0.1289	1	0.15649	0.60262	0.99999	0.10334	1	1	0.99963	0.96158	0.067255	1	0.61007
90	12	0.94666	1	0.99994	0.41505	0.94849	0.36589	3.4684e-05	1	2.5618e-26	0.99988	1	0.99991	0.99839	0.00045727	1	0.55298
175	12	0.89881	1	0.019511	0.99699	1	0.81571	0.9997	1	0.99997	0.99998	0.99993	0.64792	0.99992	0.10732	1	0.99943
85	12	0.99864	1	0.87164	0.98749	0.98457	0.68496	0.83032	1	0.99961	0.51788	0.9999	0.50182	0.9991	0.82806	0.14361	0.54115
162	12	0.61564	1	8.9468e-07	0.90395	1	0.16855	0.99109	1	0.78057	0.99632	0.99993	0.093643	0.82936	0.0010302	0.99987	0.9773
11	12	0.9918	1	0.23558	0.94565	0.95203	0.74433	0.55312	0.99995	0.95861	0.99683	1	0.90695	0.25516	0.69808	1	0.4385
10	12	0.98946	1	0.87153	0.85083	0.016167	0.99383	0.14685	1	0.011251	0.99982	0.99964	0.99991	0.010139	0.6242	0.98898	0.08889
96	13	1	1	0.37946	0.19666	1	1	0.2299	1.3115e-13	0.2951	1	0.74161	0.97627	0.16307	0.45196	0.99775	1
95	13	0.89913	1	0.99723	0.87436	0.76549	0.9144	0.97176	1.1633e-106	0.1828	0.92819	0.99983	0.98104	0.81847	0.027626	1	0.80565
59	14	0.075312	0.99843	1	0.0055529	0.0025376	0.004439	2.0583e-11	0.75698	1.2755e-43	2.2188e-09	0.92968	0.69559	5.3056e-10	0.0597	2.8193e-08	0.013867
93	14	0.37093	1	1.1577e-34	6.5359e-06	0.00043689	8.6667e-08	1.2039e-06	1	4.5327e-11	2.8668e-06	0.99772	0.81434	3.5653e-06	0.00032736	9.989e-15	0.22633
131	14	1	0.56538	0.47929	0.33414	1	0.18056	0.35662	0.81057	0.036347	0.032219	1	1	0.43179	0.062035	0.002352	1
73	15	0.99793	1	0.47626	0.91078	1	0.98958	0.99878	0.99993	0.99986	0.99517	0.99803	0.99999	0.9993	0.16116	0.91539	0.91919
76	15	0.99454	1	0.38668	0.8763	0.97956	0.84461	0.84464	0.99999	0.99657	0.99992	1	1	1	0.00081507	0.97889	0.98159
75	15	0.99391	1	0.0072903	0.63026	0.978	0.32853	0.7588	1	0.99945	0.99866	1	0.99993	1	0.0024648	0.99999	0.35166
159	15	0.96231	1	1	0.40551	1	0.67458	0.49461	0.99311	0.13471	0.95893	0.98303	0.99832	0.99706	0.70815	0.97265	0.70343
35	15	0.97792	1	1	0.7955	0.8418	0.50711	0.9781	1	0.078794	0.99971	0.9999	0.99968	1	0.91973	0.832	0.99364
36	15	0.72493	1	0.99713	0.19252	0.022112	1	0.01835	0.99997	0.00020133	0.99933	0.99994	0.99998	0.65153	0.97599	1	0.8327
34	15	0.64777	1	0.40191	0.29917	6.4893e-06	0.97311	0.052431	0.99953	0.00070804	0.87541	1	0.99187	0.87765	0.85258	1	0.46773
138	15	0.42947	1	1	0.00022238	0.0053628	0.99175	0.80542	1.4168e-05	0.85077	8.284e-06	0.99995	0.7239	0.0024425	0.13565	0.00023833	0.13865
140	15	0.98365	1	1	0.6431	5.4633e-07	0.98878	0.068621	0.99101	1.7152e-05	0.2915	0.99997	0.99969	0.33642	0.14945	0.11825	0.1085
217	15	0.87022	1	0.96741	0.49575	1	0.26556	0.94518	0.99957	0.14928	0.97603	0.99995	0.58562	0.99728	0.00017096	0.29713	0.99617
216	15	0.96354	1	0.88532	0.92733	0.87677	0.46157	0.95136	0.99936	0.092177	0.86201	0.99995	0.64991	0.86588	0.0053913	0.8075	0.94907
86	15	1	1	0.69257	0.99715	0.60959	0.84677	0.90977	1	0.95164	0.33746	0.9844	0.99291	0.99992	0.5054	3.5062e-08	0.95347
87	15	0.99958	1	0.90329	0.89797	0.86112	0.98876	0.90608	0.86496	0.97667	0.13783	0.99628	0.95697	0.96943	0.46636	0.089929	0.99955
31	15	0.99811	1	0.060399	0.86392	0.77251	0.9999	0.050363	0.99967	1	0.91778	1	0.8972	0.98966	0.18351	0.99596	0.98138
172	15	0.98454	1	0.50535	0.69743	0.99338	0.42963	0.97486	1	0.24031	0.99997	1	0.82809	0.99325	2.1627e-05	1	0.99787
2	15	0.92922	1	1.6558e-07	0.9052	1	0.94509	0.99126	0.9999	0.69797	1	1	0.96441	0.94645	0.71234	0.89192	0.85599
21	15	1	1	0.97641	0.74745	1	1	1	0.9157	0.52359	0.83718	1	0.95739	0.97619	0.93205	0.93354	0.99158
22	15	1	1	0.99996	0.51195	1	1	0.98319	0.96651	0.99119	0.88344	1	0.9999	1	0.31598	0.99998	0.9856
30	15	1	1	0.99997	0.90472	0.081301	0.35478	0.3664	0.95038	1	0.88163	0.62309	0.73966	0.92954	0.17804	2.3261e-06	0.90997
37	15	1	1	0.99153	1	0.79398	0.93127	0.99734	0.99859	0.92364	0.99913	0.44923	0.99057	0.9426	0.62685	0.99996	0.99375
41	15	0.68802	1	0.99496	0.78394	0.65732	0.73191	0.96881	0.53002	0.51857	0.043383	1	0.89183	0.501	0.65115	0.42325	0.92349
58	15	0.88662	1	0.99996	0.69323	0.74751	0.90298	0.9943	0.99959	0.61044	0.96143	1	0.98935	0.98971	0.85106	0.99945	0.99952
122	15	0.96749	1	0.98188	0.60357	0.63241	0.29224	0.40123	1	0.85358	0.98756	1	0.78314	0.4407	0.016186	0.16575	0.58929
126	15	1	1	0.98927	1	1	0.54612	0.91302	1	0.99887	1	0.98859	0.88788	1	0.72031	0.99986	0.99598
130	15	0.99433	1	1	0.77443	1	0.99608	0.91297	0.54677	0.6029	0.25593	1	0.99995	0.83903	0.96602	1	0.89615
139	15	0.51164	0.99938	0.93483	0.071496	0.010466	0.17776	0.50455	0.29504	0.77226	0.13055	0.9336	0.97802	1	1	0.80673	0.55773
143	15	1	1	0.00015475	0.95972	0.60462	1	0.96929	0.98941	0.9268	0.79609	0.64193	0.95043	0.98849	0.10029	0.020297	0.9974
147	15	1	1	0.99979	0.8602	1	0.90743	0.99486	0.22575	0.97407	1	0.99978	0.9999	0.99884	0.70786	1	0.99821
160	15	0.88067	1	0.99542	1	1	1	1	0.99983	0.99784	0.99694	0.99968	0.99985	1	0.83973	0.0011809	0.99991
163	15	1	1	0.99968	0.80123	1	1	1	0.99865	1	1	1	0.54526	0.89414	0.80123	0.94511	1
179	15	1	1	1	0.99743	1	0.94613	0.99845	1.6398e-05	0.99998	0.13473	1	0.98874	0.99763	0.99743	1	0.99921
71	16	0.49919	1	0.62107	1	0.35417	1	0.22326	0.72969	0.75503	1	1	0.97487	0.87796	0.77982	0.95547	0.89617
94	16	1	1	0.99896	0.082909	1	1	0.84032	2.5353e-17	0.021318	0.76135	1	0.9994	0.92329	0.082909	0.99957	0.99621
97	16	1	0.99895	1	0.90751	1	1	1	0.8432	0.79898	1	1	0.99696	1	1	0.99989	1
191	17	0.91971	1	0.17745	0.40374	0.48202	0.81953	0.50451	0.99996	0.18703	0.27482	0.99998	0.99944	0.9861	0.28307	0.99235	0.020352
193	17	1	1	0.34908	0.40865	1	0.98191	0.97584	0.95203	0.97743	0.72322	1	0.99998	0.93078	0.031098	1	0.80427
206	17	1	0.99839	1	0.65143	1	1	0.49055	0.0096987	0.040463	0.030225	0.9971	0.99973	0.68328	0.65143	0.99999	0.99124
215	17	0.76276	1	0.5155	0.60437	1	0.19696	0.9671	0.99878	0.48973	0.2874	0.97182	0.87475	0.62955	0.037732	0.0020391	0.67644

## Sheet: genegroup_enrichment
genegroup	adipose tissue	adrenal gland	brain	breast	colon	heart	kidney	leukocyte	liver	lung	lymph node	ovary	prostate gland	skeletal muscle tissue	testis	thyroid gland
1	0.41301	1	1	0.060461	0.84496	0.99663	0.99846	8.9472e-226	0.16498	2.5891e-10	0.99436	0.87679	0.97669	0.15962	1	1
2	1	0.99967	0.9988	1	0.38847	0.56549	0.84214	2.8628e-22	0.80978	0.16571	1	0.77845	1	0.50498	0.99287	0.80381
3	0.20357	0.99999	0.40337	0.069899	1	0.10466	0.64648	3.8617e-14	0.56405	3.0877e-10	0.97655	0.34696	0.052135	0.39729	1	0.30727
4	0.82376	1	9.4931e-06	0.99687	1	0.047528	0.99974	0.9998	0.99642	0.99999	1	0.85067	0.99767	0.63094	1	0.93167
5	0.014967	1	2.3774e-73	2.5856e-05	4.7706e-06	7.9562e-06	0.0042475	1	7.9411e-05	0.00038962	1	0.0011943	0.039881	1.5985e-08	0.99991	0.0017041
6	0.17835	1	4.4576e-05	0.0143	0.85288	0.83277	0.098171	0.47216	0.38962	0.32663	0.99999	1.0814e-05	0.55113	0.031271	0.99921	0.99355
7	0.39213	1	0.99642	0.9493	0.57747	1	1	0.9121	0.7794	1	0.96411	0.92848	0.98415	0.5678	4.0707e-28	1
8	0.73458	1	0.99511	0.94512	1	1	1	0.72741	0.9665	0.95884	0.99339	0.91908	1	0.026005	0.69822	0.73734
9	0.92418	1	0.9848	0.65416	1	0.76006	0.55971	0.85966	0.41482	0.61393	0.62038	0.99938	0.65297	0.32047	0.95521	0.65154
10	1	1	0.99983	0.99061	1	1	0.99429	1	0.99952	0.99665	0.99926	0.99968	0.99515	0.99061	0.011958	0.85661
11	1	0.97207	0.5286	1	1	1	0.56105	0.0035086	0.39475	0.72902	0.14191	1	1	0.53197	0.65331	0.57268
12	1	1	1	0.99998	0.95532	0.99485	0.99683	1	0.99999	1	1	1	0.99999	0.90254	0.83692	0.99995
13	1	1	0.80644	0.97081	0.59999	1	0.22011	1	0.0075481	0.99999	0.993	0.99798	0.92086	0.69393	0.04171	0.98242
14	1	1	1	0.7716	1	1	0.99782	1	0.92999	1	0.95124	0.99999	0.99845	0.48665	0.9998	1
15	1	1	1	0.58317	1	0.98388	1	0.99785	1	1	1	1	0.99999	0.83563	0.99976	0.97682
16	0.44617	0.94025	0.99785	0.36825	0.05355	0.0037351	0.013223	0.99496	2.2695e-12	0.023736	1	1	0.00044788	0.040377	2.0807e-11	0.40985
17	0.7619	0.99999	0.83943	0.95674	0.012579	0.45166	3.8306e-05	0.99996	0.00018147	0.16674	1	0.9958	0.93107	0.37662	5.1367e-06	0.16739
18	0.22398	1	4.9971e-107	1	1	0.24746	0.62529	1	0.46472	0.96577	0.9664	1	0.75449	0.58133	0.92368	0.99326
