# Supplementary material for: An integrated analysis of the cancer genome atlas data discovers a hierarchical association structure across thirty three cancer types
Source: PLOS Digit Health. 2022 Dec 20;1(12):e0000151. doi: 10.1371/journal.pdig.0000151 (PMC9931374; doi:10.1371/journal.pdig.0000151)
Supplement: S12 Table — A: 25 epigenomic states in the data. B: Coherence of 18 Gene Groups on binary epigenomic states. C Members of 8 gene clusters. D: Enrichment p-values of sorted Super Modules appeared in Fig 11B in Roadmap gene clusters. E: Enrichment p-values of Gene Groups in Roadmap gene clusters. (XLSX) [file pdig.0000151.s028.xlsx]

## Sheet: epigenomic_states
index	name	annotation
1	TssA	transcription start site
2	PromU	upstream promoter
3	PromD1	downstream promoter 1
4	PromD2	downstream promoter 2
5	Tx5'	5' site of transcription
6	Tx	strong transcription
7	Tx3'	3' site of transcription
8	TxWk	weak transcription
9	TxReg	transcribed & regulatory
10	TxEnh5'	transcribed 5' preferential & enhancer
11	TxEnh3'	transcribed 3' preferential & enhancer
12	TxEnhW	transcribed and weak enhancer
13	EnhA1	active enhancer 1
14	EnhA2	active enhancer 2
15	EnhAF	active enhancer flank
16	EnhW1	weak enhancer 1
17	EnhW2	weak enhancer 2
18	EnhAc	primary H3K27ac possible enhancer
19	Dnase	primary Dnase
20	ZNF/Rpts	ZNF genes & repeats
21	Het	heterochromatin
22	PromP	poised promoter
23	PromBiv	bivalent promoter
24	ReprPC	repressed PolyComb
25	Quies	quiescent

## Sheet: genegroups_coherence
genegroup	enrichment pvalue of all-on genes	enrichment pvalue of all-off genes	Roadmap median similarity	Roadmap similarity deviation
1	1	1	0.537359	0.0122
2	0.96727	1	0.521712	-0.0114
3	0.99881	1	0.523968	-0.0026
4	1.7896e-18	1	0.585588	0.1328
5	1	1	0.528864	0.0258
6	0.25592	1	0.527854	0.019
7	0.00021754	1	0.612855	0.1784
8	0.0047405	1	0.580301	0.1274
9	0.17389	1	0.540591	0.0322
10	2.038e-11	1	0.610228	0.1948
11	0.9975	0.8003	0.527643	0.0156
12	2.2071e-25	1	0.620613	0.2146
13	0.19138	1	0.548037	0.045
14	0.55464	1	0.552775	0.0672
15	1.5371e-39	1	0.629068	0.2128
16	1	0	0.844062	0.6904
17	0.68029	0.99524	0.52559	0.0164
18	0.95211	0.0016859	0.655048	0.2844

## Sheet: clusters
cluster	gene
1	C1orf159
1	ACAP3
1	CDK11B
1	SLC35E2B
1	CDK11A
1	SLC35E2A
1	GNB1
1	SKI
1	ACOT7
1	PHF13
1	CAMTA1
1	RERE
1	H6PD
1	SPSB1
1	CLSTN1
1	CTNNBIP1
1	PEX14
1	MTOR
1	MIIP
1	DDI2
1	RCC2
1	HP1BP3
1	EIF4G3
1	SRRM1
1	TMEM50A
1	MACO1
1	PDIK1L
1	SLC9A1
1	WDTC1
1	EYA3
1	MED18
1	TRNAU1AP
1	TAF12
1	ZNF362
1	STK40
1	HIVEP3
1	KDM4A
1	MMACHC
1	GPBP1L1
1	MAST2
1	LOC110117498-PIK3R3
1	PIK3R3
1	CMPK1
1	OSBPL9
1	NRDC
1	ZYG11B
1	HSPB11
1	LRRC42
1	TMEM59
1	NFIA
1	USP1
1	RAVER2
1	DNAJC6
1	LEPROT
1	LEPR
1	ZZZ3
1	SSX2IP
1	SELENOF
1	HS2ST1
1	LMO4
1	PKN2
1	ABCD3
1	RWDD3
1	DBT
1	RNPC3
1	ATXN7L2
1	BCAS2
1	DENND2C
1	TTF2
1	PRPF3
1	TARS2
1	POGZ
1	INTS3
1	GATAD2B
1	ADAM15
1	UBQLN4
1	PMF1
1	PMF1-BGLAP
1	PRCC
1	UAP1
1	HSD17B7
1	NUF2
1	UCK2
1	POGK
1	POU2F1
1	BLZF1
1	EEF1AKNMT
1	DNM3
1	SUCO
1	PRDX6
1	CACYBP
1	FAM20B
1	STX6
1	EDEM3
1	RNF2
1	IVNS1ABP
1	ZBTB41
1	CAMSAP2
1	DSTYK
1	RCOR3
1	PPP2R5A
1	CENPF
1	TP53BP2
1	H3F3A
1	H3F3AP4
1	PARP1
1	TAF5L
1	URB2
1	EGLN1
1	ARID4B
1	B3GALNT2
1	AKT3
1	ADSS
1	DESI2
1	KLF11
1	HPCAL1
1	TRIB2
1	HS1BP3
1	ATAD2B
1	UBXN2A
1	FAM228B
1	NCOA1
1	ASXL2
1	SELENOI
1	MEMO1
1	STRN
1	ATL2
1	MTA3
1	SRBD1
1	TTC7A
1	FBXO11
1	FOXN2
1	EML6
1	AHSA2P
1	USP34
1	COMMD1
1	SERTAD2
1	RAB1A
1	PPP3R1
1	TIA1
1	PCYOX1
1	TEX261
1	SFXN5
1	ALMS1
1	TET3
1	KDM3A
1	RMND5A
1	EIF2AK3
1	ZNF2
1	CNNM3
1	ANKRD36
1	ACTR1B
1	TBC1D8
1	CNOT11
1	MAP4K4
1	UXS1
1	LIMS1
1	BCL2L11
1	TTL
1	RALB
1	CLASP1
1	NIFK
1	AMMECR1L
1	SAP130
1	SMPD4
1	MZT2B
1	CCNT2
1	R3HDM1
1	SPOPL
1	ACVR2A
1	ORC4
1	MBD5
1	GPD2
1	ACVR1
1	GORASP2
1	PDK1
1	ATF2
1	HNRNPA3
1	NAB1
1	TRAK2
1	NOP58
1	WDR12
1	NBEAL1
1	CYP20A1
1	RAPH1
1	CREB1
1	KANSL1L
1	XRCC5
1	ATG9A
1	NCL
1	SCLY
1	PER2
1	SETD5
1	CCDC174
1	C3orf20
1	HACL1
1	ANKRD28
1	UBE2E2
1	UBE2E1
1	NR1D2
1	NGLY1
1	CNOT10
1	EPM2AIP1
1	MLH1
1	NKTR
1	SACM1L
1	DCAF1
1	SFMBT1
1	ARF4
1	ABHD6
1	KCTD6
1	FOXP1
1	ARL13B
1	TFG
1	ZBTB11
1	USF3
1	GSK3B
1	GOLGB1
1	SEC22A
1	OSBPL11
1	ZXDC
1	RAB43
1	IFT122
1	PPP2R3A
1	STAG1
1	EIF2A
1	GMPS
1	KPNA4
1	PDCD10
1	SKIL
1	ECT2
1	PIK3CA
1	ATP11B
1	DCUN1D1
1	KLHL24
1	DVL3
1	ABCF3
1	XXYLT1
1	SDHAP1
1	SENP5
1	LOC220729
1	RUBCN
1	UVSSA
1	MXD4
1	FAM193A
1	KIAA0232
1	GRPEL1
1	RBPJ
1	STIM2
1	RELL1
1	KLHL5
1	NFXL1
1	CHIC2
1	REST
1	USO1
1	PAQR3
1	LIN54
1	COPS4
1	AFF1
1	KLHL8
1	RAP1GDS1
1	PPP3CA
1	PAPSS1
1	PLA2G12A
1	CAMK2D
1	LOC645513
1	ANXA5
1	LARP1B
1	PGRMC2
1	ELF2
1	OTUD4
1	ZNF827
1	FNIP2
1	RAPGEF2
1	CBR4
1	NEK1
1	CLCN3
1	FRG1
1	PDCD6
1	AHRR
1	CEP72
1	LPCAT1
1	TENT4A
1	ANKRD33B
1	DAP
1	MTMR12
1	NADK2
1	SETD9
1	MIER3
1	GPBP1
1	ZSWIM6
1	IPO11
1	ERBIN
1	MRPS36
1	MRPS27
1	PTCD2
1	HMGCR
1	JMY
1	DHFR
1	SSBP2
1	PJA2
1	TMED7-TICAM2
1	TMED7
1	SNX2
1	CSNK1G3
1	RAPGEF6
1	ANKHD1-EIF4EBP3
1	ANKHD1
1	NR3C1
1	LARS
1	MED7
1	LSM11
1	NPM1
1	RPL26L1
1	BOD1
1	NOP16
1	FAF2
1	NSD1
1	ZNF354A
1	RUFY1
1	MAPK9
1	WRNIP1
1	NQO2
1	CDYL
1	BLOC1S5-TXNDC5
1	TXNDC5
1	BLOC1S5
1	HIVEP1
1	GFOD1
1	RANBP9
1	E2F3
1	CDKAL1
1	C6orf62
1	ZNF184
1	MDC1
1	EHMT2
1	SYNGAP1
1	BRPF3
1	C6orf89
1	NFYA
1	FOXP4
1	BICRAL
1	SRF
1	CUL9
1	ZNF318
1	MCM3
1	DST
1	PHIP
1	TTK
1	SYNCRIP
1	RNGTT
1	CASP8AP2
1	BACH2
1	FBXL4
1	PREP
1	ATG5
1	PDSS2
1	FOXO3
1	CDC40
1	CDK19
1	MCM9
1	NCOA7
1	L3MBTL3
1	PHACTR2
1	STXBP5
1	GINM1
1	RMND1
1	ARMT1
1	ARID1B
1	PRKN
1	WDR27
1	PHF10
1	SNX8
1	USP42
1	CCZ1B
1	C1GALT1
1	UMAD1
1	GLCCI1
1	PHF14
1	ANKMY2
1	BZW2
1	DNAH11
1	MPP6
1	OSBPL3
1	CYCS
1	HIBADH
1	JAZF1
1	ZNRF2
1	DPY19L1
1	CDK13
1	H2AFV
1	CCM2
1	LANCL2
1	ZNF713
1	CCT6P3
1	VKORC1L1
1	KCTD7
1	TYW1
1	SBDSP1
1	GTF2I
1	PTPN12
1	GTPBP10
1	RBM48
1	SMURF1
1	ZNF789
1	CUX1
1	SRPK2
1	PUS7
1	RINT1
1	NAMPT
1	HBP1
1	PNPLA8
1	THAP5
1	BMT2
1	ING3
1	SND1
1	IMPDH1
1	AHCYL2
1	KDM7A
1	MRPS33
1	KIAA1147
1	PDIA4
1	ZNF777
1	ABCB8
1	SLC4A2
1	RHEB
1	KMT2C
1	XRCC2
1	INSIG1
1	LMBR1
1	UBE3C
1	PTPRN2
1	ZNF596
1	DLGAP2
1	PINX1
1	LONRF1
1	ZDHHC2
1	INTS10
1	XPO7
1	BNIP3L
1	WRN
1	GOLGA7
1	GPAT4
1	THAP1
1	HOOK3
1	SPIDR
1	CHCHD7
1	CHD7
1	ARMC1
1	MTFR1
1	LACTB2
1	STAU2
1	ELOC
1	ZC2HC1A
1	ZBTB10
1	SNX16
1	OTUD6B
1	LRRC69
1	CCNE2
1	PABPC1
1	RIMS2
1	LRP12
1	EMC2
1	EBAG9
1	TRPS1
1	EXT1
1	TMEM65
1	ASAP1
1	TRAPPC9
1	AGO2
1	TSNARE1
1	EEF1D
1	CDC37L1
1	AK3
1	CCDC171
1	DENND4C
1	FOCAD
1	MOB3B
1	B4GALT1
1	NOL6
1	ZBTB5
1	PIP5K1B
1	ABHD17B
1	C9orf85
1	CARNMT1
1	GNAQ
1	AGTPBP1
1	NAA35
1	GOLM1
1	SPIN1
1	SECISBP2
1	MFSD14B
1	C9orf3
1	FANCC
1	ZNF367
1	CDC14B
1	MFSD14C
1	NANS
1	GABBR2
1	ANKS6
1	TGFBR1
1	MRPL50
1	SLC44A1
1	GNG10
1	INIP
1	RGS3
1	STRBP
1	DENND1A
1	SCAI
1	PPP6C
1	FPGS
1	FAM102A
1	SLC25A25
1	GOLGA2
1	SWI5
1	MIR1268A
1	PTPA
1	ABL1
1	TSC1
1	GTF3C5
1	BRD3
1	WDR5
1	CAMSAP1
1	QSOX2
1	SEC16A
1	TRAF2
1	EXD3
1	EHMT1
1	LARP4B
1	UPF2
1	OPTN
1	SEPHS1
1	HSPA14
1	RSU1
1	MLLT10
1	KIAA1217
1	ARHGAP21
1	ACBD5
1	MTPAP
1	WASHC2C
1	MAPK8
1	IPMK
1	CISD1
1	JMJD1C
1	CTNNA3
1	SIRT1
1	CCAR1
1	MICU1
1	KAT6B
1	LRMDA
1	ZCCHC24
1	GHITM
1	GLUD1
1	SHLD2
1	NUTM2A-AS1
1	PANK1
1	LCOR
1	PGAM1
1	PI4K2A
1	ACTR1A
1	SUFU
1	CNNM2
1	XPNPEP1
1	SHOC2
1	FAM160B1
1	GRK5
1	INPP5F
1	OAT
1	ECHS1
1	PSMD13
1	RNH1
1	PHRF1
1	DEAF1
1	CHID1
1	AP2A2
1	NUP98
1	FAM160A2
1	AKIP1
1	ZNF143
1	ARNTL
1	FAR1
1	SERGEF
1	PRMT3
1	FBXO3
1	TRIM44
1	HSD17B12
1	PHF21A
1	MTCH2
1	PTPRJ
1	ZDHHC5
1	ZFP91
1	ZFP91-CNTF
1	OSBP
1	NAA40
1	ESRRA
1	ATG2A
1	PACS1
1	PELI3
1	KDM2A
1	CHKA
1	KMT5B
1	NUMA1
1	RAB6A
1	PPME1
1	THAP12
1	ACER3
1	PCF11
1	CCDC90B
1	DLG2
1	TMEM126B
1	TMEM135
1	AASDHPPT
1	NPAT
1	ATM
1	ZC3H12C
1	SIK3
1	KMT2A
1	HYOU1
1	SC5D
1	SIAE
1	STT3A
1	PRDM10
1	APLP2
1	ZBTB44
1	KDM5A
1	ERC1
1	ADIPOR2
1	DCP1B
1	TIGAR
1	NCAPD2
1	ING4
1	FOXJ2
1	RIMKLB
1	ETV6
1	DUSP16
1	AEBP2
1	TM7SF3
1	CAPRIN2
1	DENND5B
1	YAF2
1	SCAF11
1	CCNT1
1	SPATS2
1	ACVR1B
1	EIF4B
1	SP1
1	STAT2
1	NEMP1
1	OS9
1	CPSF6
1	CCDC59
1	ATP2B1
1	EEA1
1	VEZT
1	CDK17
1	ANKS1B
1	ACTR6
1	UTP20
1	HSP90B1
1	PRDM4
1	GLTP
1	ATP2A2
1	PLBD2
1	RBM19
1	MED13L
1	GCN1
1	ANAPC5
1	CLIP1
1	DENR
1	SBNO1
1	KMT5A
1	ZNF664
1	AACS
1	TMEM132B
1	SLC15A4
1	EP400
1	ZMYM2
1	SAP18
1	NUP58
1	ATP8A2
1	USP12
1	USPL1
1	HSPH1
1	PDS5B
1	ALG5
1	UFM1
1	DGKH
1	AKAP11
1	KPNA3
1	TRIM13
1	DLEU1
1	INTS6
1	TDRD3
1	KLF12
1	LMO7
1	DNAJC3
1	RAP2A
1	IPO5
1	TMTC4
1	IRS2
1	ATP11A
1	UPF3A
1	METTL17
1	DAD1
1	RBM23
1	ACIN1
1	NGDN
1	ARHGAP5
1	SPTSSA
1	EAPP
1	FAM177A1
1	RALGAPA1
1	BRMS1L
1	PNN
1	FBXO33
1	FKBP3
1	FANCM
1	NEMF
1	NIN
1	GNPNAT1
1	SAMD4A
1	PELI2
1	PSMA3
1	PSMA3-AS1
1	ARID4A
1	KIAA0586
1	DAAM1
1	PPM1A
1	SGPP1
1	FNTB
1	FUT8
1	MPP5
1	RAD51B
1	SUSD6
1	DCAF4
1	RBM25
1	LIN52
1	FLVCR2
1	ERG28
1	TTLL5
1	IFT43
1	CIPC
1	TDP1
1	ITPK1
1	BTBD7
1	CCDC85C
1	YY1
1	PPP2R5C
1	DYNC1H1
1	ZNF839
1	TECPR2
1	RCOR1
1	AKT1
1	PACS2
1	NIPA1
1	CYFIP1
1	UBE3A
1	ARHGAP11B
1	LOC100288637
1	ARHGAP11A
1	AVEN
1	BAHD1
1	CEP152
1	DTWD1
1	MYO5A
1	NEDD4
1	APH1B
1	CSNK1G1
1	DENND4A
1	MEGF11
1	TIPIN
1	MAP2K1
1	SMAD3
1	CLN6
1	MYO9A
1	SIN3A
1	SCAPER
1	PEAK1
1	HMG20A
1	ABHD17C
1	ZNF592
1	AKAP13
1	DET1
1	POLG
1	TICRR
1	IQGAP1
1	MAN2A2
1	IGF1R
1	CHSY1
1	NPRL3
1	RAB11FIP3
1	UBE2I
1	UNKL
1	ERVK13-1
1	CREBBP
1	TFAP4
1	GLIS2
1	ABAT
1	CARHSP1
1	ABCC1
1	ARL6IP1
1	SMG1
1	RRN3P3
1	USP31
1	SMG1P5
1	FBXL19
1	C16orf87
1	TENT4B
1	CYLD
1	CHD9
1	USB1
1	CTCF
1	RANBP10
1	PSKH1
1	NFATC3
1	PDXDC2P-NPIPB14P
1	PDPR
1	AARS
1	DDX19B
1	PHLPP2
1	AP1G1
1	LOC283922
1	RFWD3
1	WDR59
1	ADAT1
1	GCSH
1	MLYCD
1	BANP
1	ZC3H18
1	GALNS
1	TCF25
1	VPS53
1	ABR
1	MYO1C
1	PAFAH1B1
1	NDEL1
1	ZNF18
1	MAP2K4
1	ELAC2
1	TVP23C-CDRT4
1	TVP23C
1	ZNF286A
1	ZNF286B
1	SUZ12P1
1	COPRS
1	RHOT1
1	RAD51L3-RFFL
1	RFFL
1	GGNBP2
1	ACACA
1	SOCS7
1	PIP4K2B
1	PSMD3
1	NT5C3B
1	RETREG3
1	HDAC5
1	KANSL1
1	NPEPPS
1	TBKBP1
1	SPOP
1	KAT7
1	SPAG9
1	AKAP1
1	MSI2
1	MTMR4
1	SKA2
1	SMG8
1	HEATR6
1	TLK2
1	MAP3K3
1	SMARCD2
1	PRKCA
1	NOL11
1	BPTF
1	SLC25A19
1	BAIAP2
1	FASN
1	FOXK2
1	TBCD
1	RAB12
1	MTCL1
1	ANKRD12
1	PPP4R1
1	IMPA2
1	AFG3L2
1	PTPN2
1	SEH1L
1	ROCK1
1	RMC1
1	TRAPPC8
1	PIAS2
1	SMAD2
1	MEX3C
1	MBD2
1	TXNL1
1	PHLPP1
1	SOCS6
1	TIMM21
1	ZNF236-DT
1	ZNF236
1	ATP9B
1	RBFA
1	ADNP2
1	MBD3
1	TCF3
1	ZBTB7A
1	MPND
1	UBXN6
1	HDGFL2
1	DPP9
1	RAB11B
1	MRPL4
1	KRI1
1	SLC44A2
1	ILF3
1	TECR
1	ZNF333
1	EPS15L1
1	SMIM7
1	BORCS8-MEF2B
1	GATAD2A
1	ZNF506
1	ZNF254
1	CEP89
1	PSMD8
1	RYR1
1	NFKBIB
1	MAP3K10
1	AKT2
1	SPTBN4
1	SNRPA
1	HNRNPUL1
1	CIC
1	TOMM40
1	RELB
1	OPA3
1	MYPOP
1	CALM3
1	ZC3H4
1	BICRA
1	VRK3
1	ZNF473
1	POLD1
1	CTU1
1	PPP2R1A
1	ZNF83
1	ZNF468
1	ZNF816-ZNF321P
1	MBOAT7
1	U2AF2
1	ZNF787
1	ZNF444
1	CENPBD1P1
1	C20orf194
1	CDS2
1	SEC23B
1	PYGB
1	ABHD12
1	SNTA1
1	CBFA2T2
1	PIGU
1	RBM39
1	ACTR5
1	DHX35
1	ZHX3
1	CHD6
1	PCIF1
1	TAF4
1	OSBPL2
1	YTHDF1
1	PCMTD2
1	HSPA13
1	LTN1
1	SCAF4
1	PAXBP1
1	TMEM50B
1	CRYZL1
1	ITSN1
1	SLC5A3
1	MRPS6
1	DOP1B
1	HLCS
1	VPS26C
1	DYRK1A
1	BRWD1
1	HMGN1
1	ZBTB21
1	PKNOX1
1	RRP1
1	SUMO3
1	ADARB1
1	LSS
1	C21orf58
1	PCNT
1	HDHD5
1	UFD1
1	CDC45
1	TANGO2
1	DGCR8
1	YPEL1
1	BMS1P20
1	ZNF70
1	CABIN1
1	GUCD1
1	TTC28
1	CHEK2
1	HSCB
1	NF2
1	MORC2
1	RBFOX2
1	EIF3D
1	PDXP
1	ANKRD54
1	EIF3L
1	TPTEP2-CSNK1E
1	TPTEP2
1	DDX17
1	RBX1
1	L3MBTL2
1	CYB5R3
1	ARFGAP3
1	TTLL12
1	PPARA
1	PPP6R2
1	ASMTL
1	TBL1X
1	WWC3
1	MSL3
1	AP1S2
1	TXLNG
1	RBBP7
1	EIF1AX
1	RPS6KA3
1	MBTPS2
1	SMS
1	KLHL15
1	EIF2S3
1	TAB3
1	CASK
1	KDM6A
1	SLC9A7
1	JADE3
1	TBC1D25
1	SUV39H1
1	HDAC6
1	TIMM17B
1	PQBP1
1	OTUD5
1	GRIPAP1
1	WDR45
1	GPKOW
1	FAM156A
1	SMC1A
1	HUWE1
1	PHF8
1	ARHGEF9
1	LAS1L
1	IGBP1
1	TAF1
1	RLIM
1	MAGT1
1	BRWD3
1	SH3BGRL
1	CSTF2
1	RPL36A-HNRNPH2
1	HNRNPH2
1	MORF4L2
1	PRPS1
1	PSMD10
1	ACSL4
1	WDR44
1	PGRMC1
1	NKRF
1	CUL4B
1	ELF4
1	AIFM1
1	ZNF280C
1	RAP2C
1	PHF6
1	HPRT1
1	PLAC1
1	HTATSF1
1	ATP11C
1	MTM1
1	CD99L2
1	CCNQ
1	IDH3G
1	IRAK1
1	G6PD
1	IKBKG
1	DKC1
1	FUNDC2
1	BRCC3
1	VAMP7
2	DDX11L1
2	WASH7P
2	MIR6859-1
2	MIR6859-4
2	MIR6859-3
2	MIR6859-2
2	MIR1302-2
2	MIR1302-9
2	MIR1302-11
2	MIR1302-10
2	FAM138C
2	FAM138F
2	FAM138A
2	OR4F5
2	LOC729737
2	LOC102725121
2	MIR6859-4
2	MIR6859-1
2	MIR6859-2
2	MIR6859-3
2	FAM138D
2	OR4F16
2	OR4F3
2	OR4F29
2	LOC100132062
2	LOC100132287
2	LOC101928626
2	OR4F16
2	OR4F3
2	OR4F29
2	LOC100133331
2	FAM87B
2	FAM41C
2	LINC02593
2	PLEKHN1
2	PERM1
2	HES4
2	ISG15
2	LOC100288175
2	RNF223
2	LINC01342
2	MIR200B
2	MIR200A
2	MIR429
2	TTLL10
2	TNFRSF18
2	TNFRSF4
2	C1QTNF12
2	SCNN1D
2	MIR6726
2	SNORD167
2	MIR6727
2	TAS1R3
2	MIR6808
2	MXRA8
2	MRPL20
2	ANKRD65
2	TMEM88B
2	ATAD3C
2	FNDC10
2	LOC105378586
2	MMP23B
2	MMP23A
2	MMP23A
2	CALML6
2	TMEM52
2	GABRD
2	LOC105378591
2	PRKCZ-AS1
2	LOC100129534
2	HES5
2	TNFRSF14-AS1
2	LOC100996583
2	TTC34
2	ACTRT2
2	LINC00982
2	MIR4251
2	MIR551A
2	LINC01346
2	LINC01345
2	LINC01777
2	LINC01646
2	MIR4689
2	LOC102724450
2	HES3
2	HES2
2	ESPN
2	MIR4252
2	PLEKHG5
2	LINC01672
2	CAMTA1-DT
2	LOC102725193
2	UTS2
2	TNFRSF9
2	LINC01714
2	SNORD128
2	MIR6728
2	ENO1-AS1
2	CA6
2	SLC2A7
2	MIR34A
2	PIK3CD-AS1
2	LOC113391335
2	MIR5697
2	RBP7
2	RNU6-9
2	RNU6-8
2	RNU6-7
2	RNU6-2
2	RNU6-1
2	CORT
2	C1orf127
2	EXOSC10-AS1
2	MTOR-AS1
2	ANGPTL7
2	LINC01647
2	C1orf167
2	LOC102724659
2	NPPA-AS1
2	NPPA
2	NPPB
2	RNU5E-1
2	MIR6729
2	TNFRSF8
2	MIR7846
2	MIR4632
2	SNORA59A
2	SNORA59B
2	MIR6730
2	AADACL4
2	AADACL3
2	C1orf158
2	PRAMEF12
2	PRAMEF1
2	LINC01784
2	PRAMEF11
2	HNRNPCL1
2	PRAMEF2
2	PRAMEF4
2	PRAMEF10
2	PRAMEF7
2	PRAMEF6
2	PRAMEF27
2	HNRNPCL3
2	HNRNPCL4
2	PRAMEF26
2	PRAMEF25
2	PRAMEF36P
2	PRAMEF34P
2	HNRNPCL2
2	PRAMEF34P
2	PRAMEF36P
2	PRAMEF25
2	PRAMEF26
2	HNRNPCL4
2	HNRNPCL3
2	PRAMEF27
2	PRAMEF9
2	PRAMEF13
2	PRAMEF18
2	PRAMEF22
2	PRAMEF5
2	PRAMEF8
2	PRAMEF33
2	PRAMEF15
2	PRAMEF14
2	PRAMEF19
2	PRAMEF17
2	PRAMEF20
2	KAZN-AS1
2	C1orf195
2	LOC101927417
2	CTRC
2	CELA2A
2	CELA2B
2	SCARNA21B
2	RSC1A1
2	SLC25A34
2	SLC25A34-AS1
2	TMEM82
2	UQCRHL
2	SRARP
2	HSPB7
2	CLCNKA
2	CLCNKB
2	SPATA21
2	LINC01772
2	RNU1-1
2	RNU1-2
2	RNU1-4
2	RNU1-3
2	RNVU1-18
2	LINC01783
2	MIR3675
2	CROCCP2
2	MST1P2
2	RNU1-1
2	RNU1-2
2	RNU1-4
2	RNU1-3
2	RNVU1-18
2	MIR3675
2	ESPNP
2	RNU1-1
2	RNU1-2
2	RNU1-4
2	RNU1-3
2	RNVU1-18
2	MST1L
2	MIR3675
2	LOC105376805
2	RNU1-1
2	RNU1-2
2	RNU1-4
2	RNU1-3
2	RNVU1-18
2	PADI2
2	LOC400743
2	PADI1
2	PADI3
2	MIR3972
2	PADI4
2	PADI6
2	ACTL8
2	LINC01654
2	KLHDC7A
2	PAX7
2	TAS1R2
2	MIR4695
2	MIR1290
2	EMC1
2	MRTO4
2	LOC100506730
2	LOC105378614
2	RPS14P3
2	HTR6
2	RNF186
2	PLA2G2E
2	PLA2G2A
2	PLA2G2D
2	PLA2G2F
2	PLA2G2C
2	UBXN10-AS1
2	LINC01757
2	VWA5B1
2	LINC01141
2	FAM43B
2	MIR6084
2	PINK1-AS
2	MIR1256
2	LOC100506801
2	CELA3B
2	CELA3A
2	LINC01635
2	MIR4418
2	EPHA8
2	MIR6127
2	C1QA
2	C1QC
2	C1QB
2	MIR4684
2	MIR4253
2	LACTBL1
2	TEX46
2	MIR3115
2	HTR1D
2	LINC01355
2	LOC101928163
2	ID3
2	MDS2
2	CNR2
2	MIR378F
2	MYOM3
2	LOC284632
2	MIR6731
2	MIR4425
2	LOC646471
2	PAQR7
2	MIR3917
2	EXTL1
2	SLC30A2
2	FAM110D
2	C1orf232
2	ZNF593
2	CATSPER4
2	LOC101928303
2	SH3BGRL3
2	CD52
2	CRYBG2
2	ZNF683
2	LOC101928324
2	MIR1976
2	LOC101928728
2	SFN
2	NR0B2
2	ACTG1P20
2	FCN3
2	FGR
2	LINC02574
2	SCARNA1
2	PTAFR
2	SNORA73A
2	SNORA73B
2	SNORD99
2	SNORA61
2	SNORA44
2	SNORA16A
2	RNU11
2	OPRD1
2	LINC01756
2	LINC01648
2	MATN1
2	MIR4420
2	LINC01778
2	SNORD103B
2	SNORD103A
2	SNORD103B
2	SNORD103A
2	SNORD103C
2	LINC01225
2	LINC01226
2	MIR4254
2	MIR5585
2	DCDC2B
2	FAM167B
2	FAM229A
2	TSSK3
2	HPCA
2	A3GALT2
2	PHC2
2	MIR3605
2	HMGB4
2	CSMD2-AS1
2	C1orf94
2	MIR552
2	GJB4
2	GJB3
2	GJA4
2	LOC653160
2	ZMYM1
2	ZMYM4-AS1
2	EVA1B
2	SNORA63C
2	MIR4255
2	MIR6732
2	MIR5581
2	RSPO1
2	C1orf122
2	POU3F1
2	MIR3659
2	LINC01343
2	LINC01685
2	GJA9-MYCBP
2	GJA9
2	OXCT2P1
2	PABPC4-AS1
2	SNORA55
2	HPCAL4
2	OXCT2
2	LOC101929536
2	TMCO2
2	MIR30E
2	MIR30C1
2	CITED4
2	SLFNL1-AS1
2	SLFNL1
2	LOC101929901
2	EDN2
2	GUCA2B
2	GUCA2A
2	CLDN19
2	LOC105378683
2	TMEM269
2	LOC339539
2	FAM183A
2	MIR6733
2	MPL
2	MIR6734
2	SZT2-AS1
2	MIR6735
2	LOC101929592
2	MIR6079
2	KLF17
2	KLF18
2	ERI3-IT1
2	SNORA110
2	MIR5584
2	SNORD145
2	RNU5F-1
2	RNU5D-1
2	SNORD160
2	SNORD55
2	SNORD46
2	SNORD38A
2	SNORD38B
2	BEST4
2	TCTEX1D4
2	BTBD19
2	LINC01144
2	HPDL
2	CCDC17
2	RPS15AP10
2	TSPAN1
2	LOC110117498
2	POMGNT1
2	FAAHP1
2	LINC01398
2	DMBX1
2	LOC105378696
2	KNCN
2	TEX38
2	CYP4Z2P
2	CYP4A11
2	CYP4X1
2	CYP4Z1
2	CYP4A22
2	LINC00853
2	PDZK1IP1
2	FOXE3
2	FOXD2-AS1
2	FOXD2
2	SKINT1L
2	SLC5A9
2	LOC101929721
2	AGBL4-IT1
2	DMRTA2
2	MIR4421
2	MIR6500
2	C1orf185
2	LINC01562
2	TTC39A-AS1
2	MIR761
2	KTI12
2	TXNDC12-AS1
2	SLC1A7
2	LOC100507564
2	LINC01771
2	SLC25A3P1
2	DMRTB1
2	LDLRAD1
2	MIR4781
2	CDCP2
2	SSBP3-AS1
2	FAM151A
2	MROH7
2	MROH7-TTC4
2	TMEM61
2	BSND
2	LOC100507634
2	MIR4422HG
2	MIR4422
2	LINC01753
2	LINC01755
2	LINC01767
2	FYB2
2	DAB1-AS1
2	TACSTD2
2	JUN
2	LINC01358
2	HSD52
2	MIR4711
2	LOC101926944
2	C1orf87
2	LINC01748
2	NFIA-AS2
2	NFIA-AS1
2	MGC34796
2	MIR3116-1
2	MIR3116-2
2	ANGPTL3
2	LINC01739
2	FOXD3-AS1
2	FOXD3
2	MIR6068
2	DLEU2L
2	ROR1-AS1
2	UBE2U
2	MIR4794
2	MIR3671
2	MIR101-1
2	LOC101927139
2	MIR3117
2	TCTEX1D1
2	INSL5
2	C1orf141
2	IL23R
2	MIR1262
2	RPE65
2	DEPDC1-AS1
2	LINC01707
2	LINC01758
2	PIN1P1
2	LINC01788
2	MIR186
2	NEGR1-IT1
2	LINC01360
2	LINC02238
2	LRRC53
2	ERICH3
2	ERICH3-AS1
2	LHX8
2	SLC44A5
2	DLSTP1
2	SNORD45C
2	SNORD45A
2	SNORD45B
2	ASB17
2	LOC101927342
2	LINC02567
2	MIR7156
2	MGC27382
2	LINC01781
2	LOC101927434
2	LINC01362
2	LINC01361
2	LINC01712
2	UOX
2	DNASE2B
2	LINC01555
2	MIR4423
2	MIR7856
2	CLCA2
2	CLCA1
2	CLCA4
2	CLCA4-AS1
2	CLCA3P
2	LOC101927844
2	LINC01364
2	GBP7
2	LOC729930
2	GBP6
2	GBP1P1
2	SNORD3G
2	BARHL2
2	LINC02609
2	LINC01763
2	BRDT
2	SETSIP
2	C1orf146
2	SNORD21
2	SNORA66
2	CCDC18-AS1
2	LOC100129046
2	MIG7
2	MIR760
2	ABCA4
2	MIR378G
2	LOC101928098
2	LOC101928118
2	LINC01760
2	LINC01650
2	LINC01761
2	LINC02607
2	LOC102723661
2	LINC01787
2	DPYD-AS2
2	LINC01930
2	MIR2682
2	MIR137
2	LINC01776
2	LINC01708
2	RTCA-AS1
2	MIR553
2	GPR88
2	LINC01349
2	LOC101928370
2	LINC01307
2	DNAJA1P5
2	LOC101928436
2	ACTG1P4
2	AMY2A
2	AMY1C
2	AMY1A
2	AMY1B
2	AMY1C
2	AMY1A
2	AMY1B
2	LOC100129138
2	LINC01676
2	LINC01677
2	LINC01661
2	MIR7852
2	VAV3-AS1
2	NBPF4
2	NBPF6
2	AKNAD1
2	SPATA42
2	SCARNA2
2	C1orf194
2	MYBPHL
2	MIR197
2	GNAT2
2	GSTM5
2	ALX3
2	LINC01397
2	UBL4B
2	SLC6A17
2	LINC02586
2	LAMTOR5-AS1
2	PROK1
2	CYMP
2	CYMP-AS1
2	KCNA10
2	KCNA2
2	CHIAP2
2	CHIA
2	PIFO
2	PGCP1
2	OVGP1
2	C1orf162
2	ADORA3
2	LINC01160
2	KCND3-IT1
2	KCND3-AS1
2	LINC01750
2	MIR4256
2	FAM19A3
2	LINC01356
2	AKR7A2P1
2	LOC100996251
2	LOC643441
2	HIPK1-AS1
2	OLFML3
2	SYCP1
2	TSHB
2	NHLH2
2	LINC01649
2	LINC01762
2	MIR548AC
2	MIR320B1
2	C1orf137
2	CD101
2	MIR942
2	VTCN1
2	LINC01525
2	LOC100996263
2	LOC105378933
2	WARS2-IT1
2	HAO2-IT1
2	HSD3B2
2	HSD3B1
2	HSD3BP4
2	LINC00622
2	REG4
2	NBPF7
2	ADAM30
2	SEC22B
2	NBPF8
2	PFN1P2
2	LOC100996724
2	NOTCH2NLR
2	NBPF26
2	RNVU1-19
2	PPIAL4A
2	LINC00623
2	RNVU1-4
2	RNVU1-20
2	LOC101929798
2	FCGR1B
2	LOC100996318
2	HIST2H2BA
2	FAM72B
2	SRGAP2C
2	RNVU1-17
2	RNU1-1
2	RNU1-2
2	RNU1-4
2	RNU1-3
2	RNVU1-18
2	LOC644634
2	FCGR1CP
2	HIST2H3PS2
2	FAM72C
2	SRGAP2D
2	LSP1P5
2	LOC101060524
2	DRD5P2
2	LOC101927429
2	PPIAL4E
2	PPIAL4D
2	PPIAL4F
2	RNVU1-15
2	RNVU1-11
2	PPIAL4E
2	PPIAL4D
2	PPIAL4F
2	SRGAP2-AS1
2	LOC101927429
2	DRD5P2
2	LOC101060524
2	LSP1P5
2	SRGAP2B
2	FAM72D
2	FAM72C
2	LINC01145
2	LOC644634
2	LOC100996740
2	PPIAL4E
2	PPIAL4D
2	PPIAL4F
2	RNVU1-14
2	NBPF20
2	NBPF25P
2	PDZK1
2	MIR6736
2	ITGA10
2	HJV
2	RNVU1-6
2	NBPF10
2	NUDT4P2
2	NUDT4B
2	RNU1-1
2	RNU1-2
2	RNU1-4
2	RNU1-3
2	RNVU1-18
2	HYDIN2
2	NBPF12
2	LOC728989
2	RNVU1-8
2	NBPF13P
2	PRKAB2
2	CHD1L
2	PDIA3P1
2	FMO5
2	LINC00624
2	BCL9
2	ACP6
2	GJA5
2	GJA8
2	GPR89B
2	PDZK1P1
2	RNVU1-7
2	PDE4DIPP1
2	NBPF11
2	LOC100505824
2	LOC101927468
2	MIR5087
2	RNVU1-1
2	MIR6077
2	LOC100132057
2	RNVU1-3
2	LINC01138
2	PPIAL4G
2	NBPF14
2	NOTCH2NLB
2	NUDT4P2
2	NUDT4B
2	LOC653513
2	NBPF9
2	LOC653513
2	SEC22B2
2	SEC22B3
2	NOTCH2NLC
2	NBPF19
2	PPIAL4C
2	LINC00869
2	LOC644634
2	FCGR1A
2	HIST2H3D
2	HIST2H4B
2	HIST2H4A
2	HIST2H3A
2	HIST2H3C
2	HIST2H2AA3
2	HIST2H2AA4
2	HIST2H2BC
2	HIST2H2AA3
2	HIST2H2AA4
2	HIST2H3A
2	HIST2H3C
2	HIST2H4B
2	HIST2H4A
2	HIST2H2AC
2	HIST2H2AB
2	BOLA1
2	LOC105371433
2	SNORD13C
2	MIR6878
2	ECM1
2	FALEC
2	MIR4257
2	ADAMTSL4-AS1
2	HORMAD1
2	CTSK
2	CTXND2
2	ANXA9
2	BNIPL
2	TNFAIP8L2
2	TMOD4
2	ZNF687-AS1
2	GBAT2
2	MIR554
2	LINGO4
2	C2CD4D
2	C2CD4D-AS1
2	THEM5
2	NBPF18P
2	LOC100131107
2	TCHHL1
2	TCHH
2	RPTN
2	HRNR
2	FLG
2	FLG-AS1
2	FLG2
2	CRNN
2	LCE5A
2	CRCT1
2	LCE3E
2	LCE3D
2	LCE3C
2	LCE3B
2	LCE3A
2	LINC00302
2	LCE2D
2	LCE2C
2	LCE2B
2	LCE2A
2	LCE4A
2	C1orf68
2	KPRP
2	LCE1F
2	LCE1E
2	LCE1D
2	LCE1C
2	LCE1B
2	LCE1A
2	LCE6A
2	SMCP
2	IVL
2	SPRR4
2	SPRR1A
2	SPRR3
2	SPRR1B
2	SPRR2D
2	SPRR2A
2	SPRR2B
2	SPRR2E
2	SPRR2F
2	SPRR2C
2	SPRR2G
2	LOC101928009
2	LELP1
2	PRR9
2	LOR
2	PGLYRP3
2	PGLYRP4
2	S100A9
2	S100A12
2	S100A8
2	S100A7A
2	S100A7
2	S100A6
2	S100A5
2	S100A4
2	LOC101928034
2	S100A3
2	S100A2
2	S100A14
2	MIR8083
2	LOC343052
2	MIR6737
2	RPS27
2	MIR5698
2	MIR190B
2	C1orf189
2	SNORA58B
2	AQP10
2	SHE
2	UBE2Q1-AS1
2	LOC101928120
2	MIR4258
2	LENEP
2	DCST2
2	DCST1
2	DPM3
2	MIR92B
2	PKLR
2	MIR555
2	POU5F1P4
2	ASH1L-AS1
2	SCARNA26A
2	SCARNA26B
2	SNORA80E
2	SCARNA4
2	RXFP4
2	ARHGEF2
2	MIR6738
2	BGLAP
2	PAQR6
2	VHLL
2	TSACC
2	RHBG
2	MIR9-1
2	TTC24
2	LOC101928177
2	HAPLN2
2	NES
2	SH2D2A
2	NTRK1
2	INSRR
2	LRRC71
2	MIR765
2	ETV3L
[truncated: 15,966 more rows]

## Sheet: supermodules_enrichment
super module	cluster 1	cluster 2	cluster 3	cluster 4	cluster 5	cluster 6	cluster 7	cluster 8
129	0.99997	1	0.97157	0.73482	0.97855	0.60953	0.0012964	5.9841e-07
3	0.8358	1	0.007113	0.15436	0.033507	0.17251	0.0018524	8.5353e-05
89	1	1	0.16062	0.10574	0.68097	0.76101	0.0075415	1.0624e-10
128	1	1	0.0026192	0.015648	0.84902	0.014416	3.932e-09	0.00091626
205	1	0.99193	0.65804	0.96941	0.99619	1	0.013295	2.6764e-11
23	1	0.99993	0.14616	0.80556	0.83998	0.7795	0.0018489	2.8345e-08
109	1	1	9.1179e-10	0.00035726	0.019846	7.9051e-05	8.2758e-12	1.0081e-06
61	1	1	0.41565	0.00040574	0.99985	3.0625e-05	5.5297e-07	6.8462e-05
60	0.99709	1	0.00059363	0.00014244	0.7161	3.2953e-06	8.703e-05	0.17951
64	1	1	0.037019	0.1156	0.98898	7.8364e-05	2.0388e-11	0.03031
192	0.11423	1	0.40246	0.015306	0.1165	8.5826e-08	1.0651e-05	0.002447
38	0.18925	1	0.5716	0.32955	0.4801	0.012952	0.0088458	0.00039357
125	1	1	0.028987	0.11049	0.5899	0.99442	0.025304	1.9391e-07
170	1	1	1.2999e-06	7.5546e-08	0.0023722	0.0022025	8.4028e-13	8.3134e-08
213	0.99989	1	0.50609	0.12741	0.96215	0.20007	0.051726	0.0010886
214	0.0066257	1	1.1204e-05	0.00042093	0.0041956	1.4623e-12	0.030622	0.0010495
168	0.99763	1	0.99999	3.8456e-05	0.86918	0.010111	0.097867	6.6365e-08
195	0.98187	1	0.5497	0.00048686	0.37075	1.3328e-08	0.014693	0.00079658
83	0.98926	1	0.91652	7.7919e-10	0.76067	8.0516e-08	0.69788	0.0032162
82	0.96398	1	0.31799	0.24803	0.74946	6.5852e-05	0.00023789	0.00013073
105	0.99962	1	0.084953	0.00043465	0.89178	2.3329e-06	5.522e-10	6.0484e-07
144	0.96922	1	0.81122	5.2775e-06	0.41513	9.0545e-20	5.7927e-10	0.71689
167	0.66777	1	0.85952	1.0353e-07	0.082708	1.2559e-09	5.0194e-05	0.1332
110	0.99932	1	6.2481e-09	8.8309e-07	0.00018886	3.3211e-14	0.00015468	4.4664e-05
194	0.077152	1	0.25234	1.3272e-07	0.041585	6.6672e-11	0.058242	0.82605
81	0.94696	1	0.97763	0.0008826	0.051647	6.6813e-06	0.76704	0.22939
17	8.9487e-06	1	0.88554	0.0010884	0.88864	1.8623e-05	0.79536	0.00043027
104	0.01496	1	0.99997	1.5557e-05	0.99296	2.1351e-31	0.00078082	8.5484e-05
166	7.68e-09	1	0.99591	0.01302	0.16721	1.0294e-15	0.034013	0.66187
157	0.76589	1	0.59627	0.46531	0.36319	0.91245	0.44468	0.0004404
199	0.04112	1	0.16481	0.00078902	0.20293	3.7667e-17	7.9398e-06	0.74242
135	0.98466	1	5.9009e-06	0.16391	0.27902	0.97999	0.1153	0.72271
137	0.77155	1	1.8848e-07	0.080412	0.012433	7.1088e-11	4.8769e-16	0.0010369
183	0.075765	0.97187	1	0.55423	0.18841	0.24486	0.15854	0.30158
29	5.9249e-08	1	0.6757	0.88895	0.21836	0.00097841	0.29333	2.0713e-06
44	0.25021	1	0.095878	0.63203	0.60563	0.0015585	0.00036067	0.012536
67	1	1	6.9432e-17	0.94838	3.5315e-05	0.015054	1.6343e-11	3.884e-06
155	1	1	1.5141e-20	0.00016105	0.00097372	1.4781e-08	3.0387e-22	1.7189e-05
39	1	1	1.1869e-25	2.1369e-05	1.0293e-09	3.5613e-10	1.1496e-23	2.283e-05
5	0.9958	1	0.00062106	0.0018802	0.17719	1.5752e-07	1.8256e-18	0.0001612
4	1	1	9.8818e-25	0.0079689	0.016699	4.5044e-08	1.3245e-25	0.0011267
209	0.53628	1	5.9117e-28	0.001379	3.5216e-06	2.4555e-12	9.331e-24	0.057618
154	1	1	6.0811e-20	0.00048626	0.00062965	1.3467e-07	5.3685e-25	8.0037e-05
153	0.93026	1	8.4128e-18	0.029613	0.00048179	8.5496e-11	8.7018e-28	0.0018566
174	0.9817	1	1.4241e-43	2.3838e-05	2.237e-15	2.4008e-16	7.4437e-27	0.00046033
120	1	1	7.0166e-11	0.041305	0.14916	5.1876e-09	3.738e-16	4.6086e-06
115	0.91717	1	9.9617e-15	0.014813	0.0017646	1.1538e-11	2.42e-20	0.00027537
18	0.98097	1	3.0092e-05	0.003782	0.0078086	0.0004143	1.8844e-10	9.2731e-05
19	0.99991	1	1.5791e-16	0.045954	0.00033776	0.00011721	4.9622e-19	0.00030847
200	0.00031648	1	0.01442	0.0015718	0.24706	5.7219e-27	6.8112e-08	0.82287
49	0.98941	1	4.6699e-12	0.49668	0.050244	0.025713	2.1649e-12	7.9502e-05
182	0.97026	1	2.2597e-13	0.56626	0.63336	3.6984e-09	1.5481e-18	0.27664
181	0.9768	1	5.4983e-07	4.5517e-06	0.0029762	2.524e-18	1.0109e-13	0.99086
33	0.099412	1	1.5799e-15	0.024867	7.6732e-08	2.0425e-17	3.095e-12	1
156	0.99816	1.2654e-12	0.1297	0.6441	0.22962	0.99944	1	1
46	0.95754	1	0.0044391	0.6866	0.052158	0.34343	0.0060278	0.28912
176	0.99975	1	7.6352e-14	0.00021321	3.2003e-11	5.607e-09	3.5643e-06	0.9449
127	0.93436	1	0.020252	0.35499	0.064717	0.028692	0.00092791	0.034753
180	0.3873	1	0.046712	5.2898e-12	2.1459e-06	4.1219e-10	0.40253	0.97277
98	0.20509	1	0.030018	8.1074e-07	0.38488	0.00016337	0.0024706	0.85257
134	0.037281	1	2.0611e-37	0.004077	2.5134e-17	0.060529	7.0788e-08	0.052662
208	0.030432	1	8.3761e-16	0.02101	5.0145e-05	2.0245e-09	4.2051e-08	0.71493
198	3.6502e-08	1	6.9467e-07	9.5773e-09	0.028283	2.8993e-51	3.8833e-12	0.97235
121	0.10456	1	0.015068	0.049693	0.096945	0.00024792	0.02868	0.96708
66	0.00010479	1	1.0306e-31	0.0019032	6.4014e-12	2.344e-13	2.4669e-24	0.0036852
51	0.48375	1	2.1909e-25	7.7817e-06	1.1967e-13	1.3139e-16	5.1516e-20	0.58565
24	0.47913	1	1.2711e-17	0.0011582	0.0075178	9.4105e-14	1.2855e-12	0.96296
171	0.97621	1	0.00027899	5.0137e-05	0.0071312	3.1384e-11	0.0063689	0.91886
210	0.53002	1	5.0396e-15	0.051299	0.0030243	0.0031551	3.0079e-05	0.9431
187	1.1409e-15	1	1	1.3777e-09	0.38285	1.3167e-14	0.99996	0.95027
74	0.00017289	1	0.95223	0.014058	0.82028	0.00016742	0.89504	0.15286
56	4.8552e-16	1	0.011223	0.023716	0.15562	0.00023178	0.77253	0.66872
57	2.1892e-11	1	0.46673	5.5915e-05	0.38808	2.7096e-09	0.86871	0.73486
151	1.57e-31	1	0.99116	0.57889	0.9902	3.6969e-08	0.95185	1
202	4.9842e-49	1	1	0.015016	0.98502	2.851e-17	1	0.80474
119	1.2399e-22	1	0.99987	0.0012693	0.91313	2.5503e-09	0.9986	0.66493
124	9.6595e-08	1	0.66935	0.0045302	0.56121	2.5453e-21	0.072842	0.92605
164	7.6972e-27	1	0.9979	0.82978	0.92907	9.7037e-09	0.60025	0.47256
165	0.0025612	1	1	0.0013448	0.90189	3.4565e-08	0.99157	0.89482
103	7.1561e-09	1	1	1.7305e-07	0.94032	7.0856e-24	0.82192	0.86625
6	1.6417e-15	1	1	0.0055836	0.59322	3.2969e-09	0.98658	0.63339
16	2.1686e-15	1	0.99992	6.1721e-07	0.4087	7.1683e-15	0.99937	0.51245
118	1.7088e-17	1	0.99898	4.2128e-09	0.0065576	6.0356e-24	1	0.3672
40	2.0491e-30	1	1	0.063902	0.8666	3.3383e-14	0.99977	0.73412
178	3.4514e-38	1	1	0.00031735	0.99052	6.3367e-19	0.95578	0.75348
150	1.2505e-15	1	0.86992	0.015466	0.0033137	3.9402e-12	0.99391	0.47105
53	0.0088472	1	1	0.052816	0.83926	0.0028412	0.97225	0.16364
50	0.13439	1	0.96202	0.032406	0.77842	0.0029042	0.97778	0.62774
26	0.46335	1	0.92816	0.057804	0.27164	0.22405	0.70011	0.025245
15	5.3324e-07	1	1	0.00016473	0.9568	5.7316e-15	0.98902	0.57313
177	7.1128e-09	1	0.99784	6.9467e-07	0.41981	1.4285e-11	0.98505	0.8119
203	4.6956e-12	1	0.66789	2.4256e-07	0.52419	2.4058e-19	0.99953	0.86205
123	1.4832e-25	1	0.96549	1.41e-08	0.00015257	4.1595e-14	0.91663	0.98406
113	3.2728e-21	1	0.98504	0.0015108	0.5167	9.4289e-22	0.41628	0.4649
133	0.0057527	1	0.29364	6.1648e-05	0.16739	3.4996e-08	0.058987	0.61684
112	0.001155	1	0.95623	0.03232	0.85831	2.5119e-13	0.96863	0.16049
132	4.3119e-07	1	0.99976	0.0044464	0.98112	8.9053e-19	0.87311	0.33213
117	1.0783e-05	1	0.99486	1.6761e-05	0.64242	3.4084e-11	0.89522	0.53588
69	4.8133e-21	1	0.0025423	2.0767e-06	5.1971e-06	3.9689e-06	0.011689	0.24099
68	0.00025047	1	0.00018217	0.0053002	0.0012787	2.2098e-08	0.17675	0.014781
8	2.2659e-06	1	0.98084	0.2512	0.7801	3.3503e-11	0.69588	0.21218
42	0.0051189	1	0.99875	8.3926e-05	0.65798	8.6972e-06	0.98864	0.35241
158	1.7326e-06	1	0.99997	0.011272	0.60258	1.3446e-07	1	1
45	0.28019	1	0.97366	7.8581e-09	0.53599	4.8821e-17	0.027008	1
1	1.3697e-11	1	0.4811	0.0075117	0.16439	2.7997e-09	0.55638	0.93152
28	0.003013	1	0.98563	0.034727	0.71866	0.014847	0.28886	1
9	0.9741	1	1	0.0010065	0.99779	0.001388	0.85167	0.14831
88	0.5144	1	0.98165	0.0015461	0.039612	0.11867	0.77802	0.59538
141	0.86469	1	0.97621	0.059305	0.63828	0.01483	0.84115	0.36975
142	0.35926	1	0.70997	0.054568	0.23385	0.00025661	0.98255	0.20018
197	0.067734	1	0.076143	0.0012025	0.077682	0.19072	0.3396	0.23621
47	0.912	1	0.91279	0.00016464	0.89121	0.00065652	0.53619	0.18435
84	0.65492	1	0.99967	3.1831e-07	0.72538	2.7102e-07	0.98496	0.32094
149	0.036897	1	0.99997	1.0442e-06	0.47232	2.9769e-11	0.97101	0.13855
173	0.0027015	1	0.96196	1.5321e-07	0.8332	1.1717e-06	0.94415	0.14385
111	0.35661	1	0.99988	0.0002276	0.56035	2.3731e-12	0.99757	0.31209
204	0.49098	1	0.98679	2.1821e-06	0.1489	0.0020911	0.87745	0.8108
212	0.27243	1	0.80165	0.0037397	0.3675	0.0023599	0.99406	0.2811
101	2.3669e-40	1	1.1479e-21	7.1369e-05	3.6882e-14	1.0474e-10	0.063742	0.99419
62	0.23119	1	1	2.1552e-07	0.43838	1.0881e-11	0.99711	0.67747
196	7.5448e-07	1	0.99855	0.00072752	0.92014	1.1815e-10	0.99448	5.1542e-07
102	3.0738e-16	1	0.95509	2.5527e-06	0.19057	9.1104e-16	0.86839	0.96534
145	0.00012414	1	2.1207e-10	0.042897	1.289e-05	0.11183	0.0086375	0.72951
136	2.5759e-29	1	1	0.89273	0.90968	0.00024211	0.9169	0.034405
190	0.22132	1	6.9731e-13	0.036349	2.914e-05	8.1129e-06	0.0032366	0.27066
12	4.5796e-07	1	0.0003545	0.20874	0.0011524	1.4457e-11	1.5171e-06	0.5975
161	6.2311e-20	1	1.0588e-16	0.036977	0.0078103	7.7786e-15	2.5719e-06	0.82888
169	8.0289e-111	1	0.28625	0.018986	0.4195	2.1614e-66	1.708e-07	0.66801
184	1.878e-27	1	0.0014452	0.63237	0.33788	4.4822e-06	0.028696	0.37309
211	1.3044e-19	1	0.97555	0.00099758	0.93721	0.0009669	0.58855	0.93734
189	1.802e-05	1	9.1002e-12	0.0051073	1.0277e-05	1.0311e-05	5.9094e-06	0.054979
185	1.1627e-21	1	0.83549	0.78653	0.78479	0.0039872	0.30121	5.0168e-05
146	6.7541e-24	1	2.998e-10	0.079868	2.1693e-06	8.3871e-08	0.011322	0.89486
148	4.8529e-19	1	0.57202	0.19478	0.95939	1.3747e-08	0.44974	0.39469
7	3.6728e-44	1	0.99889	0.21829	0.99888	2.6536e-06	0.96561	1
91	8.0111e-67	1	0.59449	0.43798	0.60225	1.6641e-16	0.3432	0.98617
152	8.717e-33	1	0.99659	0.098855	0.79067	1.7185e-23	0.055319	0.98452
79	8.5625e-54	1	0.99817	0.10783	0.99	1.3502e-14	0.0019535	0.91165
114	2.7037e-19	1	0.94105	0.025077	0.26042	6.6669e-14	0.020161	0.57659
32	2.8941e-21	1	0.010623	0.018992	0.22369	2.2618e-17	0.069478	0.95644
43	1.3509e-94	1	0.99997	0.1583	0.99925	4.7411e-19	0.32381	0.61527
108	9.5e-56	1	0.99905	0.14975	0.99582	3.1316e-10	0.25951	0.72796
201	1.2456e-65	1	1	0.77807	0.99395	1.9039e-11	0.9996	0.97584
186	5.8708e-19	1	0.98318	0.0066129	0.693	3.6172e-05	0.91293	0.3552
48	0.14458	1	0.022572	0.46901	0.32251	0.0028522	0.016344	0.013802
25	0.99984	1	3.3947e-14	0.00098389	0.0026852	0.000255	0.00031803	0.055336
77	0.28082	1	3.3829e-15	3.1268e-06	0.00011161	0.0038654	0.00014369	0.52432
116	0.20936	1	0.012006	0.15248	0.84787	0.001469	9.601e-06	0.86515
207	0.97613	1	6.4406e-06	0.097925	0.078765	0.00018278	7.2496e-06	0.21016
78	1.4772e-11	1	0.004214	0.00015572	0.026971	5.272e-08	0.0024634	0.28009
13	0.0064745	1	2.6868e-05	0.0065274	0.00098278	1.2536e-06	0.003384	0.23027
14	0.0007062	1	0.29485	0.00049855	0.11163	4.2324e-07	0.91808	0.78791
54	0.0049526	1	3.6322e-43	0.0020867	3.7718e-11	0.27882	0.0023233	0.1727
55	0.0010625	1	8.0042e-67	0.052887	6.7751e-19	0.67546	0.013303	0.63816
99	0.038846	1	2.0879e-48	2.4833e-05	1.4729e-18	0.9328	0.020069	0.50401
100	0.74983	1	1.3397e-49	0.0079575	2.1955e-18	0.49938	1.5048e-05	0.59426
70	0.020382	1	2.7384e-05	1.0782e-06	4.1656e-07	1.4288e-17	1.6322e-17	0.18964
72	7.0466e-17	1	0.99904	0.37523	0.3927	2.0411e-10	0.080349	0.68964
80	1.7854e-13	1	0.34279	0.13799	0.44721	2.9494e-11	2.8308e-10	0.78803
92	1.4293e-15	1	4.4195e-09	0.18428	0.145	2.8181e-08	0.00015944	0.66168
20	0.00029661	1	0.86414	0.31113	0.1898	0.00016603	0.040492	1
65	0.0010432	1	0.98472	0.0073236	0.69319	8.3574e-06	0.011598	0.62905
63	0.11996	1	0.99609	9.9545e-05	0.90376	6.274e-08	0.53459	0.9696
52	0.00061088	1	0.011618	8.5426e-07	9.2583e-05	3.6334e-10	0.0028452	0.76947
27	0.00040039	1	0.010168	0.81185	0.10545	0.050566	9.5087e-05	0.089696
106	1.0133e-07	1	0.1728	0.97881	0.10772	0.01533	2.7055e-05	0.82804
107	0.12514	1	0.28401	0.75513	0.5263	0.39288	0.0059639	0.56387
188	5.8323e-06	1	0.8911	0.013682	0.72001	0.0079534	0.032011	1
90	0.019839	1	0.94144	0.0035018	0.47316	3.1247e-06	0.59326	1
175	1.671e-19	1	0.040115	0.67866	0.017383	5.5081e-10	0.44985	0.67751
85	6.3024e-16	1	0.065136	0.017966	0.0060363	2.5116e-08	0.0065893	0.80948
162	0.0012638	1	2.0975e-10	0.48795	1.4223e-05	0.00028372	0.00042714	0.53006
11	4.4275e-19	1	0.31808	0.41245	0.20723	2.3505e-10	0.013638	0.59524
10	0.0045819	1	0.40856	0.037614	0.21752	9.0048e-15	0.33348	0.30774
96	0.97922	0.99849	0.84507	0.96779	0.33627	0.187	0.040996	0.38908
95	0.85637	1	0.58425	0.55018	0.61986	0.085478	0.537	0.45512
59	1	1.4416e-184	1	0.96437	1	1	0.99941	0.45993
93	1	4.3696e-272	0.01929	0.99995	0.8374	1	1	1
131	1	2.9367e-179	0.98298	1	0.99178	1	1	1
73	1.807e-07	1	0.92939	0.0013646	0.84766	0.00057001	0.99988	0.56235
76	1.4711e-11	1	0.39759	0.00038266	0.63907	4.9846e-09	0.96667	0.94004
75	2.1279e-16	1	0.49425	9.4684e-05	0.27901	2.1344e-09	0.15063	0.93593
159	6.391e-09	1	0.95385	0.014909	0.67416	0.0094498	0.91711	1
35	4.901e-12	1	0.823	0.000434	0.54915	1.4683e-08	0.9914	0.96036
36	0.40235	1	0.79623	0.29789	0.70202	0.28119	0.31234	0.50101
34	2.8915e-07	1	0.61464	0.020643	0.3065	0.028259	0.2195	0.64832
138	0.082779	1	0.99963	6.9997e-06	0.96391	7.174e-11	0.23966	0.79404
140	0.8778	1	0.99056	3.1675e-10	0.89841	1.0175e-06	0.64415	0.75945
217	0.41448	1	0.21592	0.10174	0.39165	8.3981e-10	0.0073571	0.84704
216	0.14473	1	0.01203	0.37782	0.80454	9.5961e-08	3.1529e-05	0.36853
86	0.13571	1	0.2587	0.001648	0.013812	5.5391e-05	0.16643	0.36198
87	0.88395	1	0.56138	2.2902e-08	0.25603	2.5941e-06	0.86796	0.37749
31	0.043758	1	0.0018627	0.00063842	0.31746	1.7017e-24	0.24756	0.80055
172	1.2225e-08	1	0.3256	0.0041508	0.0020225	6.4801e-16	0.0187	0.89361
2	5.1814e-06	1	0.00012228	0.0010923	0.041552	0.0081196	0.010104	0.77128
21	3.6051e-10	1	0.96991	0.20205	0.63936	0.004863	0.58207	0.54673
22	0.0095613	1	0.97913	0.031696	0.99031	1.4881e-08	0.60674	0.66889
30	0.50784	1	0.84854	2.8728e-05	0.33001	0.010827	0.91404	0.010617
37	0.0034512	1	0.93634	0.37666	0.70324	0.031223	0.88766	0.81771
41	4.3294e-06	1	0.84026	0.0039696	0.23988	5.6702e-05	0.87161	0.66818
58	0.00080114	1	0.58063	0.003103	0.35096	4.9204e-07	0.15958	0.40069
122	0.00043884	1	0.99763	0.93655	0.44263	0.00035304	0.99613	0.70817
126	2.4004e-12	1	0.99565	0.36834	0.99095	1.1532e-05	0.42133	0.67418
130	1.0077e-06	1	0.97887	0.0088271	0.81876	1.416e-05	0.049882	0.85037
139	5.3745e-06	1	1	0.95717	0.85814	0.084142	0.26278	1
143	0.00045819	1	0.015886	0.28301	0.11672	0.27528	0.97778	1
147	2.4658e-13	1	0.83226	0.91906	0.69542	4.2762e-07	0.97183	1
160	5.3341e-27	1	0.99912	0.26204	0.97922	0.029663	1	1
163	1.0483e-06	1	0.83565	0.49636	1	0.040773	0.11309	1
179	1.1005e-20	1	0.99945	0.88157	0.85457	0.00026006	0.9989	0.82922
71	7.3503e-06	1	0.95118	0.41577	0.84545	0.000225	0.81998	1
94	0.44931	1	0.86214	0.0041181	0.73268	0.15221	0.67861	0.22915
97	4.3129e-09	1	1	0.64649	0.94942	0.0015367	0.75652	0.50901
191	0.98892	1	0.023051	0.12957	0.0039773	0.080322	0.051207	0.12591
193	1.2274e-07	1	0.97928	0.18462	0.28059	7.8849e-11	0.99485	0.9104
206	0.99985	1	0.99335	0.033085	0.93317	0.16183	0.36839	0.085282
215	0.89577	1	0.18537	0.0015277	0.20102	0.0023555	0.70232	1

## Sheet: genegroups_enrichment
gene group	cluster 1	cluster 2	cluster 3	cluster 4	cluster 5	cluster 6	cluster 7	cluster 8
1	1	1	0.26255	0.11493	0.94687	0.0785	6.1044e-08	9.0482e-08
2	0.96727	1	0.87045	0.014817	1	0.019169	0.32613	0.096465
3	0.99881	1	0.026609	0.10191	0.43844	0.017871	0.00071687	0.44521
4	1.7896e-18	1	9.9357e-05	0.73582	0.40877	3.2265e-08	4.4541e-07	0.78485
5	1	1	8.4059e-33	0.0011064	4.1437e-15	0.027876	1.9045e-06	0.79464
6	0.25592	1	0.15593	0.00084016	0.0012463	8.7501e-08	0.0031521	0.85964
7	0.00021754	1	1	0.035793	0.97512	5.5549e-08	0.96636	0.58541
8	0.0047405	1	0.98024	6.9259e-05	0.1503	4.7909e-05	0.96421	1
9	0.17389	1	0.87756	0.040513	0.26389	0.00012719	0.99856	0.084798
10	2.038e-11	1	0.99989	0.013307	0.45863	1.472e-09	0.98419	0.87038
11	0.9975	0.8003	0.117	0.53586	0.68773	0.0011074	1	0.24228
12	2.2071e-25	1	1	0.012033	0.85636	9.6929e-07	0.9984	0.83273
13	0.19138	1	0.79953	0.7503	0.42492	0.0748	0.84598	0.37163
14	0.55464	1	0.99546	0.060348	0.96626	0.074252	0.94407	0.67671
15	1.5371e-39	1	0.99997	0.32083	0.95568	0.00014317	0.96806	0.72573
16	1	0	1	1	0.99997	1	1	0.91433
17	0.68029	0.99524	0.79248	0.38371	0.77974	0.49733	0.32406	0.6286
18	0.95211	0.0016859	1.1243e-17	0.21946	0.050956	1	0.8137	1
