# Supplementary material for: An integrated analysis of the cancer genome atlas data discovers a hierarchical association structure across thirty three cancer types
Source: PLOS Digit Health. 2022 Dec 20;1(12):e0000151. doi: 10.1371/journal.pdig.0000151 (PMC9931374; doi:10.1371/journal.pdig.0000151)
Supplement: S13 Table — A: Presence or absence of 12 features in IHAS and 5 other methods. B: Overlap counts and enrichment p-values of 8 IHAS Pan-cancer Sample Groups with 28 sample iClusters. C: Overlap counts and enrichment p-values of 8 IHAS Pan-cancer Sample Groups with 6 immune subtypes. D: Overlap counts and enrichment p-values of 18 IHAS Gene Groups with 24 MOMA MRBs. E: Overlap counts and enrichment p-values of 18 IHAS Gene Groups with 29 TME gene signatures. F: Overlap counts and enrichment p-values of 8 IHAS Pan-cancer Sample Groups with 4 TME subtypes. G: Alignment outcomes between IHAS Sample Groups and MOFA sample clusters in each cancer type. H: Comparison of co-occurring Effector pairs and the STRING database of protein-protein associations. I: Comparison of the recurrent effector-target pairs and the STRING database. (XLSX) [file pdig.0000151.s029.xlsx]

## Sheet: features
method	reference	hierarchical representation of genes and tumors	tumor subcategorization	gene subcategorization	molecular alteration signatures of tumor subcategories	gene subcategories/pathways expression signatures of tumor subcategories	associations between molecular alteration signatures and gene expression signatures	multi-modal integration	integration with network information	cancer-type specific analysis	pan-cancer analysis	associations with clinical phenotypes	validations
IHAS	Tiong et al.	+	sample groups, pancancer sample groups	super modules, super module groups, gene groups, meta gene groups	super module-sample group combinations	functional enrichment of super module-sample group combinations	+	+	artery networks	+	+	survival times, molecular subtypes, tumor purity, stemness, mesenchymal subtypes	preservation of associations and expression patterns in > 300 external datasets
iClusters	Hoadley et al., 2018	-	28 tumor clusters	-	mutational patterns	pathway features	-	+	-	-	+	tissues of origin, histopathology, immune subtype, stemness	-
Immune subtypes	Thorsson et al., 2018	-	6 immune subtypes	manually picked 160 immune expression signatures	correlations with somatic variations	immune expression signatures and immune subtypes	+	immune subtypes were inferred from immune expression signatures alone	networks modulating tumoral immune response	-	+	prognosis, immune infiltrate, immunogenecity, immunomodulators	-
MOFA	Argelaguert et al., 2018	-	samples are clustered by in factor space	genes are separated by factorization loadings	-	-	-	capture factors underlying multi-modal data	-	covers only CML data	-	prognosis, drug response	-
MOMA	Paull et al., 2021	-	112 tumor subtypes (not provided)	master regulators (MR) and master regulator blocks (MRB)	genomic alteration dysregulation analysis in subtypes of selected cancer types	enrichment of cancer hallmarks in MRBs, combinatorial expressions of MRBs in subtypes	genomic saturation analysis	+	use networks to infer MRs	+	integration takes place after MRBs and subtypes are inferred	prognosis, TCGA molecular subtypes,	loss-of-function assays, drug treatment response assays
TME subtypes	Bagaev et al., 2021	-	4 TME subtypes	manually picked 29 functional gene expression signatures (Fges)	enrichment of CNV events in TME subtypes	functions restricted to those of pre-selected Fges	TME subtypes associate with cancer genomic alterations	TME subtypes were inferred from Fge expression signatures alone	-	+	focus primarily on melanoma	prognosis, tumor histology, immunotherapy response	immunotherapy treatments

## Sheet: iClusters
iClusters/IHAS Pancan Sample Groups	-	1	2	3	4	5	6	7	8
C1__STAD__EBV_CIMP	Count	0	26	0	3	0	4	8	7
	P-value	1	0.00044071	1	0.9432	1	0.4342	0.7774	0.1027
C2__BRCA__Her2_amp	Count	3	81	6	8	1	39	11	2
	P-value	0.971	3.42e-10	0.9995	0.9983	1	1.99e-13	1	1
C3__Mesenchymal__Immune	Count	1	94	70	33	31	37	148	64
	P-value	1	1	0.0079281	0.9999	0.8694	0.2414	1.74e-09	5.75e-05
C4__Pan-GI__CRC	Count	55	181	3	95	0	5	99	0
	P-value	6.94e-12	9.01e-08	1	4.83e-09	1	1	0.0847	1
C5__CNS/Endocrine	Count	0	36	51	92	2	0	21	79
	P-value	1	1	0.00033261	4.26e-20	1	1	1	4.65e-23
C6__OV	Count	9	103	0	0	162	0	0	0
	P-value	0.8879	0.0026363	1	1	3.98e-111	1	1	1
C7__Mixed__Chr_9_del	Count	16	85	13	39	9	16	15	12
	P-value	0.0251	0.00014098	0.9923	0.0020869	0.98	0.3289	1	0.919
C8__UCEC	Count	1	91	7	90	138	74	37	14
	P-value	1	1	1	6.13e-07	7.99e-49	1.17e-12	1	1
C9__ACC/KICH	Count	11	42	10	33	0	0	34	4
	P-value	0.0421	0.3439	0.935	3.36e-05	1	1	0.0643	0.9963
C10__Pan-SCC	Count	18	307	2	83	21	39	143	14
	P-value	0.9897	3.5e-26	1	0.1739	1	0.7638	0.0285	1
C11__LGG__IDH1_mut	Count	0	94	2	119	70	0	97	24
	P-value	1	0.9994	1	5.31e-21	2.2e-10	1	0.0345	0.9768
C12__THCA	Count	1	74	158	74	0	0	66	121
	P-value	1	1	1.22e-37	0.028	1	1	1	2.98e-29
C13__Mixed__Chr_8_del	Count	5	51	18	42	9	66	6	11
	P-value	0.9647	0.9565	0.8948	0.0004566	0.9833	2.09e-27	1	0.9614
C14__LUAD	Count	1	210	55	5	0	77	91	14
	P-value	1	1.07e-14	0.2498	1	1	5.17e-14	0.4587	1
C15__SKCM/UVM	Count	0	94	36	115	57	0	54	15
	P-value	1	0.9695	0.8224	2.81e-23	3.41e-07	1	0.9967	0.9996
C16__PRAD	Count	0	285	68	0	0	0	123	0
	P-value	1	3.48e-45	0.0144	1	1	1	0.00052898	1
C17__BRCA__Chr_8q_amp	Count	2	87	41	5	2	22	18	5
	P-value	0.9982	1.48e-07	6.3e-06	1	1	0.0068892	0.9999	0.9994
C18__Pan-GI__MSI	Count	3	154	36	8	0	39	44	0
	P-value	0.9999	5.11e-18	0.2334	1	1	3.04e-05	0.9796	1
C19__BRCA__Luminal	Count	0	104	151	1	0	61	235	1
	P-value	1	1	1.13e-27	1	1	0.00014595	5.67e-36	1
C20__Mixed__Stromal/Immune	Count	4	173	20	6	5	61	416	73
	P-value	1	1	1	1	1	0.1085	2.19e-110	0.086
C21__DLBC	Count	2	12	1	13	0	0	4	2
	P-value	0.4629	0.2814	0.9813	7.91e-05	1	1	0.925	0.7799
C22__TGCT	Count	0	68	10	28	14	4	47	27
	P-value	1	0.1248	0.9994	0.245	0.7121	0.9997	0.1334	0.0087623
C23__GBM/LGG__IDH1_wt	Count	6	3	0	36	1	1	35	46
	P-value	0.5762	1	1	1.76e-06	1	0.9999	0.0422	6.24e-18
C24__LAML	Count	14	48	47	0	47	0	0	0
	P-value	0.0118	0.3861	5.25e-11	1	8.16e-17	1	1	1
C25__Pan-SCC__Chr_11_amp_	Count	14	127	10	39	13	22	50	8
	P-value	0.4147	1.84e-08	1	0.1921	0.9871	0.297	0.83	1
C26__LIHC	Count	0	104	89	22	0	0	40	68
	P-value	1	0.1575	6.74e-17	0.9993	1	1	0.9999	2.21e-13
C27__Pan-SCC__HPV	Count	81	152	10	48	21	112	121	24
	P-value	8.88e-21	0.9391	1	0.9979	1	1.2e-25	0.1901	1
C28__Pan-Kidney	Count	82	87	187	97	0	32	8	240
	P-value	1.3e-14	1	2.27e-30	0.1557	1	0.9987	1	1.78e-89

## Sheet: immune_subtypes
Immune subtypes/IHAS Pancan Sample Groups	-	1	2	3	4	5	6	7	8
C1_wound_healing	Count	106	976	152	288	107	188	511	82
	P-value	0.6987	3.6732e-39	1	0.5536	1	0.0241	0.0278	1
C2_IFN_Y_dominant	Count	92	906	105	227	201	435	473	141
	P-value	0.9985	2.5384e-12	1	1	0.4741	5.4992e-98	0.9875	1
C3_inflammatory	Count	99	405	576	241	46	53	524	442
	P-value	0.8876	1	3.7223e-100	0.9996	1	1	0.0020016	2.5676e-80
C4_lymphocyte_depleted	Count	36	352	220	194	55	30	125	137
	P-value	0.9965	0.2413	1.2319e-17	2.3304e-07	1	1	1	3.6432e-06
C5_immunologically_quiet	Count	2	82	6	103	59	0	105	22
	P-value	1	0.9999	1	6.105e-16	2.2359e-07	1	0.00017548	0.9766
C6_TGF_B_dominant	Count	0	25	13	4	3	16	92	27
	P-value	1	1	0.9678	1	0.9999	0.1719	2.7623e-21	0.0015675

## Sheet: MOMA_MRBs
MOMA MRBs/IHAS Gene Groups	-	1	2	3	4	5	6	7	8	9	10	11	12	13	14	15	16	17	18
MRB_1	Count	0	0	0	0	1	0	0	0	1	9	0	16	1	0	5	0	0	0
	P-value	1	1	1	1	0.9986	1	1	1	0.7963	6.23e-05	1	3.94e-09	0.8762	1	0.0831	1	1	1
MRB_2	Count	0	0	0	0	0	0	10	1	0	3	0	0	0	0	0	0	0	0
	P-value	1	1	1	1	1	1	4.49e-14	0.2774	1	0.0374	1	1	1	1	1	1	1	1
MRB_3	Count	0	0	0	0	0	0	9	3	0	10	0	1	0	0	0	0	0	0
	P-value	1	1	1	1	1	1	1.29e-09	0.0151	1	1.32e-07	1	0.8731	1	1	1	1	1	1
MRB_4	Count	7	1	2	1	10	5	4	1	2	3	0	6	2	0	2	1	0	0
	P-value	0.2009	0.5324	0.6381	0.9858	0.4627	0.1431	0.0363	0.7081	0.7037	0.5576	1	0.3013	0.8322	1	0.8905	0.9721	1	1
MRB_5	Count	0	0	0	4	7	0	1	0	0	7	0	4	3	1	4	0	0	1
	P-value	1	1	1	0.282	0.4239	1	0.5675	1	1	0.0024556	1	0.3532	0.3467	0.904	0.2221	1	1	0.541
MRB_6	Count	7	1	2	4	8	5	2	1	7	1	0	3	0	1	0	0	2	0
	P-value	0.14	0.4976	0.584	0.5113	0.6291	0.105	0.3143	0.6721	0.0058047	0.9324	1	0.7921	1	0.9599	1	1	0.3685	1
MRB_7	Count	0	0	0	0	0	0	9	2	0	4	0	1	0	0	0	0	0	0
	P-value	1	1	1	1	1	1	2.08e-11	0.0509	1	0.0094265	1	0.7621	1	1	1	1	1	1
MRB_8	Count	0	0	0	0	0	0	6	4	2	6	0	4	2	7	0	0	0	0
	P-value	1	1	1	1	1	1	7.5e-05	0.0052483	0.4172	0.0058815	1	0.2733	0.5585	0.0031018	1	1	1	1
MRB_9	Count	0	0	0	0	0	0	1	1	1	3	0	2	3	10	0	0	0	0
	P-value	1	1	1	1	1	1	0.3951	0.3858	0.6256	0.1035	1	0.5485	0.1262	2.26e-07	1	1	1	1
MRB_10	Count	11	0	1	0	0	1	0	0	1	0	0	0	0	0	0	0	0	0
	P-value	9.18e-10	1	0.4393	1	1	0.5293	1	1	0.4805	1	1	1	1	1	1	1	1	1
MRB_11	Count	0	1	0	1	0	0	0	1	0	6	0	16	0	0	5	0	0	0
	P-value	1	0.3588	1	0.9168	1	1	1	0.5131	1	0.0058815	1	6.89e-10	1	1	0.06	1	1	1
MRB_12	Count	0	0	0	0	0	0	0	0	2	4	0	1	8	7	0	0	0	0
	P-value	1	1	1	1	1	1	1	1	0.2832	0.0339	1	0.8731	3.37e-05	0.00045541	1	1	1	1
MRB_13	Count	0	0	0	0	4	0	0	0	1	6	0	2	2	1	0	0	1	0
	P-value	1	1	1	1	0.3952	1	1	1	0.5692	0.00027187	1	0.465	0.2914	0.7002	1	1	0.386	1
MRB_14	Count	3	0	0	1	3	2	0	0	2	2	0	1	0	0	0	1	0	0
	P-value	0.1717	1	1	0.7228	0.5549	0.2032	1	1	0.1642	0.2159	1	0.7621	1	1	1	0.66	1	1
MRB_15	Count	0	0	0	0	1	0	2	3	1	16	0	2	3	2	0	0	0	0
	P-value	1	1	1	1	0.9976	1	0.166	0.0335	0.7656	7.42e-13	1	0.7579	0.2803	0.6049	1	1	1	1
MRB_16	Count	0	0	0	0	0	0	5	3	0	7	0	5	0	0	0	0	0	0
	P-value	1	1	1	1	1	1	8.33e-05	0.0102	1	5.79e-05	1	0.0241	1	1	1	1	1	1
MRB_17	Count	1	1	0	1	7	0	3	1	2	3	0	2	3	3	0	0	0	0
	P-value	0.9301	0.3306	1	0.8942	0.2127	1	0.0277	0.478	0.3681	0.1942	1	0.7059	0.2313	0.2706	1	1	1	1
MRB_18	Count	0	0	0	0	0	0	4	4	0	5	0	1	1	1	0	0	0	0
	P-value	1	1	1	1	1	1	0.00044687	0.00039803	1	0.0012553	1	0.7621	0.6257	0.6572	1	1	1	1
MRB_19	Count	8	0	5	2	6	1	0	0	0	0	0	0	0	0	0	0	0	0
	P-value	0.00044685	1	0.0015865	0.5138	0.1787	0.694	1	1	1	1	1	1	1	1	1	1	1	1
MRB_20	Count	0	0	0	0	0	0	0	1	0	4	0	9	2	3	2	0	0	0
	P-value	1	1	1	1	1	1	1	0.3858	1	0.025	1	2.79e-05	0.3583	0.1512	0.4329	1	1	1
MRB_21	Count	0	0	2	5	0	0	0	0	0	1	0	0	0	0	4	0	1	0
	P-value	1	1	0.095	0.0020492	1	1	1	1	1	0.5176	1	1	1	1	0.0099008	1	0.2969	1
MRB_22	Count	6	0	1	0	0	0	0	0	0	0	0	0	0	0	0	0	0	0
	P-value	3.54e-06	1	0.2511	1	1	1	1	1	1	1	1	1	1	1	1	1	1	1
MRB_23	Count	3	0	3	0	1	0	0	0	0	0	0	0	0	0	0	0	0	0
	P-value	0.0197	1	0.0020436	1	0.743	1	1	1	1	1	1	1	1	1	1	1	1	1
MRB_24	Count	7	0	2	0	0	0	0	0	0	0	0	0	0	0	0	0	0	0
	P-value	1.51e-06	1	0.0487	1	1	1	1	1	1	1	1	1	1	1	1	1	1	1

## Sheet: TME_gene_signatures
TME gene signatures/IHAS Gene Groups	-	1	2	3	4	5	6	7	8	9	10	11	12	13	14	15	16	17	18
Angiogenesis	Count	0	0	5	0	3	5	0	0	1	1	0	0	0	0	0	0	0	0
	P-value	1	1	0.00022904	1	0.5087	0.00075364	1	1	0.5043	0.5688	1	1	1	1	1	1	1	1
Antitumor cytokines	Count	2	0	1	0	1	0	0	0	0	0	0	0	0	0	0	2	0	0
	P-value	0.0962	1	0.2196	1	0.688	1	1	1	1	1	1	1	1	1	1	0.0534	1	1
B cells	Count	4	0	4	0	3	1	0	0	0	0	0	0	0	0	0	0	0	0
	P-value	0.0247	1	0.0014192	1	0.4094	0.5033	1	1	1	1	1	1	1	1	1	1	1	1
Cancer-associated fibroblasts	Count	15	0	2	0	2	2	0	0	0	0	0	0	0	0	0	0	0	0
	P-value	6.85e-12	1	0.208	1	0.9068	0.3019	1	1	1	1	1	1	1	1	1	1	1	1
Checkpoint molecules	Count	8	0	0	0	0	0	0	0	0	0	0	0	0	0	0	0	0	0
	P-value	3.7e-08	1	1	1	1	1	1	1	1	1	1	1	1	1	1	1	1	1
Co-stimulatory ligands	Count	6	1	0	0	0	1	0	0	0	0	0	0	0	0	0	0	0	0
	P-value	1.31e-05	0.1083	1	1	1	0.3498	1	1	1	1	1	1	1	1	1	1	1	1
Co-stimulatory receptors	Count	6	0	0	0	0	0	0	0	0	0	0	0	0	0	0	0	0	0
	P-value	5.48e-07	1	1	1	1	1	1	1	1	1	1	1	1	1	1	1	1	1
Effector cell traffic	Count	8	0	1	0	0	0	0	0	0	0	0	0	0	0	0	0	0	0
	P-value	3.7e-08	1	0.3106	1	1	1	1	1	1	1	1	1	1	1	1	1	1	1
Effector cells	Count	10	1	1	0	0	0	0	0	0	0	0	0	0	0	0	0	0	0
	P-value	2.02e-09	0.158	0.391	1	1	1	1	1	1	1	1	1	1	1	1	1	1	1
Endothelium	Count	3	0	4	0	2	1	0	0	0	0	0	0	0	0	0	0	0	0
	P-value	0.0549	1	0.00045938	1	0.5489	0.4162	1	1	1	1	1	1	1	1	1	1	1	1
Granulocyte traffic	Count	2	0	3	1	1	1	0	0	0	0	0	0	0	0	0	0	0	0
	P-value	0.1932	1	0.0046168	0.514	0.8257	0.3839	1	1	1	1	1	1	1	1	1	1	1	1
Immune Suppression by Myeloid Cells	Count	6	0	0	0	0	0	0	0	0	0	0	0	0	0	0	0	0	0
	P-value	3.54e-06	1	1	1	1	1	1	1	1	1	1	1	1	1	1	1	1	1
M1 signature	Count	3	1	1	0	1	0	0	0	0	0	3	0	0	0	0	0	0	0
	P-value	0.0411	0.121	0.3106	1	0.8257	1	1	1	1	1	3.88e-05	1	1	1	1	1	1	1
Macrophage and DC traffic	Count	5	1	0	0	1	0	0	0	0	0	0	0	0	0	0	0	0	0
	P-value	0.00026889	0.1083	1	1	0.7884	1	1	1	1	1	1	1	1	1	1	1	1	1
Matrix	Count	9	0	1	0	3	1	0	0	0	0	0	0	0	0	0	0	0	0
	P-value	1.21e-06	1	0.462	1	0.5087	0.554	1	1	1	1	1	1	1	1	1	1	1	1
Matrix remodeling	Count	5	2	0	0	1	3	0	0	0	0	0	1	0	0	0	0	0	0
	P-value	0.0027903	0.0121	1	1	0.9027	0.0221	1	1	1	1	1	0.6593	1	1	1	1	1	1
MHCI	Count	3	5	0	0	0	0	0	0	0	0	0	0	0	0	0	0	0	0
	P-value	0.0294	3.02e-08	1	1	1	1	1	1	1	1	1	1	1	1	1	1	1	1
MHCII	Count	9	0	0	0	0	0	0	0	0	0	0	0	0	0	0	0	0	0
	P-value	4.03e-10	1	1	1	1	1	1	1	1	1	1	1	1	1	1	1	1	1
Myeloid cells traffic	Count	7	1	2	1	0	1	0	0	0	0	0	0	0	0	0	0	0	0
	P-value	0.00016549	0.1934	0.1214	0.6997	1	0.554	1	1	1	1	1	1	1	1	1	1	1	1
Neutrophil signature	Count	0	0	4	0	2	0	0	0	0	0	1	0	0	0	0	0	0	0
	P-value	1	1	0.00045938	1	0.5489	1	1	1	1	1	0.0761	1	1	1	1	1	1	1
NK cells	Count	8	3	3	0	3	0	0	0	0	0	0	0	0	0	0	0	0	0
	P-value	5.14e-05	0.0016667	0.0294	1	0.5985	1	1	1	1	1	1	1	1	1	1	1	1	1
Protumor cytokines	Count	4	0	0	0	0	1	0	0	0	1	0	0	0	0	0	1	0	0
	P-value	0.0018776	1	1	1	1	0.3139	1	1	1	0.3246	1	1	1	1	1	0.3762	1	1
T cells	Count	8	0	0	0	0	0	0	0	0	0	0	0	0	0	0	0	0	0
	P-value	5.74e-07	1	1	1	1	1	1	1	1	1	1	1	1	1	1	1	1	1
Th1 signature	Count	3	0	2	0	0	0	0	0	0	0	0	0	0	0	0	2	0	0
	P-value	0.0197	1	0.03	1	1	1	1	1	1	1	1	1	1	1	1	0.0716	1	1
Th2 signature	Count	1	0	1	0	1	0	0	0	0	0	0	0	0	0	0	1	0	0
	P-value	0.3781	1	0.1866	1	0.6211	1	1	1	1	1	1	1	1	1	1	0.2861	1	1
Treg	Count	3	1	2	1	0	0	0	0	0	0	0	0	0	0	0	0	0	0
	P-value	0.0197	0.0954	0.03	0.4295	1	1	1	1	1	1	1	1	1	1	1	1	1	1
Treg and Th2 traffic	Count	1	0	2	0	2	1	0	0	0	0	0	0	0	0	0	1	0	0
	P-value	0.4857	1	0.03	1	0.3576	0.3139	1	1	1	1	1	1	1	1	1	0.3762	1	1
Tumor-associated Macrophages	Count	8	0	0	0	0	0	0	0	0	0	0	0	0	0	0	0	0	0
	P-value	4.47e-09	1	1	1	1	1	1	1	1	1	1	1	1	1	1	1	1	1
Tumor proliferation rate	Count	0	0	0	0	0	1	9	2	0	1	0	2	0	0	0	0	0	0
	P-value	1	1	1	1	1	0.554	9.32e-12	0.0452	1	0.5688	1	0.3731	1	1	1	1	1	1

## Sheet: TME_subtypes
TME subtypes/IHAS Pancan Sample Groups	-	1	2	3	4	5	6	7	8
Depleted	Count	145	1419	521	416	77	141	183	200
	P-value	0.414	3.8632e-114	6.2961e-31	0.0034975	1	1	1	1
Fibrotic	Count	59	349	171	143	120	110	568	178
	P-value	0.9946	1	0.9407	1	0.8914	0.791	2.931e-47	0.00027065
Immune_Enriched_Non_Fibrotic	Count	91	629	130	147	126	310	267	188
	P-value	0.329	0.00012221	1	1	0.9797	3.6563e-58	1	0.0024622
Immune_Enriched_Fibrotic	Count	36	192	132	77	86	69	561	97
	P-value	0.9995	1	0.7526	1	0.9005	0.9838	3.3823e-103	0.7625

## Sheet: MOFA
cancertype	total	overlap	fraction	med_pval
ACC	78	34	0.4359	0.024141
BLCA	427	128	0.2998	0.0040464
BRCA	1201	361	0.3006	3.0403e-05
CESC	308	158	0.513	2.7126e-09
CHOL	45	39	0.8667	2.2995e-08
COAD	480	186	0.3875	9.123e-08
DLBC	48	39	0.8125	8.3432e-08
ESCA	193	88	0.456	1.9522e-07
GBM	603	139	0.2305	0.0020415
HNSC	561	188	0.3351	7.8296e-07
KICH	89	71	0.7978	3.3506e-08
KIRC	588	161	0.2738	0.00097342
KIRP	319	128	0.4013	4.6497e-07
LAML	198	81	0.4091	0.00026501
LGG	528	243	0.4602	1.0106e-09
LIHC	420	169	0.4024	4.0065e-11
LUAD	570	278	0.4877	1.0761e-13
LUSC	548	240	0.438	2.27e-12
MESO	87	55	0.6322	3.6895e-06
OV	606	227	0.3746	6.1034e-05
PAAD	182	108	0.5934	8.8557e-12
PCPG	186	94	0.5054	6.4771e-08
PRAD	547	228	0.4168	1.2352e-09
READ	173	59	0.341	0.053016
SARC	261	135	0.5172	1.0123e-10
SKCM	473	179	0.3784	1.2768e-06
STAD	436	226	0.5183	1.0366e-14
TGCT	155	103	0.6645	9.115e-12
THCA	568	259	0.456	1.2809e-09
THYM	122	70	0.5738	4.0424e-06
UCEC	564	201	0.3564	5.0387e-06
UCS	57	29	0.5088	0.056998
UVM	80	53	0.6625	4.9356e-06

## Sheet: effectors_STRING
effector1	effector2	rank	co-occurrence	STRING
AKT1	EIF4EBP1	1	58	0.87
EIF4EBP1	RB1	2	56	0.363
AKT1	SRC	3	55	0.455
NEIL2	PCM1	4	55	0
DAP3	UBQLN4	5	54	0
ASH2L	IKBKB	6	53	0
DAP3	YY1AP1	7	53	0
EIF4EBP1	LSM1	8	53	0.189
POGZ	SETDB1	9	53	0.078
ARNT	SETDB1	10	52	0.09
ASH2L	EIF4EBP1	11	52	0.204
DAP3	PRCC	12	52	0
DAP3	RIT1	13	52	0
EGFR	EIF4EBP1	14	52	0.595
EIF4EBP1	MTOR	15	52	0.914
EIF4EBP1	SRC	16	52	0.468
GSK3A	GSK3B	17	52	0.056
IKBKB	KAT6A	18	52	0
PCM1	TNKS	19	52	0
AKT1	AKT2	20	51	0.057
AKT1	RB1	21	51	0.565
ASH2L	KAT6A	22	51	0.314
CBFA2T2	NCOA6	23	51	0
DAP3	SETDB1	24	51	0
PRCC	UBQLN4	25	51	0
SETDB1	SNAPIN	26	51	0
SETDB1	UBQLN4	27	51	0.042
UBQLN4	YY1AP1	28	51	0
ARNT	DAP3	29	50	0
ASH2L	LSM1	30	50	0.42
EGFR	RB1	31	50	0.513
FDFT1	NEIL2	32	50	0.315
LSM1	VDAC3	33	50	0.057
POGZ	UBQLN4	34	50	0.08
PRCC	YY1AP1	35	50	0.203
PRKDC	TGS1	36	50	0
SETDB1	SF3B4	37	50	0.07
AKT1	EGFR	38	49	0.436
AKT1	MAPK1	39	49	0.349
ARNT	POGZ	40	49	0
ARNT	RIT1	41	49	0
BRF2	EIF4EBP1	42	49	0
DAP3	SNAPIN	43	49	0
EIF4EBP1	GSK3A	44	49	0.326
EIF4EBP1	SHC1	45	49	0.366
GAPDH	PHB2	46	49	0.322
NEIL2	PINX1	47	49	0
NEIL2	TNKS	48	49	0
ARNT	UBQLN4	49	48	0
ASH2L	BRF2	50	48	0
BRF2	LSM1	51	48	0.419
BRF2	VDAC3	52	48	0
CBFA2T2	RBM39	53	48	0
CCT3	DAP3	54	48	0
CPSF1	HSF1	55	48	0.218
DAP3	PMF1	56	48	0
DAP3	POGZ	57	48	0
DAP3	SF3B4	58	48	0
EIF4EBP1	GSK3B	59	48	0.572
EIF4EBP1	VDAC3	60	48	0
FDFT1	PCM1	61	48	0
ILF2	SETDB1	62	48	0
NCOA6	PIGU	63	48	0.326
PMF1	UBQLN4	64	48	0
POGZ	RIT1	65	48	0
PRCC	SETDB1	66	48	0
PSMD4	SETDB1	67	48	0.129
RIT1	UBQLN4	68	48	0
RIT1	YY1AP1	69	48	0
SETDB1	YY1AP1	70	48	0
SF3B4	SNAPIN	71	48	0
SF3B4	UBQLN4	72	48	0
SNAPIN	UBQLN4	73	48	0
SNAPIN	VPS72	74	48	0
AKT1	MTOR	75	47	0.991
ARNT	PSMD4	76	47	0
ARNT	RBM8A	77	47	0
ARNT	SF3B4	78	47	0
ARNT	SNAPIN	79	47	0
ASH2L	VDAC3	80	47	0
CPSF1	EEF1D	81	47	0.15
EIF4EBP1	KAT6A	82	47	0
IKBKB	THAP1	83	47	0
ILF2	SNAPIN	84	47	0
ING4	PHB2	85	47	0
ITCH	NCOA6	86	47	0.137
KAT6A	THAP1	87	47	0
KRIT1	TRRAP	88	47	0
NAT1	PCM1	89	47	0
PMF1	PRCC	90	47	0
POGZ	SNAPIN	91	47	0
POGZ	YY1AP1	92	47	0
PRCC	RIT1	93	47	0
PRPF3	SETDB1	94	47	0.199
PSMD4	SF3B4	95	47	0
PSMD4	SNAPIN	96	47	0
RIT1	SETDB1	97	47	0
SETDB1	VPS72	98	47	0.058
ARNT	GATAD2B	99	46	0
ARNT	YY1AP1	100	46	0
ASAH1	NEIL2	101	46	0
ATN1	ING4	102	46	0
CBFA2T2	PIGU	103	46	0
CCT3	YY1AP1	104	46	0
CHEK2	EIF4EBP1	105	46	0.289
CKS1B	DAP3	106	46	0
CPSF1	PTK2	107	46	0
CPSF1	RAD21	108	46	0
CPSF1	TAF2	109	46	0.043
DAP3	DEDD	110	46	0.179
DAP3	HDGF	111	46	0
DAP3	PSMD4	112	46	0
EIF4EBP1	FOXO3	113	46	0.627
EIF4EBP1	IKBKB	114	46	0.32
EIF4EBP1	MAPK1	115	46	0.438
FOXM1	PHB2	116	46	0
IKBKB	LSM1	117	46	0
IKBKB	VDAC3	118	46	0
ILF2	POGZ	119	46	0
ILF2	VPS72	120	46	0.245
KAT6A	LSM1	121	46	0.154
NAT1	NEIL2	122	46	0
NCOA6	RBM39	123	46	0.52
NOP2	PHB2	124	46	0.086
PCM1	PINX1	125	46	0
PHB2	YBX3	126	46	0
PMF1	SETDB1	127	46	0
PMF1	SF3B4	128	46	0.196
PMF1	YY1AP1	129	46	0
POGZ	PRCC	130	46	0
POGZ	PSMD4	131	46	0
POGZ	SF3B4	132	46	0
POLB	VDAC3	133	46	0.081
PRCC	SF3B4	134	46	0
PRCC	SNAPIN	135	46	0
PRKDC	TCEA1	136	46	0
PRPF3	SNAPIN	137	46	0
PSMB4	SNAPIN	138	46	0
PSMB4	VPS72	139	46	0.071
PSMD4	UBQLN4	140	46	0.906
RBM8A	SETDB1	141	46	0.261
SF3B4	VPS72	142	46	0
SF3B4	YY1AP1	143	46	0
UBQLN4	VPS72	144	46	0.06
AKT1	RPS6KA1	145	45	0.166
ARNT	PRCC	146	45	0
ARNT	VPS72	147	45	0
ASAH1	PCM1	148	45	0
ASH2L	BAG4	149	45	0.385
ASH2L	THAP1	150	45	0
ATN1	PHB2	151	45	0
BOP1	CPSF1	152	45	0.171
CBFA2T2	ITCH	153	45	0
CBFA2T2	PDRG1	154	45	0
CCT3	PRCC	155	45	0.2
CCT3	UBQLN4	156	45	0.082
DAP3	VPS72	157	45	0
EGFR	SRC	158	45	0.353
EIF4EBP1	PRKCD	159	45	0.217
EIF4EBP1	RPS6	160	45	0.883
FBXO25	NEIL2	161	45	0
FOXM1	GAPDH	162	45	0.53
GAPDH	ING4	163	45	0.167
GAPDH	NOP2	164	45	0.182
GAPDH	TPI1	165	45	0.867
GAPDH	YBX3	166	45	0.188
GATAD2B	POGZ	167	45	0.164
GATAD2B	SETDB1	168	45	0.139
ILF2	PRPF3	169	45	0.136
ILF2	UBQLN4	170	45	0
KAT6A	VDAC3	171	45	0
KPNA3	RB1	172	45	0
MTOR	RPS6KA1	173	45	0.688
NCOA6	PDRG1	174	45	0
NEIL2	XPO7	175	45	0
PCM1	XPO7	176	45	0
PHB2	TPI1	177	45	0.184
PHB2	ZNF384	178	45	0
POGZ	RBM8A	179	45	0
POGZ	VPS72	180	45	0
PRKAB2	SETDB1	181	45	0.139
PRPF3	SF3B4	182	45	0.49
PRPF3	UBQLN4	183	45	0.257
PRPF3	VPS72	184	45	0
PSMB4	SETDB1	185	45	0
PSMB4	SF3B4	186	45	0
PSMD4	VPS72	187	45	0.071
PYGO2	UBQLN4	188	45	0
RAD21	TAF2	189	45	0.143
RB1	SHC1	190	45	0.155
RB1	SRC	191	45	0.766
SNAPIN	YY1AP1	192	45	0
TCEA1	TGS1	193	45	0.093
AKT1	SHC1	194	44	0.776
AKT1	YY1	195	44	0.632
APH1A	ILF2	196	44	0
ARNT	ILF2	197	44	0
BRF2	IKBKB	198	44	0
CKS1B	RIT1	199	44	0
CPSF1	PRKDC	200	44	0
CPSF1	TGS1	201	44	0
DAP3	HAX1	202	44	0
DAP3	ILF2	203	44	0
DSN1	RPN2	204	44	0
EGFR	MTOR	205	44	0.751
EIF3B	RPA3	206	44	0
EIF4EBP1	NEIL2	207	44	0
EIF4EBP1	PCM1	208	44	0
EIF4EBP1	PRKDC	209	44	0.21
FDFT1	PINX1	210	44	0.175
FDFT1	TNKS	211	44	0
FKBP4	PHB2	212	44	0.08
GATAD2B	SNAPIN	213	44	0
HAX1	SETDB1	214	44	0
HAX1	SNAPIN	215	44	0
IKBKB	POLB	216	44	0
ILF2	PSMB4	217	44	0.083
ILF2	PYGO2	218	44	0
ING4	ZNF384	219	44	0.222
ITCH	PIGU	220	44	0
NOP2	ZNF384	221	44	0.241
PDRG1	PIGU	222	44	0
PDRG1	RBM39	223	44	0
PDRG1	RPN2	224	44	0
PHB2	TNFRSF1A	225	44	0
PIGU	RBM39	226	44	0
PMF1	POGZ	227	44	0
PMF1	RIT1	228	44	0
PMF1	SNAPIN	229	44	0
POGZ	PRKAB2	230	44	0
POGZ	PRPF3	231	44	0
POGZ	PYGO2	232	44	0
PRCC	PSMD4	233	44	0
PRCC	VPS72	234	44	0.094
PRPF3	PSMD4	235	44	0.111
PRPF3	PYGO2	236	44	0
PSMB4	PSMD4	237	44	0.696
PSMD4	RBM8A	238	44	0.077
PSMD4	YY1AP1	239	44	0
PYGO2	SETDB1	240	44	0
PYGO2	SNAPIN	241	44	0
RBM8A	SF3B4	242	44	0.049
RIT1	SNAPIN	243	44	0
RIT1	VPS72	244	44	0
THAP1	VDAC3	245	44	0.28
VPS72	YY1AP1	246	44	0
AKT1	FOXO3	247	43	0.972
AKT1	RCOR1	248	43	0.246
AKT2	EIF4EBP1	249	43	0.559
APH1A	SETDB1	250	43	0
APH1A	VPS72	251	43	0
ARNT	CKS1B	252	43	0
ARNT	PRKAB2	253	43	0
ARNT	PRPF3	254	43	0
ARNT	PSMB4	255	43	0
ASAH1	NAT1	256	43	0
ASH1L	DAP3	257	43	0
ASH2L	POLB	258	43	0
ATN1	GAPDH	259	43	0.431
BOP1	EEF1D	260	43	0
BOP1	HSF1	261	43	0.647
BRF2	KAT6A	262	43	0
BRF2	POLB	263	43	0
CBFA2T2	RPN2	264	43	0
CCT3	SETDB1	265	43	0
CCT3	SNAPIN	266	43	0
CHEK2	MAPK1	267	43	0.142
CKS1B	SNAPIN	268	43	0
CKS1B	UBQLN4	269	43	0
CPSF1	GPAA1	270	43	0.127
CPSF1	MAF1	271	43	0
CPSF1	POLR2K	272	43	0.261
DAP3	GATAD2B	273	43	0
DAP3	PRPF3	274	43	0
DAP3	PSMB4	275	43	0
DAP3	PYGO2	276	43	0
DAP3	RBM8A	277	43	0
DEDD	PRCC	278	43	0
DSN1	PDRG1	279	43	0
EDEM2	NCOA6	280	43	0
EEF1D	HSF1	281	43	0.434
EIF3B	MAD1L1	282	43	0
EIF4EBP1	MYH9	283	43	0
EIF4EBP1	STAT3	284	43	0.556
EIF4EBP1	TP53	285	43	0.621
FBXO25	PCM1	286	43	0
FKBP4	GAPDH	287	43	0.353
FOXM1	ING4	288	43	0
FOXM1	NOP2	289	43	0.253
GAPDH	ZNF384	290	43	0
GATAD2B	RIT1	291	43	0
GATAD2B	UBQLN4	292	43	0
GTF2E2	NEIL2	293	43	0.214
GTF2F2	MED4	294	43	0.241
GTF2F2	RB1	295	43	0
HAX1	UBQLN4	296	43	0
HAX1	YY1AP1	297	43	0
HDGF	UBQLN4	298	43	0
HDGF	YY1AP1	299	43	0
HSF1	PTK2	300	43	0
ILF2	MRPL9	301	43	0
ILF2	PSMD4	302	43	0.111
ILF2	RBM8A	303	43	0.194
ILF2	SF3B4	304	43	0.066
ING4	NOP2	305	43	0
INTS10	NEIL2	306	43	0.221
ITCH	RBM39	307	43	0
JTB	PSMB4	308	43	0
KAT6A	POLB	309	43	0
LSM1	THAP1	310	43	0
MAPK1	MYH9	311	43	0.179
MED4	RB1	312	43	0
MRPL9	SETDB1	313	43	0
MRPL9	SNAPIN	314	43	0
NAT1	TNKS	315	43	0
NCBP2	PAK2	316	43	0
NCOA6	RPN2	317	43	0
NOP2	TPI1	318	43	0
PMF1	VPS72	319	43	0
POGZ	PSMB4	320	43	0.183
PPP4R1	RALBP1	321	43	0
PRKDC	RAD21	322	43	0.28
PRKDC	TAF2	323	43	0.049
PRPF3	RBM8A	324	43	0.126
PRPF3	YY1AP1	325	43	0
PSMB4	UBQLN4	326	43	0.054
PSMD4	RIT1	327	43	0
PYGO2	VPS72	328	43	0
RBM8A	SNAPIN	329	43	0
RIT1	SF3B4	330	43	0
SHC1	SRC	331	43	0.466
AIMP2	EIF3B	332	42	0
AKT1	GSK3A	333	42	0.317
AKT1	YAP1	334	42	0.58
APH1A	POGZ	335	42	0
APH1A	SNAPIN	336	42	0
ARNT	PMF1	337	42	0
ARNT	RPRD2	338	42	0
ASH1L	POGZ	339	42	0.376
ASH1L	YY1AP1	340	42	0.91
ASH2L	NEIL2	341	42	0
ATN1	NOP2	342	42	0
BAG4	IKBKB	343	42	0
BAG4	KAT6A	344	42	0.251
BAZ1B	TRRAP	345	42	0.312
CBFA2T2	DSN1	346	42	0
CCT3	PMF1	347	42	0.178
CCT3	SF3B4	348	42	0
CDC42	MTOR	349	42	0.543
CHRAC1	CPSF1	350	42	0
CKS1B	ILF2	351	42	0.236
CKS1B	POGZ	352	42	0
CKS1B	PRCC	353	42	0
CKS1B	PSMB4	354	42	0
CKS1B	PSMD4	355	42	0.218
CKS1B	SETDB1	356	42	0
CKS1B	VPS72	357	42	0.199
COPS5	CPSF1	358	42	0.096
COPS5	PRKDC	359	42	0
COPS6	TAF6	360	42	0
CPSF1	MED30	361	42	0
CPSF1	NBN	362	42	0
DAP3	JTB	363	42	0
DAP3	SHC1	364	42	0
DEDD	UBQLN4	365	42	0
DEDD	YY1AP1	366	42	0
DSN1	NCOA6	367	42	0
EDEM2	ITCH	368	42	0.269
EDEM2	PIGU	369	42	0.285
EEF1D	PTK2	370	42	0
EIF4EBP1	POLB	371	42	0
EIF4EBP1	RPS6KA1	372	42	0.753
EIF4EBP1	SETDB1	373	42	0
EIF4EBP1	YAP1	374	42	0.168
EIF6	NCOA6	375	42	0
FBXO25	PINX1	376	42	0
FOXM1	TPI1	377	42	0
FOXM1	YBX3	378	42	0
GAPDH	TNFRSF1A	379	42	0.518
GATAD2B	ILF2	380	42	0
GATAD2B	PRPF3	381	42	0.152
GATAD2B	PSMD4	382	42	0
GATAD2B	RBM8A	383	42	0
GATAD2B	VPS72	384	42	0
HAX1	POGZ	385	42	0
HAX1	PSMD4	386	42	0
HSF1	RAD21	387	42	0
ILF2	RIT1	388	42	0
ILF2	YY1AP1	389	42	0
ING4	TPI1	390	42	0
ING4	YBX3	391	42	0
INTS10	PCM1	392	42	0
ITCH	RPN2	393	42	0.09
JTB	PSMD4	394	42	0.297
JTB	SNAPIN	395	42	0
JTB	VPS72	396	42	0
KIF3B	NCOA6	397	42	0
KPNA3	MED4	398	42	0
MED30	RAD21	399	42	0.295
MRPL9	PRPF3	400	42	0
MTOR	RB1	401	42	0.4
NOP2	YBX3	402	42	0
PAK2	SENP2	403	42	0
PHB2	TEAD4	404	42	0
PINX1	TNKS	405	42	0.651
PMF1	PSMB4	406	42	0
PMF1	PSMD4	407	42	0
PRCC	PRPF3	408	42	0
PRCC	PYGO2	409	42	0.218
PRKDC	VDAC3	410	42	0
PRPF3	PSMB4	411	42	0
RBM39	RPN2	412	42	0
RBM8A	RIT1	413	42	0
RBM8A	UBQLN4	414	42	0
RBM8A	VPS72	415	42	0
TNKS	XPO7	416	42	0
AKT1	BRF1	417	41	0
AKT1	GSK3B	418	41	0.394
AKT1	MTA1	419	41	0.307
AKT1	RPS6	420	41	0.832
APH1A	PRPF3	421	41	0.211
APH1A	PSMD4	422	41	0
APH1A	SF3B4	423	41	0
ARNT	ASH1L	424	41	0
ARNT	EIF4EBP1	425	41	0.34
ARNT	HAX1	426	41	0
ASAH1	PINX1	427	41	0
ASAH1	TNKS	428	41	0
ASH1L	SETDB1	429	41	0.28
ASH1L	UBQLN4	430	41	0.042
ASH2L	PCM1	431	41	0
ASH2L	TACC1	432	41	0.277
ATN1	YBX3	433	41	0
ATN1	ZNF384	434	41	0.338
BAG4	LSM1	435	41	0.645
BAZ1B	KRIT1	436	41	0
BOP1	PTK2	437	41	0
CBFA2T2	EDEM2	438	41	0
CBFA2T2	SRC	439	41	0
CCT3	POGZ	440	41	0
CDK5	CUL1	441	41	0.162
CKS1B	PRPF3	442	41	0
CKS1B	RBM8A	443	41	0
CKS1B	SF3B4	444	41	0
CKS1B	YY1AP1	445	41	0
COPS6	KRIT1	446	41	0
CPSF1	EIF3H	447	41	0
CPSF1	PPP1R16A	448	41	0.475
CPSF1	ZNF7	449	41	0
DAP3	EIF4EBP1	450	41	0
DAP3	MRPL9	451	41	0.119
DAP3	RB1	452	41	0
DEDD	RIT1	453	41	0
DEDD	SNAPIN	454	41	0
DSN1	ITCH	455	41	0
DSN1	RBM39	456	41	0
EDEM2	PDRG1	457	41	0
EDEM2	RPN2	458	41	0
EIF4EBP1	NDRG1	459	41	0.441
EIF4EBP1	PINX1	460	41	0
EIF4EBP1	THAP1	461	41	0
EIF4EBP1	UBQLN4	462	41	0
EIF6	PDRG1	463	41	0
ELF1	RB1	464	41	0.047
FBXO25	TNKS	465	41	0
FKBP4	NOP2	466	41	0
FOXM1	ZNF384	467	41	0
GAPDH	TEAD4	468	41	0.349
GATAD2B	PYGO2	469	41	0
GATAD2B	SF3B4	470	41	0
GATAD2B	YY1AP1	471	41	0.193
GPAA1	HSF1	472	41	0
GTF2E2	PCM1	473	41	0
GTF2F2	KPNA3	474	41	0.189
GTF2F2	TPT1	475	41	0
HAX1	ILF2	476	41	0.058
HAX1	PRPF3	477	41	0
HAX1	SF3B4	478	41	0
HDGF	POGZ	479	41	0.445
HDGF	PRCC	480	41	0.241
HDGF	RIT1	481	41	0
HSF1	TAF2	482	41	0
HSF1	ZNF7	483	41	0.139
ILF2	PRCC	484	41	0
ITCH	KIF3B	485	41	0
ITCH	PDRG1	486	41	0
JTB	SETDB1	487	41	0
JTB	SF3B4	488	41	0
KAT6A	PRKDC	489	41	0.148
KRIT1	TAF6	490	41	0
LSM1	POLB	491	41	0.139
MAPK1	MED15	492	41	0
MAPK1	MTOR	493	41	0.588
MAPK1	SRC	494	41	0.29
MED24	SMARCE1	495	41	0
MED30	TAF2	496	41	0.057
MRPL9	POGZ	497	41	0
MRPL9	UBQLN4	498	41	0
NAT1	PINX1	499	41	0
NAT1	XPO7	500	41	0
NCBP2	SENP2	501	41	0.214
NEIL2	PPP3CC	502	41	0
NEIL2	VPS37A	503	41	0
PCM1	VPS37A	504	41	0
PIGU	RPN2	505	41	0
POLR2K	RAD21	506	41	0
PRCC	PSMB4	507	41	0
PRKAB2	SF3B4	508	41	0
PRKDC	UBE2V2	509	41	0.163
PSMB4	PYGO2	510	41	0
PYGO2	YY1AP1	511	41	0
RBM8A	YY1AP1	512	41	0
RCOR1	YY1	513	41	0.4
TAF2	TGS1	514	41	0
TGS1	UBE2V2	515	41	0
TGS1	VDAC3	516	41	0
TPI1	YBX3	517	41	0
TPI1	ZNF384	518	41	0
YBX3	ZNF384	519	41	0
ACACA	EIF4EBP1	520	40	0.252
ADAR	ARNT	521	40	0
ADAR	DAP3	522	40	0
ADAR	GATAD2B	523	40	0
ADAR	PRPF3	524	40	0
ADAR	SETDB1	525	40	0
AKT1	MYH9	526	40	0.403
AKT1	PRKAA1	527	40	0.194
AKT2	GSK3A	528	40	0.24
APH1A	ARNT	529	40	0
APH1A	PSMB4	530	40	0
APH1A	UBQLN4	531	40	0
ARNT	CCT3	532	40	0
ARNT	JTB	533	40	0
ARNT	PYGO2	534	40	0
ARNT	RB1	535	40	0.135
ARNT	SHC1	536	40	0
ASAH1	FDFT1	537	40	0
ASH1L	GATAD2B	538	40	0
ASH1L	RIT1	539	40	0
ASH2L	GTF2E2	540	40	0
ATN1	FOXM1	541	40	0
BAG4	THAP1	542	40	0
BOP1	RAD21	543	40	0
BRF2	THAP1	544	40	0
CBFA2T2	EIF6	545	40	0
CBFA2T2	KIF3B	546	40	0
CCT3	CKS1B	547	40	0.18
CCT3	DEDD	548	40	0
CCT3	HAX1	549	40	0.111
CCT3	HDGF	550	40	0
CCT3	ILF2	551	40	0.14
CCT3	PRPF3	552	40	0.172
CCT3	PSMB4	553	40	0.299
CCT3	PSMD4	554	40	0.211
CCT3	PYGO2	555	40	0.251
CCT3	RIT1	556	40	0
CCT3	SMG5	557	40	0
CCT3	VPS72	558	40	0
CCT5	PAPD7	559	40	0.35
CDK5	TRIM24	560	40	0
CHRAC1	GPAA1	561	40	0
CHRAC1	HSF1	562	40	0
CHRAC1	PTK2	563	40	0
CKS1B	PMF1	564	40	0
CKS1B	PYGO2	565	40	0
COPS5	NBN	566	40	0
COPS5	POLR2K	567	40	0.1
COPS5	RAD21	568	40	0
COPS5	TAF2	569	40	0
COPS5	TGS1	570	40	0
COPS6	SMURF1	571	40	0.154
COPS6	TRRAP	572	40	0
CPSF1	EIF4EBP1	573	40	0
CPSF1	EXOSC4	574	40	0.094
CPSF1	PUF60	575	40	0.237
CPSF1	SLC39A4	576	40	0.174
CTSB	NEIL2	577	40	0.208
DAP3	FDPS	578	40	0
DAP3	RFWD2	579	40	0
DAP3	SMG5	580	40	0
DAP3	USF1	581	40	0
DSN1	EDEM2	582	40	0
DSN1	PIGU	583	40	0
EEF1D	EXOSC4	584	40	0
EEF1D	GPAA1	585	40	0
EEF1D	PUF60	586	40	0
EGFR	MAPK1	587	40	0.376
EIF3B	RAC1	588	40	0
EIF3H	RAD21	589	40	0.37
EIF4EBP1	GTF2E2	590	40	0
EIF4EBP1	PRKCA	591	40	0.563
EIF4EBP1	PSMD4	592	40	0.217
EIF4EBP1	SNAPIN	593	40	0
EIF6	ITCH	594	40	0
EIF6	PIGU	595	40	0
ENO1	MTOR	596	40	0.236
FBXO25	FDFT1	597	40	0
FDFT1	NAT1	598	40	0
FDFT1	XPO7	599	40	0
FKBP4	FOXM1	600	40	0
FKBP4	ING4	601	40	0
FKBP4	TPI1	602	40	0.08
FKBP4	YBX3	603	40	0
GATAD2B	PRCC	604	40	0
GATAD2B	PSMB4	605	40	0
GPAA1	MAF1	606	40	0
GSK3A	MTOR	607	40	0.472
HAX1	JTB	608	40	0
HAX1	MRPL9	609	40	0
HAX1	PRCC	610	40	0.16
HAX1	PSMB4	611	40	0
HDGF	PMF1	612	40	0
HDGF	SETDB1	613	40	0
HDGF	SNAPIN	614	40	0
HSF1	PPP1R16A	615	40	0.053
ILF2	JTB	616	40	0.067
ILF2	PMF1	617	40	0
ING4	TNFRSF1A	618	40	0
INTS10	PINX1	619	40	0.293
JTB	UBQLN4	620	40	0
KIF3B	PIGU	621	40	0
KRIT1	SMURF1	622	40	0.439
LSM1	NEIL2	623	40	0
MCM4	PRKDC	624	40	0.622
MCM4	TGS1	625	40	0
MCM4	UBE2V2	626	40	0.203
MED4	TPT1	627	40	0
MRPL9	SF3B4	628	40	0
MRPL9	VPS72	629	40	0.202
MRPL9	YY1AP1	630	40	0
MTOR	SRC	631	40	0.663
NBN	PRKDC	632	40	0.649
NBN	RAD21	633	40	0.173
NBN	TGS1	634	40	0
NCOA6	SRC	635	40	0.14
NSUN2	PAPD7	636	40	0.2
NUFIP1	RB1	637	40	0
PINX1	PPP3CC	638	40	0
PINX1	XPO7	639	40	0
PMF1	PRPF3	640	40	0
PMF1	PYGO2	641	40	0
POLB	THAP1	642	40	0
POLR2K	TAF2	643	40	0
PRCC	RBM8A	644	40	0
PRKAB2	RBM8A	645	40	0.266
PRKAB2	RIT1	646	40	0
PRKAB2	UBQLN4	647	40	0
PRPF3	RIT1	648	40	0
PSMB4	RBM8A	649	40	0.216
PSMB4	RIT1	650	40	0
PSMB4	YY1AP1	651	40	0
PSMD4	PYGO2	652	40	0
PSMD4	SHC1	653	40	0
PTK2	RAD21	654	40	0
PTK2	TAF2	655	40	0
PTK2	ZNF7	656	40	0
PYGO2	RIT1	657	40	0
PYGO2	SF3B4	658	40	0
SETDB1	SHC1	659	40	0
SF3B4	SHC1	660	40	0
TAF6	TRRAP	661	40	0.749
TNFRSF1A	YBX3	662	40	0
AATF	SMARCE1	663	39	0
ADAR	POGZ	664	39	0.19
ADAR	RBM8A	665	39	0.621
ADAR	SNAPIN	666	39	0
AIMP2	MAD1L1	667	39	0.457
AKT1	CCNK	668	39	0
AKT1	CHEK2	669	39	0.248
AKT1	STAT3	670	39	0.875
APH1A	JTB	671	39	0
APH1A	PYGO2	672	39	0
APH1A	RBM8A	673	39	0
APH1A	YY1AP1	674	39	0
ARNT	DEDD	675	39	0
ARNT	MRPL9	676	39	0
ARNT	PIAS3	677	39	0
ARNT	VPS45	678	39	0
ASAH1	FBXO25	679	39	0
ASAH1	INTS10	680	39	0
ASAH1	XPO7	681	39	0
ASH1L	CCT3	682	39	0
ASH1L	PSMB4	683	39	0
ASH1L	PSMD4	684	39	0
ASH1L	SF3B4	685	39	0
ASH1L	SNAPIN	686	39	0
ASH1L	VPS72	687	39	0.077
ATF6	DAP3	688	39	0
ATN1	TPI1	689	39	0
ATP6V1B2	NEIL2	690	39	0
ATP6V1B2	PCM1	691	39	0
BAG4	EIF4EBP1	692	39	0.194
BOP1	CHRAC1	693	39	0
BOP1	EIF3H	694	39	0
BOP1	PUF60	695	39	0.347
BOP1	TAF2	696	39	0
CBFA2T2	E2F1	697	39	0
CBFA2T2	RALY	698	39	0
CCNK	RCOR1	699	39	0
CCT5	MED10	700	39	0.355
CCT5	NSUN2	701	39	0.053
CDC6	TOP2A	702	39	0.526
CDKN1B	EIF4EBP1	703	39	0.477
CHRAC1	EEF1D	704	39	0
CHRAC1	EXOSC4	705	39	0
CHRAC1	MAF1	706	39	0
CHRAC1	PPP1R16A	707	39	0
CHRAC1	PUF60	708	39	0
CHRAC1	RPL8	709	39	0
CKS1B	DEDD	710	39	0
CKS1B	GATAD2B	711	39	0
CKS1B	HAX1	712	39	0
CKS1B	HDGF	713	39	0
CKS1B	MRPL9	714	39	0
COPS5	HSF1	715	39	0
COPS6	POLR2J	716	39	0
CPSF1	RPL8	717	39	0.111
CPSF1	TCEA1	718	39	0
DAP3	PRKAB2	719	39	0
DEDD	PMF1	720	39	0
DEDD	SETDB1	721	39	0
DEDD	USF1	722	39	0
DSN1	EIF6	723	39	0
EDEM2	EIF6	724	39	0
EDEM2	RBM39	725	39	0
EEF1D	EIF3H	726	39	0.459
EEF1D	MAF1	727	39	0
EEF1D	RAD21	728	39	0
EGFR	SHC1	729	39	0.991
EIF3B	PMS2	730	39	0
EIF3H	TAF2	731	39	0.108
EIF4EBP1	POGZ	732	39	0
EIF4EBP1	PRKAA1	733	39	0.375
EIF4EBP1	SF3B4	734	39	0
EIF4EBP1	TNKS	735	39	0.044
EIF6	RPN2	736	39	0.112
ELF1	GTF2F2	737	39	0.067
ELF1	KPNA3	738	39	0
EXOSC4	GPAA1	739	39	0.642
EXOSC4	PUF60	740	39	0.065
FDFT1	GTF2E2	741	39	0
FDPS	POGZ	742	39	0
FDPS	YY1AP1	743	39	0
FKBP4	ZNF384	744	39	0
FNTA	IKBKB	745	39	0.29
FOXM1	TEAD4	746	39	0.716
FOXM1	TNFRSF1A	747	39	0
GATAD2B	RPRD2	748	39	0
GPAA1	PPP1R16A	749	39	0
GPAA1	PTK2	750	39	0
GTF2E2	INTS10	751	39	0.361
GTF2E2	LSM1	752	39	0
HAX1	PMF1	753	39	0
HAX1	RBM8A	754	39	0.159
HAX1	VPS72	755	39	0
HDGF	SF3B4	756	39	0
HDGF	VPS72	757	39	0
HSF1	MAF1	758	39	0
HSF1	POLR2K	759	39	0
HSF1	PRKDC	760	39	0.11
IKBKB	NEIL2	761	39	0.155
IKBKB	PCM1	762	39	0.137
IKBKB	PRKDC	763	39	0.22
ILF2	RPRD2	764	39	0
ING4	TEAD4	765	39	0
INTS10	NAT1	766	39	0
JTB	POGZ	767	39	0
JTB	YY1AP1	768	39	0
KIF3B	RBM39	769	39	0
KIF3B	RPN2	770	39	0
LSM1	PCM1	771	39	0
MAD1L1	RPA3	772	39	0
MAPK1	SMARCB1	773	39	0.197
MAPK1	UBE2L3	774	39	0.164
MED1	MED24	775	39	0.742
MED1	SMARCE1	776	39	0.215
MED10	PAPD7	777	39	0.509
MED30	POLR2K	778	39	0
MRPL9	PRCC	779	39	0
MRPL9	PSMB4	780	39	0
MRPL9	PSMD4	781	39	0
MRPL9	RBM8A	782	39	0
MRPL9	RIT1	783	39	0
MTA1	RCOR1	784	39	0.217
MTA1	YY1	785	39	0.234
MTOR	ZBTB17	786	39	0
MYH9	RB1	787	39	0
NBN	POLR2K	788	39	0
NBN	TAF2	789	39	0
NCOA6	RALY	790	39	0.198
NOP2	TNFRSF1A	791	39	0
NUDCD1	POLR2K	792	39	0
PAK2	RFC4	793	39	0
PCM1	WRN	794	39	0
PDRG1	RALY	795	39	0
PHB2	STRAP	796	39	0
PIAS3	SETDB1	797	39	0.242
PIGU	RALY	798	39	0
POGZ	RB1	799	39	0
POLR2K	PRKDC	800	39	0
PRCC	USF1	801	39	0
PRKAB2	PSMD4	802	39	0
PRKAB2	SNAPIN	803	39	0
PRKAB2	YY1AP1	804	39	0
PRKDC	RB1CC1	805	39	0
PTK2	PUF60	806	39	0
PYGO2	RBM8A	807	39	0
RAD21	TGS1	808	39	0
RB1	RIT1	809	39	0.096
RB1	SETDB1	810	39	0.097
RB1	TPT1	811	39	0
RB1	UBQLN4	812	39	0
RFC4	SENP2	813	39	0
RIT1	RPRD2	814	39	0
RPRD2	SETDB1	815	39	0.143
SCNM1	SF3B4	816	39	0
SCNM1	VPS72	817	39	0.18
SHC1	UBQLN4	818	39	0
SMARCE1	TUBG1	819	39	0
SMG5	YY1AP1	820	39	0
SMURF1	TRRAP	821	39	0.263
TAF2	TCEA1	822	39	0.13
TCEA1	UBE2V2	823	39	0.068
TNKS	VPS37A	824	39	0
AATF	MED24	825	38	0
ADAM9	BAG4	826	38	0.247
ADAR	HAX1	827	38	0
ADAR	ILF2	828	38	0.412
ADAR	PSMD4	829	38	0
ADAR	SF3B4	830	38	0
ADAR	UBQLN4	831	38	0
ADAR	VPS72	832	38	0
ADAR	YY1AP1	833	38	0
AKT1	TP53	834	38	0.878
AKT2	SRC	835	38	0.3
APH1A	DAP3	836	38	0
APH1A	RIT1	837	38	0
ARNT	FDPS	838	38	0
ARNT	HDGF	839	38	0
ASAH1	ATP6V1B2	840	38	0
ASAH1	GTF2E2	841	38	0
ASH1L	ILF2	842	38	0
ASH1L	PMF1	843	38	0
ASH1L	PRCC	844	38	0
ASH1L	PYGO2	845	38	0.161
ATN1	FKBP4	846	38	0
ATN1	TNFRSF1A	847	38	0
BAG4	BRF2	848	38	0.294
BAZ1B	POR	849	38	0
BCL2L1	NCOA6	850	38	0
BOP1	EXOSC4	851	38	0.184
BOP1	GPAA1	852	38	0.489
BOP1	RPL8	853	38	0.182
BRCA1	SMARCE1	854	38	0.237
BRF2	GTF2E2	855	38	0.243
BRF2	NEIL2	856	38	0
CABIN1	MAPK1	857	38	0
CABIN1	SMARCB1	858	38	0.397
CBFA2T2	EIF4EBP1	859	38	0
CCNK	YY1	860	38	0
CCT3	JTB	861	38	0
CCT3	MRPL9	862	38	0.101
CDC42	HP1BP3	863	38	0
CDC6	SMARCE1	864	38	0
CDK12	MED1	865	38	0.092
CHRAC1	ZNF7	866	38	0
CKS1B	JTB	867	38	0.296
CKS1B	VPS45	868	38	0
COMMD5	CPSF1	869	38	0
COMMD5	PTK2	870	38	0
CPSF1	KIAA0196	871	38	0
CPSF1	NUDCD1	872	38	0
CPSF1	PARP10	873	38	0.681
CUL1	TRIM24	874	38	0.23
DAP3	RPRD2	875	38	0
DEDD	HAX1	876	38	0
DEDD	POGZ	877	38	0
DEDD	SF3B4	878	38	0
DLG1	PAK2	879	38	0.11
DSN1	KIF3B	880	38	0
EDEM2	KIF3B	881	38	0
EEF1D	RPL8	882	38	0.394
EEF1D	TAF2	883	38	0
EEF1D	ZNF7	884	38	0
EGFR	YAP1	885	38	0.721
EIF4EBP1	FBXO25	886	38	0
EIF4EBP1	MAPK14	887	38	0.48
EIF4EBP1	PRPF3	888	38	0
EIF4EBP1	TGS1	889	38	0
EIF4EBP1	YY1AP1	890	38	0
EIF6	RBM39	891	38	0
ELF1	MED4	892	38	0.056
EXOSC4	HSF1	893	38	0
EXOSC4	MAF1	894	38	0
EXOSC4	PTK2	895	38	0
EXOSC4	RPL8	896	38	0
FDFT1	INTS10	897	38	0
FDFT1	VPS37A	898	38	0
FDPS	SETDB1	899	38	0
FDPS	SNAPIN	900	38	0
GATAD2B	HAX1	901	38	0
GATAD2B	MRPL9	902	38	0
GATAD2B	PRKAB2	903	38	0
GPAA1	PUF60	904	38	0.427
GPAA1	ZNF7	905	38	0
GTF2E2	IKBKB	906	38	0
GTF2E2	PINX1	907	38	0.3
GTF2E2	PPP3CC	908	38	0
GTF2E2	WRN	909	38	0
GTF2F2	NUFIP1	910	38	0
HAX1	HDGF	911	38	0
HAX1	PYGO2	912	38	0
HAX1	RIT1	913	38	0
HDGF	ILF2	914	38	0
HDGF	JTB	915	38	0.16
HDGF	PSMB4	916	38	0
HDGF	PYGO2	917	38	0
HP1BP3	MTOR	918	38	0
HSF1	MED30	919	38	0
HSF1	PUF60	920	38	0.067
HSF1	SLC39A4	921	38	0
ILF2	SCNM1	922	38	0
INTS10	XPO7	923	38	0
ITM2B	KPNA3	924	38	0
ITM2B	MED4	925	38	0.298
JTB	PMF1	926	38	0
JTB	PRCC	927	38	0
JTB	PRPF3	928	38	0
JTB	SCNM1	929	38	0
KIF3B	PDRG1	930	38	0
KPNA3	NUFIP1	931	38	0
KPNA3	TPT1	932	38	0
MAD1L1	RAC1	933	38	0
MAF1	PTK2	934	38	0
MAPK1	MAPK3	935	38	0.056
MAPK1	RB1	936	38	0.296
MDH2	POR	937	38	0
MED15	SMARCB1	938	38	0.444
MED30	PRKDC	939	38	0
MED30	PTK2	940	38	0
MRPL9	PYGO2	941	38	0
NCBP2	RFC4	942	38	0
NEIL2	NUDT18	943	38	0
NEIL2	PTK2B	944	38	0
NEIL2	SORBS3	945	38	0
NEIL2	VDAC3	946	38	0
NOP2	TEAD4	947	38	0
PCM1	PPP3CC	948	38	0
PEX5	PHB2	949	38	0
PINX1	VPS37A	950	38	0
POGZ	RPRD2	951	38	0.236
PPP1R16A	PTK2	952	38	0
PPP1R16A	ZNF7	953	38	0.414
PRKAB2	VPS72	954	38	0
PRKCA	RB1	955	38	0.234
PRKDC	THAP1	956	38	0
PRPF3	SCNM1	957	38	0
PSMB4	SCNM1	958	38	0
PSMD4	RPRD2	959	38	0
PSMD4	SCNM1	960	38	0
PUF60	RPL8	961	38	0
RAD21	TCEA1	962	38	0.06
RALY	RBM39	963	38	0.174
RB1	RBM8A	964	38	0
RB1	TP53	965	38	0.823
RB1	YAP1	966	38	0.167
RB1CC1	TGS1	967	38	0
RBM39	SRC	968	38	0
RBM8A	RPRD2	969	38	0
RBM8A	VPS45	970	38	0
RFWD2	UBQLN4	971	38	0.063
RIT1	USF1	972	38	0
RPRD2	SNAPIN	973	38	0
RPS6KA1	ZBTB17	974	38	0
SCNM1	SNAPIN	975	38	0
SETDB1	UBE2Q1	976	38	0
SMARCB1	UBE2L3	977	38	0
SMARCE1	TOP2A	978	38	0.257
SMG5	UBQLN4	979	38	0
SMURF1	TAF6	980	38	0
SNAPIN	UBE2Q1	981	38	0
TCEA1	VDAC3	982	38	0
TEAD4	TPI1	983	38	0.144
TEAD4	YBX3	984	38	0.149
TNFRSF1A	TPI1	985	38	0
UBQLN4	USF1	986	38	0
AATF	MED1	987	37	0
AATF	TUBG1	988	37	0
ADAM9	ASH2L	989	37	0.221
ADAM9	LSM1	990	37	0.171
ADAR	ASH1L	991	37	0
ADAR	MRPL9	992	37	0
ADAR	PSMB4	993	37	0.165
ADAR	PYGO2	994	37	0
AIMP2	RPA3	995	37	0
AKT1	PRKCA	996	37	0
AKT1	PRKCD	997	37	0.138
AKT1	SETDB1	998	37	0.793
AKT1	TSC2	999	37	0.941
APH1A	CKS1B	1000	37	0
APH1A	GATAD2B	1001	37	0
APH1A	HAX1	1002	37	0
APH1A	MRPL9	1003	37	0
APH1A	PMF1	1004	37	0
APH1A	PRCC	1005	37	0
APH1A	SCNM1	1006	37	0
ASAH1	EIF4EBP1	1007	37	0
ASAH1	PTK2B	1008	37	0
ASH1L	PRPF3	1009	37	0
ASH1L	RBM8A	1010	37	0
ASH1L	RPRD2	1011	37	0
ASH2L	FNTA	1012	37	0
ASH2L	PRKDC	1013	37	0
ASH2L	TNKS	1014	37	0
ATN1	TEAD4	1015	37	0
ATP6V1B2	XPO7	1016	37	0
AURKA	TAF4	1017	37	0
BAG4	VDAC3	1018	37	0
BAZ1B	MDH2	1019	37	0
BCL2L1	ITCH	1020	37	0.15
BOP1	MED30	1021	37	0
BOP1	NBN	1022	37	0
BOP1	POLR2K	1023	37	0
BOP1	PPP1R16A	1024	37	0
BOP1	SLC39A4	1025	37	0.242
BOP1	ZNF7	1026	37	0
BRF2	TACC1	1027	37	0
CABIN1	UBE2L3	1028	37	0
CBFA2T2	NINL	1029	37	0
CBFA2T2	TAF4	1030	37	0
CCNK	MTA1	1031	37	0
CCT3	FDPS	1032	37	0
CCT3	GATAD2B	1033	37	0
CCT3	RBM8A	1034	37	0
CCT3	USF1	1035	37	0
CCT5	ZNF622	1036	37	0.055
CDC42	ENO1	1037	37	0.143
CDC42	RPS6KA1	1038	37	0.336
CFDP1	KARS	1039	37	0
CHEK2	GSK3B	1040	37	0.149
CHEK2	MYH9	1041	37	0
CHRAC1	COMMD5	1042	37	0
CKS1B	RPRD2	1043	37	0
COMMD5	EEF1D	1044	37	0
COMMD5	HSF1	1045	37	0
COPA	DAP3	1046	37	0
COPS5	MED30	1047	37	0
COPS5	TCEA1	1048	37	0.158
COPS5	TERF1	1049	37	0
CPSF1	MCM4	1050	37	0
CPSF1	TERF1	1051	37	0
CPSF1	UBE2V2	1052	37	0
CPSF1	VDAC3	1053	37	0
CREB3L4	SETDB1	1054	37	0
CREB3L4	UBQLN4	1055	37	0
CREB3L4	YY1AP1	1056	37	0
CRTC2	DAP3	1057	37	0
CRTC2	MRPL9	1058	37	0
CRTC2	SETDB1	1059	37	0
CRTC2	SNAPIN	1060	37	0
CTSB	FDFT1	1061	37	0.509
CTSB	PCM1	1062	37	0
DAP3	GABPB2	1063	37	0
DAP3	HNRNPU	1064	37	0
DAP3	MEF2D	1065	37	0
DAP3	PEX19	1066	37	0
DAP3	SSR2	1067	37	0
DEDD	ILF2	1068	37	0
DEDD	PRPF3	1069	37	0
DEDD	PSMD4	1070	37	0
DEDD	PYGO2	1071	37	0
DEDD	VPS72	1072	37	0
DLG1	NCBP2	1073	37	0
E2F1	NCOA6	1074	37	0.2
EEF1D	MED30	1075	37	0
EEF1D	NBN	1076	37	0
EEF1D	POLR2K	1077	37	0
EEF1D	PPP1R16A	1078	37	0.209
EGFR	GSK3A	1079	37	0.239
EGFR	GSK3B	1080	37	0.279
EIF3H	HSF1	1081	37	0
EIF3H	MED30	1082	37	0.392
EIF3H	NBN	1083	37	0
EIF3H	POLR2K	1084	37	0
EIF4EBP1	FDFT1	1085	37	0
EIF4EBP1	HAX1	1086	37	0
EIF4EBP1	ILF2	1087	37	0
EIF4EBP1	MCM4	1088	37	0
EIF4EBP1	PRCC	1089	37	0
EIF4EBP1	RBM8A	1090	37	0
EIF4EBP1	RIT1	1091	37	0
EIF4EBP1	TACC1	1092	37	0.19
EIF4EBP1	VPS72	1093	37	0
ELF1	TPT1	1094	37	0
ENO1	ZBTB17	1095	37	0
FBXO25	NAT1	1096	37	0
FDFT1	PPP3CC	1097	37	0
FDPS	HDGF	1098	37	0
FDPS	PRPF3	1099	37	0
FDPS	PSMD4	1100	37	0
FDPS	RIT1	1101	37	0
FDPS	SF3B4	1102	37	0
FDPS	UBQLN4	1103	37	0
FDPS	VPS72	1104	37	0
FKBP4	TEAD4	1105	37	0
FKBP4	TNFRSF1A	1106	37	0
FNTA	KAT6A	1107	37	0.207
FNTA	LSM1	1108	37	0
FNTA	VDAC3	1109	37	0.435
GAPDH	PEX5	1110	37	0.155
GAPDH	STRAP	1111	37	0.123
GATAD2B	PIAS3	1112	37	0
GATAD2B	PMF1	1113	37	0
GPAA1	RPL8	1114	37	0
GSK3A	KMT2B	1115	37	0.111
GSK3A	RB1	1116	37	0
GSK3B	MAPK1	1117	37	0.155
GSK3B	RB1	1118	37	0.183
GTF2E2	XPO7	1119	37	0
HAX1	UBE2Q1	1120	37	0
HDGF	PRPF3	1121	37	0
HDGF	PSMD4	1122	37	0
HSF1	NBN	1123	37	0
HSF1	RPL8	1124	37	0
IKBKB	TACC1	1125	37	0
IKBKB	TGS1	1126	37	0
ILF2	PRKAB2	1127	37	0
ILF2	UBE2Q1	1128	37	0
ILF2	VPS45	1129	37	0
INTS10	PPP3CC	1130	37	0
INTS10	TNKS	1131	37	0
INTS6	KPNA3	1132	37	0.398
INTS6	RB1	1133	37	0.125
ITM2B	RB1	1134	37	0
JTB	PYGO2	1135	37	0
JTB	RIT1	1136	37	0
KIAA0196	POLR2K	1137	37	0
KIAA0196	PRKDC	1138	37	0
KIAA0196	RAD21	1139	37	0.573
KIAA0196	TAF2	1140	37	0
KRIT1	POLR2J	1141	37	0
LSM1	PINX1	1142	37	0
LSM1	PRKDC	1143	37	0
LSM1	TACC1	1144	37	0.336
M6PR	PHB2	1145	37	0
MAF1	PPP1R16A	1146	37	0.372
MAF1	PUF60	1147	37	0
MAF1	RPL8	1148	37	0.205
MAF1	ZNF7	1149	37	0.487
MAP1LC3B	TERF2IP	1150	37	0
MAPK1	ZNF74	1151	37	0
MCM4	TCEA1	1152	37	0
MED10	NSUN2	1153	37	0.37
MED15	UBE2L3	1154	37	0
MED30	NBN	1155	37	0
MRPL9	PMF1	1156	37	0
MTOR	PRDM2	1157	37	0
MTOR	SDHB	1158	37	0.313
MTOR	SPEN	1159	37	0
MTOR	SRRM1	1160	37	0
MTRR	NSUN2	1161	37	0.043
NAT1	VPS37A	1162	37	0
NBN	TCEA1	1163	37	0
NCOA6	TAF4	1164	37	0
NEIL2	WRN	1165	37	0.497
NOP2	PEX5	1166	37	0
NOP2	STRAP	1167	37	0
NUDCD1	RAD21	1168	37	0
NUDT18	PCM1	1169	37	0
PARP10	PTK2	1170	37	0
PCIF1	TAF4	1171	37	0.161
PCM1	PTK2B	1172	37	0
PCM1	SORBS3	1173	37	0
PCM1	VDAC3	1174	37	0
PDRG1	TAF4	1175	37	0
PIAS3	POGZ	1176	37	0
PIAS3	RBM8A	1177	37	0
PIAS3	SF3B4	1178	37	0
PIGU	SRC	1179	37	0
PLAA	PSIP1	1180	37	0
PLAA	SNAPC3	1181	37	0
PMF1	RBM8A	1182	37	0.17
POGZ	SHC1	1183	37	0
POGZ	SMG5	1184	37	0
POGZ	UBE2Q1	1185	37	0
POGZ	VPS45	1186	37	0
POLR2J	TAF6	1187	37	0.228
POLR2K	TGS1	1188	37	0
PPP4R1	THOC1	1189	37	0.155
PRCC	PRKAB2	1190	37	0
PRCC	RB1	1191	37	0
PRCC	SMG5	1192	37	0
PRKAB2	PRPF3	1193	37	0
PRPF3	RPRD2	1194	37	0.19
PRPF3	VPS45	1195	37	0.119
PSMB4	RPRD2	1196	37	0
PSMB4	SHC1	1197	37	0
PSMD3	SMARCE1	1198	37	0.199
PSMD4	UBE2Q1	1199	37	0.593
PSMD4	VPS45	1200	37	0
PTK2	RPL8	1201	37	0
PTK2	SLC39A4	1202	37	0
RAC1	RPA3	1203	37	0
RAD21	SLC39A4	1204	37	0
RALBP1	THOC1	1205	37	0
RB1	SUGT1	1206	37	0
RB1	YY1AP1	1207	37	0
RBM39	TAF4	1208	37	0
RBM8A	SHC1	1209	37	0
RFWD2	SNAPIN	1210	37	0
RIT1	SHC1	1211	37	0
RPN2	TAF4	1212	37	0
RPRD2	VPS72	1213	37	0
SCNM1	SETDB1	1214	37	0
SETDB1	USF1	1215	37	0.42
SETDB1	VPS45	1216	37	0
SF3B4	SMG5	1217	37	0
SHC1	SNAPIN	1218	37	0
SHC1	YY1AP1	1219	37	0
SMG5	SNAPIN	1220	37	0
SNAPIN	USF1	1221	37	0
SND1	TRRAP	1222	37	0.222
SRC	STAT3	1223	37	0.987
SRC	TP53	1224	37	0.901
STRAP	ZNF384	1225	37	0
TEAD4	ZNF384	1226	37	0
TNFRSF1A	ZNF384	1227	37	0
USF1	YY1AP1	1228	37	0
VPS37A	XPO7	1229	37	0
AATF	CDK12	1230	36	0
ABCF3	NCBP2	1231	36	0
ABCF3	PAK2	1232	36	0
ADAM9	IKBKB	1233	36	0.225
ADAR	JTB	1234	36	0
ADAR	RIT1	1235	36	0
AGO2	CPSF1	1236	36	0
AIMP2	RAC1	1237	36	0
AKT1	KLC1	1238	36	0.18
AKT1	MAPK14	1239	36	0.316
AKT1	PPP2R5C	1240	36	0.389
AKT1	PRKDC	1241	36	0.953
AKT2	EGFR	1242	36	0.355
APH1A	HDGF	1243	36	0
ARNT	GABPB2	1244	36	0
ARNT	RFWD2	1245	36	0
ARNT	UBE2Q1	1246	36	0
ARNT	USF1	1247	36	0.329
ASAH1	NUDT18	1248	36	0
ASAH1	PPP3CC	1249	36	0
ASAH1	VPS37A	1250	36	0
ASH1L	HAX1	1251	36	0
ASH1L	HDGF	1252	36	0
ASH1L	JTB	1253	36	0
ASH1L	PRKAB2	1254	36	0
ASH2L	WRN	1255	36	0
ATF6	RIT1	1256	36	0
ATP6V1B2	NAT1	1257	36	0
ATP6V1B2	TNKS	1258	36	0
AURKA	SS18L1	1259	36	0
BAG4	TACC1	1260	36	0.375
BAZ1B	COPS6	1261	36	0
BAZ1B	EIF3B	1262	36	0
BAZ1B	TAF6	1263	36	0.101
BCL2L1	CBFA2T2	1264	36	0
BCL2L1	DSN1	1265	36	0
BCL2L1	EDEM2	1266	36	0
BCL2L1	PIGU	1267	36	0
BCL2L1	RPN2	1268	36	0
BCL9	GATAD2B	1269	36	0
BCL9	SETDB1	1270	36	0
BOP1	COMMD5	1271	36	0.343
BOP1	COPS5	1272	36	0
BOP1	EIF3E	1273	36	0
BOP1	MAF1	1274	36	0
BOP1	PRKDC	1275	36	0
BOP1	TGS1	1276	36	0
BRF1	RCOR1	1277	36	0
BRF1	YY1	1278	36	0
CABIN1	MED15	1279	36	0
CBFA2T2	CRNKL1	1280	36	0
CBFA2T2	PCIF1	1281	36	0
CBFA2T2	RBL1	1282	36	0
CBFA2T2	TPX2	1283	36	0
CCT5	MTRR	1284	36	0.27
CDC42	ZBTB17	1285	36	0
CDC6	MED1	1286	36	0
CDK12	MED24	1287	36	0
CDK12	SMARCE1	1288	36	0
CDK5	SND1	1289	36	0
CEP250	PDRG1	1290	36	0
CFDP1	MAP1LC3B	1291	36	0
CFDP1	PSMD7	1292	36	0
CHEK2	MTOR	1293	36	0.434
CHRAC1	RAD21	1294	36	0.43
CHRAC1	SLC39A4	1295	36	0
CKS1B	SHC1	1296	36	0
COMMD5	EXOSC4	1297	36	0
COMMD5	GPAA1	1298	36	0
COMMD5	MAF1	1299	36	0
COMMD5	PUF60	1300	36	0.141
COMMD5	RPL8	1301	36	0.317
COMMD5	ZNF7	1302	36	0.29
COPS5	KIAA0196	1303	36	0
COPS5	NUDCD1	1304	36	0
COPS7A	GAPDH	1305	36	0
COPS7A	PHB2	1306	36	0
CPSF1	EIF3E	1307	36	0
CPSF1	PLEC	1308	36	0
CREB3L4	DAP3	1309	36	0
CREB3L4	PMF1	1310	36	0
CREB3L4	POGZ	1311	36	0
CREB3L4	PRCC	1312	36	0
CREB3L4	RIT1	1313	36	0
CREB3L4	SF3B4	1314	36	0
CRKL	MAPK1	1315	36	0.498
CRTC2	ILF2	1316	36	0.442
CRTC2	PRPF3	1317	36	0
CTBP1	HTT	1318	36	0.103
CUL1	SND1	1319	36	0
DAP3	VPS45	1320	36	0
DEDD	PSMB4	1321	36	0
DLG1	RFC4	1322	36	0
DLG1	SENP2	1323	36	0
E2F1	ITCH	1324	36	0
E2F1	RBM39	1325	36	0
EDEM2	RALY	1326	36	0
EEF1D	SLC39A4	1327	36	0
EGFR	MYH9	1328	36	0.389
EGFR	PRKCA	1329	36	0.306
EGFR	PRKCD	1330	36	0.251
EIF3B	MAFK	1331	36	0
EIF3B	ZDHHC4	1332	36	0
EIF3E	POLR2K	1333	36	0
EIF3H	PRKDC	1334	36	0.123
EIF3H	PTK2	1335	36	0
EIF3H	TCEA1	1336	36	0
EIF3H	TGS1	1337	36	0
EIF4EBP1	GATAD2B	1338	36	0
EIF4EBP1	PHB2	1339	36	0.081
EIF4EBP1	PSMB4	1340	36	0
EIF4EBP1	TSC2	1341	36	0.882
EIF4EBP1	UBE2V2	1342	36	0
EIF4EBP1	XPO7	1343	36	0
EIF4EBP1	YBX1	1344	36	0.304
EIF6	KIF3B	1345	36	0
EXOSC4	PPP1R16A	1346	36	0
EXOSC4	ZNF7	1347	36	0
FBXO25	GTF2E2	1348	36	0
FBXO25	XPO7	1349	36	0
FDFT1	NUDT18	1350	36	0
FDPS	HAX1	1351	36	0
FDPS	ILF2	1352	36	0
FDPS	JTB	1353	36	0
FDPS	PRCC	1354	36	0
FDPS	PRKAB2	1355	36	0
FDPS	PSMB4	1356	36	0
FKBP4	M6PR	1357	36	0
FKBP4	PEX5	1358	36	0
FNTA	THAP1	1359	36	0.498
FOXJ2	PHB2	1360	36	0
FOXJ2	ZNF384	1361	36	0.263
GABPB2	RIT1	1362	36	0
GABPB2	SETDB1	1363	36	0.127
GABPB2	UBQLN4	1364	36	0
GABPB2	YY1AP1	1365	36	0
GAPDH	M6PR	1366	36	0.193
GAPDH	USP5	1367	36	0.163
GATAD2B	HDGF	1368	36	0
GATAD2B	VPS45	1369	36	0
GPAA1	RAD21	1370	36	0
GSK3B	MBD4	1371	36	0
GSK3B	MTOR	1372	36	0.828
GSK3B	SRC	1373	36	0.586
GSK3B	ZNF148	1374	36	0.049
GTF2E2	NAT1	1375	36	0
GTF2E2	SORBS3	1376	36	0
GTF2E2	TNKS	1377	36	0.151
GTF2F2	INTS6	1378	36	0
HDGF	MRPL9	1379	36	0
HNRNPU	SETDB1	1380	36	0
HNRNPU	UBQLN4	1381	36	0.132
HP1BP3	RPS6KA1	1382	36	0
HSF1	PARP10	1383	36	0
HSF1	TGS1	1384	36	0
ILF2	PIAS3	1385	36	0
ILF2	SMG5	1386	36	0
ING4	STRAP	1387	36	0
INTS10	VPS37A	1388	36	0
ITCH	SRC	1389	36	0.26
JTB	MRPL9	1390	36	0
JTB	RBM8A	1391	36	0
JTB	SHC1	1392	36	0
KARS	MAP1LC3B	1393	36	0
KARS	PSMD7	1394	36	0.073
KAT6A	PCM1	1395	36	0
KAT6A	TACC1	1396	36	0
KAT6A	TGS1	1397	36	0
KLHL9	PLAA	1398	36	0.269
KMT2B	SUPT5H	1399	36	0.219
KPNA3	SUGT1	1400	36	0
KRIT1	POR	1401	36	0
LSM1	TGS1	1402	36	0.187
LSM1	TNKS	1403	36	0
M6PR	NOP2	1404	36	0
MAD1L1	PMS2	1405	36	0
MAPK1	RPS6KA1	1406	36	0.334
MCM4	VDAC3	1407	36	0
MED1	TOP2A	1408	36	0.155
MED24	TUBG1	1409	36	0
MED4	NUFIP1	1410	36	0
MEF2D	YY1AP1	1411	36	0
MRPL9	SCNM1	1412	36	0.391
MRPL9	UBE2Q1	1413	36	0
MTRR	PAPD7	1414	36	0.444
NAT1	PTK2B	1415	36	0
NCOA6	PCIF1	1416	36	0
NELFCD	TAF4	1417	36	0
NSUN2	ZNF622	1418	36	0
NUDCD1	TAF2	1419	36	0
PAPD7	ZNF622	1420	36	0
PCIF1	PDRG1	1421	36	0
PDRG1	SRC	1422	36	0
PHB2	USP5	1423	36	0
PIAS3	PRKAB2	1424	36	0.227
PIAS3	PSMD4	1425	36	0
PIAS3	RIT1	1426	36	0
PIAS3	SNAPIN	1427	36	0
PIAS3	VPS72	1428	36	0
PIGU	TAF4	1429	36	0
PLAA	TOPORS	1430	36	0
PMF1	PRKAB2	1431	36	0.216
PMF1	SMG5	1432	36	0
PMF1	USF1	1433	36	0
POGZ	SCNM1	1434	36	0
POGZ	USF1	1435	36	0.184
POLB	PRKDC	1436	36	0.515
POLR2J	SMURF1	1437	36	0
POLR2J	TRRAP	1438	36	0
POLR2K	PTK2	1439	36	0
POLR2K	SLC39A4	1440	36	0
POLR2K	TCEA1	1441	36	0.718
POR	TRRAP	1442	36	0
PPP1R16A	PUF60	1443	36	0
PPP1R16A	RPL8	1444	36	0.196
PPP2R5C	RCOR1	1445	36	0
PPP2R5C	YY1	1446	36	0.123
PPP3CC	XPO7	1447	36	0.137
PRCC	RFWD2	1448	36	0
PRCC	SHC1	1449	36	0
PRKAB2	PSMB4	1450	36	0
PRKCD	RB1	1451	36	0.186
PRKDC	PTK2	1452	36	0.143
PRPF3	SHC1	1453	36	0
PRPF3	SMG5	1454	36	0
PSMB4	UBE2Q1	1455	36	0
PSMD4	USF1	1456	36	0
PUF60	ZNF7	1457	36	0
PYGO2	RPRD2	1458	36	0.211
RAD21	ZNF7	1459	36	0
RB1	SF3B4	1460	36	0
RB1CC1	TCEA1	1461	36	0
RBL1	RBM39	1462	36	0
RBL1	RPN2	1463	36	0
RBM8A	RFX5	1464	36	0
RBM8A	SCNM1	1465	36	0
RFWD2	RIT1	1466	36	0
RFWD2	YY1AP1	1467	36	0
RFX5	SETDB1	1468	36	0
RFX5	SF3B4	1469	36	0
RIT1	VPS45	1470	36	0
RPN2	SRC	1471	36	0.223
RPRD2	SF3B4	1472	36	0
RPRD2	UBQLN4	1473	36	0
RPRD2	VPS45	1474	36	0
RPS6KA1	SRC	1475	36	0.266
SETDB1	SMG5	1476	36	0
SF3B4	USF1	1477	36	0
SHC1	VPS72	1478	36	0
SLC39A4	TAF2	1479	36	0
SMG5	VPS72	1480	36	0
SNAPIN	VPS45	1481	36	0
SS18L1	TAF4	1482	36	0.258
SSR2	UBQLN4	1483	36	0.141
STRAP	YBX3	1484	36	0
TAF2	TERF1	1485	36	0.132
TGIF1	THOC1	1486	36	0
TNKS	WRN	1487	36	0.378
UBE2Q1	UBQLN4	1488	36	0
UBE2V2	VDAC3	1489	36	0.132
VPS45	VPS72	1490	36	0
ADAM9	EIF4EBP1	1491	35	0
ADAM9	KAT6A	1492	35	0
ADAM9	THAP1	1493	35	0
ADAR	CCT3	1494	35	0.23
ADAR	CKS1B	1495	35	0
ADAR	PRCC	1496	35	0
AGO2	EEF1D	1497	35	0
AGO2	HSF1	1498	35	0
AIMP2	MAFK	1499	35	0
AIMP2	PMS2	1500	35	0.536
AKT1	ESR1	1501	35	0.806
AKT1	NDRG1	1502	35	0.508
AKT1	PCM1	1503	35	0
AKT1	SF3B4	1504	35	0
AKT1	VDAC3	1505	35	0.279
AKT1	YBX1	1506	35	0.594
AKT2	MTOR	1507	35	0.785
AP2B1	MED1	1508	35	0
APH1A	CCT3	1509	35	0
APH1A	PRKAB2	1510	35	0.16
APH1A	SHC1	1511	35	0
ARHGEF11	DAP3	1512	35	0
ARHGEF11	YY1AP1	1513	35	0
ARNT	BCL9	1514	35	0
ARNT	CREB3L4	1515	35	0
ARNT	HNRNPU	1516	35	0
ARNT	OTUD7B	1517	35	0
ARNT	RFX5	1518	35	0
ARNT	SCNM1	1519	35	0
ARNT	TPM3	1520	35	0
ARNT	ZBTB7B	1521	35	0
ASAH1	CTSB	1522	35	0.382
ASAH1	SORBS3	1523	35	0
ASH1L	CKS1B	1524	35	0
ASH1L	FDPS	1525	35	0
ASH1L	SMG5	1526	35	0
ASH2L	FBXO25	1527	35	0
ASH2L	FDFT1	1528	35	0
ASH2L	TGS1	1529	35	0
AURKA	RPN2	1530	35	0
BAG4	POLB	1531	35	0
BAZ1B	SND1	1532	35	0
BCL2L1	KIF3B	1533	35	0
BCL2L1	PDRG1	1534	35	0
BCL9	ILF2	1535	35	0
BCL9	POGZ	1536	35	0
BCL9	VPS72	1537	35	0
BOP1	TCEA1	1538	35	0.096
BRF1	MTA1	1539	35	0
BRF2	FNTA	1540	35	0
CAAP1	PLAA	1541	35	0
CABIN1	CHEK2	1542	35	0
CBFA2T2	CEP250	1543	35	0
CBFA2T2	SCAND1	1544	35	0
CBFA2T2	TGIF2	1545	35	0
CCT3	SSR2	1546	35	0.216
CDC42	PRDM2	1547	35	0
CDC42	SDHB	1548	35	0
CDC42	SRRM1	1549	35	0
CDC6	MED24	1550	35	0
CDK5	KRIT1	1551	35	0
CDK5	TRRAP	1552	35	0
CEBPG	KMT2B	1553	35	0
CEP250	RBM39	1554	35	0
CEP70	TOPBP1	1555	35	0.112
CEP72	NSUN2	1556	35	0
CFDP1	TERF2IP	1557	35	0
CHEK2	MED15	1558	35	0
CHEK2	SMARCB1	1559	35	0.27
CHRAC1	CYHR1	1560	35	0
CHRAC1	FBXL6	1561	35	0.101
CHRAC1	PARP10	1562	35	0
CHRAC1	POLR2K	1563	35	0
CHRAC1	TAF2	1564	35	0.193
CKS1B	EIF4EBP1	1565	35	0.055
CKS1B	FDPS	1566	35	0
CKS1B	SCNM1	1567	35	0
CKS1B	UBE2Q1	1568	35	0.183
CKS1B	USF1	1569	35	0
CLK2	POGZ	1570	35	0
COMMD5	PPP1R16A	1571	35	0
COPA	POGZ	1572	35	0
COPA	SETDB1	1573	35	0
COPA	UBQLN4	1574	35	0
COPA	YY1AP1	1575	35	0
COPS5	EEF1D	1576	35	0.058
COPS5	EIF3H	1577	35	0.328
COPS5	PTK2	1578	35	0
COPS5	TRAM1	1579	35	0
COPS6	SND1	1580	35	0
COPS7A	NOP2	1581	35	0
COPS7A	TNFRSF1A	1582	35	0
COPS7A	TPI1	1583	35	0
CPSF1	CYHR1	1584	35	0.544
CPSF1	FBXL6	1585	35	0.416
CPSF1	FOXH1	1586	35	0
CPSF1	PCM1	1587	35	0.152
CPSF1	PLEKHF2	1588	35	0
CPSF1	ZNF250	1589	35	0.244
CREB3	PLAA	1590	35	0
CREB3L4	PSMD4	1591	35	0
CRTC2	HAX1	1592	35	0
CRTC2	SF3B4	1593	35	0
CSE1L	TAF4	1594	35	0
CTSB	PINX1	1595	35	0
CUL1	KRIT1	1596	35	0
CUL1	TRRAP	1597	35	0.111
CYHR1	GPAA1	1598	35	0.302
CYHR1	PTK2	1599	35	0
DAP3	PIAS3	1600	35	0
DAP3	PRKDC	1601	35	0
DAP3	RBBP5	1602	35	0
DAP3	SCNM1	1603	35	0
DAP3	SRC	1604	35	0
DAP3	TPM3	1605	35	0
DAP3	UBE2Q1	1606	35	0
DEDD	HDGF	1607	35	0
DEDD	MRPL9	1608	35	0.216
DEDD	RBM8A	1609	35	0
DMTN	PCM1	1610	35	0
DSN1	E2F1	1611	35	0.059
DSN1	RALY	1612	35	0
DSN1	RBL1	1613	35	0.105
DSN1	SRC	1614	35	0
DSN1	TAF4	1615	35	0
DSN1	TGIF2	1616	35	0
E2F1	PDRG1	1617	35	0
E2F1	RPN2	1618	35	0
EEF1D	EIF3E	1619	35	0.434
EEF1D	EIF4EBP1	1620	35	0.178
EEF1D	PARP10	1621	35	0
EEF1D	PRKDC	1622	35	0
EEF1D	TCEA1	1623	35	0.189
EEF1D	TGS1	1624	35	0
EGFR	RPS6	1625	35	0.465
EID2	KMT2B	1626	35	0
EIF2AK1	EIF3B	1627	35	0.37
EIF2S2	NCOA6	1628	35	0.151
EIF3E	EIF3H	1629	35	0.931
EIF3E	HSF1	1630	35	0
EIF3E	RAD21	1631	35	0.156
EIF3H	NUDCD1	1632	35	0
EIF4EBP1	INTS10	1633	35	0
EIF4EBP1	MRPL9	1634	35	0
EIF4EBP1	NAT1	1635	35	0
EIF4EBP1	NCOA6	1636	35	0
EIF4EBP1	PMF1	1637	35	0
EIF4EBP1	PPP3CC	1638	35	0
EIF4EBP1	RBM39	1639	35	0
EIF4EBP1	RPS6KB1	1640	35	0.92
EIF4EBP1	WRN	1641	35	0
EIF4G1	NCBP2	1642	35	0.792
EIF4G1	PAK2	1643	35	0.166
EIF4G1	POLR2H	1644	35	0.1
EIF4G1	SENP2	1645	35	0.059
ERCC5	RB1	1646	35	0
ERCC5	TFDP1	1647	35	0
EXOSC4	SLC39A4	1648	35	0
FBXL6	GPAA1	1649	35	0.566
FBXL6	PTK2	1650	35	0
FBXO25	INTS10	1651	35	0
FBXO25	LSM1	1652	35	0
FBXO25	VPS37A	1653	35	0
FDFT1	LSM1	1654	35	0
FDPS	MRPL9	1655	35	0
FDPS	PYGO2	1656	35	0
FDPS	RBM8A	1657	35	0
FNTA	POLB	1658	35	0
FOXJ2	GAPDH	1659	35	0
FOXJ2	ING4	1660	35	0
FOXJ2	NOP2	1661	35	0
FOXM1	PEX5	1662	35	0
FOXM1	STRAP	1663	35	0
FOXO3	GSK3A	1664	35	0.413
GABPB2	POGZ	1665	35	0.107
GABPB2	PRCC	1666	35	0
GAPDH	WNK1	1667	35	0.218
GATAD2B	JTB	1668	35	0
GLG1	MAP1LC3B	1669	35	0
GPAA1	POLR2K	1670	35	0
GPAA1	TAF2	1671	35	0
GSK3B	GTF2E1	1672	35	0
GSK3B	KPNA1	1673	35	0
GSK3B	PRKCD	1674	35	0.195
GSK3B	SHC1	1675	35	0.382
GTF2E1	ZNF148	1676	35	0
GTF2E2	KAT6A	1677	35	0
GTF2F2	ITM2B	1678	35	0.191
GTF2F2	SUGT1	1679	35	0.159
HAX1	SHC1	1680	35	0
HDGF	SMG5	1681	35	0
HNRNPU	PRCC	1682	35	0
HNRNPU	RFWD2	1683	35	0
HNRNPU	SNAPIN	1684	35	0
HNRNPU	YY1AP1	1685	35	0
HP1BP3	ZBTB17	1686	35	0
HSF1	KIAA0196	1687	35	0
HSF1	NUDCD1	1688	35	0
HSF1	TCEA1	1689	35	0
ILF2	SHC1	1690	35	0
ING4	PEX5	1691	35	0
ING4	USP5	1692	35	0
INTS6	MED4	1693	35	0
ITCH	RALY	1694	35	0.44
ITCH	TAF4	1695	35	0
JTB	UBE2Q1	1696	35	0.584
JTB	USF1	1697	35	0
KAT6A	NEIL2	1698	35	0
KAT6A	UBE2V2	1699	35	0
KDM5A	NOP2	1700	35	0
KDM5A	WNK1	1701	35	0.14
KIAA0196	MED30	1702	35	0.193
KIAA0196	NUDCD1	1703	35	0
KLC1	RCOR1	1704	35	0
KLC1	YY1	1705	35	0
KRIT1	MDH2	1706	35	0
KRIT1	PSMC2	1707	35	0
KRIT1	SND1	1708	35	0
LDLRAP1	MTOR	1709	35	0
MAD1L1	MAFK	1710	35	0
MAFK	RAC1	1711	35	0
MAP1LC3B	PSMD7	1712	35	0.058
MAPK1	THAP7	1713	35	0
MDH2	TRRAP	1714	35	0
MED10	MTRR	1715	35	0.432
MED10	ZNF622	1716	35	0.083
MED15	ZNF74	1717	35	0.647
MED24	PSMD3	1718	35	0.326
MED24	TOP2A	1719	35	0
MED30	NUDCD1	1720	35	0
MED30	TCEA1	1721	35	0
MED30	TGS1	1722	35	0
MED4	SUGT1	1723	35	0
MEF2D	UBQLN4	1724	35	0.071
MTOR	PRKCD	1725	35	0.765
MTOR	VAMP3	1726	35	0
NBN	TRAM1	1727	35	0
NCBP2	POLR2H	1728	35	0
NCOA6	NINL	1729	35	0
NCOA6	SCAND1	1730	35	0
NEIL2	PPP2R2A	1731	35	0
NEK3	RB1	1732	35	0
NELFCD	PDRG1	1733	35	0
NOP2	RHNO1	1734	35	0
NOP2	USP5	1735	35	0
NOP2	WNK1	1736	35	0
NUDCD1	PRKDC	1737	35	0
OTUD7B	POGZ	1738	35	0
OTUD7B	SETDB1	1739	35	0
PAK2	POLR2H	1740	35	0
PARP10	RAD21	1741	35	0
PARP10	SLC39A4	1742	35	0
PARP10	ZNF7	1743	35	0
PCIF1	RBM39	1744	35	0
PCM1	PPP2R2A	1745	35	0
PDRG1	SCAND1	1746	35	0
PDRG1	TPX2	1747	35	0
PEX19	UBQLN4	1748	35	0
PEX19	YY1AP1	1749	35	0
PEX5	TPI1	1750	35	0.472
PEX5	ZNF384	1751	35	0
PHB2	WNK1	1752	35	0
PIAS3	PRPF3	1753	35	0
PIAS3	PSMB4	1754	35	0
PIAS3	RPRD2	1755	35	0
PIAS3	UBQLN4	1756	35	0
PINX1	VDAC3	1757	35	0
PLAA	RPS6	1758	35	0.146
PLAA	RRAGA	1759	35	0
PLEKHF2	POLR2K	1760	35	0
PMF1	RFWD2	1761	35	0
PMF1	SHC1	1762	35	0
PMF1	SSR2	1763	35	0.157
POGZ	SSR2	1764	35	0
POLB	TGS1	1765	35	0
POLR2K	TERF1	1766	35	0
POR	TAF6	1767	35	0
PPP1R16A	RAD21	1768	35	0
PRCC	SSR2	1769	35	0
PRKCA	PRKCD	1770	35	0.114
PRKCD	SRC	1771	35	0.448
PRKDC	SLC39A4	1772	35	0
PRKDC	TERF1	1773	35	0.633
PRKDC	TRAM1	1774	35	0
PRPF3	UBE2Q1	1775	35	0
PRPF6	TAF4	1776	35	0
PSIP1	SNAPC3	1777	35	0.16
PSMB4	SMG5	1778	35	0
PSMB4	USF1	1779	35	0
PSMB4	VPS45	1780	35	0
PSMD3	TUBG1	1781	35	0.308
PSMD4	RFX5	1782	35	0
PTK2	TGS1	1783	35	0
PTK2B	XPO7	1784	35	0
PUF60	SLC39A4	1785	35	0.286
PYGO2	SMG5	1786	35	0
RAD21	TERF1	1787	35	0.282
RALY	RPN2	1788	35	0
RB1	RPS6	1789	35	0.194
RB1	VPS72	1790	35	0
RBM39	SCAND1	1791	35	0.193
RBM39	TPX2	1792	35	0
RBM8A	TPM3	1793	35	0
RFWD2	SETDB1	1794	35	0
RFWD2	SF3B4	1795	35	0
RFWD2	VPS72	1796	35	0
RIT1	SMG5	1797	35	0
RPL8	SLC39A4	1798	35	0
RPL8	ZNF7	1799	35	0.664
RPN2	TGIF2	1800	35	0
RPRD2	YY1AP1	1801	35	0
SCNM1	UBQLN4	1802	35	0
SDHB	ZBTB17	1803	35	0
SETDB1	TPM3	1804	35	0
SF3B4	SSR2	1805	35	0
SF3B4	UBE2Q1	1806	35	0
SF3B4	VPS45	1807	35	0.151
SLC39A4	TGS1	1808	35	0
SLC39A4	ZNF7	1809	35	0
SMARCB1	ZNF74	1810	35	0
SNAPIN	SSR2	1811	35	0
SND1	TRIM24	1812	35	0.086
SPEN	ZBTB17	1813	35	0.311
SSR2	YY1AP1	1814	35	0
STRAP	TPI1	1815	35	0
TAF2	UBE2V2	1816	35	0
TAF2	ZNF7	1817	35	0.387
TEAD4	TNFRSF1A	1818	35	0
TGS1	THAP1	1819	35	0
TGS1	TRAM1	1820	35	0
TNKS	VDAC3	1821	35	0
TPI1	USP5	1822	35	0.54
UBE2Q1	VPS72	1823	35	0
UBQLN4	VPS45	1824	35	0
USP5	ZNF384	1825	35	0
AATF	CDC6	1826	34	0
AATF	PSMD3	1827	34	0
AATF	TOP2A	1828	34	0
ABCF3	EIF4G1	1829	34	0.141
ABCF3	SENP2	1830	34	0
ACACA	EGFR	1831	34	0.161
ACTL6A	EIF4G1	1832	34	0
ADAR	APH1A	1833	34	0
ADAR	RPRD2	1834	34	0
AGO2	BOP1	1835	34	0.097
AGO2	GPAA1	1836	34	0
AGO2	PTK2	1837	34	0.253
AKT1	CPSF1	1838	34	0
AKT1	DAP3	1839	34	0
AKT1	MAPK3	1840	34	0.413
AKT1	NCOA6	1841	34	0
AKT1	NEIL2	1842	34	0.166
AKT1	POGZ	1843	34	0
AKT1	UBQLN4	1844	34	0.081
AKT2	MAPK1	1845	34	0.278
AKT2	RB1	1846	34	0.17
AKT2	SHC1	1847	34	0.486
AP2B1	SMARCE1	1848	34	0
APH1A	ASH1L	1849	34	0
APH1A	DEDD	1850	34	0
APH1A	FDPS	1851	34	0
APH1A	RPRD2	1852	34	0
APH1A	UBE2Q1	1853	34	0
ARHGEF11	ASH1L	1854	34	0
ARHGEF11	CCT3	1855	34	0
ARID1A	MTOR	1856	34	0.298
ARNT	CRTC2	1857	34	0
ARNT	RNF115	1858	34	0
ARNT	SMG5	1859	34	0
ASAH1	ASH2L	1860	34	0
ASH1L	PIAS3	1861	34	0.048
ASH2L	INTS10	1862	34	0
ASH2L	NAT1	1863	34	0
ASH2L	PINX1	1864	34	0.207
ATAD2	TAF2	1865	34	0.103
ATF6	PMF1	1866	34	0
ATF6	POGZ	1867	34	0
ATF6	UBQLN4	1868	34	0
ATF6	YY1AP1	1869	34	0
ATN1	PEX5	1870	34	0
ATN1	RHNO1	1871	34	0
ATN1	STRAP	1872	34	0
ATN1	USP5	1873	34	0
ATN1	WNK1	1874	34	0
ATP6V1B2	FDFT1	1875	34	0
ATP6V1B2	INTS10	1876	34	0
ATP6V1B2	PINX1	1877	34	0
AURKA	CSE1L	1878	34	0.314
AURKA	DSN1	1879	34	0.272
AURKA	NELFCD	1880	34	0
AURKA	PCIF1	1881	34	0
AURKA	PDRG1	1882	34	0
AURKA	PRPF6	1883	34	0
B4GALT3	DAP3	1884	34	0
B4GALT3	YY1AP1	1885	34	0
BAZ1B	CDK5	1886	34	0
BAZ1B	CUL1	1887	34	0.075
BAZ1B	POLR2J	1888	34	0
BAZ1B	RABGEF1	1889	34	0
BAZ1B	SMURF1	1890	34	0
BAZ1B	YWHAG	1891	34	0
BCL2L1	EIF6	1892	34	0
BCL2L1	RBM39	1893	34	0
BCL9	PIAS3	1894	34	0.241
BCL9	PRPF3	1895	34	0
BCL9	PYGO2	1896	34	0.865
BCL9	RBM8A	1897	34	0.222
BCL9	RIT1	1898	34	0
BCL9	SNAPIN	1899	34	0
BOP1	NUDCD1	1900	34	0.18
BRCA1	CDC6	1901	34	0.428
BRCA1	CDK12	1902	34	0.651
BRCA1	MED1	1903	34	0.63
BRCA1	TOP2A	1904	34	0.567
BRF2	FBXO25	1905	34	0
BRF2	MCM4	1906	34	0
BRF2	PCM1	1907	34	0
BRF2	PINX1	1908	34	0
BRF2	PRKDC	1909	34	0
CASP9	MTOR	1910	34	0.595
CBFA2T2	RB1	1911	34	0
CCDC50	NCBP2	1912	34	0
CCDC50	PAK2	1913	34	0
CCNE2	CPSF1	1914	34	0
CCNE2	MED30	1915	34	0
CCNE2	POLR2K	1916	34	0
CCNE2	RAD21	1917	34	0.178
CCNK	PPP2R5C	1918	34	0
CCT3	COPA	1919	34	0
CCT5	CEP72	1920	34	0.354
CDC42	SPEN	1921	34	0
CDC6	CDK12	1922	34	0.177
CDC6	TUBG1	1923	34	0.098
CDK12	TOP2A	1924	34	0.21
CDK5	EZH2	1925	34	0.194
CDK5	ZNF398	1926	34	0
CDKN2A	PLAA	1927	34	0
CEP250	NCOA6	1928	34	0
CEP72	MED10	1929	34	0.496
CEP72	PAPD7	1930	34	0.482
CHEK2	SRC	1931	34	0.2
CHEK2	UBE2L3	1932	34	0.122
CHRAC1	MED30	1933	34	0
CKS1B	PRKAB2	1934	34	0
CKS1B	RB1	1935	34	0.29
CKS1B	SMG5	1936	34	0
CKS1B	SSR2	1937	34	0
CLK2	ILF2	1938	34	0
CLK2	UBQLN4	1939	34	0
COMMD5	FBXL6	1940	34	0
COPA	PRCC	1941	34	0
COPS5	EIF3E	1942	34	0.648
COPS5	GPAA1	1943	34	0
COPS5	PLEKHF2	1944	34	0
COPS5	PPP1R16A	1945	34	0
COPS5	SLC39A4	1946	34	0
COPS6	POR	1947	34	0
COPS6	PSMC2	1948	34	0.085
COPS6	TRIM24	1949	34	0
COPS7A	FKBP4	1950	34	0
COPS7A	ING4	1951	34	0
COPS7A	YBX3	1952	34	0.112
CPSF1	EBAG9	1953	34	0
CPSF1	IKBKB	1954	34	0
CPSF1	LSM1	1955	34	0.16
CPSF1	RECQL4	1956	34	0.088
CPSF1	TRAM1	1957	34	0
CREB3	TOPORS	1958	34	0
CRKL	MED15	1959	34	0.348
CRNKL1	NCOA6	1960	34	0
CRNKL1	RBM39	1961	34	0
CRTC2	GATAD2B	1962	34	0
CRTC2	POGZ	1963	34	0
CRTC2	PSMD4	1964	34	0
CRTC2	RIT1	1965	34	0
CRTC2	UBQLN4	1966	34	0
CRTC2	YY1AP1	1967	34	0
CSE1L	DSN1	1968	34	0
CSE1L	PCIF1	1969	34	0
CSE1L	PDRG1	1970	34	0
CSE1L	RPN2	1971	34	0
CSE1L	SS18L1	1972	34	0
CSNK2A1	FKBP1A	1973	34	0.133
CYHR1	EEF1D	1974	34	0
CYHR1	EXOSC4	1975	34	0.156
CYHR1	FBXL6	1976	34	0.287
CYHR1	HSF1	1977	34	0
CYHR1	PPP1R16A	1978	34	0.753
CYHR1	PUF60	1979	34	0.138
CYHR1	ZNF7	1980	34	0.359
DAP3	KDM5B	1981	34	0
DAP3	NCSTN	1982	34	0
DAP3	RFX5	1983	34	0
DEDD	GATAD2B	1984	34	0
DEDD	JTB	1985	34	0
DEDD	SMG5	1986	34	0
DMTN	NEIL2	1987	34	0
DMTN	TNKS	1988	34	0
DSN1	PCIF1	1989	34	0
DSN1	SCAND1	1990	34	0
DSN1	SS18L1	1991	34	0
DVL3	EIF4G1	1992	34	0.181
DVL3	NCBP2	1993	34	0
DVL3	PAK2	1994	34	0
DVL3	POLR2H	1995	34	0
E2F1	PIGU	1996	34	0.19
EBAG9	POLR2K	1997	34	0
EBAG9	RAD21	1998	34	0
EDEM2	TAF4	1999	34	0
[truncated: 8,001 more rows]

## Sheet: effector_target_STRING
effector	target	rank	co-occurrence	STRING
DAP3	PIPSL	1	21	0
PRCC	PIPSL	2	21	0
UBQLN4	PIPSL	3	20	0
YY1AP1	PIPSL	4	20	0
ARNT	PIPSL	5	19	0
DAP3	CLK2P1	6	19	0
DEDD	PIPSL	7	19	0
PSMD4	PIPSL	8	19	0
SETDB1	PIPSL	9	19	0
SF3B4	PIPSL	10	19	0
UBQLN4	CLK2P1	11	19	0
CCT3	PIPSL	12	18	0
CPSF1	PABPC3	13	18	0.33
PMF1	PIPSL	14	18	0
PRCC	CLK2P1	15	18	0
RIT1	PIPSL	16	18	0
SETDB1	CLK2P1	17	18	0
SF3B4	CLK2P1	18	18	0
SNAPIN	PIPSL	19	18	0
TP53	MDM2	20	18	0.996
TP53	RPS27L	21	18	0.512
USF1	PIPSL	22	18	0
YY1AP1	CLK2P1	23	18	0
ARNT	CLK2P1	24	17	0
GABPB2	PIPSL	25	17	0
HSF1	PABPC3	26	17	0
PMF1	CLK2P1	27	17	0
POGZ	PIPSL	28	17	0
PSMD4	CLK2P1	29	17	0
TERF2IP	MAP1LC3B2	30	17	0
TP53	DDB2	31	17	0.639
VPS72	PIPSL	32	17	0
ARNT	FAM71D	33	16	0
ATF6	PIPSL	34	16	0
BOP1	PABPC3	35	16	0
CCT3	CLK2P1	36	16	0
CREB3L4	CLK2P1	37	16	0
CREB3L4	PIPSL	38	16	0
DAP3	FAM71D	39	16	0
EEF1D	PABPC3	40	16	0
EIF3E	PABPC3	41	16	0.141
EIF3H	PABPC3	42	16	0.141
GABPB2	CLK2P1	43	16	0
GAPDH	YBX3P1	44	16	0
GATAD2B	PIPSL	45	16	0
MAP1LC3B	MAP1LC3B2	46	16	0.047
MED30	PABPC3	47	16	0
MIR20A	ECM2	48	16	0
MIR96	CPED1	49	16	0
MTOR	RPL22L1	50	16	0
NOP2	YBX3P1	51	16	0
PHB2	YBX3P1	52	16	0
PLEKHF2	PABPC3	53	16	0
POGZ	CLK2P1	54	16	0
PRCC	FAM71D	55	16	0
PSMD4	FAM71D	56	16	0
PSMD7	MAP1LC3B2	57	16	0
PTK2	PABPC3	58	16	0
RAD21	PABPC3	59	16	0
RBM8A	PIPSL	60	16	0
SETDB1	FAM71D	61	16	0
SF3B4	FAM71D	62	16	0
SNAPIN	CLK2P1	63	16	0
UBQLN4	FAM71D	64	16	0
YY1AP1	FAM71D	65	16	0
ACACB	ACACA	66	15	0.059
ADAR	PIPSL	67	15	0
APH1A	CLK2P1	68	15	0
APH1A	PIPSL	69	15	0
ASH1L	PIPSL	70	15	0
ATF6	CLK2P1	71	15	0
CCT3	FAM71D	72	15	0
CFDP1	MAP1LC3B2	73	15	0
COPA	CLK2P1	74	15	0
COPA	PIPSL	75	15	0
CPSF1	UQCRBP1	76	15	0
CREB3L4	FAM71D	77	15	0
DEDD	CLK2P1	78	15	0
DEDD	FAM71D	79	15	0
EBAG9	PABPC3	80	15	0
FOXM1	YBX3P1	81	15	0
GABPB2	FAM71D	82	15	0
GATAD2B	CLK2P1	83	15	0
GLG1	MAP1LC3B2	84	15	0
HAX1	PIPSL	85	15	0
ILF2	PIPSL	86	15	0
ING4	YBX3P1	87	15	0
JTB	PIPSL	88	15	0
KARS	MAP1LC3B2	89	15	0
KRIT1	FAM133CP	90	15	0
MAPK1	ST13P4	91	15	0
MIR17	ECM2	92	15	0
MIR20A	ZBTB4	93	15	0
MIR429	ZEB1	94	15	0
MIR96	CXCL12	95	15	0
MIR96	GIMAP8	96	15	0
MIR96	MSRB3	97	15	0
NUDCD1	PABPC3	98	15	0
PEX19	PIPSL	99	15	0
PMF1	FAM71D	100	15	0
POGZ	FAM71D	101	15	0
POLR2K	PABPC3	102	15	0
PRKAB2	PIPSL	103	15	0
PRKDC	PABPC3	104	15	0
PRPF3	CLK2P1	105	15	0
PRPF3	PIPSL	106	15	0
PSMB4	PIPSL	107	15	0
PYGO2	PIPSL	108	15	0
RIT1	CLK2P1	109	15	0
SMG5	PIPSL	110	15	0
SNAPIN	FAM71D	111	15	0
TAF2	PABPC3	112	15	0
TRRAP	FAM133CP	113	15	0
USF1	CLK2P1	114	15	0
USF1	FAM71D	115	15	0
VPS72	CLK2P1	116	15	0
ZNF384	YBX3P1	117	15	0
ZNF7	PABPC3	118	15	0
ARHGEF11	PIPSL	119	14	0
ASH1L	CLK2P1	120	14	0
ATF6	FAM71D	121	14	0
BAZ1B	FAM133CP	122	14	0
BCAR1	MAP1LC3B2	123	14	0
CABIN1	ST13P4	124	14	0
CCNE2	PABPC3	125	14	0
CKS1B	PIPSL	126	14	0
COPA	FAM71D	127	14	0
COPS5	PABPC3	128	14	0
CSNK2A1	CSNK2A3	129	14	0.043
DLG1	LOC646214	130	14	0
EBAG9	UQCRBP1	131	14	0
EIF3B	PPP1R3F	132	14	0
EIF4ENIF1	ST13P4	133	14	0
ENO1	RPL22L1	134	14	0
FKBP4	YBX3P1	135	14	0
GABARAPL2	MAP1LC3B2	136	14	0
GATAD2B	FAM71D	137	14	0
HAX1	FAM71D	138	14	0
HDGF	PIPSL	139	14	0
ILF2	CLK2P1	140	14	0
MCM4	PABPC3	141	14	0
MEF2D	CLK2P1	142	14	0
MEF2D	PIPSL	143	14	0
MIR1307	IGIP	144	14	0
MIR1307	MAMDC2	145	14	0
MIR1307	MIR100HG	146	14	0
MIR1307	RNF180	147	14	0
MIR17	ZBTB4	148	14	0
MIR20A	IL1R1	149	14	0
MIR20A	OMD	150	14	0
MIR25	MIR22HG	151	14	0
MIR429	GIT2	152	14	0
MIR429	MSRB3	153	14	0
MIR590	ECM2	154	14	0
MIR590	LMOD1	155	14	0
MIR7-1	HSPB7	156	14	0
MIR96	ABCA6	157	14	0
MIR96	ECM2	158	14	0
MIR96	FERMT2	159	14	0
MIR96	GIMAP5	160	14	0
MIR96	ZCCHC24	161	14	0
MIR96	ZEB2	162	14	0
NBN	PABPC3	163	14	0
NCBP2	LOC646214	164	14	0
NCOA6	TOP1P1	165	14	0
NCSTN	CLK2P1	166	14	0
NCSTN	PIPSL	167	14	0
OTUD7B	PIPSL	168	14	0
PAK2	LOC646214	169	14	0
PCIF1	TOP1P1	170	14	0
PDRG1	TOP1P1	171	14	0
PIGU	TOP1P1	172	14	0
POLDIP3	ST13P4	173	14	0
POLR2J	FAM133CP	174	14	0
PRKAB2	CLK2P1	175	14	0
PRKAB2	FAM71D	176	14	0
PYGO2	CLK2P1	177	14	0
RAD21	UQCRBP1	178	14	0
RBM8A	CLK2P1	179	14	0
RBM8A	FAM71D	180	14	0
RFX5	PIPSL	181	14	0
RIT1	FAM71D	182	14	0
RPA3	PPP1R3F	183	14	0
RPS6	IER2	184	14	0
SENP2	LOC646214	185	14	0
SMARCB1	ST13P4	186	14	0
SMG5	CLK2P1	187	14	0
SRC	PTAFR	188	14	0.173
SREBF2	ST13P4	189	14	0
SSR2	PIPSL	190	14	0
ST13	ST13P4	191	14	0
TAF4	TOP1P1	192	14	0
TAF6	FAM133CP	193	14	0
TCEA1	PABPC3	194	14	0
TEAD4	YBX3P1	195	14	0
TPI1	YBX3P1	196	14	0
WWOX	MAP1LC3B2	197	14	0
XRCC6	ST13P4	198	14	0
ZCCHC14	MAP1LC3B2	199	14	0.449
ZNF250	PABPC3	200	14	0
ADAR	CLK2P1	201	13	0
ADAR	FAM71D	202	13	0
ADNP	TOP1P1	203	13	0
AIMP2	ACTG1	204	13	0
AP1B1	ST13P4	205	13	0
AP1G1	MAP1LC3B2	206	13	0
AP2M1	LOC646214	207	13	0
APH1A	FAM71D	208	13	0
ARHGEF11	CLK2P1	209	13	0
ARHGEF11	FAM71D	210	13	0
ARNT	RILPL2	211	13	0
ASH1L	FAM71D	212	13	0
AURKA	TOP1P1	213	13	0
BCL9	CLK2P1	214	13	0
BCL9	PIPSL	215	13	0
CBFA2T2	TOP1P1	216	13	0
CDC42	RPL22L1	217	13	0
CHRAC1	PABPC3	218	13	0
CMIP	MAP1LC3B2	219	13	0
COPS5	UQCRBP1	220	13	0
COPS6	FAM133CP	221	13	0
CPSF1	ANKRD19P	222	13	0
CRKL	ST13P4	223	13	0
CRTC2	CLK2P1	224	13	0
DAP3	RILPL2	225	13	0
DBF4	FAM133CP	226	13	0
DLG1	PPP1R2P3	227	13	0
E2F4	MAP1LC3B2	228	13	0
EDEM2	TOP1P1	229	13	0
EIF3B	ACTG1	230	13	0
EIF3E	UQCRBP1	231	13	0
EIF3L	ST13P4	232	13	0
EMC8	MAP1LC3B2	233	13	0
EXOSC4	PABPC3	234	13	0
EXT1	PABPC3	235	13	0
FDPS	CLK2P1	236	13	0
FDPS	PIPSL	237	13	0
FOXJ2	YBX3P1	238	13	0
GNAS	TOP1P1	239	13	0
GPAA1	PABPC3	240	13	0
HAX1	CLK2P1	241	13	0
HDGF	CLK2P1	242	13	0
HSF1	UQCRBP1	243	13	0
ITCH	TOP1P1	244	13	0
MAD1L1	ACTG1	245	13	0
MAD1L1	PPIAL4C	246	13	0
MAD1L1	PPP1R3F	247	13	0
MBTPS1	MAP1LC3B2	248	13	0
MED15	ST13P4	249	13	0
MED30	UQCRBP1	250	13	0
MEF2D	FAM71D	251	13	0
MIR1307	C1QTNF7	252	13	0
MIR1307	DAAM2	253	13	0
MIR1307	KLHDC1	254	13	0
MIR1307	PGM5	255	13	0
MIR1307	PRELP	256	13	0
MIR1307	TNS2	257	13	0
MIR1307	ZBTB47	258	13	0
MIR1307	ZCCHC24	259	13	0
MIR1307	ZNF521	260	13	0
MIR17	CCPG1	261	13	0
MIR17	FGF7	262	13	0
MIR17	IL1R1	263	13	0
MIR17	OMD	264	13	0
MIR17	TK2	265	13	0
MIR19A	ECM2	266	13	0
MIR19A	ZBTB4	267	13	0
MIR20A	CCPG1	268	13	0
MIR20A	CPED1	269	13	0
MIR20A	FGF7	270	13	0
MIR429	C1R	271	13	0
MIR429	C1S	272	13	0
MIR429	CAV1	273	13	0
MIR429	FLI1	274	13	0
MIR429	GIMAP6	275	13	0
MIR429	GNG2	276	13	0
MIR429	MSN	277	13	0
MIR429	OSTM1	278	13	0
MIR429	PDCD1LG2	279	13	0
MIR429	QKI	280	13	0
MIR590	LRRN4CL	281	13	0
MIR590	PGM5	282	13	0
MIR590	SLC24A3	283	13	0
MIR590	ZBTB4	284	13	0
MIR590	ZEB1	285	13	0
MIR590	ZNF521	286	13	0
MIR7-1	FXYD1	287	13	0
MIR7-1	LMOD1	288	13	0
MIR93	ANGPTL1	289	13	0
MIR93	AOC3	290	13	0
MIR93	ECM2	291	13	0
MIR93	PARVA	292	13	0
MIR93	SERPING1	293	13	0
MIR93	ZBTB4	294	13	0
MIR942	LMOD1	295	13	0
MIR942	TMEM47	296	13	0
MIR96	AKAP2	297	13	0
MIR96	ANK2	298	13	0
MIR96	C1S	299	13	0
MIR96	FLI1	300	13	0
MIR96	GIMAP1	301	13	0
MIR96	HEG1	302	13	0
MIR96	JAM2	303	13	0
MIR96	LYVE1	304	13	0
MIR96	PDGFRA	305	13	0
MIR96	PLSCR4	306	13	0
MIR96	SERINC1	307	13	0
MIR96	SSPN	308	13	0
MIR96	SYNE1	309	13	0
MIR96	TNS1	310	13	0
MIR96	ZEB1	311	13	0
MRPL9	PIPSL	312	13	0
NBN	UQCRBP1	313	13	0
NCBP2	PPP1R2P3	314	13	0
NCOA3	TOP1P1	315	13	0
NCSTN	FAM71D	316	13	0
NELFCD	TOP1P1	317	13	0
OTUD7B	CLK2P1	318	13	0
OTUD7B	FAM71D	319	13	0
PACSIN2	ST13P4	320	13	0
PAK2	PPP1R2P3	321	13	0
PARP10	PABPC3	322	13	0
PEX19	CLK2P1	323	13	0
PLEKHF2	UQCRBP1	324	13	0
POLR2K	UQCRBP1	325	13	0
PPP1R2	LOC646214	326	13	0
PRPF3	FAM71D	327	13	0
PRPF6	TOP1P1	328	13	0
PSMB4	CLK2P1	329	13	0
PSMB4	FAM71D	330	13	0
PTK2	UQCRBP1	331	13	0
PUF60	PABPC3	332	13	0
RAC1	ACTG1	333	13	0.317
RAC1	PPP1R3F	334	13	0
RBM39	TOP1P1	335	13	0
RFC4	LOC646214	336	13	0
RFC4	PPP1R2P3	337	13	0
RFX5	FAM71D	338	13	0
RIT1	RILPL2	339	13	0
RNF115	PIPSL	340	13	0
RPN2	TOP1P1	341	13	0
RPRD2	PIPSL	342	13	0
SCNM1	PIPSL	343	13	0
SENP2	PPP1R2P3	344	13	0
SHC1	CLK2P1	345	13	0
SKI	RPL22L1	346	13	0
SLC39A4	PABPC3	347	13	0
SMG5	FAM71D	348	13	0
SMURF1	FAM133CP	349	13	0
SS18L1	TOP1P1	350	13	0
SSR2	CLK2P1	351	13	0
SSR2	FAM71D	352	13	0
TAF1C	MAP1LC3B2	353	13	0
TAF2	STIP1	354	13	0
TAF2	UQCRBP1	355	13	0
TBL1XR1	LOC646214	356	13	0
TBL1XR1	PPP1R2P3	357	13	0
TCEA1	UQCRBP1	358	13	0
TERF1	PABPC3	359	13	0
TGS1	PABPC3	360	13	0
TNFRSF1A	YBX3P1	361	13	0
TP53	CDKN1A	362	13	0.904
TP53	PTCHD4	363	13	0
TP53	SPATA18	364	13	0.316
UBE2L3	ST13P4	365	13	0
VAMP3	RPL22L1	366	13	0
VPS72	FAM71D	367	13	0
YBX3	YBX3P1	368	13	0
ZBTB17	RPL22L1	369	13	0
ZNF74	ST13P4	370	13	0
ABCF3	LOC646214	371	12	0
ABCF3	TRA2A	372	12	0.048
ACTL6A	LOC646214	373	12	0
ACTL6A	PPP1R2P3	374	12	0
AGO2	PABPC3	375	12	0.257
AP2M1	PPP1R2P3	376	12	0
ATAD2	PABPC3	377	12	0
ATN1	YBX3P1	378	12	0
B4GALT3	PIPSL	379	12	0
BCL2L1	TOP1P1	380	12	0
BCL9	FAM71D	381	12	0
BCR	ST13P4	382	12	0
BOP1	ANKRD19P	383	12	0
BOP1	STIP1	384	12	0
BOP1	UQCRBP1	385	12	0
CANX	LOC388955	386	12	0
CDK5	KDM8	387	12	0
COMMD5	PABPC3	388	12	0
COPS6	HEXIM1	389	12	0
COPS6	KDM8	390	12	0
COPS7A	YBX3P1	391	12	0
CPSF1	STIP1	392	12	0.048
CRTC2	PIPSL	393	12	0
CSE1L	TOP1P1	394	12	0
DDX17	ST13P4	395	12	0
DHX38	MAP1LC3B2	396	12	0
DNAJA1	SLC25A52	397	12	0
DNAJB11	LOC646214	398	12	0
DNAJB11	PPP1R2P3	399	12	0
DSN1	TOP1P1	400	12	0
DVL3	LOC646214	401	12	0
EEF1D	ANKRD19P	402	12	0
EEF1D	STIP1	403	12	0.093
EEF1D	UQCRBP1	404	12	0
EIF2B5	LOC646214	405	12	0
EIF3B	PPIAL4C	406	12	0
EIF3H	UQCRBP1	407	12	0
EIF4EBP1	PSRC1	408	12	0
EIF4G1	LOC646214	409	12	0
EIF4G1	PPP1R2P3	410	12	0
EIF4G1	TRA2A	411	12	0.085
EIF6	TOP1P1	412	12	0
EP300	ST13P4	413	12	0
EXOSC10	RPL22L1	414	12	0.078
F11R	PIPSL	415	12	0
FBXO31	MAP1LC3B2	416	12	0
FDPS	FAM71D	417	12	0
GNB2L1	LOC388955	418	12	0
GTF2I	FAM133CP	419	12	0
HDGF	FAM71D	420	12	0
HNRNPU	PIPSL	421	12	0
HSF1	ANKRD19P	422	12	0
HSF1	STIP1	423	12	0.438
ILF2	FAM71D	424	12	0
JTB	CLK2P1	425	12	0
JTB	FAM71D	426	12	0
KIAA0196	PABPC3	427	12	0
KIAA0907	PIPSL	428	12	0
KIF3B	TOP1P1	429	12	0
KRIT1	HEXIM1	430	12	0
MAD2L2	RPL22L1	431	12	0
MAF1	PABPC3	432	12	0
MAPK9	LOC388955	433	12	0
MCM7	HEXIM1	434	12	0
MED11	EIF5AL1	435	12	0
MED13	H3F3C	436	12	0
MED24	H3F3C	437	12	0
MIR1307	CBX7	438	12	0
MIR1307	COX7A1	439	12	0
MIR1307	CPED1	440	12	0
MIR1307	CREBRF	441	12	0
MIR1307	FRY	442	12	0
MIR1307	FXYD6	443	12	0
MIR1307	GPRASP1	444	12	0
MIR1307	MYH11	445	12	0
MIR1307	PDE5A	446	12	0
MIR1307	PPP1R12B	447	12	0
MIR1307	RGMB	448	12	0
MIR1307	RUNX1T1	449	12	0
MIR1307	TMEM47	450	12	0
MIR1307	ZNF25	451	12	0
MIR15B	PTPRB	452	12	0
MIR17	ABCA6	453	12	0
MIR17	C10orf128	454	12	0
MIR17	CNRIP1	455	12	0
MIR17	CPED1	456	12	0
MIR17	CYLD	457	12	0
MIR17	DCN	458	12	0
MIR17	FMO2	459	12	0
MIR17	GSN	460	12	0
MIR17	IDS	461	12	0
MIR17	MITF	462	12	0
MIR17	PRELP	463	12	0
MIR17	SYNPO2	464	12	0
MIR17	TEK	465	12	0
MIR19A	OMD	466	12	0
MIR19A	TMEM47	467	12	0
MIR20A	ABCA6	468	12	0
MIR20A	CNRIP1	469	12	0
MIR20A	DCN	470	12	0
MIR20A	GSN	471	12	0
MIR20A	LUM	472	12	0
MIR20A	MITF	473	12	0
MIR20A	SYNPO2	474	12	0
MIR20A	TEK	475	12	0
MIR20A	TK2	476	12	0
MIR21	LYRM7	477	12	0
MIR25	TGFBR2	478	12	0
MIR423	C7	479	12	0
MIR429	CALD1	480	12	0
MIR429	CAP2	481	12	0
MIR429	DYSF	482	12	0
MIR429	FERMT2	483	12	0
MIR429	GIMAP1	484	12	0
MIR429	GIMAP8	485	12	0
MIR429	GLT8D2	486	12	0
MIR429	KLHL4	487	12	0
MIR429	PLEKHO2	488	12	0
MIR429	PLXDC2	489	12	0
MIR429	RHOJ	490	12	0
MIR429	SEC23A	491	12	0
MIR429	STX11	492	12	0
MIR429	ZEB2	493	12	0
MIR454	AHNAK	494	12	0
MIR454	C7	495	12	0
MIR454	ZBTB4	496	12	0
MIR589	SLC24A3	497	12	0
MIR590	AHNAK	498	12	0
MIR590	ANGPTL2	499	12	0
MIR590	AOC3	500	12	0
MIR590	ARHGAP31	501	12	0
MIR590	ARHGEF17	502	12	0
MIR590	BMPR2	503	12	0
MIR590	BOC	504	12	0
MIR590	C1QTNF7	505	12	0
MIR590	COL14A1	506	12	0
MIR590	FYCO1	507	12	0
MIR590	GUCY1A3	508	12	0
MIR590	HSPB7	509	12	0
MIR590	KANK2	510	12	0
MIR590	LHFP	511	12	0
MIR590	MAMDC2	512	12	0
MIR590	MITF	513	12	0
MIR590	MSRB3	514	12	0
MIR590	MYH11	515	12	0
MIR590	NAP1L3	516	12	0
MIR590	PODN	517	12	0
MIR590	RBMS3	518	12	0
MIR590	RHOJ	519	12	0
MIR590	RUNX1T1	520	12	0
MIR590	SSPN	521	12	0
MIR590	TMEM47	522	12	0
MIR590	TNS1	523	12	0
MIR590	TNS2	524	12	0
MIR671	BHMT2	525	12	0
MIR671	C1QTNF7	526	12	0
MIR671	C7	527	12	0
MIR671	CALCOCO1	528	12	0
MIR671	CPED1	529	12	0
MIR671	MYOCD	530	12	0
MIR671	PGM5	531	12	0
MIR671	PPP1R12B	532	12	0
MIR671	PTPRB	533	12	0
MIR671	TNS1	534	12	0
MIR7-1	C1QTNF7	535	12	0
MIR7-1	CNN1	536	12	0
MIR7-1	MAMDC2	537	12	0
MIR7-1	TGFB3	538	12	0
MIR7-1	TMEM47	539	12	0
MIR93	AKAP13	540	12	0
MIR93	CBX7	541	12	0
MIR93	COL14A1	542	12	0
MIR93	CYLD	543	12	0
MIR93	DCN	544	12	0
MIR93	FGF7	545	12	0
MIR93	FMO2	546	12	0
MIR93	LEPROT	547	12	0
MIR93	NKAPL	548	12	0
MIR93	OMD	549	12	0
MIR93	PRKG1	550	12	0
MIR93	SYNPO2	551	12	0
MIR93	TEK	552	12	0
MIR93	WBP1L	553	12	0
MIR942	C1QTNF7	554	12	0
MIR942	KLHDC1	555	12	0
MIR942	MITF	556	12	0
MIR942	OMD	557	12	0
MIR942	SLC24A3	558	12	0
MIR96	APOL3	559	12	0
MIR96	ARHGAP31	560	12	0
MIR96	CALD1	561	12	0
MIR96	CCDC69	562	12	0
MIR96	CD200R1	563	12	0
MIR96	CLMP	564	12	0
MIR96	CSF1	565	12	0
MIR96	GIMAP6	566	12	0
MIR96	GNG2	567	12	0
MIR96	HSD11B1	568	12	0
MIR96	KLHL4	569	12	0
MIR96	LHFP	570	12	0
MIR96	LRRK2	571	12	0
MIR96	MEF2C	572	12	0
MIR96	PRKCB	573	12	0
MIR96	PRUNE2	574	12	0
MIR96	RCSD1	575	12	0
MIR96	RHOJ	576	12	0
MIR96	SLC8A1	577	12	0
MIR96	TBC1D2B	578	12	0
MIR96	TIMP2	579	12	0
MIR96	TLR1	580	12	0
MRPL9	CLK2P1	581	12	0
MRPL9	FAM71D	582	12	0
MTOR	LOC401010	583	12	0
MTOR	LYPLA2P1	584	12	0
MYC	PABPC3	585	12	0
MYH9	ST13P4	586	12	0
NCBP2	TRA2A	587	12	0.101
NCOR1	EIF5AL1	588	12	0
NFAT5	MAP1LC3B2	589	12	0
NPM1	LOC388955	590	12	0
NUDCD1	UQCRBP1	591	12	0
NUF2	CLK2P1	592	12	0
NUF2	PIPSL	593	12	0
OPA1	LOC646214	594	12	0
OPA1	PPP1R2P3	595	12	0
PAK2	TRA2A	596	12	0
PARP10	ANKRD19P	597	12	0
PCNA	CSNK2A3	598	12	0
PEX19	FAM71D	599	12	0
PEX5	YBX3P1	600	12	0
PIAS3	PIPSL	601	12	0
PMS2	ACTG1	602	12	0
PMS2	PPIAL4C	603	12	0
POLR1E	SLC25A52	604	12	0
POLR2H	LOC646214	605	12	0
POLR2H	PPP1R2P3	606	12	0
POLR2H	TRA2A	607	12	0
POLR2J	HEXIM1	608	12	0
PPARA	ST13P4	609	12	0
PPP1R16A	PABPC3	610	12	0
PPP1R2	PPP1R2P3	611	12	0
PRCC	RILPL2	612	12	0
PRDM2	RPL22L1	613	12	0
PRKDC	HSP90AA1	614	12	0.656
PRKDC	UQCRBP1	615	12	0
PSMD2	LOC646214	616	12	0
PTK2	STIP1	617	12	0
PTPN1	TOP1P1	618	12	0
PYGO2	FAM71D	619	12	0
RAC1	PPIAL4C	620	12	0
RB1	CHAF1B	621	12	0.089
RB1	HMGB1P1	622	12	0
RB1	MCM6	623	12	0.185
RBBP5	PIPSL	624	12	0
RBBP9	CSNK2A3	625	12	0
RFC4	TRA2A	626	12	0
RFWD2	PIPSL	627	12	0
RFX5	CLK2P1	628	12	0
RHEB	KDM8	629	12	0
RNF139	PABPC3	630	12	0
RNF139	STIP1	631	12	0.248
RPA3	PPIAL4C	632	12	0
RPL8	PABPC3	633	12	0
RPRD2	CLK2P1	634	12	0
RPS6KA1	LYPLA2P1	635	12	0
SDHB	LYPLA2P1	636	12	0
SENP2	TRA2A	637	12	0
SETDB1	RILPL2	638	12	0
SHC1	PIPSL	639	12	0
SLC39A4	STIP1	640	12	0
SLC39A4	UQCRBP1	641	12	0
SMURF1	HEXIM1	642	12	0
SND1	KDM8	643	12	0
SNRPB	CSNK2A3	644	12	0
SPEN	RPL22L1	645	12	0.201
SPG7	MAP1LC3B2	646	12	0
SRC	MFHAS1	647	12	0
SRC	MTF1	648	12	0
SRC	SNRPA	649	12	0
STRAP	YBX3P1	650	12	0
SUMO2	H3F3C	651	12	0
SUN1	ACTG1	652	12	0.239
TAF4	ATP5EP2	653	12	0
TGS1	UQCRBP1	654	12	0
THAP7	ST13P4	655	12	0
TNK2	LOC646214	656	12	0
TP53	AEN	657	12	0.375
TP53	EDA2R	658	12	0.32
TP53	PHLDA3	659	12	0.499
TP53	TPX2	660	12	0.364
TPM3	PIPSL	661	12	0
TRAM1	PABPC3	662	12	0
TRAM1	UQCRBP1	663	12	0
TRRAP	HEXIM1	664	12	0
UBQLN4	RILPL2	665	12	0
VPS45	PIPSL	666	12	0
WWP1	PABPC3	667	12	0
YAP1	PTRF	668	12	0.113
YWHAH	ST13P4	669	12	0
YY1AP1	RILPL2	670	12	0
ZBTB7B	CLK2P1	671	12	0
ZBTB7B	FAM71D	672	12	0
ZBTB7B	PIPSL	673	12	0
ZDHHC4	PPIAL4C	674	12	0
ZDHHC7	MAP1LC3B2	675	12	0
ZNF217	TOP1P1	676	12	0
ZNF7	UQCRBP1	677	12	0
AATF	RPL23P8	678	11	0
ABCF3	PPP1R2P3	679	11	0
ACTL6A	TRA2A	680	11	0.048
ADSS	CLK2P1	681	11	0
ADSS	PIPSL	682	11	0
AIMP2	PPIAL4C	683	11	0
AIMP2	PPP1R3F	684	11	0
AP2M1	TRA2A	685	11	0
APPBP2	H3F3C	686	11	0
APRT	MAP1LC3B2	687	11	0
ARNT	C14orf159	688	11	0
ATAD2	STIP1	689	11	0
ATP5J2	KDM8	690	11	0
ATP6V0E1	LOC388955	691	11	0
AURKA	ATP5EP2	692	11	0
B4GALT3	CLK2P1	693	11	0
BPTF	H3F3C	694	11	0.114
C7orf50	PPIAL4C	695	11	0
CASP9	RPL22L1	696	11	0
CBX1	H3F3C	697	11	0.15
CBX3	PPIAL4C	698	11	0
CCNC	HIST2H2BE	699	11	0
CCNE2	UQCRBP1	700	11	0
CCNL1	LOC646214	701	11	0
CCT3	C14orf159	702	11	0
CDC25B	CSNK2A3	703	11	0.063
CDC42	LYPLA2P1	704	11	0
CDC6	RPL23P8	705	11	0
CDK12	RPL23P8	706	11	0
CHEK2	ST13P4	707	11	0
CHMP1A	MAP1LC3B2	708	11	0
CHRAC1	STIP1	709	11	0
CKS1B	C14orf159	710	11	0
CKS1B	CLK2P1	711	11	0
CKS1B	FAM71D	712	11	0
CLK2	CLK2P1	713	11	0
CLK2	FAM71D	714	11	0
CLK2	PIPSL	715	11	0
CLTA	SLC25A52	716	11	0
COG8	MAP1LC3B2	717	11	0
COPA	C14orf159	718	11	0
COPA	RILPL2	719	11	0
COPS5	STIP1	720	11	0
CPSF1	AHSA1	721	11	0
CRK	EIF5AL1	722	11	0
CRTC2	FAM71D	723	11	0
CSNK2A1	WASH2P	724	11	0
CTCF	MAP1LC3B2	725	11	0
CUL1	KDM8	726	11	0
CUX1	FAM133CP	727	11	0
CYHR1	PABPC3	728	11	0
DAP3	C14orf159	729	11	0
DAP3	FITM1	730	11	0
DAP3	MORC2	731	11	0
DAP3	MROH8	732	11	0
DCAF8	PIPSL	733	11	0
DCP1B	YBX3P1	734	11	0
DDX5	H3F3C	735	11	0
DEDD	MORC2	736	11	0
DFFA	RPL22L1	737	11	0
DLG1	TRA2A	738	11	0
DROSHA	FAHD2B	739	11	0
DUSP12	PIPSL	740	11	0
DVL3	PPP1R2P3	741	11	0
DVL3	TRA2A	742	11	0
E2F5	PABPC3	743	11	0
EBAG9	ANKRD19P	744	11	0
EEF1D	AHSA1	745	11	0.261
EID3	EID3	746	11	0
EIF2AK1	PPIAL4C	747	11	0
EIF2AK1	PPP1R3F	748	11	0.174
EIF3B	PPIAL4G	749	11	0
EIF3D	ST13P4	750	11	0
EIF3E	ANKRD19P	751	11	0
EIF3E	STIP1	752	11	0
EIF4EBP1	BOLA3	753	11	0
EIF4EBP1	CTSV	754	11	0
EIF4EBP1	RILPL2	755	11	0
EIF4EBP1	TMEM246	756	11	0
ELAC2	EIF5AL1	757	11	0
ENO1	LOC401010	758	11	0
ENO1	LYPLA2P1	759	11	0
EWSR1	ST13P4	760	11	0
EXOSC4	STIP1	761	11	0.053
EXT1	UQCRBP1	762	11	0
FASTK	KDM8	763	11	0
FBXW11	LOC388955	764	11	0
FDPS	C14orf159	765	11	0
FDPS	FITM1	766	11	0
FLII	EIF5AL1	767	11	0
FOXH1	PABPC3	768	11	0
FOXO3	FOXO3B	769	11	0
GMEB2	TOP1P1	770	11	0
GNAS	ATP5EP2	771	11	0
GPAA1	ANKRD19P	772	11	0
GPAA1	UQCRBP1	773	11	0
GSE1	MAP1LC3B2	774	11	0
GTF2F2	HMGB1P1	775	11	0
H3F3B	H3F3C	776	11	0.048
HAX1	C14orf159	777	11	0
HDGF	C14orf159	778	11	0
HELZ	H3F3C	779	11	0
HIST2H4A	CLK2P1	780	11	0
HIST2H4A	PIPSL	781	11	0
HMGN2	LYPLA2P1	782	11	0
HNRNPU	CLK2P1	783	11	0
HP1BP3	RPL22L1	784	11	0
HSF1	AHSA1	785	11	0.385
HUS1	PPIAL4C	786	11	0
ICMT	RPL22L1	787	11	0
IFT80	LOC646214	788	11	0
IFT80	PPP1R2P3	789	11	0
ILF2	C14orf159	790	11	0
ILF2	MROH8	791	11	0
ILF2	RILPL2	792	11	0
ING4	WBP11P1	793	11	0
KDM5B	PIPSL	794	11	0
KDM5B	RILPL2	795	11	0
KIAA0196	STIP1	796	11	0
KIAA0907	C14orf159	797	11	0
KIF1B	RPL22L1	798	11	0
KPNA3	HMGB1P1	799	11	0
LAMTOR2	CLK2P1	800	11	0
LAMTOR2	PIPSL	801	11	0
LIMK1	FAM133CP	802	11	0
MAD1L1	PPIAL4G	803	11	0
MAF1	STIP1	804	11	0
MAFK	ACTG1	805	11	0
MAFK	PPIAL4C	806	11	0
MAFK	PPP1R3F	807	11	0
MAPK15	PABPC3	808	11	0
MCAT	ST13P4	809	11	0
MCM4	UQCRBP1	810	11	0
MDH2	FAM133CP	811	11	0
MED1	H3F3C	812	11	0
MED1	RPL23P8	813	11	0
MED4	HMGB1P1	814	11	0
MGAT1	LOC388955	815	11	0
MIR1180	MIR100HG	816	11	0
MIR1307	AOC3	817	11	0
MIR1307	ARHGAP31	818	11	0
MIR1307	C7	819	11	0
MIR1307	CALCOCO1	820	11	0
MIR1307	CNTN4	821	11	0
MIR1307	FAM180A	822	11	0
MIR1307	FAT4	823	11	0
MIR1307	FAXDC2	824	11	0
MIR1307	FBLN5	825	11	0
MIR1307	FHL1	826	11	0
MIR1307	GSTM5	827	11	0
MIR1307	HSPB7	828	11	0
MIR1307	JAM3	829	11	0
MIR1307	LIMS2	830	11	0
MIR1307	LMOD1	831	11	0
MIR1307	MSRB3	832	11	0
MIR1307	MYLK	833	11	0
MIR1307	NPAS3	834	11	0
MIR1307	NTRK3	835	11	0
MIR1307	PEG3	836	11	0
MIR1307	PGR	837	11	0
MIR1307	PKD2	838	11	0
MIR1307	PODN	839	11	0
MIR1307	POU6F1	840	11	0
MIR1307	PTGIS	841	11	0
MIR1307	RBMS3	842	11	0
MIR1307	RNF150	843	11	0
MIR1307	RSPO3	844	11	0
MIR1307	SDPR	845	11	0
MIR1307	SETBP1	846	11	0
MIR1307	SYNPO2	847	11	0
MIR1307	TCEAL7	848	11	0
MIR1307	TXNIP	849	11	0
MIR1307	ZEB1	850	11	0
MIR1307	ZFPM2	851	11	0
MIR15B	CSDC2	852	11	0
MIR15B	DAAM2	853	11	0
MIR15B	ZNF300P1	854	11	0
MIR17	ABCC9	855	11	0
MIR17	ANGPTL1	856	11	0
MIR17	ARHGEF3	857	11	0
MIR17	C7	858	11	0
MIR17	CBX7	859	11	0
MIR17	CREBRF	860	11	0
MIR17	CYBRD1	861	11	0
MIR17	CYSLTR1	862	11	0
MIR17	DPT	863	11	0
MIR17	F13A1	864	11	0
MIR17	FAM124B	865	11	0
MIR17	FBXL5	866	11	0
MIR17	GAPT	867	11	0
MIR17	GNA14	868	11	0
MIR17	LEPROT	869	11	0
MIR17	LMOD1	870	11	0
MIR17	LUM	871	11	0
MIR17	NEGR1	872	11	0
MIR17	NPTN	873	11	0
MIR17	NXPH3	874	11	0
MIR17	PARVA	875	11	0
MIR17	ROR1	876	11	0
MIR17	SFRP4	877	11	0
MIR17	TMEM127	878	11	0
MIR17	TMEM47	879	11	0
MIR17	VSTM4	880	11	0
MIR17	ZEB1	881	11	0
MIR17	ZEB2	882	11	0
MIR17	ZNFX1	883	11	0
MIR19A	AHNAK	884	11	0
MIR19A	C7	885	11	0
MIR19A	FGF7	886	11	0
MIR19A	LEPROT	887	11	0
MIR19A	MITF	888	11	0
MIR19A	NEGR1	889	11	0
MIR19A	RBMS3	890	11	0
MIR19A	ROR1	891	11	0
MIR20A	ABCC9	892	11	0
MIR20A	C10orf128	893	11	0
MIR20A	C7	894	11	0
MIR20A	CD59	895	11	0
MIR20A	COLEC12	896	11	0
MIR20A	CPQ	897	11	0
MIR20A	CREBRF	898	11	0
MIR20A	CYBRD1	899	11	0
MIR20A	CYLD	900	11	0
MIR20A	CYSLTR1	901	11	0
MIR20A	DPT	902	11	0
MIR20A	F13A1	903	11	0
MIR20A	FAM124B	904	11	0
MIR20A	FBXL5	905	11	0
MIR20A	FHL5	906	11	0
MIR20A	FMO2	907	11	0
MIR20A	GALNT10	908	11	0
MIR20A	GALNT15	909	11	0
MIR20A	GNA14	910	11	0
MIR20A	HPGDS	911	11	0
MIR20A	IDS	912	11	0
MIR20A	LEPROT	913	11	0
MIR20A	LMOD1	914	11	0
MIR20A	MIR100HG	915	11	0
MIR20A	NEGR1	916	11	0
MIR20A	NPTN	917	11	0
MIR20A	NXPH3	918	11	0
MIR20A	OLFML1	919	11	0
MIR20A	PARVA	920	11	0
MIR20A	PMP22	921	11	0
MIR20A	PRELP	922	11	0
MIR20A	SFRP4	923	11	0
MIR20A	SMPD1	924	11	0
MIR20A	SSC5D	925	11	0
MIR20A	TGFB3	926	11	0
MIR20A	TMEM127	927	11	0
MIR20A	TMEM47	928	11	0
MIR20A	VSTM4	929	11	0
MIR20A	ZEB1	930	11	0
MIR20A	ZEB2	931	11	0
MIR20A	ZNF25	932	11	0
MIR21	MTURN	933	11	0
MIR21	NDRG2	934	11	0
MIR21	PAIP2B	935	11	0
MIR21	RMND5A	936	11	0
MIR25	ANTXR2	937	11	0
MIR25	AOC3	938	11	0
MIR25	COL14A1	939	11	0
MIR25	ECM1	940	11	0
MIR25	GALNT10	941	11	0
MIR25	PARVA	942	11	0
MIR25	STAT3	943	11	0
MIR25	ZBTB4	944	11	0
MIR31	STK40	945	11	0
MIR33A	LHFP	946	11	0
MIR423	ANGPTL1	947	11	0
MIR423	AOC3	948	11	0
MIR423	DCN	949	11	0
MIR423	MFAP4	950	11	0
MIR423	PGM5	951	11	0
MIR423	PPP1R12B	952	11	0
MIR423	RNF180	953	11	0
MIR423	SELP	954	11	0
MIR429	AP1S2	955	11	0
MIR429	CLMP	956	11	0
MIR429	CXCL12	957	11	0
MIR429	DENND5A	958	11	0
MIR429	ETS1	959	11	0
MIR429	FGF7	960	11	0
MIR429	GIMAP5	961	11	0
MIR429	GLIPR1	962	11	0
MIR429	HEG1	963	11	0
MIR429	ITGA5	964	11	0
MIR429	NAP1L3	965	11	0
MIR429	NEXN	966	11	0
MIR429	OLFML1	967	11	0
MIR429	PRNP	968	11	0
MIR429	PTGIS	969	11	0
MIR429	PTRF	970	11	0
MIR429	RAB31	971	11	0
MIR429	RAB3IL1	972	11	0
MIR429	RAB8B	973	11	0
MIR429	SGTB	974	11	0
MIR429	SPARCL1	975	11	0
MIR429	TIMP3	976	11	0
MIR429	VIM	977	11	0
MIR429	WIPF1	978	11	0
MIR429	ZCCHC24	979	11	0
MIR429	ZFPM2	980	11	0
MIR454	ECM2	981	11	0
MIR454	FMO2	982	11	0
MIR454	LMOD1	983	11	0
MIR454	MAMDC2	984	11	0
MIR454	PARVA	985	11	0
MIR501	INHBA	986	11	0
MIR576	ZBTB4	987	11	0
MIR589	FRY	988	11	0
MIR589	RNF180	989	11	0
MIR590	ADCY9	990	11	0
MIR590	ANGPTL1	991	11	0
MIR590	AQP1	992	11	0
MIR590	ARHGAP20	993	11	0
MIR590	CACNA1C	994	11	0
MIR590	CARMN	995	11	0
MIR590	CORO2B	996	11	0
MIR590	CPEB4	997	11	0
MIR590	CPED1	998	11	0
MIR590	CREBRF	999	11	0
MIR590	DAAM2	1000	11	0
MIR590	DDR2	1001	11	0
MIR590	DIXDC1	1002	11	0
MIR590	EMILIN1	1003	11	0
MIR590	FAM180A	1004	11	0
MIR590	FGF14	1005	11	0
MIR590	FILIP1	1006	11	0
MIR590	FILIP1L	1007	11	0
MIR590	FRY	1008	11	0
MIR590	FXYD1	1009	11	0
MIR590	GALNT15	1010	11	0
MIR590	GLT8D2	1011	11	0
MIR590	JAM3	1012	11	0
MIR590	KCTD12	1013	11	0
MIR590	LDLRAD4	1014	11	0
MIR590	LEPROT	1015	11	0
MIR590	LIMS2	1016	11	0
MIR590	LTBP4	1017	11	0
MIR590	MFAP4	1018	11	0
MIR590	MIR100HG	1019	11	0
MIR590	MRGPRF	1020	11	0
MIR590	MYOCD	1021	11	0
MIR590	PARVA	1022	11	0
MIR590	PCDHGB7	1023	11	0
MIR590	PDE2A	1024	11	0
MIR590	PDGFD	1025	11	0
MIR590	PGR	1026	11	0
MIR590	PPP1R12B	1027	11	0
MIR590	PTPRB	1028	11	0
MIR590	RNASEL	1029	11	0
MIR590	RNF180	1030	11	0
MIR590	SDPR	1031	11	0
MIR590	SORBS1	1032	11	0
MIR590	SPON1	1033	11	0
MIR590	SSC5D	1034	11	0
MIR590	SYNE1	1035	11	0
MIR590	TCEAL6	1036	11	0
MIR590	TIMP2	1037	11	0
MIR590	TLN1	1038	11	0
MIR590	VCL	1039	11	0
MIR590	VSTM4	1040	11	0
MIR590	WBP1L	1041	11	0
MIR590	ZBTB47	1042	11	0
MIR616	LMOD1	1043	11	0
MIR629	FAXDC2	1044	11	0
MIR629	GTF2IRD2B	1045	11	0
MIR629	LMOD1	1046	11	0
MIR629	MITF	1047	11	0
MIR629	MYH11	1048	11	0
MIR629	SLC24A3	1049	11	0
MIR629	TMEM47	1050	11	0
MIR671	ADH1B	1051	11	0
MIR671	ANK2	1052	11	0
MIR671	AOC3	1053	11	0
MIR671	ARHGEF17	1054	11	0
MIR671	CDO1	1055	11	0
MIR671	COL14A1	1056	11	0
MIR671	ECM2	1057	11	0
MIR671	EDNRA	1058	11	0
MIR671	FAM180A	1059	11	0
MIR671	FILIP1L	1060	11	0
MIR671	HSPB7	1061	11	0
MIR671	LDB2	1062	11	0
MIR671	LHFP	1063	11	0
MIR671	LMOD1	1064	11	0
MIR671	2022-03-08	1065	11	0
MIR671	MFAP4	1066	11	0
MIR671	MIR100HG	1067	11	0
MIR671	MMRN2	1068	11	0
MIR671	MYH11	1069	11	0
MIR671	MYLK	1070	11	0
MIR671	NAP1L3	1071	11	0
MIR671	PODN	1072	11	0
MIR671	RASSF8	1073	11	0
MIR671	RNF180	1074	11	0
MIR671	RUNX1T1	1075	11	0
MIR671	SORBS1	1076	11	0
MIR671	SPRY1	1077	11	0
MIR671	STARD8	1078	11	0
MIR671	SULT1C4	1079	11	0
MIR671	TSPAN2	1080	11	0
MIR7-1	CALD1	1081	11	0
MIR7-1	CARMN	1082	11	0
MIR7-1	DES	1083	11	0
MIR7-1	ECM2	1084	11	0
MIR7-1	FBXL7	1085	11	0
MIR7-1	FIBIN	1086	11	0
MIR7-1	FILIP1L	1087	11	0
MIR7-1	FLNA	1088	11	0
MIR7-1	GSTM5	1089	11	0
MIR7-1	JPH2	1090	11	0
MIR7-1	LHFP	1091	11	0
MIR7-1	MIR100HG	1092	11	0
MIR7-1	MSRB3	1093	11	0
MIR7-1	MYH11	1094	11	0
MIR7-1	MYL9	1095	11	0
MIR7-1	MYLK	1096	11	0
MIR7-1	MYOM1	1097	11	0
MIR7-1	NDN	1098	11	0
MIR7-1	PRICKLE2	1099	11	0
MIR7-1	PRKD1	1100	11	0
MIR7-1	PTGER3	1101	11	0
MIR7-1	RBMS3	1102	11	0
MIR7-1	SCN2B	1103	11	0
MIR7-1	SLC24A3	1104	11	0
MIR7-1	TGFB1I1	1105	11	0
MIR93	AHNAK	1106	11	0
MIR93	C10orf128	1107	11	0
MIR93	CCDC69	1108	11	0
MIR93	CCPG1	1109	11	0
MIR93	CYBRD1	1110	11	0
MIR93	DPT	1111	11	0
MIR93	EFEMP1	1112	11	0
MIR93	FHL5	1113	11	0
MIR93	KCND3	1114	11	0
MIR93	LDB2	1115	11	0
MIR93	MAMDC2	1116	11	0
MIR93	MITF	1117	11	0
MIR93	NNMT	1118	11	0
MIR93	PCDHGB7	1119	11	0
MIR93	PJA2	1120	11	0
MIR93	RBMS3	1121	11	0
MIR93	RHOJ	1122	11	0
MIR93	RNF180	1123	11	0
MIR93	SELP	1124	11	0
MIR93	SGCD	1125	11	0
MIR93	SYNE1	1126	11	0
MIR93	TRIM22	1127	11	0
MIR93	ZEB1	1128	11	0
MIR942	CACNA1C	1129	11	0
MIR942	FBXL7	1130	11	0
MIR942	KCNE4	1131	11	0
MIR942	LHFP	1132	11	0
MIR942	LINC00663	1133	11	0
MIR942	MYH11	1134	11	0
MIR942	OGN	1135	11	0
MIR942	PBXIP1	1136	11	0
MIR942	PRICKLE2	1137	11	0
MIR942	RNF180	1138	11	0
MIR942	SLC22A17	1139	11	0
MIR942	TCEAL3	1140	11	0
MIR942	ZBTB4	1141	11	0
MIR96	ABI3BP	1142	11	0
MIR96	ADAMTSL3	1143	11	0
MIR96	AOC3	1144	11	0
MIR96	C10orf128	1145	11	0
MIR96	C1QTNF7	1146	11	0
MIR96	C1R	1147	11	0
MIR96	C7	1148	11	0
MIR96	CALCRL	1149	11	0
MIR96	CCR2	1150	11	0
MIR96	CLIC2	1151	11	0
MIR96	CNRIP1	1152	11	0
MIR96	COLEC12	1153	11	0
MIR96	CYBRD1	1154	11	0
MIR96	DPYD	1155	11	0
MIR96	ETS1	1156	11	0
MIR96	FAM26E	1157	11	0
MIR96	FAT4	1158	11	0
MIR96	FILIP1L	1159	11	0
MIR96	GEM	1160	11	0
MIR96	GIMAP7	1161	11	0
MIR96	GLIPR1	1162	11	0
MIR96	GLT8D2	1163	11	0
MIR96	GPM6A	1164	11	0
MIR96	GVINP1	1165	11	0
MIR96	HGF	1166	11	0
MIR96	HSPA12B	1167	11	0
MIR96	ITM2A	1168	11	0
MIR96	ITPR1	1169	11	0
MIR96	JAM3	1170	11	0
MIR96	KCTD12	1171	11	0
MIR96	LATS2	1172	11	0
MIR96	LEPR	1173	11	0
MIR96	LEPROT	1174	11	0
MIR96	LRP1	1175	11	0
MIR96	LRRC8C	1176	11	0
MIR96	MAF	1177	11	0
MIR96	MMRN1	1178	11	0
MIR96	MMRN2	1179	11	0
MIR96	MPDZ	1180	11	0
MIR96	MRC1	1181	11	0
MIR96	MYCT1	1182	11	0
MIR96	NAP1L3	1183	11	0
MIR96	NLRP3	1184	11	0
MIR96	PALM2-AKAP2	1185	11	0
MIR96	PALMD	1186	11	0
MIR96	PLEKHO2	1187	11	0
MIR96	PTGIS	1188	11	0
MIR96	PTPRB	1189	11	0
MIR96	QKI	1190	11	0
MIR96	RASSF8	1191	11	0
MIR96	RSPO3	1192	11	0
MIR96	S1PR1	1193	11	0
MIR96	SAMHD1	1194	11	0
MIR96	SLC9A9	1195	11	0
MIR96	SPARCL1	1196	11	0
MIR96	STARD8	1197	11	0
MIR96	STX11	1198	11	0
MIR96	SYDE1	1199	11	0
MIR96	TCF4	1200	11	0
MIR96	TESPA1	1201	11	0
MIR96	TM6SF1	1202	11	0
MIR96	TMEM100	1203	11	0
MIR96	UNC5C	1204	11	0
MIR96	WIPF1	1205	11	0
MIR96	ZFPM2	1206	11	0
MRPL9	C14orf159	1207	11	0.21
NBN	STIP1	1208	11	0
NCSTN	MORC2	1209	11	0
NEIL2	CFP	1210	11	0
NFATC3	MAP1LC3B2	1211	11	0
NFYA	RNF5P1	1212	11	0
NHP2	LOC388955	1213	11	0
NINL	CSNK2A3	1214	11	0
NR1I3	PIPSL	1215	11	0
NSD1	LOC388955	1216	11	0
NUDCD1	ANKRD19P	1217	11	0
NUFIP1	HMGB1P1	1218	11	0
OPA1	TRA2A	1219	11	0
PABPC1	PABPC3	1220	11	0
PARP10	AHSA1	1221	11	0
PARP10	STIP1	1222	11	0
PARP10	UQCRBP1	1223	11	0
PHB	H3F3C	1224	11	0
PIAS3	CLK2P1	1225	11	0
PIAS3	FAM71D	1226	11	0
PIGM	FAM71D	1227	11	0
PIGM	PIPSL	1228	11	0
PIK3CA	LOC646214	1229	11	0
PIK3CA	PPP1R2P3	1230	11	0
PIK3CA	TRA2A	1231	11	0
PLCG1	TOP1P1	1232	11	0
PLEKHF2	ANKRD19P	1233	11	0
PMF1	C14orf159	1234	11	0
PMF1	RILPL2	1235	11	0
PMS2	PPIAL4G	1236	11	0
PMS2	PPP1R3F	1237	11	0
PMS2CL	PPIAL4C	1238	11	0
POGZ	C14orf159	1239	11	0
POGZ	RILPL2	1240	11	0
POLR2F	ST13P4	1241	11	0
POLR2J	KDM8	1242	11	0
POLR2K	ANKRD19P	1243	11	0
POLR2K	STIP1	1244	11	0
POLR3C	PIPSL	1245	11	0
POP7	HEXIM1	1246	11	0
PPOX	CLK2P1	1247	11	0
PPOX	PIPSL	1248	11	0
PPP1R2	TRA2A	1249	11	0
PRCC	C14orf159	1250	11	0
PRCC	CBX2	1251	11	0
PRCC	MORC2	1252	11	0
PRDM2	LOC401010	1253	11	0
PRDM2	LYPLA2P1	1254	11	0
PRKAA1	FAHD2B	1255	11	0
PRKAR1A	H3F3C	1256	11	0
PRKCD	RORC	1257	11	0
PRKDC	HSPD1	1258	11	0.053
PRPF8	EIF5AL1	1259	11	0
PRUNE	PIPSL	1260	11	0
PSMB4	C14orf159	1261	11	0.603
PSMC2	HEXIM1	1262	11	0
PSMD2	TRA2A	1263	11	0.206
PTK2	AHSA1	1264	11	0
PTK2	ANKRD19P	1265	11	0
PUF60	STIP1	1266	11	0.107
PURB	PPIAL4C	1267	11	0
RAC1	PPIAL4G	1268	11	0
RAD21	STIP1	1269	11	0
RB1	CHEK1	1270	11	0.402
RB1	FAM111B	1271	11	0
RB1	FLJ44635	1272	11	0
RB1	KIF4A	1273	11	0
RB1	WDR76	1274	11	0
RB1CC1	PABPC3	1275	11	0
RECQL5	H3F3C	1276	11	0
REPIN1	KDM8	1277	11	0
RFWD2	CLK2P1	1278	11	0
RFWD2	RILPL2	1279	11	0
RIT1	C14orf159	1280	11	0
RIT1	MROH8	1281	11	0
RNF115	CLK2P1	1282	11	0
RNF115	FAM71D	1283	11	0
RPA2	LYPLA2P1	1284	11	0
RPA3	ACTG1	1285	11	0.149
RPA3	PPIAL4G	1286	11	0
RPL19	RPL23P8	1287	11	0
RPL23	RPL23P8	1288	11	0
RPL35A	PPP1R2P3	1289	11	0
RPL35A	TRA2A	1290	11	0
RPL8	STIP1	1291	11	0.091
RPRD2	FAM71D	1292	11	0
RPS6	CCL8	1293	11	0
RPS6	ZC3H12A	1294	11	0
RPS6KB1	H3F3C	1295	11	0
RUSC1	C14orf159	1296	11	0
RXRB	RNF5P1	1297	11	0
SCAND1	TOP1P1	1298	11	0
SCNM1	CLK2P1	1299	11	0
SETDB1	C14orf159	1300	11	0
SETDB1	CBX2	1301	11	0.308
SF3A1	ST13P4	1302	11	0
SF3B4	C14orf159	1303	11	0
SF3B4	RILPL2	1304	11	0
SHC1	FAM71D	1305	11	0
SKI	LOC401010	1306	11	0
SKI	LYPLA2P1	1307	11	0
SLC39A4	AHSA1	1308	11	0
SLC39A4	ANKRD19P	1309	11	0
SMARCE1	H3F3C	1310	11	0
SMURF2	H3F3C	1311	11	0
SNAPIN	C14orf159	1312	11	0
SNAPIN	MROH8	1313	11	0
SNAPIN	RILPL2	1314	11	0
SNRPE	RILPL2	1315	11	0
SPAG9	H3F3C	1316	11	0
SRC	C6orf1	1317	11	0
SRC	RAD23A	1318	11	0
SRC	TLR1	1319	11	0.262
SRC	TOP1P1	1320	11	0
SRC	WDR37	1321	11	0
SRRM1	RPL22L1	1322	11	0
SRSF6	TOP1P1	1323	11	0
SS18L1	ATP5EP2	1324	11	0
SUB1	FAHD2B	1325	11	0
TAB1	ST13P4	1326	11	0
TAF1A	PIPSL	1327	11	0
TAF2	WDR12	1328	11	0
TAF6	HEXIM1	1329	11	0
TAF6	KDM8	1330	11	0
TAF8	RNF5P1	1331	11	0
TCEA1	HSP90AA1	1332	11	0
TCEA1	STIP1	1333	11	0
TERF1	UQCRBP1	1334	11	0
TERF2	MAP1LC3B2	1335	11	0
TGS1	HSP90AA1	1336	11	0
TGS1	STIP1	1337	11	0
THEM4	PIPSL	1338	11	0
TNK2	PPP1R2P3	1339	11	0
TNKS	CFP	1340	11	0
TOP2A	RPL23P8	1341	11	0
TOPORS	SLC25A52	1342	11	0
TP53	CDKN2A	1343	11	0.915
TP53	EIF5AL1	1344	11	0
TP53	KIFC1	1345	11	0.233
TP53	ZMAT3	1346	11	0.565
TPD52L2	TOP1P1	1347	11	0
TPM3	CLK2P1	1348	11	0
TPM3	FAM71D	1349	11	0
TRIM24	KDM8	1350	11	0
TRIM37	H3F3C	1351	11	0
TSR1	EIF5AL1	1352	11	0
TUBG1	H3F3C	1353	11	0.117
UBE2Q1	FAM71D	1354	11	0
UBE2Q1	PIPSL	1355	11	0
UBE2V2	PABPC3	1356	11	0
UBQLN4	C14orf159	1357	11	0
UBQLN4	CBX2	1358	11	0
UNC13B	SLC25A52	1359	11	0
USF1	MORC2	1360	11	0
VCP	SLC25A52	1361	11	0
VPS72	C14orf159	1362	11	0
VPS72	RILPL2	1363	11	0
WDR82	MORC2	1364	11	0
WWP2	MAP1LC3B2	1365	11	0.061
YY1AP1	C14orf159	1366	11	0
ZBTB17	LOC401010	1367	11	0
ZBTB17	LYPLA2P1	1368	11	0
ZBTB6	CRSP8P	1369	11	0
ZDHHC4	ACTG1	1370	11	0
ZDHHC4	PPIAL4G	1371	11	0
ZMYND8	TOP1P1	1372	11	0
ZNF250	STIP1	1373	11	0
ZNF250	UQCRBP1	1374	11	0
ZNF384	WBP11P1	1375	11	0
ZNF7	AHSA1	1376	11	0
ZNF7	STIP1	1377	11	0
ZNHIT1	HEXIM1	1378	11	0
ZNHIT1	KDM8	1379	11	0
ACACA	GIMAP4	1380	10	0
ACACA	PIK3CD	1381	10	0
ADAR	C14orf159	1382	10	0
ADAR	FITM1	1383	10	0
ADAR	RILPL2	1384	10	0
AGO2	ANKRD19P	1385	10	0
AGO2	STIP1	1386	10	0
AIMP2	PPIAL4G	1387	10	0
AKAP10	EIF5AL1	1388	10	0
AKT1	GRIK5	1389	10	0
AKT1	ZNF862	1390	10	0
AP2B1	RPL23P8	1391	10	0
AP5Z1	PPIAL4C	1392	10	0
APCS	AURKB	1393	10	0
APCS	KIF18B	1394	10	0
APCS	TOP2A	1395	10	0
APH1A	C14orf159	1396	10	0
APITD1	RPL22L1	1397	10	0
APTX	SLC25A52	1398	10	0
ARHGAP39	PABPC3	1399	10	0
ARHGAP39	STIP1	1400	10	0
ARHGEF10	CFP	1401	10	0
ARHGEF2	CLK2P1	1402	10	0
ARHGEF2	FAM71D	1403	10	0
ARHGEF2	PIPSL	1404	10	0
ARNT	CBX2	1405	10	0
ARNT	CCDC69	1406	10	0
ARNT	FITM1	1407	10	0
ARNT	IGFBP6	1408	10	0
ARNT	JDP2	1409	10	0
ARNT	MROH8	1410	10	0
ARNT	PRPF40B	1411	10	0
ARNT	RPRD1A	1412	10	0
ASH1L	C14orf159	1413	10	0
ASH1L	FITM1	1414	10	0
ATF4	ST13P4	1415	10	0
ATF6	C14orf159	1416	10	0
ATF6	MORC2	1417	10	0
B4GALT3	C14orf159	1418	10	0
B4GALT3	FAM71D	1419	10	0
BAG6	RNF5P1	1420	10	0
BNIP1	LOC388955	1421	10	0
BNIPL	CLK2P1	1422	10	0
BOP1	AHSA1	1423	10	0
BOP1	HSP90AB1	1424	10	0.162
BRD2	RNF5P1	1425	10	0
C1QBP	EIF5AL1	1426	10	0
C7orf50	ACTG1	1427	10	0
C7orf50	PPIAL4G	1428	10	0
C7orf50	PPP1R3F	1429	10	0
CANX	CLEC2D	1430	10	0
CAPZA2	KDM8	1431	10	0
CASP9	LYPLA2P1	1432	10	0
CBFA2T2	CSNK2A3	1433	10	0
CBX3	PPIAL4G	1434	10	0
CBX3	PPP1R3F	1435	10	0
CCDC50	LOC646214	1436	10	0
CCDC50	PPP1R2P3	1437	10	0
CCDC50	TRA2A	1438	10	0
CCNC	FOXO3B	1439	10	0
CCNE2	ANKRD19P	1440	10	0
CCNE2	PLCL2	1441	10	0
CCNL1	PPP1R2P3	1442	10	0
CCT3	CBX2	1443	10	0
CCT3	CCDC69	1444	10	0
CCT3	FITM1	1445	10	0
CCT3	IGFBP6	1446	10	0
CCT3	JDP2	1447	10	0
CCT3	MORC2	1448	10	0
CCT3	MROH8	1449	10	0
CCT3	RILPL2	1450	10	0
CDC6	H3F3C	1451	10	0.173
CDCA3	YBX3P1	1452	10	0
CDK12	H3F3C	1453	10	0
CDK19	FOXO3B	1454	10	0
CDK5	FAM133CP	1455	10	0
CDK6	FAM133CP	1456	10	0
CDKN1B	YBX3P1	1457	10	0
CEP41	KDM8	1458	10	0
CHRAC1	AHSA1	1459	10	0
CHRAC1	ANKRD19P	1460	10	0
CHRAC1	HSP90AB1	1461	10	0
CHRAC1	UQCRBP1	1462	10	0
CKS1B	CCDC69	1463	10	0
CKS1B	FITM1	1464	10	0
CKS1B	IGFBP6	1465	10	0
CKS1B	JDP2	1466	10	0
CKS1B	MORC2	1467	10	0
CKS1B	MROH8	1468	10	0
CKS1B	RILPL2	1469	10	0
CLK2	C14orf159	1470	10	0
CLTB	LOC388955	1471	10	0
CNOT4	KDM8	1472	10	0
COMMD5	ANKRD19P	1473	10	0
COMMD5	STIP1	1474	10	0
COPA	CCDC69	1475	10	0
COPA	IGFBP6	1476	10	0
COPA	JDP2	1477	10	0
COPS5	PLCL2	1478	10	0
CPSF1	HSP90AB1	1479	10	0
CPSF1	PLCL2	1480	10	0
CREB3L4	MORC2	1481	10	0
CTNNB1	AXIN2	1482	10	0.994
CYHR1	STIP1	1483	10	0
CYTH3	PPIAL4C	1484	10	0
DAP3	CBX2	1485	10	0
DAP3	CCDC69	1486	10	0
DAP3	IGFBP6	1487	10	0
DAP3	JDP2	1488	10	0
DAP3	PRPF40B	1489	10	0
DAXX	RNF5P1	1490	10	0
DBF4	HEXIM1	1491	10	0
DCAF12	SLC25A52	1492	10	0
DCAF6	CLK2P1	1493	10	0
DCAF6	PIPSL	1494	10	0
DCAF8	FAM71D	1495	10	0
DCTN3	SLC25A52	1496	10	0
DCUN1D1	LOC646214	1497	10	0
DCUN1D1	TRA2A	1498	10	0
DDX19B	MAP1LC3B2	1499	10	0
DEDD	C14orf159	1500	10	0
DEDD	MROH8	1501	10	0
DEDD	RILPL2	1502	10	0
DERL1	STIP1	1503	10	0
DMTF1	FAM133CP	1504	10	0
DNAJA1	CRSP8P	1505	10	0
DNAJB11	TRA2A	1506	10	0
DUSP12	CLK2P1	1507	10	0
DUSP12	FAM71D	1508	10	0
E2F5	UQCRBP1	1509	10	0
EBAG9	HSPD1	1510	10	0
EBAG9	STIP1	1511	10	0
EEF1D	HSP90AB1	1512	10	0.233
EFNA1	CLK2P1	1513	10	0
EGFR	PPIAL4C	1514	10	0
EIF2AK1	PPIAL4G	1515	10	0
EIF2B5	PPP1R2P3	1516	10	0
EIF2B5	TRA2A	1517	10	0
EIF3B	OPN3	1518	10	0
EIF3E	AHSA1	1519	10	0
EIF3E	HSPD1	1520	10	0.081
EIF3H	ANKRD19P	1521	10	0
EIF3H	STIP1	1522	10	0
EIF4EBP1	CDC25A	1523	10	0.256
EIF4EBP1	CENPM	1524	10	0
EIF4EBP1	CREBRF	1525	10	0
EIF4EBP1	FLRT3	1526	10	0
EIF4EBP1	GLRB	1527	10	0
EIF4EBP1	KIF11	1528	10	0
EIF4EBP1	KPNA2	1529	10	0
EIF4EBP1	L1CAM	1530	10	0
EIF4EBP1	NCAPD2	1531	10	0
EIF4EBP1	NEGR1	1532	10	0
EIF4EBP1	ORC1	1533	10	0
EIF4EBP1	PIF1	1534	10	0
EIF4EBP1	RRM2	1535	10	0.125
EIF4EBP1	SDPR	1536	10	0
EIF4EBP1	UBE2T	1537	10	0
ELF1	HMGB1P1	1538	10	0
ELF1	MCM6	1539	10	0.206
ERAL1	RPL23P8	1540	10	0
EXOSC4	AHSA1	1541	10	0
EXOSC4	ANKRD19P	1542	10	0
EXOSC4	UQCRBP1	1543	10	0
EXT1	ANKRD19P	1544	10	0
EZH2	KDM8	1545	10	0.33
F11R	CLK2P1	1546	10	0
F11R	FAM71D	1547	10	0
F11R	IGFBP6	1548	10	0
FBXL6	PABPC3	1549	10	0
FBXL6	STIP1	1550	10	0
FBXO25	CFP	1551	10	0
FDPS	IGFBP6	1552	10	0
FDPS	PRPF40B	1553	10	0
FH	CLK2P1	1554	10	0
FKBP1A	CSNK2A3	1555	10	0
FOXH1	STIP1	1556	10	0
FOXJ2	WBP11P1	1557	10	0
FOXO3	NEXN	1558	10	0
FOXP4	RNF5P1	1559	10	0
GABPB2	CBX2	1560	10	0
GAPDH	WBP11P1	1561	10	0
GATAD2B	C14orf159	1562	10	0
GATAD2B	MROH8	1563	10	0
GATAD2B	RILPL2	1564	10	0
GCC1	KDM8	1565	10	0
GNB1	RPL22L1	1566	10	0
GPAA1	HSP90AB1	1567	10	0
GPAA1	STIP1	1568	10	0
GRK6	LOC388955	1569	10	0
GTF2F2	FLJ44635	1570	10	0
GTF2H4	RNF5P1	1571	10	0
HACE1	FOXO3B	1572	10	0
HAX1	CCDC69	1573	10	0
HAX1	FITM1	1574	10	0
HAX1	IGFBP6	1575	10	0
HAX1	JDP2	1576	10	0
HAX1	MROH8	1577	10	0
HAX1	RILPL2	1578	10	0
HDGF	CCDC69	1579	10	0
HDGF	FITM1	1580	10	0
HDGF	MORC2	1581	10	0
HDGF	MROH8	1582	10	0
HDGF	RILPL2	1583	10	0
HIST2H4A	C14orf159	1584	10	0
HIST2H4A	FAM71D	1585	10	0
HMGB1	HMGB1P1	1586	10	0
HMGN2	RPL22L1	1587	10	0
HNRNPU	FAM71D	1588	10	0
HOXA10	PPIAL4C	1589	10	0
HP1BP3	LYPLA2P1	1590	10	0
HSF1	HSP90AB1	1591	10	0.667
HUS1	ACTG1	1592	10	0
HUS1	PPIAL4G	1593	10	0
HUS1	PPP1R3F	1594	10	0
IFRD1	HEXIM1	1595	10	0.188
IFRD1	KDM8	1596	10	0
IFT80	TRA2A	1597	10	0
ILF2	CCDC69	1598	10	0
ILF2	FITM1	1599	10	0
ILF2	IGFBP6	1600	10	0
ILF2	JDP2	1601	10	0
ITM2B	FLJ44635	1602	10	0
JTB	C14orf159	1603	10	0
JTB	RILPL2	1604	10	0
KDM1A	RPL22L1	1605	10	0
KDM5A	YBX3P1	1606	10	0
KDM5B	CLK2P1	1607	10	0
KIAA0196	PLCL2	1608	10	0
KIAA0196	UQCRBP1	1609	10	0
KIAA0907	CLK2P1	1610	10	0
KIAA0907	FAM71D	1611	10	0
KIAA0907	IGFBP6	1612	10	0
KIF1B	LOC401010	1613	10	0
KLHL12	PIPSL	1614	10	0
KLHL12	RILPL2	1615	10	0
KLHL9	PRF1	1616	10	0
KLHL9	SASH3	1617	10	0
KLHL9	ZBP1	1618	10	0
KPNA3	FLJ44635	1619	10	0
KPNA4	TRA2A	1620	10	0.054
KPNB1	H3F3C	1621	10	0
KRIT1	KDM8	1622	10	0
LAMTOR2	FAM71D	1623	10	0
LDLRAP1	RPL22L1	1624	10	0
M6PR	YBX3P1	1625	10	0
MAD1L1	OPN3	1626	10	0
MAF1	ANKRD19P	1627	10	0
MAF1	UQCRBP1	1628	10	0
MAFK	PPIAL4G	1629	10	0
MAL2	WDR12	1630	10	0
MAML1	LOC388955	1631	10	0
MAP2K4	EIF5AL1	1632	10	0
MAPK14	RNF5P1	1633	10	0
MAPK15	STIP1	1634	10	0
MAPK7	EIF5AL1	1635	10	0
MAPK9	CLEC2D	1636	10	0
MCM4	AHSA1	1637	10	0
MCM4	HSP90AA1	1638	10	0.448
MCM7	KDM8	1639	10	0
MDC1	RNF5P1	1640	10	0
MDM4	CLK2P1	1641	10	0
MDM4	PIPSL	1642	10	0
MED20	RNF5P1	1643	10	0
MED24	RPL23P8	1644	10	0
MED30	ANKRD19P	1645	10	0
MED30	PLCL2	1646	10	0
MED30	STIP1	1647	10	0
MED31	EIF5AL1	1648	10	0
MED4	FLJ44635	1649	10	0
MED9	EIF5AL1	1650	10	0
MEF2D	FITM1	1651	10	0
MEF2D	RILPL2	1652	10	0
MIR1307	ABCA9	1653	10	0
MIR1307	ABCC9	1654	10	0
MIR1307	ADGRB3	1655	10	0
MIR1307	AHNAK	1656	10	0
MIR1307	AKAP6	1657	10	0
MIR1307	ATP1A2	1658	10	0
MIR1307	CACNA1C	1659	10	0
MIR1307	CDC42EP3	1660	10	0
MIR1307	CDKN1C	1661	10	0
MIR1307	CDO1	1662	10	0
MIR1307	CNN1	1663	10	0
MIR1307	COL14A1	1664	10	0
MIR1307	CORO2B	1665	10	0
MIR1307	CSDC2	1666	10	0
MIR1307	CYBRD1	1667	10	0
MIR1307	DCN	1668	10	0
MIR1307	DES	1669	10	0
MIR1307	DIXDC1	1670	10	0
MIR1307	EFCAB14	1671	10	0
MIR1307	ELN	1672	10	0
MIR1307	FGF7	1673	10	0
MIR1307	FXYD1	1674	10	0
MIR1307	FYCO1	1675	10	0
MIR1307	GLRB	1676	10	0
MIR1307	GSN	1677	10	0
MIR1307	HBP1	1678	10	0
MIR1307	KANK2	1679	10	0
MIR1307	KCNJ8	1680	10	0
MIR1307	KCNT2	1681	10	0
MIR1307	LEPROT	1682	10	0
MIR1307	MFAP4	1683	10	0
MIR1307	MGP	1684	10	0
MIR1307	MYOM1	1685	10	0
MIR1307	NAP1L3	1686	10	0
MIR1307	NDNF	1687	10	0
MIR1307	NTN4	1688	10	0
MIR1307	PCDHGB7	1689	10	0
MIR1307	PGM5P2	1690	10	0
MIR1307	PKNOX2	1691	10	0
MIR1307	PLSCR4	1692	10	0
MIR1307	POPDC2	1693	10	0
MIR1307	PRUNE2	1694	10	0
MIR1307	PTGER3	1695	10	0
MIR1307	PTPRB	1696	10	0
MIR1307	RHOJ	1697	10	0
MIR1307	RUSC2	1698	10	0
MIR1307	SCN4B	1699	10	0
MIR1307	SGIP1	1700	10	0
MIR1307	SLC24A3	1701	10	0
MIR1307	SMARCA2	1702	10	0
MIR1307	SORBS1	1703	10	0
MIR1307	SPRY1	1704	10	0
MIR1307	SSPN	1705	10	0
MIR1307	ST6GALNAC6	1706	10	0
MIR1307	SULT1C4	1707	10	0
MIR1307	TCEAL2	1708	10	0
MIR1307	TLN1	1709	10	0
MIR1307	TNS1	1710	10	0
MIR1307	TXNDC15	1711	10	0
MIR1307	ZBTB4	1712	10	0
MIR15B	ANGPTL1	1713	10	0
MIR15B	AOC3	1714	10	0
MIR15B	CARMN	1715	10	0
MIR15B	CNTN4	1716	10	0
MIR15B	FGF7	1717	10	0
MIR15B	FHL5	1718	10	0
MIR15B	IGIP	1719	10	0
MIR15B	MMRN2	1720	10	0
MIR15B	NAP1L3	1721	10	0
MIR15B	PGM5	1722	10	0
MIR15B	PLPP7	1723	10	0
MIR15B	RNF180	1724	10	0
MIR15B	TGFBR2	1725	10	0
MIR15B	ZBTB4	1726	10	0
MIR17	ADCY9	1727	10	0
MIR17	ADGRA2	1728	10	0
MIR17	AHNAK	1729	10	0
MIR17	AKAP13	1730	10	0
MIR17	ANK2	1731	10	0
MIR17	AOC3	1732	10	0
MIR17	AQP1	1733	10	0
MIR17	ARHGAP20	1734	10	0
MIR17	AXL	1735	10	0
MIR17	BNC2	1736	10	0
MIR17	C1QTNF7	1737	10	0
MIR17	CD59	1738	10	0
MIR17	CLIP3	1739	10	0
MIR17	COL14A1	1740	10	0
MIR17	COLEC12	1741	10	0
MIR17	COX7A1	1742	10	0
MIR17	CPQ	1743	10	0
MIR17	DDR2	1744	10	0
MIR17	EFCAB14	1745	10	0
MIR17	EFEMP1	1746	10	0
MIR17	FAM26E	1747	10	0
MIR17	FBXL7	1748	10	0
MIR17	FGD5	1749	10	0
MIR17	FHL5	1750	10	0
MIR17	FILIP1	1751	10	0
MIR17	FTO	1752	10	0
MIR17	FYCO1	1753	10	0
MIR17	GAB3	1754	10	0
MIR17	GALNT10	1755	10	0
MIR17	GALNT15	1756	10	0
MIR17	GIMAP6	1757	10	0
MIR17	GUCY1A3	1758	10	0
MIR17	GYPC	1759	10	0
MIR17	HGF	1760	10	0
MIR17	HPGDS	1761	10	0
MIR17	JAM2	1762	10	0
MIR17	KIAA0513	1763	10	0
MIR17	KLF2	1764	10	0
MIR17	LDB2	1765	10	0
MIR17	LHFP	1766	10	0
MIR17	LRRK2	1767	10	0
MIR17	MAN1C1	1768	10	0
MIR17	MIR100HG	1769	10	0
MIR17	MYLK	1770	10	0
MIR17	MYOF	1771	10	0
MIR17	NNMT	1772	10	0
MIR17	OLFML1	1773	10	0
MIR17	PBXIP1	1774	10	0
MIR17	PDE2A	1775	10	0
MIR17	PDE5A	1776	10	0
MIR17	PEG3	1777	10	0
MIR17	PGR	1778	10	0
MIR17	PLPP3	1779	10	0
MIR17	PMP22	1780	10	0
MIR17	PPP1R12B	1781	10	0
MIR17	PRICKLE1	1782	10	0
MIR17	PRKAR1A	1783	10	0
MIR17	PRKG1	1784	10	0
MIR17	RAI2	1785	10	0
MIR17	RBMS3	1786	10	0
MIR17	RUNX1T1	1787	10	0
MIR17	SGCD	1788	10	0
MIR17	SLC9A9	1789	10	0
MIR17	SMPD1	1790	10	0
MIR17	SSC5D	1791	10	0
MIR17	STX12	1792	10	0
MIR17	SUSD6	1793	10	0
MIR17	TGFB3	1794	10	0
MIR17	THBS1	1795	10	0
MIR17	TLL1	1796	10	0
MIR17	TNS1	1797	10	0
MIR17	TRIM22	1798	10	0
MIR17	TXNDC15	1799	10	0
MIR17	WBP1L	1800	10	0
MIR17	WISP2	1801	10	0
MIR17	ZNF25	1802	10	0
MIR19A	ADGRA2	1803	10	0
MIR19A	ANGPTL1	1804	10	0
MIR19A	AOC3	1805	10	0
MIR19A	ARHGAP31	1806	10	0
MIR19A	CCPG1	1807	10	0
MIR19A	CPED1	1808	10	0
MIR19A	EFEMP1	1809	10	0
MIR19A	FHL5	1810	10	0
MIR19A	FILIP1	1811	10	0
MIR19A	FMO2	1812	10	0
MIR19A	GALNT10	1813	10	0
MIR19A	GALNT15	1814	10	0
MIR19A	IL6ST	1815	10	0
MIR19A	KCTD12	1816	10	0
MIR19A	LDB2	1817	10	0
MIR19A	LRRN4CL	1818	10	0
MIR19A	MAMDC2	1819	10	0
MIR19A	PARVA	1820	10	0
MIR19A	PCYOX1	1821	10	0
MIR19A	PRKAR1A	1822	10	0
MIR19A	RHOJ	1823	10	0
MIR19A	SPARCL1	1824	10	0
MIR19A	SYNE1	1825	10	0
MIR19A	SYNPO2	1826	10	0
MIR19A	TGFBR2	1827	10	0
MIR19A	ZEB2	1828	10	0
MIR20A	A2M	1829	10	0
MIR20A	ADCY9	1830	10	0
MIR20A	ADGRA2	1831	10	0
MIR20A	AHNAK	1832	10	0
MIR20A	AKAP13	1833	10	0
MIR20A	ANGPTL1	1834	10	0
MIR20A	ANK2	1835	10	0
MIR20A	AOC3	1836	10	0
MIR20A	AQP1	1837	10	0
MIR20A	ARHGAP20	1838	10	0
MIR20A	ARHGAP31	1839	10	0
MIR20A	ARHGEF3	1840	10	0
MIR20A	AXL	1841	10	0
MIR20A	BNC2	1842	10	0
MIR20A	BOC	1843	10	0
MIR20A	C1QTNF7	1844	10	0
MIR20A	CBX7	1845	10	0
MIR20A	CCL14	1846	10	0
MIR20A	CFH	1847	10	0
MIR20A	CLIP3	1848	10	0
MIR20A	COL14A1	1849	10	0
MIR20A	COX7A1	1850	10	0
MIR20A	DDR2	1851	10	0
MIR20A	EFCAB14	1852	10	0
MIR20A	EFEMP1	1853	10	0
MIR20A	FAM26E	1854	10	0
MIR20A	FBXL7	1855	10	0
MIR20A	FGD5	1856	10	0
MIR20A	FILIP1	1857	10	0
MIR20A	FTO	1858	10	0
MIR20A	FYCO1	1859	10	0
MIR20A	GAPT	1860	10	0
MIR20A	GUCY1A3	1861	10	0
MIR20A	GYPC	1862	10	0
MIR20A	HEG1	1863	10	0
MIR20A	HGF	1864	10	0
MIR20A	ITGBL1	1865	10	0
MIR20A	JAM2	1866	10	0
MIR20A	KCTD12	1867	10	0
MIR20A	KIAA0513	1868	10	0
MIR20A	KLF2	1869	10	0
MIR20A	LDB2	1870	10	0
MIR20A	LMCD1	1871	10	0
MIR20A	LRP10	1872	10	0
MIR20A	MAN1C1	1873	10	0
MIR20A	MFSD1	1874	10	0
MIR20A	MYH11	1875	10	0
MIR20A	MYLK	1876	10	0
MIR20A	NNMT	1877	10	0
MIR20A	PBXIP1	1878	10	0
MIR20A	PDE2A	1879	10	0
MIR20A	PDE5A	1880	10	0
MIR20A	PDGFRB	1881	10	0
MIR20A	PEG3	1882	10	0
MIR20A	PGR	1883	10	0
MIR20A	PLN	1884	10	0
MIR20A	PLPP3	1885	10	0
MIR20A	PODN	1886	10	0
MIR20A	PPP1R12B	1887	10	0
MIR20A	PRKAR1A	1888	10	0
MIR20A	PRKG1	1889	10	0
MIR20A	RBMS3	1890	10	0
MIR20A	RHOJ	1891	10	0
MIR20A	ROR1	1892	10	0
MIR20A	RUNX1T1	1893	10	0
MIR20A	S1PR1	1894	10	0
MIR20A	SGCD	1895	10	0
MIR20A	SLC9A9	1896	10	0
MIR20A	SPARCL1	1897	10	0
MIR20A	SSPN	1898	10	0
MIR20A	STX12	1899	10	0
MIR20A	SUSD6	1900	10	0
MIR20A	SYNE1	1901	10	0
MIR20A	TGFBR2	1902	10	0
MIR20A	THBS1	1903	10	0
MIR20A	TIMP2	1904	10	0
MIR20A	TIMP3	1905	10	0
MIR20A	TLL1	1906	10	0
MIR20A	TNFSF12	1907	10	0
MIR20A	TNS1	1908	10	0
MIR20A	TNS2	1909	10	0
MIR20A	TSHZ2	1910	10	0
MIR20A	TXNDC15	1911	10	0
MIR20A	WBP1L	1912	10	0
MIR20A	ZNFX1	1913	10	0
MIR21	ANKRD46	1914	10	0
MIR21	EIF4EBP2	1915	10	0
MIR21	EPHX2	1916	10	0
MIR21	HDHD2	1917	10	0
MIR21	HSDL2	1918	10	0
MIR21	UBR3	1919	10	0
MIR25	ADGRB3	1920	10	0
MIR25	AHNAK	1921	10	0
MIR25	AKAP13	1922	10	0
MIR25	ANGPTL1	1923	10	0
MIR25	ARHGAP31	1924	10	0
MIR25	BMPR2	1925	10	0
MIR25	CAPN2	1926	10	0
MIR25	CPEB4	1927	10	0
MIR25	CYBRD1	1928	10	0
MIR25	CYLD	1929	10	0
MIR25	ECM2	1930	10	0
MIR25	EFEMP1	1931	10	0
MIR25	FGF7	1932	10	0
MIR25	FHL5	1933	10	0
MIR25	FMO2	1934	10	0
MIR25	FNDC3A	1935	10	0
MIR25	FYCO1	1936	10	0
MIR25	HSPB7	1937	10	0
MIR25	ITM2B	1938	10	0
MIR25	LEPROT	1939	10	0
MIR25	LRP10	1940	10	0
MIR25	LUM	1941	10	0
MIR25	MAMDC2	1942	10	0
MIR25	MITF	1943	10	0
MIR25	MYLK	1944	10	0
MIR25	MYOCD	1945	10	0
MIR25	MYOF	1946	10	0
MIR25	NKAPL	1947	10	0
MIR25	NPTN	1948	10	0
MIR25	OMD	1949	10	0
MIR25	PCDHGB7	1950	10	0
MIR25	PJA2	1951	10	0
MIR25	PRKG1	1952	10	0
MIR25	RHOJ	1953	10	0
MIR25	SELP	1954	10	0
MIR25	SERPING1	1955	10	0
MIR25	SGCD	1956	10	0
MIR25	SLC24A3	1957	10	0
MIR25	TEK	1958	10	0
MIR25	TMEM47	1959	10	0
MIR25	WBP1L	1960	10	0
MIR25	ZEB1	1961	10	0
MIR25	ZNF521	1962	10	0
MIR33A	ECM2	1963	10	0
MIR33A	PRICKLE1	1964	10	0
MIR33B	KANK2	1965	10	0
MIR33B	LHFP	1966	10	0
MIR345	CAV1	1967	10	0
MIR362	INHBA	1968	10	0
MIR362	PDLIM7	1969	10	0
MIR423	C14orf132	1970	10	0
MIR423	C16orf45	1971	10	0
MIR423	COL14A1	1972	10	0
MIR423	COX7A1	1973	10	0
MIR423	CPED1	1974	10	0
MIR423	ECM2	1975	10	0
MIR423	FILIP1	1976	10	0
MIR423	HSPB6	1977	10	0
MIR423	JAM3	1978	10	0
MIR423	LRP1	1979	10	0
MIR423	LTBP4	1980	10	0
MIR423	MAMDC2	1981	10	0
MIR423	MRGPRF	1982	10	0
MIR423	MSRB3	1983	10	0
MIR423	NAP1L3	1984	10	0
MIR423	OMD	1985	10	0
MIR423	PDGFRA	1986	10	0
MIR423	RHOJ	1987	10	0
MIR423	SLC24A3	1988	10	0
MIR423	SVEP1	1989	10	0
MIR423	TNS1	1990	10	0
MIR423	TNS2	1991	10	0
MIR423	ZNF521	1992	10	0
MIR423	ZNF835	1993	10	0
MIR429	ABCC9	1994	10	0
MIR429	ADGRA2	1995	10	0
MIR429	ARHGEF6	1996	10	0
MIR429	C10orf128	1997	10	0
MIR429	C1QB	1998	10	0
MIR429	C3AR1	1999	10	0
[truncated: 8,001 more rows]
